# Supplementary material for: Exploring the ovine sperm transcriptome by RNAseq techniques. I Effect of seasonal conditions on transcripts abundance
Source: PLoS One. 2022 Mar 14;17(3):e0264978. doi: 10.1371/journal.pone.0264978 (PMC8920283; doi:10.1371/journal.pone.0264978)
Supplement: S1 Table — (XLSX) [file pone.0264978.s002.xlsx]

## Sheet: OVISPERM_01
Sample Barcode	Sample Name	Number of FLIs	Million read-pairs (or reads)	Yield (Gb)	Trimmed yield (Gb)	Avg PhiX error r1	Avg PhiX error r2	Organism	Reference	Avg % unique	Avg % unmapped	Avg % duplicate	Avg % difference r1	Avg % difference r2	Avg alignment insert size
AB8118	32J	2	23.372	3.553	3.552	0.275	0.67	Ovis aries	oaries.3.1	19.665	16.25	60.47	3.18	1.205	137.5
AB8119	33J	2	23.314	3.544	3.544	0.275	0.67	Ovis aries	oaries.3.1	21.86	12.95	63.345	3.1	1.305	156
AB8120	34J	2	30.119	4.578	4.577	0.275	0.67	Ovis aries	oaries.3.1	22.58	16.62	56.93	3.165	1.25	148.5
AB8121	35J	2	25.098	3.815	3.815	0.275	0.67	Ovis aries	oaries.3.1	15.295	17.64	56.81	3.235	1.2	145.5
AB8122	36J	2	24.443	3.715	3.715	0.275	0.67	Ovis aries	oaries.3.1	26.2	21.25	57.675	3.125	1.37	140.5
AB8123	37J	2	25.347	3.853	3.853	0.275	0.67	Ovis aries	oaries.3.1	19.215	20.085	56.85	3.165	1.32	136
AB8124	38J	2	28.589	4.346	4.345	0.275	0.67	Ovis aries	oaries.3.1	17.035	24.25	66.61	3.215	1.325	124.5
AB8125	39J	2	31.683	4.816	4.816	0.275	0.67	Ovis aries	oaries.3.1	19.625	22.84	58.66	3.155	1.27	119.5
AB8126	40J	2	28.282	4.299	4.299	0.275	0.67	Ovis aries	oaries.3.1	16.48	21.835	62.665	3.27	1.305	127
AB8127	41J	2	29.976	4.556	4.556	0.275	0.67	Ovis aries	oaries.3.1	18.275	25.6	54.11	3.16	1.35	117
AB8128	42J	2	28.577	4.344	4.343	0.275	0.67	Ovis aries	oaries.3.1	21.585	23.35	60.985	3.13	1.33	123.5
AB8129	43J	2	27.424	4.168	4.168	0.275	0.67	Ovis aries	oaries.3.1	13.145	23.875	78.54	3.25	1.21	118.5
AB8130	44J	2	35.771	5.437	5.437	0.275	0.67	Ovis aries	oaries.3.1	19.075	33.505	64.99	3.13	1.285	111.5
AB8131	45J	2	28.866	4.387	4.387	0.275	0.67	Ovis aries	oaries.3.1	17.22	17.465	53.915	3.165	1.275	123.5
AB8132	46J	2	23.662	3.597	3.597	0.275	0.67	Ovis aries	oaries.3.1	19.99	21.575	87.095	3.235	1.385	128
AB8133	47J	2	24.635	3.744	3.744	0.275	0.67	Ovis aries	oaries.3.1	19.49	22.47	78.335	3.13	1.265	132
AB8134	48J	2	24.36	3.703	3.702	0.275	0.67	Ovis aries	oaries.3.1	14.1	17.63	59.77	3.23	1.24	143.5
AB8135	49J	2	25.727	3.911	3.911	0.275	0.67	Ovis aries	oaries.3.1	21.865	25.5	62.95	3.19	1.36	130.5
AB8136	50J	2	26.971	4.099	4.099	0.275	0.67	Ovis aries	oaries.3.1	20.4	20.335	59.02	3.185	1.385	126.5
AB8137	51J	2	22.472	3.416	3.416	0.275	0.67	Ovis aries	oaries.3.1	16.91	19.98	65.41	3.19	1.275	138
AB8138	52J	2	29.797	4.529	4.529	0.275	0.67	Ovis aries	oaries.3.1	18.075	23.07	57.455	3.15	1.295	129.5
Column description
Sample Barcode	Unique internal CNAG identifier of the sample
Sample Name	Sample name provided by the collaborator
Number of FLIs	Number of sequencing Flowcell Lane Index units for this sample (equivalent to the number of times the sample has been sequenced)
Million read-pairs (or reads)	Total million read-pairs (or reads for single-end runs) that passed Illumina filter
Yield (Gb)	Total yield in Gigabases from the read-pairs (or reads for single-end runs) that passed Illumina filter
Trimmed yield (Gb)	Trimmed yield in Gigabases from the read-pairs (or reads for single-end runs) that passed Illumina filter
Avg PhiX error r1	Average % mismatches between the spiked-in PhiX read 1 and the PhiX reference
Avg PhiX error r2	Average % mismatches between the spiked-in PhiX read 2 and the PhiX reference
Organism	Sample's organism according to submitter
Reference	Reference sequence (genome, transcriptome, contigs...) to which the reads have been mapped
Avg % unique	Average % of reads aligning to a single location in the reference
Avg % unmapped	Average % of reads not aligning to any location in the reference
Avg % duplicate	Average % of read-pairs (or reads, for single-end runs) that map exactly at the same location in the reference as another read-pair
Avg % difference r1	Average % mismatches between read 1 and the reference
Avg % difference r2	Average % mismatches between read 2 and the reference
Avg alignment insert size	Average mapping distance between read 1 and read 2

## Sheet: OVISPERM_03
Sample Barcode	Sample Name	Number of FLIs	Million read-pairs (or reads)	Yield (Gb)	Trimmed yield (Gb)	Avg PhiX error r1	Avg PhiX error r2	Organism	Reference	Avg % unique	Avg % unmapped	Avg % duplicate	Avg % difference r1	Avg % difference r2	Avg alignment insert size
AE2129	26J	1	54.143	8.23	7.508	0.33	0.41	Ovis aries	oaries.3.1	24.1	24.24	70.2	3.73	2.11	91
AE2130	1O	2	25.994	3.951	3.878	0.31	0.52	Ovis aries	oaries.3.1	16.39	11.025	58.4	3.38	1.14	234
AE2132	3O	2	28.223	4.29	4.094	0.31	0.52	Ovis aries	oaries.3.1	18.6	31.42	59.68	3.48	1.735	93.5
AE2136	7O	2	28.413	4.319	4.138	0.31	0.52	Ovis aries	oaries.3.1	15.205	25.885	66.735	3.545	1.69	88
AE2142	14O	3	8.013	1.219	1.175	0.2	0.283333	Ovis aries	oaries.3.1	18.59	36.67	54.4767	3.35	1.45333	106
AE2164	36O	2	28.943	4.399	4.317	0.31	0.52	Ovis aries	oaries.3.1	20.81	27.75	68.645	3.41	1.565	110
Column description
Sample Barcode	Unique internal CNAG identifier of the sample
Sample Name	Sample name provided by the collaborator
Number of FLIs	Number of sequencing Flowcell Lane Index units for this sample (equivalent to the number of times the sample has been sequenced)
Million read-pairs (or reads)	Total million read-pairs (or reads for single-end runs) that passed Illumina filter
Yield (Gb)	Total yield in Gigabases from the read-pairs (or reads for single-end runs) that passed Illumina filter
Trimmed yield (Gb)	Trimmed yield in Gigabases from the read-pairs (or reads for single-end runs) that passed Illumina filter
Avg PhiX error r1	Average % mismatches between the spiked-in PhiX read 1 and the PhiX reference
Avg PhiX error r2	Average % mismatches between the spiked-in PhiX read 2 and the PhiX reference
Organism	Sample's organism according to submitter
Reference	Reference sequence (genome, transcriptome, contigs...) to which the reads have been mapped
Avg % unique	Average % of reads aligning to a single location in the reference
Avg % unmapped	Average % of reads not aligning to any location in the reference
Avg % duplicate	Average % of read-pairs (or reads, for single-end runs) that map exactly at the same location in the reference as another read-pair
Avg % difference r1	Average % mismatches between read 1 and the reference
Avg % difference r2	Average % mismatches between read 2 and the reference
Avg alignment insert size	Average mapping distance between read 1 and read 2

## Sheet: OVISPERM_04
Sample Barcode	Sample Name	Number of FLIs	Million read-pairs (or reads)	Yield (Gb)	Trimmed yield (Gb)	Avg PhiX error r1	Avg PhiX error r2	Organism	Reference	Avg % unique	Avg % unmapped	Avg % duplicate	Avg % difference r1	Avg % difference r2	Avg alignment insert size
AB8168	31O	1	27.667	4.205	4.073	0.19	0.33	Ovis aries	oaries.3.1	18.57	12.13	72.22	3.37	1.29	146
AB8171	34O	1	24.086	3.661	3.53	0.19	0.33	Ovis aries	oaries.3.1	18.61	13.64	74.53	3.35	1.41	123
AB8172	35O	3	23.47	3.568	3.238	0.723333	0.76	Ovis aries	oaries.3.1	16.9833	16.4733	68.9733	3.63333	1.62	123.667
AB8174	37O	2	26.585	4.041	3.881	0.145	0.285	Ovis aries	oaries.3.1	18.715	12.635	79.295	3.355	1.31	146
AB8176	39O	2	27.742	4.217	3.927	0.145	0.285	Ovis aries	oaries.3.1	26.865	16.025	75.235	3.445	1.79	108.5
AB8178	43O	1	21.966	3.339	3.078	0.19	0.33	Ovis aries	oaries.3.1	20.1	14.6	73.71	3.53	1.73	86
AD7477	1J	2	30.225	4.594	4.013	0.145	0.285	Ovis aries	oaries.3.1	21.755	16.29	55.51	3.84	2.34	60
AD7487	13J	2	30.706	4.667	4.287	0.195	0.37	Ovis aries	oaries.3.1	25.215	21.24	61.545	3.675	2.05	86
AD7488	15J	2	31.082	4.724	4.354	0.195	0.37	Ovis aries	oaries.3.1	23.79	19.62	64.965	3.57	2.05	85.5
AD7490	17J	3	26.692	4.057	3.459	0.723333	0.76	Ovis aries	oaries.3.1	24.3167	26.32	56.8633	3.94667	2.62333	75.3333
AD7494	22J	2	20.382	3.098	2.473	0.835	0.875	Ovis aries	oaries.3.1	21.005	29.17	61.81	4.21	2.935	60.5
AD7495	24J	1	32.75	4.978	4.421	0.19	0.33	Ovis aries	oaries.3.1	21.37	19.65	75.57	3.76	2.25	72
AD7498	2O	1	33.042	5.022	4.778	0.19	0.35	Ovis aries	oaries.3.1	22.91	17.61	86.59	3.39	1.67	105
AD7500	4O	2	21.144	3.214	2.921	0.835	0.875	Ovis aries	oaries.3.1	18.895	20.455	54.445	3.68	2.005	92
AD7501	5O	2	31.797	4.833	4.534	0.145	0.285	Ovis aries	oaries.3.1	24.24	18.22	58.395	3.46	1.845	98.5
AD7502	6O	2	31.962	4.858	4.587	0.155	0.315	Ovis aries	oaries.3.1	21.795	17.78	63.335	3.445	1.785	101.5
AD7504	8O	1	26.724	4.062	3.554	0.19	0.35	Ovis aries	oaries.3.1	22.29	23.34	77.48	3.77	2.43	67
AD7505	9O	1	25.989	3.95	3.706	0.19	0.35	Ovis aries	oaries.3.1	20.54	17.48	74.74	3.44	1.9	87
AD7506	10O	2	33.108	5.032	4.772	0.155	0.315	Ovis aries	oaries.3.1	22.615	16.86	64.12	3.405	1.68	101.5
AD7507	11O	1	30.299	4.605	4.346	0.19	0.35	Ovis aries	oaries.3.1	22.57	17.99	75.33	3.44	1.8	97
AD7508	13O	2	30.004	4.56	4.253	0.195	0.38	Ovis aries	oaries.3.1	20.67	19.85	86.2	3.47	1.675	112.5
AD7511	16O	1	24.193	3.677	3.496	0.19	0.35	Ovis aries	oaries.3.1	24.01	19.6	78.43	3.45	1.66	107
AD7512	17O	2	28.571	4.342	4.017	0.145	0.285	Ovis aries	oaries.3.1	24.62	22.51	72.125	3.515	1.955	92.5
AD7513	18O	2	24.554	3.733	3.384	0.155	0.315	Ovis aries	oaries.3.1	19.63	18.94	70.665	3.555	1.95	84
AD7514	19O	2	28.801	4.378	4.097	0.145	0.285	Ovis aries	oaries.3.1	18.925	17.6	80.285	3.485	1.715	91.5
AD7515	20O	1	23.975	3.644	3.104	0.18	0.33	Ovis aries	oaries.3.1	21.7	24.93	80.09	3.83	2.39	67
AD7516	21O	2	23.382	3.554	3.202	0.835	0.875	Ovis aries	oaries.3.1	16.75	22.525	48.44	3.8	2.13	89.5
AD7517	22O	3	30.309	4.607	4.356	0.296667	0.486667	Ovis aries	oaries.3.1	20.3233	18.9033	59.0733	3.39333	1.74333	110
AD7518	23O	2	28.431	4.321	2.948	0.34	0.43	Ovis aries	oaries.3.1	23.205	38.325	80.225	4.91	4.155	58
AD7519	25O	2	26.585	4.041	3.021	0.17	0.435	Ovis aries	oaries.3.1	23.33	37.73	74.4	4.86	4.335	58
AD7520	26O	2	38.399	5.837	5.586	0.195	0.465	Ovis aries	oaries.3.1	17.715	16.39	84.59	3.365	1.425	117
AD7521	27O	1	28.545	4.339	4.142	0.18	0.33	Ovis aries	oaries.3.1	14.85	15.64	90.4	3.4	1.43	101
AD7523	29O	2	27.956	4.249	4.099	0.155	0.315	Ovis aries	oaries.3.1	22.305	21.07	85.6	3.275	1.465	120.5
AD7524	30O	2	35.453	5.389	5.269	0.155	0.315	Ovis aries	oaries.3.1	15.97	10.59	75.51	3.265	1.22	135
AD7527	33O	1	70.1	10.655	10.271	0.18	0.33	Ovis aries	oaries.3.1	17.1	14.51	88.05	3.42	1.47	103
AD7532	38O	2	43.309	6.583	6.294	0.155	0.315	Ovis aries	oaries.3.1	19.46	16.74	72.59	3.38	1.495	102.5
AD7534	40O	1	71.516	10.87	10.867	0.16	0.28	Ovis aries	oaries.3.1	23.17	29	82.78	3.12	1.35	132
Column description
Sample Barcode	Unique internal CNAG identifier of the sample
Sample Name	Sample name provided by the collaborator
Number of FLIs	Number of sequencing Flowcell Lane Index units for this sample (equivalent to the number of times the sample has been sequenced)
Million read-pairs (or reads)	Total million read-pairs (or reads for single-end runs) that passed Illumina filter
Yield (Gb)	Total yield in Gigabases from the read-pairs (or reads for single-end runs) that passed Illumina filter
Trimmed yield (Gb)	Trimmed yield in Gigabases from the read-pairs (or reads for single-end runs) that passed Illumina filter
Avg PhiX error r1	Average % mismatches between the spiked-in PhiX read 1 and the PhiX reference
Avg PhiX error r2	Average % mismatches between the spiked-in PhiX read 2 and the PhiX reference
Organism	Sample's organism according to submitter
Reference	Reference sequence (genome, transcriptome, contigs...) to which the reads have been mapped
Avg % unique	Average % of reads aligning to a single location in the reference
Avg % unmapped	Average % of reads not aligning to any location in the reference
Avg % duplicate	Average % of read-pairs (or reads, for single-end runs) that map exactly at the same location in the reference as another read-pair
Avg % difference r1	Average % mismatches between read 1 and the reference
Avg % difference r2	Average % mismatches between read 2 and the reference
Avg alignment insert size	Average mapping distance between read 1 and read 2

## Sheet: Summary
Feature	Average	SD
RNA-seq reads after trimming	24325242	8.81833e+06
% Mapped	81.77	7.38963
unpaired reads examined	2488590	921701
read pairs examined	24550710	8.80047e+06
unmapped reads	7507396	3.45221e+06
unpaired reads duplicated	23054239	889232
read pair duplicates	23126850	8.47332e+06
% duplication	0.939323	0.0164068
estimated library size	1422850	513457
