# Supplementary material for: Exploring the ovine sperm transcriptome by RNAseq techniques. I Effect of seasonal conditions on transcripts abundance
Source: PLoS One. 2022 Mar 14;17(3):e0264978. doi: 10.1371/journal.pone.0264978 (PMC8920283; doi:10.1371/journal.pone.0264978)
Supplement: S2 Table — (XLSX) [file pone.0264978.s003.xlsx]

## Sheet: genes_detected_symbol
Chromosome/scaffold name	Gene Ensembl_ID	Average count	Average CPM	SD count	Gene name	Gene type	Gene description
5	ENSOARG00000024361	6285	194.136	3145.45	U6	snRNA	U6 spliceosomal RNA [Source:RFAM;Acc:RF00026]
6	ENSOARG00000021696	5973.73	184.521	3015.7	U6	snRNA	U6 spliceosomal RNA [Source:RFAM;Acc:RF00026]
3	ENSOARG00000021509	2012.83	62.1738	893.202		snRNA
17	ENSOARG00000023425	1853.34	57.2475	849.356		snRNA
11	ENSOARG00000023916	1104.36	34.1123	577.106		snRNA
17	ENSOARG00000024942	1042.53	32.2025	554.173		snRNA
14	ENSOARG00000024544	1020.84	31.5326	515.268	U6	snRNA	U6 spliceosomal RNA [Source:RFAM;Acc:RF00026]
17	ENSOARG00000025067	927.203	28.6402	510.264	U4	snRNA	U4 spliceosomal RNA [Source:RFAM;Acc:RF00015]
3	ENSOARG00000021415	844.766	26.0938	465.131		snRNA
1	ENSOARG00000023279	752.203	23.2346	762.126	U1	snRNA	U1 spliceosomal RNA [Source:RFAM;Acc:RF00003]
18	ENSOARG00000022549	689.422	21.2954	705.029	U1	snRNA	U1 spliceosomal RNA [Source:RFAM;Acc:RF00003]
1	ENSOARG00000022482	563.219	17.3971	322.309	U6	snRNA	U6 spliceosomal RNA [Source:RFAM;Acc:RF00026]
20	ENSOARG00000024730	401.891	12.4139	447.853	U1	snRNA	U1 spliceosomal RNA [Source:RFAM;Acc:RF00003]
2	ENSOARG00000022128	395.344	12.2117	239.078	U6	snRNA	U6 spliceosomal RNA [Source:RFAM;Acc:RF00026]
22	ENSOARG00000021893	301.5	9.31296	253.646		snRNA
10	ENSOARG00000021371	265.156	8.19035	136.397	U6	snRNA	U6 spliceosomal RNA [Source:RFAM;Acc:RF00026]
1	ENSOARG00000021400	253.203	7.82113	272.668	U1	snRNA	U1 spliceosomal RNA [Source:RFAM;Acc:RF00003]
3	ENSOARG00000021864	232.219	7.17295	141.717	U6	snRNA	U6 spliceosomal RNA [Source:RFAM;Acc:RF00026]
7	ENSOARG00000023778	196.328	6.06433	153.978	U5	snRNA	U5 spliceosomal RNA [Source:RFAM;Acc:RF00020]
3	ENSOARG00000023874	191.156	5.90458	118.412	U6	snRNA	U6 spliceosomal RNA [Source:RFAM;Acc:RF00026]
6	ENSOARG00000024776	168.516	5.20524	163.627	U1	snRNA	U1 spliceosomal RNA [Source:RFAM;Acc:RF00003]
11	ENSOARG00000024085	164.031	5.06672	352.163	U1	snRNA	U1 spliceosomal RNA [Source:RFAM;Acc:RF00003]
3	ENSOARG00000023364	158.719	4.90263	64.1111		snRNA
18	ENSOARG00000024478	148.859	4.59808	103.972	U6	snRNA	U6 spliceosomal RNA [Source:RFAM;Acc:RF00026]
X	ENSOARG00000023824	141.906	4.38331	80.3431	U6	snRNA	U6 spliceosomal RNA [Source:RFAM;Acc:RF00026]
7	ENSOARG00000022685	140.344	4.33504	86.5069	U6	snRNA	U6 spliceosomal RNA [Source:RFAM;Acc:RF00026]
3	ENSOARG00000022237	127.812	3.94797	90.7914	U12	snRNA	U12 minor spliceosomal RNA [Source:RFAM;Acc:RF00007]
7	ENSOARG00000024982	107.219	3.31185	107.639	U5	snRNA	U5 spliceosomal RNA [Source:RFAM;Acc:RF00020]
1	ENSOARG00000022849	101.766	3.14341	88.1911	U5	snRNA	U5 spliceosomal RNA [Source:RFAM;Acc:RF00020]
7	ENSOARG00000023208	99.4062	3.07054	92.6531	U5	snRNA	U5 spliceosomal RNA [Source:RFAM;Acc:RF00020]
12	ENSOARG00000022837	89.7812	2.77323	106.233	U5	snRNA	U5 spliceosomal RNA [Source:RFAM;Acc:RF00020]
11	ENSOARG00000023306	79.6406	2.46	80.6707	U2	snRNA	U2 spliceosomal RNA [Source:RFAM;Acc:RF00004]
4	ENSOARG00000024559	79.3906	2.45228	99.7581	U1	snRNA	U1 spliceosomal RNA [Source:RFAM;Acc:RF00003]
5	ENSOARG00000021205	63.8906	1.9735	51.7065	U6	snRNA	U6 spliceosomal RNA [Source:RFAM;Acc:RF00026]
1	ENSOARG00000022490	62.1562	1.91993	59.5038	U1	snRNA	U1 spliceosomal RNA [Source:RFAM;Acc:RF00003]
21	ENSOARG00000021259	55.9062	1.72687	58.1972	U2	snRNA	U2 spliceosomal RNA [Source:RFAM;Acc:RF00004]
2	ENSOARG00000022409	52.1875	1.61201	58.5784		snRNA
11	ENSOARG00000022440	47.9375	1.48073	32.0733	U6	snRNA	U6 spliceosomal RNA [Source:RFAM;Acc:RF00026]
X	ENSOARG00000021655	44.8125	1.3842	25.8775	U6	snRNA	U6 spliceosomal RNA [Source:RFAM;Acc:RF00026]
1	ENSOARG00000024414	41.0312	1.2674	29.5957	U6	snRNA	U6 spliceosomal RNA [Source:RFAM;Acc:RF00026]
8	ENSOARG00000023632	40.9219	1.26403	39.4696	U6	snRNA	U6 spliceosomal RNA [Source:RFAM;Acc:RF00026]
1	ENSOARG00000025053	40.125	1.23941	37.1216	U6	snRNA	U6 spliceosomal RNA [Source:RFAM;Acc:RF00026]
4	ENSOARG00000021917	36.4062	1.12454	31.1452	U6	snRNA	U6 spliceosomal RNA [Source:RFAM;Acc:RF00026]
24	ENSOARG00000023392	34.0625	1.05215	23.6562	U6	snRNA	U6 spliceosomal RNA [Source:RFAM;Acc:RF00026]
8	ENSOARG00000022097	33.5156	1.03526	24.9895	U6	snRNA	U6 spliceosomal RNA [Source:RFAM;Acc:RF00026]
20	ENSOARG00000022948	33.4062	1.03188	30.4572	U6	snRNA	U6 spliceosomal RNA [Source:RFAM;Acc:RF00026]
11	ENSOARG00000024829	33.3438	1.02995	38.368	U1	snRNA	U1 spliceosomal RNA [Source:RFAM;Acc:RF00003]
5	ENSOARG00000023389	33.1406	1.02367	24.2519	U6	snRNA	U6 spliceosomal RNA [Source:RFAM;Acc:RF00026]
11	ENSOARG00000023684	32.0625	0.990371	30.5073	U2	snRNA	U2 spliceosomal RNA [Source:RFAM;Acc:RF00004]
12	ENSOARG00000023616	32.0312	0.989406	23.2891	U6	snRNA	U6 spliceosomal RNA [Source:RFAM;Acc:RF00026]
18	ENSOARG00000023180	29.0156	0.896257	20.6009	U6	snRNA	U6 spliceosomal RNA [Source:RFAM;Acc:RF00026]
11	ENSOARG00000024090	28.7812	0.889017	25.9477	U2	snRNA	U2 spliceosomal RNA [Source:RFAM;Acc:RF00004]
4	ENSOARG00000024004	27.3594	0.845097	21.1918	U6	snRNA	U6 spliceosomal RNA [Source:RFAM;Acc:RF00026]
7	ENSOARG00000021527	27.25	0.841719	19.1966	U6	snRNA	U6 spliceosomal RNA [Source:RFAM;Acc:RF00026]
10	ENSOARG00000023042	25.6406	0.792007	18.4798	U6	snRNA	U6 spliceosomal RNA [Source:RFAM;Acc:RF00026]
17	ENSOARG00000022917	25.5938	0.790559	16.3471	U4	snRNA	U4 spliceosomal RNA [Source:RFAM;Acc:RF00015]
1	ENSOARG00000024966	25.3125	0.781872	22.1702	U1	snRNA	U1 spliceosomal RNA [Source:RFAM;Acc:RF00003]
9	ENSOARG00000025103	25.0312	0.773184	18.9728	U6	snRNA	U6 spliceosomal RNA [Source:RFAM;Acc:RF00026]
2	ENSOARG00000022278	24.2031	0.747605	14.6246	U6	snRNA	U6 spliceosomal RNA [Source:RFAM;Acc:RF00026]
1	ENSOARG00000022986	23.6406	0.73023	15.9706	U6	snRNA	U6 spliceosomal RNA [Source:RFAM;Acc:RF00026]
1	ENSOARG00000022806	23.4531	0.724438	22.4605	U1	snRNA	U1 spliceosomal RNA [Source:RFAM;Acc:RF00003]
1	ENSOARG00000023408	23.25	0.718164	22.6169	U6	snRNA	U6 spliceosomal RNA [Source:RFAM;Acc:RF00026]
6	ENSOARG00000023951	23.125	0.714303	16.5179	U6	snRNA	U6 spliceosomal RNA [Source:RFAM;Acc:RF00026]
17	ENSOARG00000025066	22.7812	0.703685	21.3552	U6	snRNA	U6 spliceosomal RNA [Source:RFAM;Acc:RF00026]
2	ENSOARG00000024244	20.6875	0.639011	14.875	U6	snRNA	U6 spliceosomal RNA [Source:RFAM;Acc:RF00026]
14	ENSOARG00000022953	20.5156	0.633702	18.2635	U6	snRNA	U6 spliceosomal RNA [Source:RFAM;Acc:RF00026]
8	ENSOARG00000023177	20.5	0.63322	17.2461	U6	snRNA	U6 spliceosomal RNA [Source:RFAM;Acc:RF00026]
11	ENSOARG00000022104	19.7969	0.611501	14.3086	U6	snRNA	U6 spliceosomal RNA [Source:RFAM;Acc:RF00026]
1	ENSOARG00000025085	18.6875	0.577234	12.5	U1	snRNA	U1 spliceosomal RNA [Source:RFAM;Acc:RF00003]
11	ENSOARG00000024960	17.9688	0.555032	16.3454	U2	snRNA	U2 spliceosomal RNA [Source:RFAM;Acc:RF00004]
1	ENSOARG00000021545	17.875	0.552137	34.5807	U5	snRNA	U5 spliceosomal RNA [Source:RFAM;Acc:RF00020]
10	ENSOARG00000021679	16	0.49422	18.7989	U6	snRNA	U6 spliceosomal RNA [Source:RFAM;Acc:RF00026]
11	ENSOARG00000022992	15.125	0.467193	16.3722	U6	snRNA	U6 spliceosomal RNA [Source:RFAM;Acc:RF00026]
10	ENSOARG00000024280	14.6562	0.452713	19.8688	U6	snRNA	U6 spliceosomal RNA [Source:RFAM;Acc:RF00026]
11	ENSOARG00000021540	14.3594	0.443543	10.9274	U2	snRNA	U2 spliceosomal RNA [Source:RFAM;Acc:RF00004]
12	ENSOARG00000024283	14.0938	0.435338	20.0402	U5	snRNA	U5 spliceosomal RNA [Source:RFAM;Acc:RF00020]
1	ENSOARG00000023529	13.8594	0.428099	17.0274	U6	snRNA	U6 spliceosomal RNA [Source:RFAM;Acc:RF00026]
9	ENSOARG00000024242	13.6094	0.420377	8.5813	U6	snRNA	U6 spliceosomal RNA [Source:RFAM;Acc:RF00026]
1	ENSOARG00000023950	13.5	0.416998	11.8134	U1	snRNA	U1 spliceosomal RNA [Source:RFAM;Acc:RF00003]
10	ENSOARG00000024049	13.4531	0.41555	19.6589	U6	snRNA	U6 spliceosomal RNA [Source:RFAM;Acc:RF00026]
11	ENSOARG00000021426	12.8281	0.396245	17.0857	U2	snRNA	U2 spliceosomal RNA [Source:RFAM;Acc:RF00004]
9	ENSOARG00000024287	12.6406	0.390453	10.8823	U6	snRNA	U6 spliceosomal RNA [Source:RFAM;Acc:RF00026]
11	ENSOARG00000023485	12.3125	0.380318	11.1823	U1	snRNA	U1 spliceosomal RNA [Source:RFAM;Acc:RF00003]
1	ENSOARG00000022789	11.8281	0.365356	9.25744	U1	snRNA	U1 spliceosomal RNA [Source:RFAM;Acc:RF00003]
X	ENSOARG00000025090	11.625	0.359082	8.16982	U6	snRNA	U6 spliceosomal RNA [Source:RFAM;Acc:RF00026]
20	ENSOARG00000021787	11.4531	0.353773	12.6979	U6	snRNA	U6 spliceosomal RNA [Source:RFAM;Acc:RF00026]
11	ENSOARG00000022595	11.2031	0.346051	11.8592	U1	snRNA	U1 spliceosomal RNA [Source:RFAM;Acc:RF00003]
1	ENSOARG00000022079	10.9375	0.337846	12.8617	U6	snRNA	U6 spliceosomal RNA [Source:RFAM;Acc:RF00026]
7	ENSOARG00000024549	10.8594	0.335433	10.6947	U6	snRNA	U6 spliceosomal RNA [Source:RFAM;Acc:RF00026]
2	ENSOARG00000024384	9.82812	0.303579	8.46384	U6	snRNA	U6 spliceosomal RNA [Source:RFAM;Acc:RF00026]
21	ENSOARG00000024370	9.73438	0.300683	15.6035	U6	snRNA	U6 spliceosomal RNA [Source:RFAM;Acc:RF00026]
18	ENSOARG00000023800	9.57812	0.295856	7.5062	U1	snRNA	U1 spliceosomal RNA [Source:RFAM;Acc:RF00003]
6	ENSOARG00000025149	9.53125	0.294409	10.87	U6	snRNA	U6 spliceosomal RNA [Source:RFAM;Acc:RF00026]
12	ENSOARG00000021503	9.4375	0.291513	9.51503	U6	snRNA	U6 spliceosomal RNA [Source:RFAM;Acc:RF00026]
9	ENSOARG00000021602	9.3125	0.287652	9.25799	U6	snRNA	U6 spliceosomal RNA [Source:RFAM;Acc:RF00026]
18	ENSOARG00000024804	9.23438	0.285238	7.41672	U1	snRNA	U1 spliceosomal RNA [Source:RFAM;Acc:RF00003]
7	ENSOARG00000023193	9.0625	0.279929	10.7362	U6	snRNA	U6 spliceosomal RNA [Source:RFAM;Acc:RF00026]
12	ENSOARG00000024918	8.84375	0.273172	6.52764	U6	snRNA	U6 spliceosomal RNA [Source:RFAM;Acc:RF00026]
11	ENSOARG00000021233	8.8125	0.272207	5.81425	U6	snRNA	U6 spliceosomal RNA [Source:RFAM;Acc:RF00026]
6	ENSOARG00000023094	8.73438	0.269794	10.9924	U6	snRNA	U6 spliceosomal RNA [Source:RFAM;Acc:RF00026]
3	ENSOARG00000023452	8.65625	0.267381	5.99529	U6	snRNA	U6 spliceosomal RNA [Source:RFAM;Acc:RF00026]
18	ENSOARG00000021962	8.65625	0.267381	6.35515	U6	snRNA	U6 spliceosomal RNA [Source:RFAM;Acc:RF00026]
19	ENSOARG00000021487	8.54688	0.264002	14.9761		snRNA
11	ENSOARG00000021856	8.35938	0.258211	4.90664	U6	snRNA	U6 spliceosomal RNA [Source:RFAM;Acc:RF00026]
12	ENSOARG00000023988	8.25	0.254832	7.26811	U6	snRNA	U6 spliceosomal RNA [Source:RFAM;Acc:RF00026]
13	ENSOARG00000024648	8.23438	0.25435	7.16859	U6	snRNA	U6 spliceosomal RNA [Source:RFAM;Acc:RF00026]
1	ENSOARG00000025031	8.14062	0.251454	10.8728	U6	snRNA	U6 spliceosomal RNA [Source:RFAM;Acc:RF00026]
2	ENSOARG00000024880	7.98438	0.246627	15.3835	U6	snRNA	U6 spliceosomal RNA [Source:RFAM;Acc:RF00026]
2	ENSOARG00000023182	7.73438	0.238905	8.76183	U6	snRNA	U6 spliceosomal RNA [Source:RFAM;Acc:RF00026]
3	ENSOARG00000023866	7.70312	0.23794	5.17834	U6	snRNA	U6 spliceosomal RNA [Source:RFAM;Acc:RF00026]
6	ENSOARG00000024398	7.53125	0.232631	14.8259	U6	snRNA	U6 spliceosomal RNA [Source:RFAM;Acc:RF00026]
6	ENSOARG00000023466	7.28125	0.224909	5.71678	U6	snRNA	U6 spliceosomal RNA [Source:RFAM;Acc:RF00026]
2	ENSOARG00000023927	7.23438	0.223461	11.4569		snRNA
1	ENSOARG00000023532	7.21875	0.222978	6.14241	U6	snRNA	U6 spliceosomal RNA [Source:RFAM;Acc:RF00026]
26	ENSOARG00000024239	7.10938	0.2196	12.2877	U6	snRNA	U6 spliceosomal RNA [Source:RFAM;Acc:RF00026]
2	ENSOARG00000023312	7.09375	0.219117	9.78291	U6	snRNA	U6 spliceosomal RNA [Source:RFAM;Acc:RF00026]
4	ENSOARG00000021872	6.96875	0.215256	4.39324	U6	snRNA	U6 spliceosomal RNA [Source:RFAM;Acc:RF00026]
7	ENSOARG00000024008	6.79688	0.209947	6.88495	U6	snRNA	U6 spliceosomal RNA [Source:RFAM;Acc:RF00026]
7	ENSOARG00000022107	6.5625	0.202707	7.38268	U1	snRNA	U1 spliceosomal RNA [Source:RFAM;Acc:RF00003]
20	ENSOARG00000022927	6.4375	0.198846	8.72121	U6	snRNA	U6 spliceosomal RNA [Source:RFAM;Acc:RF00026]
3	ENSOARG00000021863	6.14062	0.189676	4.43245	U6	snRNA	U6 spliceosomal RNA [Source:RFAM;Acc:RF00026]
JH922226.1	ENSOARG00000024753	6.10938	0.188711	5.35151	U1	snRNA	U1 spliceosomal RNA [Source:RFAM;Acc:RF00003]
5	ENSOARG00000024681	5.84375	0.180506	5.49522	U6	snRNA	U6 spliceosomal RNA [Source:RFAM;Acc:RF00026]
3	ENSOARG00000023883	5.67188	0.175197	4.83392	U6	snRNA	U6 spliceosomal RNA [Source:RFAM;Acc:RF00026]
14	ENSOARG00000022408	5.5	0.169888	8.32094	U6	snRNA	U6 spliceosomal RNA [Source:RFAM;Acc:RF00026]
10	ENSOARG00000023271	5.32812	0.164579	6.08682	U6	snRNA	U6 spliceosomal RNA [Source:RFAM;Acc:RF00026]
3	ENSOARG00000021887	5.17188	0.159753	11.5175	U6	snRNA	U6 spliceosomal RNA [Source:RFAM;Acc:RF00026]
1	ENSOARG00000023923	5.10938	0.157822	8.94093	U6	snRNA	U6 spliceosomal RNA [Source:RFAM;Acc:RF00026]
7	ENSOARG00000022056	4.96875	0.153479	3.93587	U6	snRNA	U6 spliceosomal RNA [Source:RFAM;Acc:RF00026]
2	ENSOARG00000023463	4.875	0.150583	4.93288	U6	snRNA	U6 spliceosomal RNA [Source:RFAM;Acc:RF00026]
5	ENSOARG00000022781	4.875	0.150583	5.18392	U6	snRNA	U6 spliceosomal RNA [Source:RFAM;Acc:RF00026]
6	ENSOARG00000024821	4.84375	0.149617	3.52415	U6	snRNA	U6 spliceosomal RNA [Source:RFAM;Acc:RF00026]
22	ENSOARG00000022655	4.75	0.146722	7.79703	U6	snRNA	U6 spliceosomal RNA [Source:RFAM;Acc:RF00026]
1	ENSOARG00000023677	4.5	0.138999	9.52357	U1	snRNA	U1 spliceosomal RNA [Source:RFAM;Acc:RF00003]
9	ENSOARG00000022114	4.42188	0.136586	3.32286	U6	snRNA	U6 spliceosomal RNA [Source:RFAM;Acc:RF00026]
22	ENSOARG00000021768	4.42188	0.136586	3.32286	U6	snRNA	U6 spliceosomal RNA [Source:RFAM;Acc:RF00026]
9	ENSOARG00000022786	4.35938	0.134656	3.41503	U6	snRNA	U6 spliceosomal RNA [Source:RFAM;Acc:RF00026]
18	ENSOARG00000022738	4.35938	0.134656	7.62903	U6	snRNA	U6 spliceosomal RNA [Source:RFAM;Acc:RF00026]
7	ENSOARG00000022234	4.26562	0.13176	3.15344	U6	snRNA	U6 spliceosomal RNA [Source:RFAM;Acc:RF00026]
8	ENSOARG00000022716	4.21875	0.130312	5.29591	U6	snRNA	U6 spliceosomal RNA [Source:RFAM;Acc:RF00026]
7	ENSOARG00000022946	4.1875	0.129347	3.31842	U6	snRNA	U6 spliceosomal RNA [Source:RFAM;Acc:RF00026]
3	ENSOARG00000024798	4.10938	0.126934	5.24364	U6	snRNA	U6 spliceosomal RNA [Source:RFAM;Acc:RF00026]
11	ENSOARG00000023362	4.10938	0.126934	3.15281	U2	snRNA	U2 spliceosomal RNA [Source:RFAM;Acc:RF00004]
12	ENSOARG00000025013	4.07812	0.125968	3.43791	U6	snRNA	U6 spliceosomal RNA [Source:RFAM;Acc:RF00026]
10	ENSOARG00000023587	4.04688	0.125003	4.78566	U6	snRNA	U6 spliceosomal RNA [Source:RFAM;Acc:RF00026]
X	ENSOARG00000022013	4.04688	0.125003	3.8439	U6	snRNA	U6 spliceosomal RNA [Source:RFAM;Acc:RF00026]
11	ENSOARG00000025073	4.03125	0.12452	9.48009	U6	snRNA	U6 spliceosomal RNA [Source:RFAM;Acc:RF00026]
23	ENSOARG00000024704	4.03125	0.12452	3.53202	U6	snRNA	U6 spliceosomal RNA [Source:RFAM;Acc:RF00026]
15	ENSOARG00000022065	3.96875	0.12259	4.51793	U6	snRNA	U6 spliceosomal RNA [Source:RFAM;Acc:RF00026]
1	ENSOARG00000022964	3.92188	0.121142	7.0222	U6	snRNA	U6 spliceosomal RNA [Source:RFAM;Acc:RF00026]
11	ENSOARG00000022375	3.76562	0.116315	3.65036	U6	snRNA	U6 spliceosomal RNA [Source:RFAM;Acc:RF00026]
4	ENSOARG00000023908	3.6875	0.113902	3.30884	U6	snRNA	U6 spliceosomal RNA [Source:RFAM;Acc:RF00026]
6	ENSOARG00000021847	3.65625	0.112937	3.53764	U6	snRNA	U6 spliceosomal RNA [Source:RFAM;Acc:RF00026]
3	ENSOARG00000023309	3.59375	0.111006	2.91531	U6	snRNA	U6 spliceosomal RNA [Source:RFAM;Acc:RF00026]
7	ENSOARG00000023799	3.45312	0.106663	7.1179	U5	snRNA	U5 spliceosomal RNA [Source:RFAM;Acc:RF00020]
6	ENSOARG00000022424	3.4375	0.10618	3.33274	U6	snRNA	U6 spliceosomal RNA [Source:RFAM;Acc:RF00026]
17	ENSOARG00000021745	3.4375	0.10618	5.07992	U6	snRNA	U6 spliceosomal RNA [Source:RFAM;Acc:RF00026]
17	ENSOARG00000023013	3.375	0.10425	2.19306	U6	snRNA	U6 spliceosomal RNA [Source:RFAM;Acc:RF00026]
3	ENSOARG00000023034	3.21875	0.0994232	3.04187	U6	snRNA	U6 spliceosomal RNA [Source:RFAM;Acc:RF00026]
5	ENSOARG00000021946	3.15625	0.0974927	3.42363	U6	snRNA	U6 spliceosomal RNA [Source:RFAM;Acc:RF00026]
19	ENSOARG00000021452	3.15625	0.0974927	4.5712	U6	snRNA	U6 spliceosomal RNA [Source:RFAM;Acc:RF00026]
X	ENSOARG00000022819	3.04688	0.0941142	3.01546	U6	snRNA	U6 spliceosomal RNA [Source:RFAM;Acc:RF00026]
2	ENSOARG00000023122	2.98438	0.0921836	6.45741	U6	snRNA	U6 spliceosomal RNA [Source:RFAM;Acc:RF00026]
1	ENSOARG00000021660	2.98438	0.0921836	3.05761	U6	snRNA	U6 spliceosomal RNA [Source:RFAM;Acc:RF00026]
X	ENSOARG00000022833	2.95312	0.0912184	4.95193	U6	snRNA	U6 spliceosomal RNA [Source:RFAM;Acc:RF00026]
3	ENSOARG00000022644	2.9375	0.0907357	4.61493	U6	snRNA	U6 spliceosomal RNA [Source:RFAM;Acc:RF00026]
22	ENSOARG00000021723	2.85938	0.0883226	2.34262	U6	snRNA	U6 spliceosomal RNA [Source:RFAM;Acc:RF00026]
5	ENSOARG00000022294	2.8125	0.0868746	5.31209	U1	snRNA	U1 spliceosomal RNA [Source:RFAM;Acc:RF00003]
12	ENSOARG00000025022	2.75	0.0849441	3.7459	U6	snRNA	U6 spliceosomal RNA [Source:RFAM;Acc:RF00026]
15	ENSOARG00000022935	2.75	0.0849441	3.53217	U6	snRNA	U6 spliceosomal RNA [Source:RFAM;Acc:RF00026]
24	ENSOARG00000022777	2.75	0.0849441	2.91139	U6	snRNA	U6 spliceosomal RNA [Source:RFAM;Acc:RF00026]
1	ENSOARG00000022382	2.75	0.0849441	7.03506	U5	snRNA	U5 spliceosomal RNA [Source:RFAM;Acc:RF00020]
13	ENSOARG00000021575	2.75	0.0849441	5.35413	U6	snRNA	U6 spliceosomal RNA [Source:RFAM;Acc:RF00026]
11	ENSOARG00000022681	2.65625	0.0820483	2.66797	U6	snRNA	U6 spliceosomal RNA [Source:RFAM;Acc:RF00026]
1	ENSOARG00000023599	2.625	0.081083	3.50283	U6	snRNA	U6 spliceosomal RNA [Source:RFAM;Acc:RF00026]
5	ENSOARG00000023044	2.46875	0.0762566	2.57564	U6	snRNA	U6 spliceosomal RNA [Source:RFAM;Acc:RF00026]
11	ENSOARG00000023453	2.4375	0.0752914	2.94863	U2	snRNA	U2 spliceosomal RNA [Source:RFAM;Acc:RF00004]
21	ENSOARG00000025129	2.40625	0.0743261	2.40844	U6	snRNA	U6 spliceosomal RNA [Source:RFAM;Acc:RF00026]
1	ENSOARG00000022450	2.40625	0.0743261	4.91747	U6	snRNA	U6 spliceosomal RNA [Source:RFAM;Acc:RF00026]
21	ENSOARG00000022646	2.35938	0.0728782	3.79794	U6	snRNA	U6 spliceosomal RNA [Source:RFAM;Acc:RF00026]
7	ENSOARG00000022290	2.34375	0.0723955	4.16798	U6	snRNA	U6 spliceosomal RNA [Source:RFAM;Acc:RF00026]
11	ENSOARG00000021940	2.25	0.0694997	3.22687	U6	snRNA	U6 spliceosomal RNA [Source:RFAM;Acc:RF00026]
15	ENSOARG00000024395	2.15625	0.0666039	2.26932	U6	snRNA	U6 spliceosomal RNA [Source:RFAM;Acc:RF00026]
18	ENSOARG00000022665	2.10938	0.065156	2.13896	U6	snRNA	U6 spliceosomal RNA [Source:RFAM;Acc:RF00026]
2	ENSOARG00000022091	2.10938	0.065156	2.37124	U6	snRNA	U6 spliceosomal RNA [Source:RFAM;Acc:RF00026]
3	ENSOARG00000022689	2.07812	0.0641907	3.57817	U6	snRNA	U6 spliceosomal RNA [Source:RFAM;Acc:RF00026]
3	ENSOARG00000022118	2.07812	0.0641907	2.22757	U6	snRNA	U6 spliceosomal RNA [Source:RFAM;Acc:RF00026]
24	ENSOARG00000023553	2.0625	0.0637081	2.10724	U6	snRNA	U6 spliceosomal RNA [Source:RFAM;Acc:RF00026]
2	ENSOARG00000024949	2.04688	0.0632254	3.08828	U6	snRNA	U6 spliceosomal RNA [Source:RFAM;Acc:RF00026]
19	ENSOARG00000023267	2.04688	0.0632254	3.15439	U6	snRNA	U6 spliceosomal RNA [Source:RFAM;Acc:RF00026]
26	ENSOARG00000022557	2	0.0617775	2.0548	U6	snRNA	U6 spliceosomal RNA [Source:RFAM;Acc:RF00026]
8	ENSOARG00000021961	1.95312	0.0603296	2.87535	U6	snRNA	U6 spliceosomal RNA [Source:RFAM;Acc:RF00026]
23	ENSOARG00000023487	1.82812	0.0564685	1.907	U6	snRNA	U6 spliceosomal RNA [Source:RFAM;Acc:RF00026]
5	ENSOARG00000023237	1.82812	0.0564685	3.48946	U4	snRNA	U4 spliceosomal RNA [Source:RFAM;Acc:RF00015]
18	ENSOARG00000022324	1.82812	0.0564685	3.49401	U6	snRNA	U6 spliceosomal RNA [Source:RFAM;Acc:RF00026]
2	ENSOARG00000021910	1.8125	0.0559859	4.20459	U6	snRNA	U6 spliceosomal RNA [Source:RFAM;Acc:RF00026]
18	ENSOARG00000024139	1.75	0.0540553	3.67747	U6	snRNA	U6 spliceosomal RNA [Source:RFAM;Acc:RF00026]
17	ENSOARG00000022401	1.71875	0.0530901	3.10386	U6	snRNA	U6 spliceosomal RNA [Source:RFAM;Acc:RF00026]
1	ENSOARG00000024433	1.70312	0.0526074	2.40819	U6	snRNA	U6 spliceosomal RNA [Source:RFAM;Acc:RF00026]
10	ENSOARG00000021866	1.70312	0.0526074	2.18712	U6	snRNA	U6 spliceosomal RNA [Source:RFAM;Acc:RF00026]
3	ENSOARG00000025102	1.6875	0.0521248	3.68125	U6	snRNA	U6 spliceosomal RNA [Source:RFAM;Acc:RF00026]
3	ENSOARG00000024819	1.6875	0.0521248	3.85398	U6	snRNA	U6 spliceosomal RNA [Source:RFAM;Acc:RF00026]
7	ENSOARG00000024258	1.6875	0.0521248	3.44054	U4	snRNA	U4 spliceosomal RNA [Source:RFAM;Acc:RF00015]
16	ENSOARG00000022475	1.67188	0.0516421	2.40406	U6	snRNA	U6 spliceosomal RNA [Source:RFAM;Acc:RF00026]
16	ENSOARG00000022658	1.53125	0.0472984	2.70783	U6	snRNA	U6 spliceosomal RNA [Source:RFAM;Acc:RF00026]
12	ENSOARG00000022990	1.51562	0.0468158	2.8674	U6	snRNA	U6 spliceosomal RNA [Source:RFAM;Acc:RF00026]
7	ENSOARG00000022545	1.46875	0.0453679	1.75453	U6	snRNA	U6 spliceosomal RNA [Source:RFAM;Acc:RF00026]
3	ENSOARG00000021851	1.46875	0.0453679	3.01303	U6	snRNA	U6 spliceosomal RNA [Source:RFAM;Acc:RF00026]
3	ENSOARG00000022074	1.4375	0.0444026	4.10139	U6	snRNA	U6 spliceosomal RNA [Source:RFAM;Acc:RF00026]
9	ENSOARG00000025017	1.39062	0.0429547	1.96491	U6	snRNA	U6 spliceosomal RNA [Source:RFAM;Acc:RF00026]
3	ENSOARG00000021328	1.35938	0.0419894	4.00938	U6	snRNA	U6 spliceosomal RNA [Source:RFAM;Acc:RF00026]
16	ENSOARG00000024193	1.32812	0.0410241	3.97634	U6	snRNA	U6 spliceosomal RNA [Source:RFAM;Acc:RF00026]
8	ENSOARG00000023498	1.23438	0.0381283	3.93496	U6	snRNA	U6 spliceosomal RNA [Source:RFAM;Acc:RF00026]
2	ENSOARG00000024026	0.921875	0.0284756	2.94017	U6	snRNA	U6 spliceosomal RNA [Source:RFAM;Acc:RF00026]
1	ENSOARG00000022585	0.90625	0.0279929	3.24022	U6	snRNA	U6 spliceosomal RNA [Source:RFAM;Acc:RF00026]
17	ENSOARG00000022486	0.765625	0.0236492	2.65319	U6	snRNA	U6 spliceosomal RNA [Source:RFAM;Acc:RF00026]
3	ENSOARG00000022385	5779.84	178.532	2390.16	SNORD36	snoRNA	Small nucleolar RNA SNORD36 [Source:RFAM;Acc:RF00049]
11	ENSOARG00000023197	681.328	21.0454	312.245	SNORA21	snoRNA
5	ENSOARG00000021929	453.344	14.0032	199.734	SNORD105B	snoRNA
3	ENSOARG00000024465	264.141	8.15898	151.475	SCARNA11	snoRNA
11	ENSOARG00000024490	216.719	6.69417	222.048	U3	snoRNA	Small nucleolar RNA U3 [Source:RFAM;Acc:RF00012]
1	ENSOARG00000021648	94.3125	2.9132	65.7643	SCARNA7	snoRNA
11	ENSOARG00000023987	87.5938	2.70566	62.5452	U3	snoRNA	Small nucleolar RNA U3 [Source:RFAM;Acc:RF00012]
11	ENSOARG00000021990	80.4062	2.48365	50.5637		snoRNA
11	ENSOARG00000024124	76.5938	2.36589	50.2134	SNORD10	snoRNA
22	ENSOARG00000023881	75.1562	2.32148	63.5118		snoRNA
15	ENSOARG00000022030	67.9062	2.09754	85.0809	SNORD15	snoRNA	Small nucleolar RNA SNORD15 [Source:RFAM;Acc:RF00067]
22	ENSOARG00000023391	62	1.9151	66.7012	U3	snoRNA	Small nucleolar RNA U3 [Source:RFAM;Acc:RF00012]
19	ENSOARG00000021806	58.7344	1.81423	38.856	SNORA62	snoRNA	Small nucleolar RNA SNORA62/SNORA6 family [Source:RFAM;Acc:RF00091]
11	ENSOARG00000022170	55	1.69888	66.8683		snoRNA
11	ENSOARG00000021807	54.0625	1.66992	42.1463		snoRNA
10	ENSOARG00000022971	50.9062	1.57243	49.6648	SNORA27	snoRNA
24	ENSOARG00000022133	47.0469	1.45322	37.7315		snoRNA
14	ENSOARG00000023646	46.9375	1.44984	23.4351	SNORD34	snoRNA	Small nucleolar RNA SNORD34 [Source:RFAM;Acc:RF00147]
14	ENSOARG00000024439	45.5469	1.40689	27.5652	SNORD33	snoRNA	Small nucleolar RNA Z195/SNORD33/SNORD32 family [Source:RFAM;Acc:RF00133]
15	ENSOARG00000024273	44.2656	1.36731	40.9352		snoRNA
11	ENSOARG00000022558	40.8594	1.2621	32.1202	SNORA62	snoRNA	Small nucleolar RNA SNORA62/SNORA6 family [Source:RFAM;Acc:RF00091]
1	ENSOARG00000025019	39.8906	1.23217	25.6664	SNORA58B	snoRNA
3	ENSOARG00000022982	38.4531	1.18777	35.6553	SCARNA10	snoRNA
13	ENSOARG00000023833	35.7188	1.10331	41.9139	SNORD17	snoRNA
19	ENSOARG00000023651	35.4531	1.0951	45.4756		snoRNA
1	ENSOARG00000021704	35.3594	1.09221	43.2084		snoRNA
11	ENSOARG00000022732	34.375	1.0618	26.8881		snoRNA
24	ENSOARG00000023787	33.6406	1.03912	34.7432	SNORA64	snoRNA
21	ENSOARG00000024654	33.5625	1.0367	104.28	SNORA52	snoRNA
3	ENSOARG00000022016	32.3125	0.998093	91.5735	SNORA65	snoRNA
11	ENSOARG00000023597	30.625	0.945968	48.2232	U3	snoRNA	Small nucleolar RNA U3 [Source:RFAM;Acc:RF00012]
11	ENSOARG00000024699	30.3906	0.938729	35.3507		snoRNA
2	ENSOARG00000023942	26.5156	0.819035	35.9254	SNORA73	snoRNA	Small nucleolar RNA SNORA73 family [Source:RFAM;Acc:RF00045]
AMGL01125976.1	ENSOARG00000022304	26.5156	0.819035	27.1948	SNORA3A	snoRNA
21	ENSOARG00000022210	26.4062	0.815656	25.5055	SNORD22	snoRNA	Small nucleolar RNA SNORD22 [Source:RFAM;Acc:RF00099]
11	ENSOARG00000022778	25.9844	0.802625	24.2091	SNORA54	snoRNA
1	ENSOARG00000021572	24.0625	0.743261	20.2389	SNORA55	snoRNA
11	ENSOARG00000022531	24	0.74133	31.6459	U3	snoRNA	Small nucleolar RNA U3 [Source:RFAM;Acc:RF00012]
3	ENSOARG00000022032	23.3594	0.721542	17.3703		snoRNA
11	ENSOARG00000024438	23.2188	0.717198	43.0715	U8	snoRNA	U8 small nucleolar RNA [Source:RFAM;Acc:RF00096]
3	ENSOARG00000023258	22.9375	0.708511	25.4177	SNORA2C	snoRNA
15	ENSOARG00000022082	22.7812	0.703685	43.7226	SNORA23	snoRNA
11	ENSOARG00000024688	21.875	0.675692	18.0057	SNORD104	snoRNA
15	ENSOARG00000024877	21.5312	0.665074	38.0497	SNORD15	snoRNA	Small nucleolar RNA SNORD15 [Source:RFAM;Acc:RF00067]
1	ENSOARG00000023472	21.1719	0.653973	25.3262		snoRNA
21	ENSOARG00000024051	20.0938	0.620671	26.8823		snoRNA
8	ENSOARG00000024146	19.0469	0.588334	15.3534		snoRNA
21	ENSOARG00000024899	19	0.586886	16.477		snoRNA
5	ENSOARG00000022624	18.3125	0.56565	31.577	SNORA74	snoRNA	Small nucleolar RNA SNORA74 [Source:RFAM;Acc:RF00090]
8	ENSOARG00000025123	17.6562	0.54538	40.5146	SNORA29	snoRNA
13	ENSOARG00000021529	16.9375	0.523178	17.5724		snoRNA
1	ENSOARG00000023446	16.375	0.505803	24.123		snoRNA
26	ENSOARG00000021758	16.3594	0.505321	25.9978		snoRNA
17	ENSOARG00000023460	16.2656	0.502425	23.343	SNORA49	snoRNA
24	ENSOARG00000022607	16.0938	0.497116	27.8868		snoRNA
7	ENSOARG00000022661	15.7188	0.485533	17.6226	SNORD16	snoRNA	Small nucleolar RNA SNORD16 [Source:RFAM;Acc:RF00138]
24	ENSOARG00000021797	15.4688	0.477811	16.156		snoRNA
3	ENSOARG00000023157	15.25	0.471054	12.9382		snoRNA
11	ENSOARG00000023308	14.4844	0.447404	21.3631	SCARNA16	snoRNA
24	ENSOARG00000021341	14.3125	0.442095	20.8706		snoRNA
17	ENSOARG00000023095	14.2344	0.439682	13.1146		snoRNA
1	ENSOARG00000025059	13.3438	0.412172	12.8362		snoRNA
2	ENSOARG00000025091	12.875	0.397693	23.3276		snoRNA
3	ENSOARG00000023896	12.5469	0.387557	19.6509		snoRNA
1	ENSOARG00000021932	12.4375	0.384179	13.4458	SNORD66	snoRNA
24	ENSOARG00000023649	12.3125	0.380318	12.3672	SNORA78	snoRNA
2	ENSOARG00000022761	12.0938	0.373561	18.929	SNORA44	snoRNA
4	ENSOARG00000021530	12.0781	0.373078	17.5384	SNORA5C	snoRNA
14	ENSOARG00000024245	11.4531	0.353773	11.9535	SNORD88C	snoRNA
21	ENSOARG00000024302	11.2656	0.347981	13.5685	SNORD22	snoRNA	Small nucleolar RNA SNORD22 [Source:RFAM;Acc:RF00099]
21	ENSOARG00000024771	10.8594	0.335433	19.0803	SNORD15	snoRNA	Small nucleolar RNA SNORD15 [Source:RFAM;Acc:RF00067]
2	ENSOARG00000022861	10.8125	0.333985	21.5258	SNORA75	snoRNA	Small nucleolar RNA SNORA75 [Source:RFAM;Acc:RF00072]
3	ENSOARG00000022523	10.7188	0.331089	12.4893	SNORD36	snoRNA	Small nucleolar RNA SNORD36 [Source:RFAM;Acc:RF00049]
2	ENSOARG00000024917	9.78125	0.302131	14.3167	SNORA73	snoRNA	Small nucleolar RNA SNORA73 family [Source:RFAM;Acc:RF00045]
6	ENSOARG00000024429	9.3125	0.287652	13.2388	SNORA24	snoRNA
12	ENSOARG00000024426	9.28125	0.286686	7.88502		snoRNA
21	ENSOARG00000022211	9.10938	0.281377	9.76082		snoRNA
21	ENSOARG00000023835	8.875	0.274138	11.4801		snoRNA
13	ENSOARG00000023607	8.79688	0.271725	10.6877	SNORA71	snoRNA	Small nucleolar RNA SNORA71 [Source:RFAM;Acc:RF00056]
7	ENSOARG00000021514	8.45312	0.261107	12.2745	SNORD22	snoRNA	Small nucleolar RNA SNORD22 [Source:RFAM;Acc:RF00099]
1	ENSOARG00000022012	8.35938	0.258211	10.4371		snoRNA
13	ENSOARG00000022690	8.17188	0.252419	14.0391	SNORA71	snoRNA	Small nucleolar RNA SNORA71 [Source:RFAM;Acc:RF00056]
6	ENSOARG00000023588	8.10938	0.250489	9.5321		snoRNA
21	ENSOARG00000022743	8.10938	0.250489	17.2609	SNORA25	snoRNA
24	ENSOARG00000022461	7.92188	0.244697	11.5995		snoRNA
19	ENSOARG00000024946	7.73438	0.238905	7.63709	SNORA62	snoRNA	Small nucleolar RNA SNORA62/SNORA6 family [Source:RFAM;Acc:RF00091]
19	ENSOARG00000021229	7.5625	0.233596	7.34172	U3	snoRNA	Small nucleolar RNA U3 [Source:RFAM;Acc:RF00012]
9	ENSOARG00000025083	7.34375	0.226839	12.0003	SNORD87	snoRNA	small nucleolar RNA SNORD87 [Source:NCBI gene (formerly Entrezgene);Acc:114116491]
11	ENSOARG00000022008	7.1875	0.222013	15.7439	U3	snoRNA	Small nucleolar RNA U3 [Source:RFAM;Acc:RF00012]
3	ENSOARG00000024649	7.17188	0.22153	15.3111		snoRNA
2	ENSOARG00000022714	7.07812	0.218635	11.59	SCARNA1	snoRNA
20	ENSOARG00000022153	7	0.216221	8.66117	SNORA38	snoRNA
3	ENSOARG00000025150	6.875	0.21236	10.2841	SNORD83B	snoRNA
4	ENSOARG00000023448	6.78125	0.209464	13.0572	SNORA5A	snoRNA
18	ENSOARG00000023037	6.75	0.208499	12.1276	SNORD116	snoRNA	Small nucleolar RNA SNORD116 [Source:RFAM;Acc:RF00108]
12	ENSOARG00000024067	6.71875	0.207534	10.5582	SNORD24	snoRNA	Small nucleolar RNA SNORD24 [Source:RFAM;Acc:RF00069]
5	ENSOARG00000023610	6.5625	0.202707	7.49788		snoRNA
3	ENSOARG00000023619	6.54688	0.202225	9.69361	SNORD59A	snoRNA
4	ENSOARG00000021600	6.54688	0.202225	11.9787	SNORA9	snoRNA
3	ENSOARG00000022422	6.48438	0.200294	13.8013	SNORA53	snoRNA
8	ENSOARG00000024355	6.42188	0.198364	9.3279		snoRNA
11	ENSOARG00000022248	6.23438	0.192572	14.0585		snoRNA
5	ENSOARG00000024457	6.15625	0.190159	13.6582	SNORA68	snoRNA
10	ENSOARG00000022838	6.10938	0.188711	14.6495		snoRNA
3	ENSOARG00000023770	6.01562	0.185815	9.43901	SNORD89	snoRNA
2	ENSOARG00000024470	5.84375	0.180506	9.74959		snoRNA
3	ENSOARG00000021974	5.82812	0.180024	8.1036		snoRNA
3	ENSOARG00000024842	5.75	0.17761	9.47009	SNORD92	snoRNA
2	ENSOARG00000022244	5.75	0.17761	8.83356	SNORD39	snoRNA	Small nucleolar RNA SNORD55/SNORD39 [Source:RFAM;Acc:RF00157]
3	ENSOARG00000021347	5.65625	0.174715	7.27732		snoRNA
7	ENSOARG00000024836	5.57812	0.172301	6.07311	SNORD18	snoRNA	Small nucleolar RNA SNORD18 [Source:RFAM;Acc:RF00093]
10	ENSOARG00000024940	5.40625	0.166992	24.0751		snoRNA
9	ENSOARG00000022430	5.3125	0.164097	13.5622	SNORA14	snoRNA	small nucleolar RNA SNORA14 [Source:NCBI gene (formerly Entrezgene);Acc:114116540]
7	ENSOARG00000022632	5	0.154444	8.37039		snoRNA
21	ENSOARG00000021618	4.96875	0.153479	9.54682	SNORD26	snoRNA	Small nucleolar RNA SNORD26 [Source:RFAM;Acc:RF00087]
1	ENSOARG00000023047	4.95312	0.152996	7.78772	SNORA80E	snoRNA
18	ENSOARG00000022887	4.9375	0.152513	7.5	SCARNA13	snoRNA
3	ENSOARG00000021459	4.85938	0.1501	7.26563		snoRNA
9	ENSOARG00000022164	4.8125	0.148652	6.89807	SNORA72	snoRNA	Small nucleolar RNA SNORA72 [Source:RFAM;Acc:RF00139]
2	ENSOARG00000024950	4.71875	0.145756	10.0955	SNORA41	snoRNA
11	ENSOARG00000023126	4.53125	0.139965	7.89006	SNORA50C	snoRNA
20	ENSOARG00000022943	4.5	0.138999	6.97615	SNORD48	snoRNA
21	ENSOARG00000023394	4.45312	0.137552	8.9937	SNORD31	snoRNA	Small nucleolar RNA SNORD31 [Source:RFAM;Acc:RF00089]
21	ENSOARG00000022329	4.42188	0.136586	8.37571	SNORD27	snoRNA	Small nucleolar RNA SNORD27 [Source:RFAM;Acc:RF00086]
2	ENSOARG00000023653	4.39062	0.135621	6.60355	SCARNA8	snoRNA
18	ENSOARG00000023766	4.34375	0.134173	9.97333	SNORA28	snoRNA
11	ENSOARG00000023999	4.28125	0.132243	5.46117	SNORD65	snoRNA
8	ENSOARG00000022331	4.23438	0.130795	5.37703		snoRNA
2	ENSOARG00000023611	4.15625	0.128381	11.7287		snoRNA
15	ENSOARG00000022390	4.14062	0.127899	8.12378	SNORD97	snoRNA
5	ENSOARG00000023720	4.125	0.127416	13.2719	SNORA74	snoRNA	Small nucleolar RNA SNORA74 [Source:RFAM;Acc:RF00090]
22	ENSOARG00000021884	4.04688	0.125003	6.48669	SNORA12	snoRNA
13	ENSOARG00000023730	3.95312	0.122107	6.50867	SNORA71	snoRNA	Small nucleolar RNA SNORA71 [Source:RFAM;Acc:RF00056]
12	ENSOARG00000023516	3.90625	0.120659	6.2987	SNORA36B	snoRNA
4	ENSOARG00000024498	3.8125	0.117763	7.05281		snoRNA
13	ENSOARG00000023569	3.79688	0.117281	6.31999	SNORD12C	snoRNA
1	ENSOARG00000022315	3.75	0.115833	10.2972	SNORA63	snoRNA	Small nucleolar RNA SNORA63 [Source:RFAM;Acc:RF00092]
13	ENSOARG00000022705	3.48438	0.107628	5.97081	SNORD12	snoRNA
7	ENSOARG00000024909	3.4375	0.10618	5.70957	SNORA79	snoRNA
3	ENSOARG00000024464	3.42188	0.105697	6.59679		snoRNA
1	ENSOARG00000023130	3.42188	0.105697	14.701		snoRNA
6	ENSOARG00000025092	3.26562	0.100871	4.51889		snoRNA
11	ENSOARG00000024827	3.15625	0.0974927	5.15234	SNORD7	snoRNA
22	ENSOARG00000024640	2.92188	0.0902531	6.94035		snoRNA
1	ENSOARG00000024993	2.82812	0.0873573	6.42553	SNORD46	snoRNA
10	ENSOARG00000021814	2.76562	0.0854267	4.16616		snoRNA
14	ENSOARG00000021402	2.75	0.0849441	4.66326		snoRNA
7	ENSOARG00000023555	2.73438	0.0844615	12.2049		snoRNA
3	ENSOARG00000023164	2.73438	0.0844615	6.07164	SNORD94	snoRNA
18	ENSOARG00000024529	2.67188	0.0825309	4.56368	SNORD116	snoRNA	Small nucleolar RNA SNORD116 [Source:RFAM;Acc:RF00108]
3	ENSOARG00000024007	2.67188	0.0825309	12.8212		snoRNA
2	ENSOARG00000024158	2.65625	0.0820483	6.42223	SNORA16A	snoRNA
21	ENSOARG00000023347	2.65625	0.0820483	7.14303	SNORD30	snoRNA	Small nucleolar RNA SNORD30 [Source:RFAM;Acc:RF00088]
1	ENSOARG00000022629	2.59375	0.0801177	6.04144	SNORA4	snoRNA
14	ENSOARG00000021387	2.5625	0.0791525	5.14512		snoRNA
1	ENSOARG00000021342	2.53125	0.0781872	4.22378	SNORA66	snoRNA	Small nucleolar RNA SNORA66 [Source:RFAM;Acc:RF00155]
11	ENSOARG00000023332	2.48438	0.0767393	4.58428		snoRNA
3	ENSOARG00000023515	2.46875	0.0762566	6.31443	SNORD24	snoRNA	Small nucleolar RNA SNORD24 [Source:RFAM;Acc:RF00069]
7	ENSOARG00000024078	2.4375	0.0752914	5.17894	SNORA13	snoRNA
14	ENSOARG00000022467	2.39062	0.0738434	5.88681	SNORA50A	snoRNA
23	ENSOARG00000021253	2.375	0.0733608	3.79431		snoRNA
2	ENSOARG00000022537	2.32812	0.0719129	5.13332	SNORD82	snoRNA	Small nucleolar RNA SNORD82 [Source:RFAM;Acc:RF00158]
21	ENSOARG00000023784	2.3125	0.0714303	3.71131	SNORD14	snoRNA	Small nucleolar RNA SNORD14 [Source:RFAM;Acc:RF00016]
23	ENSOARG00000022934	2.29688	0.0709476	3.13546		snoRNA
8	ENSOARG00000024586	2.28125	0.070465	6.33075	SNORD22	snoRNA	Small nucleolar RNA SNORD22 [Source:RFAM;Acc:RF00099]
14	ENSOARG00000024123	2.28125	0.070465	4.984	SNORD35A	snoRNA
3	ENSOARG00000023254	2.23438	0.0690171	3.97908	SNORD53	snoRNA
25	ENSOARG00000022491	2.20312	0.0680518	8.36504	SNORA74	snoRNA	Small nucleolar RNA SNORA74 [Source:RFAM;Acc:RF00090]
1	ENSOARG00000025010	2.10938	0.065156	5.67119	SNORA63	snoRNA	Small nucleolar RNA SNORA63 [Source:RFAM;Acc:RF00092]
3	ENSOARG00000023734	2	0.0617775	3.79222		snoRNA
7	ENSOARG00000023805	1.84375	0.0569512	3.969	SCARNA14	snoRNA
11	ENSOARG00000022204	1.79688	0.0555032	4.578	SNORD49A	snoRNA
22	ENSOARG00000024385	1.76562	0.054538	3.08474	SNORD96	snoRNA	Small nucleolar RNA SNORD96 family [Source:RFAM;Acc:RF00055]
3	ENSOARG00000024363	1.75	0.0540553	5.99735		snoRNA
18	ENSOARG00000022359	1.75	0.0540553	3.31423		snoRNA
23	ENSOARG00000023788	1.73438	0.0535727	4.1144	SNORD58	snoRNA	Small nucleolar RNA SNORD58 [Source:RFAM;Acc:RF00151]
18	ENSOARG00000023201	1.73438	0.0535727	4.16426	SNORD107	snoRNA
3	ENSOARG00000024428	1.70312	0.0526074	5.90044		snoRNA
6	ENSOARG00000021834	1.70312	0.0526074	3.01678		snoRNA
15	ENSOARG00000025029	1.64062	0.0506769	3.42432	SNORD67	snoRNA
15	ENSOARG00000023486	1.64062	0.0506769	4.6235		snoRNA
7	ENSOARG00000021340	1.64062	0.0506769	3.28714	SNORA66	snoRNA	Small nucleolar RNA SNORA66 [Source:RFAM;Acc:RF00155]
11	ENSOARG00000023982	1.60938	0.0497116	4.44585		snoRNA
21	ENSOARG00000023159	1.60938	0.0497116	3.33151		snoRNA
19	ENSOARG00000022807	1.60938	0.0497116	4.44585		snoRNA
1	ENSOARG00000021708	1.59375	0.049229	4.10852	SNORD45A	snoRNA
5	ENSOARG00000022956	1.5625	0.0482637	3.69846	SNORD96	snoRNA	Small nucleolar RNA SNORD96 family [Source:RFAM;Acc:RF00055]
2	ENSOARG00000022350	1.5625	0.0482637	3.78751	SNORD20	snoRNA
18	ENSOARG00000022842	1.53125	0.0472984	3.04448		snoRNA
7	ENSOARG00000024310	1.51562	0.0468158	3.45948	SNORD18	snoRNA	Small nucleolar RNA SNORD18 [Source:RFAM;Acc:RF00093]
18	ENSOARG00000022534	1.51562	0.0468158	3.80473	SNORD114-5	snoRNA
3	ENSOARG00000021850	1.46875	0.0453679	4.12491		snoRNA
18	ENSOARG00000024285	1.40625	0.0434373	3.72345		snoRNA
21	ENSOARG00000024348	1.39062	0.0429547	2.14267		snoRNA
15	ENSOARG00000024662	1.375	0.042472	2.86467	SNORD14	snoRNA	Small nucleolar RNA SNORD14 [Source:RFAM;Acc:RF00016]
14	ENSOARG00000023063	1.375	0.042472	3.16479	SNORD33	snoRNA	Small nucleolar RNA Z195/SNORD33/SNORD32 family [Source:RFAM;Acc:RF00133]
21	ENSOARG00000023880	1.35938	0.0419894	3.06215		snoRNA
11	ENSOARG00000025105	1.3125	0.0405415	3.22133	SNORA21B	snoRNA
18	ENSOARG00000022239	1.3125	0.0405415	3.18665		snoRNA
X	ENSOARG00000021577	1.29688	0.0400589	3.99873	SNORA35B	snoRNA	small nucleolar RNA SNORA35 [Source:NCBI gene (formerly Entrezgene);Acc:114111831]
13	ENSOARG00000024011	1.28125	0.0395762	3.34507	SNORD56	snoRNA
12	ENSOARG00000022396	1.28125	0.0395762	3.52528		snoRNA
1	ENSOARG00000023913	1.26562	0.0390936	4.96733	SCARNA6	snoRNA
19	ENSOARG00000023719	1.26562	0.0390936	2.87983	SNORD19C	snoRNA
X	ENSOARG00000021502	1.26562	0.0390936	2.90726		snoRNA
21	ENSOARG00000022709	1.20312	0.037163	2.26204	SNORD28	snoRNA	Small nucleolar RNA SNORD28 [Source:RFAM;Acc:RF00085]
5	ENSOARG00000021344	1.1875	0.0366804	2.45515		snoRNA
14	ENSOARG00000022908	1.17188	0.0361978	2.93612	SNORD71	snoRNA
2	ENSOARG00000024075	1.15625	0.0357151	2.07952	snoZ196	snoRNA	Small nucleolar RNA Z196/R39/R59 family [Source:RFAM;Acc:RF00134]
1	ENSOARG00000022667	1.14062	0.0352325	3.38937	SNORD2	snoRNA
8	ENSOARG00000023289	1.125	0.0347499	3.05245	SNORD100	snoRNA
14	ENSOARG00000021483	1.125	0.0347499	2.74585		snoRNA
17	ENSOARG00000023351	1.07812	0.0333019	2.89117	SNORD73	snoRNA	Small nucleolar RNA SNORD73 [Source:RFAM;Acc:RF00071]
18	ENSOARG00000021948	1	0.0308888	2.18944	SNORD116	snoRNA	Small nucleolar RNA SNORD116 [Source:RFAM;Acc:RF00108]
18	ENSOARG00000024597	0.96875	0.0299235	3.0288		snoRNA
21	ENSOARG00000022353	0.96875	0.0299235	1.99975	SNORA8	snoRNA
21	ENSOARG00000023345	0.953125	0.0294409	2.27777	SNORD25	snoRNA	Small nucleolar RNA SNORD25 [Source:RFAM;Acc:RF00054]
7	ENSOARG00000023067	0.953125	0.0294409	2.71053	SNORD8	snoRNA
1	ENSOARG00000024536	0.921875	0.0284756	2.65656	SNORA63	snoRNA	Small nucleolar RNA SNORA63 [Source:RFAM;Acc:RF00092]
10	ENSOARG00000022175	0.875	0.0270277	2.5103		snoRNA
X	ENSOARG00000023029	0.859375	0.026545	2.83329	SNORA69	snoRNA
2	ENSOARG00000023154	0.84375	0.0260624	2.59559	SNORD11B	snoRNA
5	ENSOARG00000024012	0.8125	0.0250971	2.40288	SNORD41	snoRNA
21	ENSOARG00000024953	0.78125	0.0241318	2.46544		snoRNA
12	ENSOARG00000022669	0.78125	0.0241318	1.81238	SNORD81	snoRNA	Small nucleolar RNA SNORD81 [Source:RFAM;Acc:RF00136]
22	ENSOARG00000022630	0.75	0.0231666	2.18218		snoRNA
23	ENSOARG00000021546	0.640625	0.0197881	2.02655	SNORA70	snoRNA	Small nucleolar RNA SNORA70 [Source:RFAM;Acc:RF00156]
11	ENSOARG00000025011	0.515625	0.015927	1.6996		snoRNA
JH922743.1	ENSOARG00000022311	34556.8	1067.42	20090	5S_rRNA	rRNA	5S ribosomal RNA [Source:RFAM;Acc:RF00001]
2	ENSOARG00000025003	14308.7	441.978	9004.87	5S_rRNA	rRNA	5S ribosomal RNA [Source:RFAM;Acc:RF00001]
5	ENSOARG00000024028	6901.8	213.188	3136.62	5S_rRNA	rRNA	5S ribosomal RNA [Source:RFAM;Acc:RF00001]
6	ENSOARG00000021953	223.109	6.89157	228.156	5S_rRNA	rRNA	5S ribosomal RNA [Source:RFAM;Acc:RF00001]
24	ENSOARG00000022831	63.9375	1.97495	84.4915	5_8S_rRNA	rRNA	5.8S ribosomal RNA [Source:RFAM;Acc:RF00002]
25	ENSOARG00000024677	39.3125	1.21431	44.4168	5S_rRNA	rRNA	5S ribosomal RNA [Source:RFAM;Acc:RF00001]
17	ENSOARG00000022564	21.2656	0.656869	22.5087	5S_rRNA	rRNA	5S ribosomal RNA [Source:RFAM;Acc:RF00001]
X	ENSOARG00000023263	18.6719	0.576751	10.1341	5S_rRNA	rRNA	5S ribosomal RNA [Source:RFAM;Acc:RF00001]
X	ENSOARG00000021314	6.48438	0.200294	4.68362	5S_rRNA	rRNA	5S ribosomal RNA [Source:RFAM;Acc:RF00001]
10	ENSOARG00000021810	1.95312	0.0603296	3.70084	5S_rRNA	rRNA	5S ribosomal RNA [Source:RFAM;Acc:RF00001]
1	ENSOARG00000022132	1.5	0.0463331	4.42575	5S_rRNA	rRNA	5S ribosomal RNA [Source:RFAM;Acc:RF00001]
22	ENSOARG00000010955	20265	625.961	10823.8		pseudogene
13	ENSOARG00000002038	6263.39	193.468	4268.86		pseudogene
1	ENSOARG00000019407	1347.67	41.6279	883.997	UBL4B	pseudogene	ubiquitin like 4B [Source:NCBI gene (formerly Entrezgene);Acc:101104956]
2	ENSOARG00000007143	375.578	11.6011	256.22		pseudogene
3	ENSOARG00000015692	258.25	7.97702	177.677		pseudogene
15	ENSOARG00000001939	163.141	5.03921	78.4393		pseudogene
X	ENSOARG00000013392	131.094	4.04932	90.738		pseudogene
17	ENSOARG00000010963	105.297	3.25249	114.198		pseudogene
11	ENSOARG00000001178	84.8906	2.62217	69.286		pseudogene
5	ENSOARG00000001152	71.2969	2.20227	47.8893		pseudogene
2	ENSOARG00000019228	66.2969	2.04783	73.6926	LOC101102789	pseudogene	hsc70-interacting protein pseudogene [Source:NCBI gene (formerly Entrezgene);Acc:101102789]
8	ENSOARG00000009355	66.0938	2.04155	64.8678		pseudogene
2	ENSOARG00000019056	63.2031	1.95227	66.9513		pseudogene
15	ENSOARG00000001721	47.2969	1.46094	34.623		pseudogene
X	ENSOARG00000016061	37.5156	1.15881	37.3631		pseudogene
6	ENSOARG00000003075	35.1406	1.08545	35.5666		pseudogene
2	ENSOARG00000013560	34	1.05022	26.117		pseudogene
1	ENSOARG00000019443	32.8906	1.01595	33.5815		pseudogene
26	ENSOARG00000010241	27.9219	0.862472	50.1374		pseudogene
13	ENSOARG00000016385	27.4375	0.84751	23.2166		pseudogene
6	ENSOARG00000002729	27.4062	0.846545	22.8568		pseudogene
15	ENSOARG00000006116	26.75	0.826274	32.9622		pseudogene
1	ENSOARG00000009202	26.3281	0.813243	23.6207		pseudogene
1	ENSOARG00000021056	19.0938	0.589782	25.4395		pseudogene
X	ENSOARG00000014530	18.3594	0.567098	26.2892		pseudogene
19	ENSOARG00000003982	17.0469	0.526557	17.7437		pseudogene
14	ENSOARG00000004588	15.7031	0.48505	26.3202		pseudogene
20	ENSOARG00000015453	15.2656	0.471536	26.7648	LOC101110973	pseudogene	brain acid soluble protein 1-like [Source:NCBI gene (formerly Entrezgene);Acc:101110973]
1	ENSOARG00000003408	14.7969	0.457057	18.9905		pseudogene
2	ENSOARG00000012382	14.125	0.436304	12.2312		pseudogene
14	ENSOARG00000010750	12.9531	0.400106	16.6432	FKRP	pseudogene	fukutin related protein [Source:NCBI gene (formerly Entrezgene);Acc:101117098]
1	ENSOARG00000020196	12.0312	0.37163	12.0751		pseudogene
16	ENSOARG00000007241	11.9219	0.368252	19.9963		pseudogene
13	ENSOARG00000008520	11.4375	0.35329	15.0995		pseudogene
2	ENSOARG00000011873	10.9375	0.337846	14.9304		pseudogene
7	ENSOARG00000021102	10.5938	0.327228	10.8492		pseudogene
15	ENSOARG00000014217	10.5156	0.324815	10.5935	LOC101107729	pseudogene	elongation factor 1-alpha 1 pseudogene [Source:NCBI gene (formerly Entrezgene);Acc:101107729]
7	ENSOARG00000021188	10.1875	0.314679	16.9142		pseudogene
11	ENSOARG00000006465	10.0156	0.30937	18.7477		pseudogene
10	ENSOARG00000010680	9.71875	0.3002	16.4399		pseudogene
25	ENSOARG00000001106	8.26562	0.255315	13.2728		pseudogene
2	ENSOARG00000010694	8.09375	0.250006	20.1791	KLHDC7A	pseudogene	kelch domain containing 7A [Source:NCBI gene (formerly Entrezgene);Acc:101110125]
14	ENSOARG00000009368	7.53125	0.232631	14.0667		pseudogene
10	ENSOARG00000007539	7.32812	0.226357	12.9248		pseudogene
1	ENSOARG00000003048	6.46875	0.199812	13.7886		pseudogene
3	ENSOARG00000020907	6.42188	0.198364	14.3933		pseudogene
2	ENSOARG00000007153	5.75	0.17761	13.5459		pseudogene
13	ENSOARG00000014628	5.20312	0.160718	8.96763		pseudogene
17	ENSOARG00000006038	4.9375	0.152513	7.25909		pseudogene
1	ENSOARG00000010024	4.92188	0.152031	17.9517		pseudogene
2	ENSOARG00000012412	4.82812	0.149135	7.861		pseudogene
4	ENSOARG00000007439	4.53125	0.139965	9.38924		pseudogene	60S ribosomal protein L14 pseudogene [Source:NCBI gene (formerly Entrezgene);Acc:101117414]
16	ENSOARG00000008061	4.45312	0.137552	9.51512		pseudogene	tubulin alpha-1A chain-like [Source:NCBI gene (formerly Entrezgene);Acc:101118133]
1	ENSOARG00000014304	4.20312	0.129829	5.9179		pseudogene	nucleosome assembly protein 1-like 1 [Source:NCBI gene (formerly Entrezgene);Acc:101113111]
3	ENSOARG00000011619	4.03125	0.12452	4.44711		pseudogene
2	ENSOARG00000011640	3.84375	0.118729	5.20445		pseudogene
12	ENSOARG00000004536	3.71875	0.114868	8.91667		pseudogene
1	ENSOARG00000006749	3.26562	0.100871	4.05612		pseudogene
2	ENSOARG00000013618	3.07812	0.0950795	10.1689		pseudogene
26	ENSOARG00000009589	3.0625	0.0945968	7.55693		pseudogene
5	ENSOARG00000016182	2.9375	0.0907357	5.79785		pseudogene
7	ENSOARG00000019431	2.92188	0.0902531	8.87534		pseudogene
1	ENSOARG00000012012	2.625	0.081083	6.01189		pseudogene
19	ENSOARG00000002247	2.60938	0.0806004	5.72551		pseudogene	xin actin binding repeat containing 1 [Source:NCBI gene (formerly Entrezgene);Acc:101112767]
26	ENSOARG00000009404	2.51562	0.0777045	9.08512		pseudogene
1	ENSOARG00000019532	2.3125	0.0714303	3.6072		pseudogene
2	ENSOARG00000013685	2.20312	0.0680518	6.91026		pseudogene
14	ENSOARG00000001177	2.125	0.0656386	5.26293		pseudogene
7	ENSOARG00000020879	2.04688	0.0632254	7.60833		pseudogene
14	ENSOARG00000004642	2.04688	0.0632254	8.07196		pseudogene
5	ENSOARG00000000550	2.03125	0.0627428	5.02681		pseudogene
15	ENSOARG00000011038	2.01562	0.0622602	6.10878		pseudogene
3	ENSOARG00000005418	1.875	0.0579164	5.39988		pseudogene
18	ENSOARG00000000166	1.84375	0.0569512	4.1374		pseudogene
13	ENSOARG00000016830	1.78125	0.0550206	4.99673		pseudogene
13	ENSOARG00000005396	1.76562	0.054538	3.07443		pseudogene
X	ENSOARG00000012191	1.75	0.0540553	3.53666		pseudogene
8	ENSOARG00000013470	1.70312	0.0526074	4.04216		pseudogene
14	ENSOARG00000000981	1.67188	0.0516421	4.60867		pseudogene
16	ENSOARG00000012684	1.59375	0.049229	4.66231		pseudogene
2	ENSOARG00000012202	1.39062	0.0429547	4.32276		pseudogene
2	ENSOARG00000018484	1.26562	0.0390936	2.67405		pseudogene
3	ENSOARG00000019254	1.0625	0.0328193	3.16165		pseudogene
20	ENSOARG00000009620	1.04688	0.0323367	1.666		pseudogene
1	ENSOARG00000017870	63715.7	1968.1	41213	HDLBP	protein_coding	high density lipoprotein binding protein [Source:NCBI gene (formerly Entrezgene);Acc:101101945]
24	ENSOARG00000018709	52928.1	1634.88	38331.8		protein_coding
11	ENSOARG00000013274	45649.4	1410.05	24407.9	SPEM2	protein_coding	SPEM family member 2 [Source:NCBI gene (formerly Entrezgene);Acc:101121106]
8	ENSOARG00000003112	41054.7	1268.13	29736.2	AKAP12	protein_coding	A-kinase anchoring protein 12 [Source:HGNC Symbol;Acc:HGNC:370]
12	ENSOARG00000017121	38166.6	1178.92	28746.3	KIF21B	protein_coding	kinesin family member 21B [Source:NCBI gene (formerly Entrezgene);Acc:101108506]
2	ENSOARG00000008948	35852.7	1107.45	24328.4	KIF17	protein_coding	kinesin family member 17 [Source:NCBI gene (formerly Entrezgene);Acc:101101877]
3	ENSOARG00000008768	34317.5	1060.02	22284.8		protein_coding
26	ENSOARG00000004167	31898.9	985.317	19597.1	NGLY1	protein_coding	N-glycanase 1 [Source:NCBI gene (formerly Entrezgene);Acc:101122164]
3	ENSOARG00000016144	29228	902.817	18514.1	LPIN1	protein_coding	lipin 1 [Source:NCBI gene (formerly Entrezgene);Acc:101120647]
4	ENSOARG00000003244	27742.8	856.94	17732.1	CCDC136	protein_coding	coiled-coil domain containing 136 [Source:NCBI gene (formerly Entrezgene);Acc:101112476]
11	ENSOARG00000012160	27415.4	846.827	15311.5		protein_coding
5	ENSOARG00000007818	27391.4	846.085	14171.2	TSSK6	protein_coding	testis specific serine kinase 6 [Source:NCBI gene (formerly Entrezgene);Acc:101104825]
22	ENSOARG00000004357	26147.8	807.673	15333.4	NEURL1	protein_coding	neuralized E3 ubiquitin protein ligase 1 [Source:NCBI gene (formerly Entrezgene);Acc:101113116]
11	ENSOARG00000013266	24389.7	753.367	12814.9	SPEM1	protein_coding	spermatid maturation 1 [Source:NCBI gene (formerly Entrezgene);Acc:101120848]
1	ENSOARG00000007404	23089.7	713.211	15013.3		protein_coding	maestro heat like repeat family member 7 [Source:NCBI gene (formerly Entrezgene);Acc:101122145]
11	ENSOARG00000007626	21995.6	679.418	13504	AKAP1	protein_coding	A-kinase anchoring protein 1 [Source:NCBI gene (formerly Entrezgene);Acc:101123647]
6	ENSOARG00000014418	19981	617.19	10921.3	GRK4	protein_coding	G protein-coupled receptor kinase 4 [Source:NCBI gene (formerly Entrezgene);Acc:101122439]
JH921630.1	ENSOARG00000018535	19846.1	613.02	12583.8		protein_coding
3	ENSOARG00000010125	19771.9	610.728	11812.3	ODF2	protein_coding	outer dense fiber of sperm tails 2 [Source:NCBI gene (formerly Entrezgene);Acc:101119381]
5	ENSOARG00000013036	19395.3	599.097	11321.9	CSNK1G2	protein_coding	casein kinase 1 gamma 2 [Source:NCBI gene (formerly Entrezgene);Acc:101120239]
5	ENSOARG00000012324	18868.5	582.824	11274.8		protein_coding
11	ENSOARG00000012958	16068.9	496.35	9875.56	ACE	protein_coding	angiotensin-converting enzyme [Source:NCBI gene (formerly Entrezgene);Acc:554335]
1	ENSOARG00000006234	16052.2	495.831	11045.1	ISG20L2	protein_coding	interferon stimulated exonuclease gene 20 like 2 [Source:NCBI gene (formerly Entrezgene);Acc:101107241]
9	ENSOARG00000013994	15713.1	485.359	8463.62	LYPLA1	protein_coding	lysophospholipase 1 [Source:NCBI gene (formerly Entrezgene);Acc:101107971]
20	ENSOARG00000014364	15501.9	478.834	8436.11	PIM1	protein_coding	Pim-1 proto-oncogene, serine/threonine kinase [Source:NCBI gene (formerly Entrezgene);Acc:100272002]
5	ENSOARG00000012078	14374.3	444.004	8842.73	REEP6	protein_coding	receptor accessory protein 6 [Source:NCBI gene (formerly Entrezgene);Acc:101118947]
5	ENSOARG00000007491	13640.7	421.343	10719.6	HSD11B1L	protein_coding	hydroxysteroid 11-beta dehydrogenase 1 like [Source:NCBI gene (formerly Entrezgene);Acc:101109443]
1	ENSOARG00000020596	13310.4	411.141	8801.06	EIF4G1	protein_coding	eukaryotic translation initiation factor 4 gamma 1 [Source:NCBI gene (formerly Entrezgene);Acc:494441]
12	ENSOARG00000018757	13039.9	402.788	7403.33	GLUL	protein_coding	glutamate-ammonia ligase [Source:NCBI gene (formerly Entrezgene);Acc:101102999]
3	ENSOARG00000018140	12875.1	397.697	7936.33	RANGAP1	protein_coding	Ran GTPase activating protein 1 [Source:NCBI gene (formerly Entrezgene);Acc:101110406]
11	ENSOARG00000014649	12860	397.228	7801.32	TEX2	protein_coding	testis expressed 2 [Source:NCBI gene (formerly Entrezgene);Acc:101105011]
15	ENSOARG00000015942	12669.9	391.358	7840.48	USP2	protein_coding	ubiquitin specific peptidase 2 [Source:NCBI gene (formerly Entrezgene);Acc:101109478]
3	ENSOARG00000003764	12649.4	390.723	7530.76	AGPAT2	protein_coding	1-acylglycerol-3-phosphate O-acyltransferase 2 [Source:NCBI gene (formerly Entrezgene);Acc:101114511]
13	ENSOARG00000008515	12640.5	390.448	6338.25		protein_coding
5	ENSOARG00000013067	12292.6	379.703	8463.2		protein_coding
MT	ENSOARG00000000035	12178.2	376.169	8866.18	CYTB	protein_coding	cytochrome b [Source:NCBI gene (formerly Entrezgene);Acc:808260]
11	ENSOARG00000018265	11789.6	364.167	5207.39	HGS	protein_coding	hepatocyte growth factor-regulated tyrosine kinase substrate [Source:NCBI gene (formerly Entrezgene);Acc:101116491]
9	ENSOARG00000015846	11752.8	363.03	9922.04	PLEC	protein_coding	plectin [Source:NCBI gene (formerly Entrezgene);Acc:101111462]
11	ENSOARG00000011927	11579.4	357.673	7021.5	EFCAB3	protein_coding	EF-hand calcium binding domain 3 [Source:HGNC Symbol;Acc:HGNC:26379]
13	ENSOARG00000013242	11367.5	351.127	6844.94	PRKCQ	protein_coding	protein kinase C theta [Source:NCBI gene (formerly Entrezgene);Acc:101113426]
7	ENSOARG00000019694	11208.6	346.219	7116.58	TPPP2	protein_coding	tubulin polymerization promoting protein family member 2 [Source:NCBI gene (formerly Entrezgene);Acc:101111551]
19	ENSOARG00000001627	10958.7	338.5	6424.19	HDAC11	protein_coding	histone deacetylase 11 [Source:HGNC Symbol;Acc:HGNC:19086]
3	ENSOARG00000011557	10769.5	332.656	6573.29	WASHC1	protein_coding	WASH complex subunit 1 [Source:NCBI gene (formerly Entrezgene);Acc:101119385]
13	ENSOARG00000014094	10519.8	324.944	6360.05	ADRM1	protein_coding	adhesion regulating molecule 1 [Source:NCBI gene (formerly Entrezgene);Acc:101112587]
20	ENSOARG00000011264	10269.2	317.202	6662.16	TCP11	protein_coding	t-complex 11 [Source:NCBI gene (formerly Entrezgene);Acc:101121213]
21	ENSOARG00000006390	9440.45	291.604	5302.03	GPR137	protein_coding	G protein-coupled receptor 137 [Source:NCBI gene (formerly Entrezgene);Acc:101103102]
1	ENSOARG00000020350	9356.23	289.002	5236.8	SCMH1	protein_coding	Scm polycomb group protein homolog 1 [Source:NCBI gene (formerly Entrezgene);Acc:101103519]
25	ENSOARG00000005491	9136.12	282.204	6137.13	HK1	protein_coding	hexokinase 1 [Source:NCBI gene (formerly Entrezgene);Acc:100036759]
9	ENSOARG00000000745	8999.22	277.975	4586.72	CSPP1	protein_coding	centrosome and spindle pole associated protein 1 [Source:NCBI gene (formerly Entrezgene);Acc:101102495]
24	ENSOARG00000025183	8973.95	277.194	5156.47		protein_coding
1	ENSOARG00000021047	8956.38	276.651	8034.41	OAZ3	protein_coding	ornithine decarboxylase antizyme 3 [Source:NCBI gene (formerly Entrezgene);Acc:101119005]
5	ENSOARG00000012359	8876.39	274.181	4841.15	MBD3	protein_coding	methyl-CpG binding domain protein 3 [Source:NCBI gene (formerly Entrezgene);Acc:101119469]
9	ENSOARG00000011143	8734.77	269.806	5478.92		protein_coding
11	ENSOARG00000015610	8700.47	268.747	5553.18	SGSM2	protein_coding	small G protein signaling modulator 2 [Source:NCBI gene (formerly Entrezgene);Acc:101104766]
3	ENSOARG00000020445	8507.72	262.793	4914.51	KCMF1	protein_coding	potassium channel modulatory factor 1 [Source:NCBI gene (formerly Entrezgene);Acc:101122775]
3	ENSOARG00000005419	8504.97	262.708	5332.78	TTC7A	protein_coding	tetratricopeptide repeat domain 7A [Source:NCBI gene (formerly Entrezgene);Acc:101108206]
6	ENSOARG00000007780	8439.22	260.677	4744.13	CABS1	protein_coding	calcium binding protein, spermatid associated 1 [Source:NCBI gene (formerly Entrezgene);Acc:101120833]
12	ENSOARG00000018421	8204.86	253.438	5003.29	KDM5B	protein_coding	lysine demethylase 5B [Source:NCBI gene (formerly Entrezgene);Acc:101110351]
26	ENSOARG00000000131	8142.27	251.504	6713.47	TEX15	protein_coding	testis expressed 15, meiosis and synapsis associated [Source:NCBI gene (formerly Entrezgene);Acc:101115182]
3	ENSOARG00000019337	7446.72	230.02	4396.81	KIAA0930	protein_coding	KIAA0930 [Source:HGNC Symbol;Acc:HGNC:1314]
12	ENSOARG00000016177	7431.92	229.563	3334.45	RALGPS2	protein_coding	Ral GEF with PH domain and SH3 binding motif 2 [Source:NCBI gene (formerly Entrezgene);Acc:101119920]
1	ENSOARG00000006502	7261.47	224.298	4122.21	SMCP	protein_coding	sperm mitochondria associated cysteine rich protein [Source:NCBI gene (formerly Entrezgene);Acc:101123167]
7	ENSOARG00000021163	7149.3	220.833	4093.29	FAM71D	protein_coding	family with sequence similarity 71 member D [Source:HGNC Symbol;Acc:HGNC:20101]
21	ENSOARG00000015142	6984.67	215.748	4369.48	EEF1G	protein_coding	eukaryotic translation elongation factor 1 gamma [Source:NCBI gene (formerly Entrezgene);Acc:101111240]
13	ENSOARG00000016625	6976.59	215.498	4291.44	CCNY	protein_coding	cyclin Y [Source:NCBI gene (formerly Entrezgene);Acc:101122455]
9	ENSOARG00000012954	6949.8	214.671	4104.48	CA2	protein_coding	carbonic anhydrase 2 [Source:NCBI gene (formerly Entrezgene);Acc:101113341]
17	ENSOARG00000018177	6913.22	213.541	4330.72	UBC	protein_coding	ubiquitin C [Source:HGNC Symbol;Acc:HGNC:12468]
11	ENSOARG00000015593	6875.72	212.382	3162.1	CEP112	protein_coding	centrosomal protein 112 [Source:NCBI gene (formerly Entrezgene);Acc:101117261]
13	ENSOARG00000008957	6855.42	211.755	3894.11	RALY	protein_coding	RALY heterogeneous nuclear ribonucleoprotein [Source:NCBI gene (formerly Entrezgene);Acc:101111476]
11	ENSOARG00000010874	6834.75	211.117	4017.19	WNT3	protein_coding	Wnt family member 3 [Source:HGNC Symbol;Acc:HGNC:12782]
4	ENSOARG00000002893	6491.59	200.517	3297.83	SRPK2	protein_coding	SRSF protein kinase 2 [Source:NCBI gene (formerly Entrezgene);Acc:101122186]
2	ENSOARG00000015374	6446.98	199.139	4022.56	SF3B1	protein_coding	splicing factor 3b subunit 1 [Source:NCBI gene (formerly Entrezgene);Acc:101121573]
2	ENSOARG00000019976	6424.81	198.454	3868.64	GLB1L	protein_coding	galactosidase beta 1 like [Source:NCBI gene (formerly Entrezgene);Acc:101115764]
17	ENSOARG00000008604	6414.8	198.145	4249.53	OSBP2	protein_coding	oxysterol binding protein 2 [Source:NCBI gene (formerly Entrezgene);Acc:101102934]
24	ENSOARG00000000340	6390.41	197.392	2982.92	ELOB	protein_coding	elongin B [Source:NCBI gene (formerly Entrezgene);Acc:101118496]
MT	ENSOARG00000000033	6367.33	196.679	4671.45	ND6	protein_coding	NADH dehydrogenase subunit 6 [Source:NCBI gene (formerly Entrezgene);Acc:808259]
20	ENSOARG00000004912	6318.44	195.169	3348.53	KLHDC3	protein_coding	kelch domain containing 3 [Source:HGNC Symbol;Acc:HGNC:20704]
2	ENSOARG00000020862	6290.42	194.303	3671.62	AZIN2	protein_coding	antizyme inhibitor 2 [Source:NCBI gene (formerly Entrezgene);Acc:101110393]
2	ENSOARG00000004886	6286.94	194.196	3757.14	UBXN11	protein_coding	UBX domain protein 11 [Source:NCBI gene (formerly Entrezgene);Acc:101116293]
11	ENSOARG00000000112	6201.64	191.561	3074.44	HSPB9	protein_coding	heat shock protein family B (small) member 9 [Source:NCBI gene (formerly Entrezgene);Acc:101121786]
1	ENSOARG00000000685	6174.69	190.728	3142.43	B4GALT2	protein_coding	beta-1,4-galactosyltransferase 2 [Source:NCBI gene (formerly Entrezgene);Acc:101114825]
20	ENSOARG00000001195	6150.02	189.966	2452.24	LOC101108001	protein_coding	adenylate cyclase type 10-like [Source:NCBI gene (formerly Entrezgene);Acc:101108001]
2	ENSOARG00000008710	6003.97	185.455	2487.98	EIF4G3	protein_coding	eukaryotic translation initiation factor 4 gamma 3 [Source:HGNC Symbol;Acc:HGNC:3298]
11	ENSOARG00000008086	5973.11	184.502	3374.23	SLC25A39	protein_coding	solute carrier family 25 member 39 [Source:NCBI gene (formerly Entrezgene);Acc:101115046]
5	ENSOARG00000014450	5965.23	184.259	4109.55	AP3D1	protein_coding	adaptor related protein complex 3 subunit delta 1 [Source:NCBI gene (formerly Entrezgene);Acc:101121852]
3	ENSOARG00000018920	5965.14	184.256	3424.31	LMBR1L	protein_coding	limb development membrane protein 1 like [Source:NCBI gene (formerly Entrezgene);Acc:101102713]
14	ENSOARG00000005588	5956.19	183.979	3947.87	CATSPERG	protein_coding	cation channel sperm associated auxiliary subunit gamma [Source:NCBI gene (formerly Entrezgene);Acc:101111312]
2	ENSOARG00000019867	5921.77	182.916	3325.42	RETREG2	protein_coding	reticulophagy regulator family member 2 [Source:NCBI gene (formerly Entrezgene);Acc:101114421]
1	ENSOARG00000008386	5899.11	182.216	4015.81	ATP1A4	protein_coding	sodium/potassium-transporting ATPase subunit alpha-4 [Source:NCBI gene (formerly Entrezgene);Acc:101118398]
1	ENSOARG00000015558	5812.56	179.543	3244.97	TBC1D5	protein_coding	TBC1 domain family member 5 [Source:NCBI gene (formerly Entrezgene);Acc:101114748]
12	ENSOARG00000015345	5800.66	179.175	2494.07	DENND1B	protein_coding	DENN domain containing 1B [Source:NCBI gene (formerly Entrezgene);Acc:101107457]
1	ENSOARG00000015564	5799.8	179.149	3739.46	LRRC8B	protein_coding	leucine rich repeat containing 8 VRAC subunit B [Source:NCBI gene (formerly Entrezgene);Acc:101121383]
18	ENSOARG00000009023	5782.23	178.606	3777.99		protein_coding	fibrous sheath CABYR binding protein [Source:NCBI gene (formerly Entrezgene);Acc:101108863]
20	ENSOARG00000010896	5778.31	178.485	2567.14	UHRF1BP1	protein_coding	UHRF1 binding protein 1 [Source:NCBI gene (formerly Entrezgene);Acc:101120704]
5	ENSOARG00000011540	5768.52	178.182	3406.89	UBA52	protein_coding	ubiquitin A-52 residue ribosomal protein fusion product 1 [Source:NCBI gene (formerly Entrezgene);Acc:443296]
5	ENSOARG00000016386	5693.39	175.862	3091.53	ATG4D	protein_coding	autophagy related 4D cysteine peptidase [Source:NCBI gene (formerly Entrezgene);Acc:101118272]
1	ENSOARG00000000368	5682.36	175.521	3729.54		protein_coding
3	ENSOARG00000005752	5615.66	173.461	3899.99	SPACA9	protein_coding	sperm acrosome associated 9 [Source:NCBI gene (formerly Entrezgene);Acc:101113214]
20	ENSOARG00000010321	5498.23	169.834	3768.62	CCHCR1	protein_coding	coiled-coil alpha-helical rod protein 1 [Source:NCBI gene (formerly Entrezgene);Acc:101104535]
1	ENSOARG00000015517	5325.12	164.487	4113.08	PLCL2	protein_coding	phospholipase C like 2 [Source:NCBI gene (formerly Entrezgene);Acc:101114488]
5	ENSOARG00000002281	5296.78	163.611	3257.81	RNF44	protein_coding	ring finger protein 44 [Source:NCBI gene (formerly Entrezgene);Acc:101118018]
6	ENSOARG00000015819	5286.91	163.306	3516.72	LETM1	protein_coding	leucine zipper and EF-hand containing transmembrane protein 1 [Source:HGNC Symbol;Acc:HGNC:6556]
5	ENSOARG00000010988	5265.42	162.642	2765.96	PIAS4	protein_coding	protein inhibitor of activated STAT 4 [Source:NCBI gene (formerly Entrezgene);Acc:101116396]
9	ENSOARG00000015553	5259.78	162.468	2891.67	GRINA	protein_coding	glutamate ionotropic receptor NMDA type subunit associated protein 1 [Source:NCBI gene (formerly Entrezgene);Acc:101114619]
13	ENSOARG00000014351	5256.7	162.373	3547.28	ATP9A	protein_coding	ATPase phospholipid transporting 9A (putative) [Source:NCBI gene (formerly Entrezgene);Acc:101119494]
9	ENSOARG00000005036	4994.09	154.261	2541.34	KHDRBS3	protein_coding	KH RNA binding domain containing, signal transduction associated 3 [Source:NCBI gene (formerly Entrezgene);Acc:101119650]
3	ENSOARG00000006315	4926.34	152.169	2503.21	SETX	protein_coding	senataxin [Source:NCBI gene (formerly Entrezgene);Acc:101113739]
11	ENSOARG00000004399	4924.91	152.124	2718.8	UBB	protein_coding	ubiquitin B [Source:NCBI gene (formerly Entrezgene);Acc:443016]
3	ENSOARG00000019323	4903.83	151.473	2683.11	NUP50	protein_coding	nucleoporin 50 [Source:NCBI gene (formerly Entrezgene);Acc:101118939]
21	ENSOARG00000007214	4869.78	150.422	2879.99		protein_coding	leucine rich repeat containing 56 [Source:NCBI gene (formerly Entrezgene);Acc:101104106]
10	ENSOARG00000007736	4860.52	150.135	2490.53	CBY2	protein_coding	chibby family member 2 [Source:HGNC Symbol;Acc:HGNC:30720]
11	ENSOARG00000005012	4751.56	146.77	3357.06	NBR1	protein_coding	NBR1 autophagy cargo receptor [Source:NCBI gene (formerly Entrezgene);Acc:101109026]
24	ENSOARG00000002069	4686.19	144.751	3462.17	SLX4	protein_coding	SLX4 structure-specific endonuclease subunit [Source:NCBI gene (formerly Entrezgene);Acc:101123086]
17	ENSOARG00000000627	4643.11	143.42	2361.32	CIT	protein_coding	citron rho-interacting serine/threonine kinase [Source:NCBI gene (formerly Entrezgene);Acc:101107309]
4	ENSOARG00000001182	4570.8	141.186	2403.25	SMKR1	protein_coding	small lysine rich protein 1 [Source:HGNC Symbol;Acc:HGNC:43561]
5	ENSOARG00000012627	4523.17	139.715	3521.02	IQCN	protein_coding	IQ motif containing N [Source:NCBI gene (formerly Entrezgene);Acc:101111020]
5	ENSOARG00000011332	4477.53	138.305	2906.39		protein_coding	CACN subunit beta associated regulatory protein [Source:NCBI gene (formerly Entrezgene);Acc:101113676]
19	ENSOARG00000003267	4400.89	135.938	2388.32	SMARCC1	protein_coding	SWI/SNF related, matrix associated, actin dependent regulator of chromatin subfamily c member 1 [Source:NCBI gene (formerly Entrezgene);Acc:101121808]
2	ENSOARG00000014947	4384.34	135.427	2187.4	CCDC150	protein_coding	coiled-coil domain containing 150 [Source:NCBI gene (formerly Entrezgene);Acc:101123103]
17	ENSOARG00000002205	4359.72	134.666	2170.85	DNAH10	protein_coding	dynein axonemal heavy chain 10 [Source:NCBI gene (formerly Entrezgene);Acc:101121295]
9	ENSOARG00000017172	4311.48	133.176	2621.24	ODF1	protein_coding	outer dense fiber of sperm tails 1 [Source:NCBI gene (formerly Entrezgene);Acc:101123129]
11	ENSOARG00000002326	4287.78	132.444	2793.39	WSCD1	protein_coding	WSC domain containing 1 [Source:NCBI gene (formerly Entrezgene);Acc:101113774]
11	ENSOARG00000008197	4276.89	132.108	2212.65	LIG3	protein_coding	DNA ligase 3 [Source:NCBI gene (formerly Entrezgene);Acc:101113866]
13	ENSOARG00000017883	4158.38	128.447	2365.94	RBM38	protein_coding	RNA binding motif protein 38 [Source:NCBI gene (formerly Entrezgene);Acc:101104417]
5	ENSOARG00000008555	4107.95	126.89	2282.53	ODF3L2	protein_coding	outer dense fiber of sperm tails 3 like 2 [Source:HGNC Symbol;Acc:HGNC:26841]
3	ENSOARG00000008822	4102.72	126.728	2789.71	CRAT	protein_coding	carnitine O-acetyltransferase [Source:NCBI gene (formerly Entrezgene);Acc:101105648]
3	ENSOARG00000013033	4078.97	125.994	2248.94	MFSD9	protein_coding	major facilitator superfamily domain containing 9 [Source:NCBI gene (formerly Entrezgene);Acc:101108476]
14	ENSOARG00000006334	4069.09	125.689	2398.33	DYRK1B	protein_coding	dual specificity tyrosine phosphorylation regulated kinase 1B [Source:NCBI gene (formerly Entrezgene);Acc:101117958]
18	ENSOARG00000005268	4058.92	125.375	2464.32	G2E3	protein_coding	G2/M-phase specific E3 ubiquitin protein ligase [Source:NCBI gene (formerly Entrezgene);Acc:101114906]
3	ENSOARG00000019085	3992.12	123.312	2407.05	PACSIN2	protein_coding	protein kinase C and casein kinase substrate in neurons 2 [Source:NCBI gene (formerly Entrezgene);Acc:101115867]
24	ENSOARG00000005359	3975.81	122.808	2297.39	CARHSP1	protein_coding	calcium regulated heat stable protein 1 [Source:NCBI gene (formerly Entrezgene);Acc:101106225]
5	ENSOARG00000010946	3959.05	122.29	2893.7	COMP	protein_coding	cartilage oligomeric matrix protein [Source:NCBI gene (formerly Entrezgene);Acc:101107864]
18	ENSOARG00000000401	3920.92	121.112	2187.27	SETD3	protein_coding	SET domain containing 3, actin histidine methyltransferase [Source:NCBI gene (formerly Entrezgene);Acc:101122556]
10	ENSOARG00000007594	3906.52	120.667	2497.39	MCF2L	protein_coding	MCF.2 cell line derived transforming sequence like [Source:NCBI gene (formerly Entrezgene);Acc:101118115]
2	ENSOARG00000013702	3893.69	120.271	1997.21	KDM4C	protein_coding	lysine demethylase 4C [Source:NCBI gene (formerly Entrezgene);Acc:101117992]
9	ENSOARG00000014474	3880.52	119.864	2411.75		protein_coding	maestro heat like repeat family member 1 [Source:NCBI gene (formerly Entrezgene);Acc:101109888]
12	ENSOARG00000018166	3778.58	116.716	1978.25	ADIPOR1	protein_coding	adiponectin receptor 1 [Source:NCBI gene (formerly Entrezgene);Acc:101103911]
22	ENSOARG00000005882	3774.66	116.594	2086.67	ATE1	protein_coding	arginyltransferase 1 [Source:NCBI gene (formerly Entrezgene);Acc:101110286]
14	ENSOARG00000005481	3773.64	116.563	2919.72		protein_coding
5	ENSOARG00000006346	3769.19	116.426	2437.72	ACSBG2	protein_coding	acyl-CoA synthetase bubblegum family member 2 [Source:NCBI gene (formerly Entrezgene);Acc:101110508]
1	ENSOARG00000009744	3751.69	115.885	2538.97	LCA5L	protein_coding	lebercilin LCA5 like [Source:NCBI gene (formerly Entrezgene);Acc:101123084]
2	ENSOARG00000015459	3700.52	114.304	2144.64	MFAP3L	protein_coding	microfibril associated protein 3 like [Source:NCBI gene (formerly Entrezgene);Acc:101121914]
24	ENSOARG00000011866	3675.45	113.53	2512.89	PGAP6	protein_coding	post-glycosylphosphatidylinositol attachment to proteins 6 [Source:NCBI gene (formerly Entrezgene);Acc:101122914]
X	ENSOARG00000008896	3643.3	112.537	1928.43		protein_coding	protein kinase X-linked [Source:NCBI gene (formerly Entrezgene);Acc:101116807]
7	ENSOARG00000018886	3619.09	111.789	1987.57	PKM	protein_coding	pyruvate kinase M1/2 [Source:NCBI gene (formerly Entrezgene);Acc:114108635]
2	ENSOARG00000011820	3598.47	111.152	2422.11	GBA2	protein_coding	glucosylceramidase beta 2 [Source:NCBI gene (formerly Entrezgene);Acc:101113987]
3	ENSOARG00000015285	3527.03	108.946	1889.75	TMTC2	protein_coding	transmembrane O-mannosyltransferase targeting cadherins 2 [Source:NCBI gene (formerly Entrezgene);Acc:101106758]
19	ENSOARG00000005999	3481.61	107.543	1988.91		protein_coding
5	ENSOARG00000016156	3467.11	107.095	2028.53	CDC37	protein_coding	cell division cycle 37, HSP90 cochaperone [Source:NCBI gene (formerly Entrezgene);Acc:101113585]
13	ENSOARG00000009892	3453.75	106.682	1839.52	ABHD16B	protein_coding	abhydrolase domain containing 16B [Source:NCBI gene (formerly Entrezgene);Acc:101116851]
7	ENSOARG00000002847	3442.84	106.345	1808.91	CEP128	protein_coding	centrosomal protein 128 [Source:NCBI gene (formerly Entrezgene);Acc:101116835]
10	ENSOARG00000006858	3428.78	105.911	2345.51	ELF1	protein_coding	E74 like ETS transcription factor 1 [Source:NCBI gene (formerly Entrezgene);Acc:101106441]
3	ENSOARG00000010311	3420.91	105.668	1878.77	CIZ1	protein_coding	CDKN1A interacting zinc finger protein 1 [Source:NCBI gene (formerly Entrezgene);Acc:101109005]
MT	ENSOARG00000000032	3410.56	105.348	2658.32	ND5	protein_coding	NADH dehydrogenase subunit 5 [Source:NCBI gene (formerly Entrezgene);Acc:808258]
12	ENSOARG00000017329	3403.52	105.13	2231.13	ENAH	protein_coding	ENAH actin regulator [Source:NCBI gene (formerly Entrezgene);Acc:101104593]
5	ENSOARG00000009581	3373.42	104.201	1833.61	UBXN6	protein_coding	UBX domain protein 6 [Source:NCBI gene (formerly Entrezgene);Acc:101111799]
2	ENSOARG00000009390	3346.48	103.369	1604.31	UBAP2	protein_coding	ubiquitin associated protein 2 [Source:NCBI gene (formerly Entrezgene);Acc:101102619]
12	ENSOARG00000018076	3345.31	103.333	1768.92	CYB5R1	protein_coding	NADH-cytochrome b5 reductase 1 [Source:NCBI gene (formerly Entrezgene);Acc:101109820]
18	ENSOARG00000015720	3340.98	103.199	2357.44	CLMN	protein_coding	calmin [Source:NCBI gene (formerly Entrezgene);Acc:101115830]
6	ENSOARG00000015690	3331.92	102.919	1720.15	NSD2	protein_coding	nuclear receptor binding SET domain protein 2 [Source:NCBI gene (formerly Entrezgene);Acc:101103648]
11	ENSOARG00000015314	3261.8	100.753	1790.45	AMZ2	protein_coding	archaelysin family metallopeptidase 2 [Source:NCBI gene (formerly Entrezgene);Acc:101116329]
2	ENSOARG00000009345	3256.12	100.578	2057.93	UBE2R2	protein_coding	ubiquitin conjugating enzyme E2 R2 [Source:NCBI gene (formerly Entrezgene);Acc:101103036]
5	ENSOARG00000016237	3254.22	100.519	2090.96	PDE4A	protein_coding	phosphodiesterase 4A [Source:NCBI gene (formerly Entrezgene);Acc:101117505]
3	ENSOARG00000019973	3238.3	100.027	1718.65	RASSF8	protein_coding	Ras association domain family member 8 [Source:NCBI gene (formerly Entrezgene);Acc:101113746]
1	ENSOARG00000002081	3233.19	99.8692	2147.4	MAST2	protein_coding	microtubule associated serine/threonine kinase 2 [Source:NCBI gene (formerly Entrezgene);Acc:101111852]
15	ENSOARG00000003608	3219.34	99.4415	1279.09	AMBRA1	protein_coding	autophagy and beclin 1 regulator 1 [Source:NCBI gene (formerly Entrezgene);Acc:101117963]
14	ENSOARG00000003625	3077.28	95.0534	1991.74	WWP2	protein_coding	WW domain containing E3 ubiquitin protein ligase 2 [Source:NCBI gene (formerly Entrezgene);Acc:101122376]
15	ENSOARG00000011184	3077.12	95.0486	1949.65		protein_coding	ZFP91 zinc finger protein, atypical E3 ubiquitin ligase [Source:NCBI gene (formerly Entrezgene);Acc:100885759]
6	ENSOARG00000015077	3068.42	94.7798	2451.63	FAM193A	protein_coding	family with sequence similarity 193 member A [Source:NCBI gene (formerly Entrezgene);Acc:101101892]
20	ENSOARG00000002773	3067.17	94.7411	1371.52	GMDS	protein_coding	GDP-mannose 4,6-dehydratase [Source:NCBI gene (formerly Entrezgene);Acc:101101931]
24	ENSOARG00000004143	3062.88	94.6084	2087.29	ALDOA	protein_coding	aldolase, fructose-bisphosphate A [Source:NCBI gene (formerly Entrezgene);Acc:443085]
20	ENSOARG00000007183	3055.72	94.3874	1908.9	BAG6	protein_coding	BAG cochaperone 6 [Source:NCBI gene (formerly Entrezgene);Acc:100135439]
3	ENSOARG00000020888	3051.44	94.2551	1714.19	BCL2L14	protein_coding	BCL2 like 14 [Source:NCBI gene (formerly Entrezgene);Acc:101113402]
JH922624.1	ENSOARG00000000361	3050.86	94.2373	1677.68		protein_coding
11	ENSOARG00000004035	3009.33	92.9544	1703.38	LOC114116890	protein_coding	diazepam-binding inhibitor-like 5 [Source:NCBI gene (formerly Entrezgene);Acc:101113864]
14	ENSOARG00000013514	2988.39	92.3077	1973.57	AP2A1	protein_coding	adaptor related protein complex 2 subunit alpha 1 [Source:NCBI gene (formerly Entrezgene);Acc:101108595]
5	ENSOARG00000003387	2984.11	92.1754	1230.77	UIMC1	protein_coding	ubiquitin interaction motif containing 1 [Source:NCBI gene (formerly Entrezgene);Acc:101119468]
12	ENSOARG00000013425	2961.67	91.4824	1560.48	CHD5	protein_coding	chromodomain helicase DNA binding protein 5 [Source:NCBI gene (formerly Entrezgene);Acc:101118206]
9	ENSOARG00000015484	2959.09	91.4027	1972.07	SPATC1	protein_coding	spermatogenesis and centriole associated 1 [Source:NCBI gene (formerly Entrezgene);Acc:101114366]
MT	ENSOARG00000000016	2933.59	90.6151	3122.85	COX1	protein_coding	cytochrome c oxidase subunit I [Source:NCBI gene (formerly Entrezgene);Acc:808251]
14	ENSOARG00000003909	2931.55	90.5519	1755.89		protein_coding
17	ENSOARG00000015779	2877.77	88.8906	1476.02		protein_coding
3	ENSOARG00000020108	2852.38	88.1063	1318.23	EHBP1	protein_coding	EH domain binding protein 1 [Source:NCBI gene (formerly Entrezgene);Acc:101116893]
2	ENSOARG00000019627	2838.02	87.6628	1506.05	PLCD4	protein_coding	phospholipase C delta 4 [Source:NCBI gene (formerly Entrezgene);Acc:101111344]
3	ENSOARG00000007398	2810.95	86.8269	2183.45		protein_coding	chromodomain helicase DNA binding protein 4 [Source:NCBI gene (formerly Entrezgene);Acc:101109874]
24	ENSOARG00000006373	2784.19	86.0001	1712.02	CLEC16A	protein_coding	C-type lectin domain containing 16A [Source:NCBI gene (formerly Entrezgene);Acc:101107063]
6	ENSOARG00000009981	2781.69	85.9229	1642.14	TBC1D1	protein_coding	TBC1 domain family member 1 [Source:NCBI gene (formerly Entrezgene);Acc:101111550]
21	ENSOARG00000002815	2780.67	85.8915	1896.42	PACS1	protein_coding	phosphofurin acidic cluster sorting protein 1 [Source:NCBI gene (formerly Entrezgene);Acc:101104443]
24	ENSOARG00000018696	2779.41	85.8524	2031.02	PDAP1	protein_coding	PDGFA associated protein 1 [Source:NCBI gene (formerly Entrezgene);Acc:101102867]
12	ENSOARG00000011525	2768.81	85.5252	1388.38	SPATA17	protein_coding	spermatogenesis associated 17 [Source:NCBI gene (formerly Entrezgene);Acc:101121111]
15	ENSOARG00000018046	2760.5	85.2684	1270.62	CAPRIN1	protein_coding	cell cycle associated protein 1 [Source:NCBI gene (formerly Entrezgene);Acc:101113623]
13	ENSOARG00000013971	2753.19	85.0426	1427.46	ZEB1	protein_coding	zinc finger E-box binding homeobox 1 [Source:NCBI gene (formerly Entrezgene);Acc:101115891]
11	ENSOARG00000013627	2741.62	84.6854	1823.18	FAM104A	protein_coding	family with sequence similarity 104 member A [Source:NCBI gene (formerly Entrezgene);Acc:101113606]
11	ENSOARG00000006298	2722.69	84.1004	1756.39	SEC14L1	protein_coding	SEC14 like lipid binding 1 [Source:NCBI gene (formerly Entrezgene);Acc:101102320]
1	ENSOARG00000021052	2719.72	84.0087	1902.22	TDRKH	protein_coding	tudor and KH domain containing [Source:NCBI gene (formerly Entrezgene);Acc:101119519]
13	ENSOARG00000013248	2712.92	83.7988	1564.21	TMEM189-UBE2V1	protein_coding
10	ENSOARG00000008646	2711.22	83.7462	1797.92	C13orf46	protein_coding	chromosome 10 C13orf46 homolog [Source:NCBI gene (formerly Entrezgene);Acc:101121181]
14	ENSOARG00000002766	2687.78	83.0222	1739.46	KIAA0895L	protein_coding	KIAA0895 like [Source:NCBI gene (formerly Entrezgene);Acc:101111991]
2	ENSOARG00000020675	2673.14	82.57	1540.25	SPATA3	protein_coding	spermatogenesis associated 3 [Source:NCBI gene (formerly Entrezgene);Acc:101106570]
4	ENSOARG00000006987	2652.59	81.9353	1541.97	RNF32	protein_coding	ring finger protein 32 [Source:NCBI gene (formerly Entrezgene);Acc:101106934]
13	ENSOARG00000018635	2648.19	81.7992	1665.28	DZANK1	protein_coding	double zinc ribbon and ankyrin repeat domains 1 [Source:NCBI gene (formerly Entrezgene);Acc:101121697]
21	ENSOARG00000014206	2625.08	81.0854	1804.34	RAB3IL1	protein_coding	RAB3A interacting protein like 1 [Source:NCBI gene (formerly Entrezgene);Acc:101109571]
19	ENSOARG00000008661	2614.5	80.7587	1322.76	CFAP100	protein_coding	cilia and flagella associated protein 100 [Source:NCBI gene (formerly Entrezgene);Acc:101117883]
1	ENSOARG00000019268	2612.38	80.693	1438.13	USP40	protein_coding	ubiquitin specific peptidase 40 [Source:NCBI gene (formerly Entrezgene);Acc:101104791]
19	ENSOARG00000004075	2584.89	79.8441	1636.94	NISCH	protein_coding	nischarin [Source:NCBI gene (formerly Entrezgene);Acc:101111584]
11	ENSOARG00000006349	2584.84	79.8426	1697.32	AP2B1	protein_coding	adaptor related protein complex 2 subunit beta 1 [Source:NCBI gene (formerly Entrezgene);Acc:101115974]
5	ENSOARG00000018880	2536.02	78.3344	1437.09	MAN2A1	protein_coding	mannosidase alpha class 2A member 1 [Source:NCBI gene (formerly Entrezgene);Acc:101116572]
18	ENSOARG00000003903	2532.33	78.2205	1423.49	HSP90AA1	protein_coding	heat shock protein 90 alpha family class A member 1 [Source:NCBI gene (formerly Entrezgene);Acc:100127209]
6	ENSOARG00000018525	2530.11	78.1519	1678.28	SPATA18	protein_coding	spermatogenesis associated 18 [Source:NCBI gene (formerly Entrezgene);Acc:101114110]
5	ENSOARG00000015551	2525.55	78.011	1839.82	MAP1S	protein_coding	microtubule associated protein 1S [Source:NCBI gene (formerly Entrezgene);Acc:101113329]
1	ENSOARG00000016027	2520.77	77.8633	1387.32	USP25	protein_coding	ubiquitin specific peptidase 25 [Source:NCBI gene (formerly Entrezgene);Acc:101116878]
4	ENSOARG00000014655	2520.75	77.8628	1745.15	ZMIZ2	protein_coding	zinc finger MIZ-type containing 2 [Source:NCBI gene (formerly Entrezgene);Acc:101115116]
2	ENSOARG00000005442	2519.12	77.8127	1448.47		protein_coding
21	ENSOARG00000015239	2518.28	77.7866	1621.42	SNX19	protein_coding	sorting nexin 19 [Source:NCBI gene (formerly Entrezgene);Acc:101120532]
2	ENSOARG00000004301	2517.97	77.7769	1210.17	STK39	protein_coding	serine/threonine kinase 39 [Source:NCBI gene (formerly Entrezgene);Acc:101108728]
4	ENSOARG00000006609	2500.12	77.2258	1697.48	INSIG1	protein_coding	insulin induced gene 1 [Source:NCBI gene (formerly Entrezgene);Acc:101106422]
14	ENSOARG00000004849	2496.64	77.1181	1496.68	GAPDHS	protein_coding	glyceraldehyde-3-phosphate dehydrogenase, spermatogenic [Source:NCBI gene (formerly Entrezgene);Acc:101103587]
9	ENSOARG00000006011	2490.67	76.9338	1329.1	STAU2	protein_coding	staufen double-stranded RNA binding protein 2 [Source:NCBI gene (formerly Entrezgene);Acc:101107105]
1	ENSOARG00000020618	2490.17	76.9183	1568.36	DVL3	protein_coding	dishevelled segment polarity protein 3 [Source:NCBI gene (formerly Entrezgene);Acc:101107926]
11	ENSOARG00000007936	2486.09	76.7924	1525.47	RUNDC3A	protein_coding	RUN domain containing 3A [Source:NCBI gene (formerly Entrezgene);Acc:101116160]
26	ENSOARG00000001888	2485.27	76.7668	1250.46	ADAM32	protein_coding	disintegrin and metalloproteinase domain-containing protein 32 [Source:NCBI gene (formerly Entrezgene);Acc:101115508]
2	ENSOARG00000009592	2482.03	76.6669	1542.27	OTUD3	protein_coding	OTU deubiquitinase 3 [Source:NCBI gene (formerly Entrezgene);Acc:101104383]
3	ENSOARG00000012356	2462.77	76.0718	1616.56	WNK1	protein_coding	WNK lysine deficient protein kinase 1 [Source:NCBI gene (formerly Entrezgene);Acc:101115533]
4	ENSOARG00000017669	2448.78	75.6398	1505.15	LRRD1	protein_coding	leucine rich repeats and death domain containing 1 [Source:NCBI gene (formerly Entrezgene);Acc:101110226]
8	ENSOARG00000004921	2429.38	75.0404	2231.32	FGFR1OP	protein_coding	centrosomal protein 43 [Source:NCBI gene (formerly Entrezgene);Acc:101115039]
23	ENSOARG00000004845	2425.05	74.9067	1441.37	C18orf54	protein_coding	chromosome 23 C18orf54 homolog [Source:NCBI gene (formerly Entrezgene);Acc:101119778]
2	ENSOARG00000020944	2396.64	74.0293	1613.92	TSSK3	protein_coding	testis specific serine kinase 3 [Source:NCBI gene (formerly Entrezgene);Acc:101114422]
19	ENSOARG00000004312	2394.89	73.9752	1415.42	TNNC1	protein_coding	troponin C1, slow skeletal and cardiac type [Source:NCBI gene (formerly Entrezgene);Acc:101111132]
8	ENSOARG00000006569	2391.3	73.8642	1254.47	SENP6	protein_coding	SUMO specific peptidase 6 [Source:NCBI gene (formerly Entrezgene);Acc:101118793]
5	ENSOARG00000013488	2373.34	73.3096	1629.85	THOP1	protein_coding	thimet oligopeptidase 1 [Source:NCBI gene (formerly Entrezgene);Acc:101119557]
5	ENSOARG00000012665	2370.94	73.2353	1629.83		protein_coding
JH921621.1	ENSOARG00000001147	2368	73.1446	1743.71		protein_coding
10	ENSOARG00000008215	2366.38	73.0944	1264.6	LAMP1	protein_coding	lysosomal associated membrane protein 1 [Source:NCBI gene (formerly Entrezgene);Acc:101119403]
2	ENSOARG00000002595	2332.28	72.0413	1152.28	MYO3B	protein_coding	myosin IIIB [Source:NCBI gene (formerly Entrezgene);Acc:101118079]
5	ENSOARG00000010721	2315.2	71.5138	1396.92	RNASEH2A	protein_coding	ribonuclease H2 subunit A [Source:NCBI gene (formerly Entrezgene);Acc:101105746]
2	ENSOARG00000008732	2314.52	71.4925	1471.81	TUT7	protein_coding	terminal uridylyl transferase 7 [Source:NCBI gene (formerly Entrezgene);Acc:101114240]
24	ENSOARG00000004697	2301.88	71.1021	1678.5	IQCE	protein_coding	IQ motif containing E [Source:NCBI gene (formerly Entrezgene);Acc:101111855]
18	ENSOARG00000002427	2301.14	71.0794	1157.19	PPP2R5C	protein_coding	protein phosphatase 2 regulatory subunit B'gamma [Source:NCBI gene (formerly Entrezgene);Acc:101102015]
X	ENSOARG00000002279	2289.23	70.7116	1195.35	TSPAN6	protein_coding	tetraspanin 6 [Source:NCBI gene (formerly Entrezgene);Acc:101110392]
15	ENSOARG00000005285	2284.31	70.5596	1738.74	CLPB	protein_coding	caseinolytic mitochondrial matrix peptidase chaperone subunit B [Source:NCBI gene (formerly Entrezgene);Acc:101121966]
18	ENSOARG00000015839	2280.58	70.4442	1143.94	TMC3	protein_coding	transmembrane channel like 3 [Source:NCBI gene (formerly Entrezgene);Acc:101117450]
3	ENSOARG00000010853	2263.28	69.91	1150.53		protein_coding	mediator of cell motility 1 [Source:NCBI gene (formerly Entrezgene);Acc:101123459]
3	ENSOARG00000013824	2261.08	69.8419	1058.33	FER1L5	protein_coding	fer-1 like family member 5 [Source:NCBI gene (formerly Entrezgene);Acc:101114435]
5	ENSOARG00000012844	2259.98	69.8081	1496.9	REXO1	protein_coding	RNA exonuclease 1 homolog [Source:NCBI gene (formerly Entrezgene);Acc:101117249]
11	ENSOARG00000006129	2258.41	69.7594	1603.44	ZNF652	protein_coding	zinc finger protein 652 [Source:NCBI gene (formerly Entrezgene);Acc:101112073]
9	ENSOARG00000013192	2256.38	69.6966	1283.78	CYHR1	protein_coding	cysteine and histidine-rich protein 1 [Source:NCBI gene (formerly Entrezgene);Acc:101113858]
2	ENSOARG00000011979	2248.17	69.4432	1428.59		protein_coding
8	ENSOARG00000000928	2246.94	69.4051	1492.12	ECT2L	protein_coding	epithelial cell transforming 2 like [Source:NCBI gene (formerly Entrezgene);Acc:101114710]
3	ENSOARG00000003133	2246.73	69.3988	1395.67	EML6	protein_coding	EMAP like 6 [Source:NCBI gene (formerly Entrezgene);Acc:101101879]
5	ENSOARG00000007242	2243.92	69.312	1022.31	CATSPERD	protein_coding	cation channel sperm associated auxiliary subunit delta [Source:NCBI gene (formerly Entrezgene);Acc:101111283]
4	ENSOARG00000003658	2243.19	69.2893	1489.42		protein_coding	ATP binding cassette subfamily F member 2 [Source:NCBI gene (formerly Entrezgene);Acc:101103804]
13	ENSOARG00000014706	2227.91	68.8173	1315.82	LSM14B	protein_coding	LSM family member 14B [Source:NCBI gene (formerly Entrezgene);Acc:101122208]
17	ENSOARG00000015941	2224.56	68.714	1380.67	HSPA4L	protein_coding	heat shock protein family A (Hsp70) member 4 like [Source:NCBI gene (formerly Entrezgene);Acc:101122219]
11	ENSOARG00000003861	2211.06	68.297	1359.67	SPATA20	protein_coding	spermatogenesis associated 20 [Source:NCBI gene (formerly Entrezgene);Acc:101105085]
24	ENSOARG00000007471	2191.38	67.6889	1322.89	MRTFB	protein_coding	myocardin related transcription factor B [Source:NCBI gene (formerly Entrezgene);Acc:101111928]
20	ENSOARG00000000288	2189.69	67.6367	1464.09	ECI2	protein_coding	enoyl-CoA delta isomerase 2 [Source:NCBI gene (formerly Entrezgene);Acc:101121214]
24	ENSOARG00000015554	2157.69	66.6483	840.257	POLR3E	protein_coding	RNA polymerase III subunit E [Source:NCBI gene (formerly Entrezgene);Acc:101103692]
3	ENSOARG00000020810	2147.47	66.3326	1259.48	GSG1	protein_coding	germ cell associated 1 [Source:NCBI gene (formerly Entrezgene);Acc:101109690]
26	ENSOARG00000002462	2144.09	66.2284	1511.17	GPAT4	protein_coding	glycerol-3-phosphate acyltransferase 4 [Source:NCBI gene (formerly Entrezgene);Acc:101117217]
3	ENSOARG00000019004	2140.92	66.1304	1527.93	DPYSL5	protein_coding	dihydropyrimidinase like 5 [Source:NCBI gene (formerly Entrezgene);Acc:101111869]
3	ENSOARG00000012455	2140.56	66.1193	1096.61	RALGPS1	protein_coding	Ral GEF with PH domain and SH3 binding motif 1 [Source:NCBI gene (formerly Entrezgene);Acc:101104973]
3	ENSOARG00000012564	2138.86	66.0667	1190.19	ERC1	protein_coding	ELKS/RAB6-interacting/CAST family member 1 [Source:NCBI gene (formerly Entrezgene);Acc:101121000]
21	ENSOARG00000004654	2134.42	65.9296	1296.99	PICALM	protein_coding	phosphatidylinositol binding clathrin assembly protein [Source:NCBI gene (formerly Entrezgene);Acc:101103193]
12	ENSOARG00000017763	2123.98	65.6072	1419.04	MFN2	protein_coding	mitofusin 2 [Source:NCBI gene (formerly Entrezgene);Acc:101110526]
24	ENSOARG00000014445	2100.75	64.8896	1149.57	ORAI2	protein_coding	ORAI calcium release-activated calcium modulator 2 [Source:NCBI gene (formerly Entrezgene);Acc:101119359]
14	ENSOARG00000013708	2072.34	64.0121	1216.43	VRK3	protein_coding	VRK serine/threonine kinase 3 [Source:NCBI gene (formerly Entrezgene);Acc:101109637]
2	ENSOARG00000002939	2065.58	63.8031	1362.12	RCC1	protein_coding	regulator of chromosome condensation 1 [Source:NCBI gene (formerly Entrezgene);Acc:101102961]
4	ENSOARG00000017915	2057.89	63.5657	985.237	PHTF2	protein_coding	putative homeodomain transcription factor 2 [Source:NCBI gene (formerly Entrezgene);Acc:101116646]
10	ENSOARG00000010917	2055.38	63.488	1486.5	PDS5B	protein_coding	PDS5 cohesin associated factor B [Source:NCBI gene (formerly Entrezgene);Acc:101108926]
14	ENSOARG00000007985	2054	63.4455	1631.23	CIC	protein_coding	capicua transcriptional repressor [Source:NCBI gene (formerly Entrezgene);Acc:101102258]
18	ENSOARG00000014330	2050.53	63.3384	998.809	ADAMTSL3	protein_coding	ADAMTS like 3 [Source:NCBI gene (formerly Entrezgene);Acc:101107392]
14	ENSOARG00000003479	2043.36	63.1168	1252.68	TANGO6	protein_coding	transport and golgi organization 6 homolog [Source:NCBI gene (formerly Entrezgene);Acc:101112156]
JH922618.1	ENSOARG00000002189	2041.94	63.0729	1335.39		protein_coding
13	ENSOARG00000015684	2035.73	62.8813	1076.03	ARMC4	protein_coding	armadillo repeat containing 4 [Source:NCBI gene (formerly Entrezgene);Acc:101118121]
11	ENSOARG00000003332	2021.16	62.431	1188.7	PROCA1	protein_coding	protein interacting with cyclin A1 [Source:NCBI gene (formerly Entrezgene);Acc:101106697]
20	ENSOARG00000012436	2012.84	62.1742	1185.1	CRISP2	protein_coding	cysteine rich secretory protein 2 [Source:HGNC Symbol;Acc:HGNC:12024]
11	ENSOARG00000017770	2011.12	62.1212	1337.98	ULK2	protein_coding	unc-51 like autophagy activating kinase 2 [Source:NCBI gene (formerly Entrezgene);Acc:101108239]
4	ENSOARG00000017160	2010.41	62.099	1084.58	LLCFC1	protein_coding	LLLL and CFNLAS motif containing 1 [Source:NCBI gene (formerly Entrezgene);Acc:101121090]
1	ENSOARG00000017668	2000.36	61.7886	1280.98	STK25	protein_coding	serine/threonine kinase 25 [Source:NCBI gene (formerly Entrezgene);Acc:101123003]
2	ENSOARG00000020614	1990.19	61.4744	1133.88	TRIP12	protein_coding	thyroid hormone receptor interactor 12 [Source:NCBI gene (formerly Entrezgene);Acc:101105057]
7	ENSOARG00000019965	1987.45	61.39	1079.59	FMN1	protein_coding	formin 1 [Source:NCBI gene (formerly Entrezgene);Acc:101101987]
15	ENSOARG00000006642	1982.48	61.2365	1182.94	PSMC3	protein_coding	proteasome 26S subunit, ATPase 3 [Source:NCBI gene (formerly Entrezgene);Acc:101117873]
17	ENSOARG00000016430	1980.67	61.1805	1445.94	ACACB	protein_coding	acetyl-CoA carboxylase beta [Source:NCBI gene (formerly Entrezgene);Acc:101114816]
23	ENSOARG00000003878	1978.23	61.1052	1006.99	DYM	protein_coding	dymeclin [Source:NCBI gene (formerly Entrezgene);Acc:101115171]
3	ENSOARG00000011883	1971.2	60.888	1100.83	ALMS1	protein_coding	ALMS1 centrosome and basal body associated protein [Source:NCBI gene (formerly Entrezgene);Acc:101104651]
14	ENSOARG00000001445	1970.11	60.8542	1350.33	FAM71E2	protein_coding	family with sequence similarity 71 member E2 [Source:NCBI gene (formerly Entrezgene);Acc:101120774]
2	ENSOARG00000011317	1967.5	60.7736	1092.15	CCDC180	protein_coding	coiled-coil domain containing 180 [Source:NCBI gene (formerly Entrezgene);Acc:101104813]
21	ENSOARG00000002317	1952.39	60.3069	1497.16	CEP295	protein_coding	centrosomal protein 295 [Source:NCBI gene (formerly Entrezgene);Acc:101106980]
2	ENSOARG00000009520	1946.5	60.125	1244.29	BAG1	protein_coding	BAG cochaperone 1 [Source:NCBI gene (formerly Entrezgene);Acc:101117995]
17	ENSOARG00000018063	1943.61	60.0357	1243.56	DGCR8	protein_coding	DGCR8 microprocessor complex subunit [Source:NCBI gene (formerly Entrezgene);Acc:101122137]
3	ENSOARG00000019992	1937.7	59.8532	1141.64	ARSA	protein_coding	arylsulfatase A [Source:NCBI gene (formerly Entrezgene);Acc:101122266]
14	ENSOARG00000006385	1926.17	59.4971	1077.13	ZNRF1	protein_coding	zinc and ring finger 1 [Source:NCBI gene (formerly Entrezgene);Acc:101116930]
12	ENSOARG00000005616	1921.33	59.3474	1298.32	UBE2J2	protein_coding	ubiquitin conjugating enzyme E2 J2 [Source:NCBI gene (formerly Entrezgene);Acc:101107977]
12	ENSOARG00000004346	1915.8	59.1766	936.27	RABIF	protein_coding	RAB interacting factor [Source:HGNC Symbol;Acc:HGNC:9797]
22	ENSOARG00000001302	1909.48	58.9816	1208.7	TUBGCP2	protein_coding	tubulin gamma complex associated protein 2 [Source:NCBI gene (formerly Entrezgene);Acc:101113640]
10	ENSOARG00000010627	1907.45	58.9189	996.268	NBEA	protein_coding	neurobeachin [Source:HGNC Symbol;Acc:HGNC:7648]
23	ENSOARG00000005288	1904.17	58.8175	1128.11	KIAA1328	protein_coding	KIAA1328 ortholog [Source:NCBI gene (formerly Entrezgene);Acc:101115087]
18	ENSOARG00000006675	1903.75	58.8045	946.905	TDRD9	protein_coding	tudor domain containing 9 [Source:NCBI gene (formerly Entrezgene);Acc:101103188]
11	ENSOARG00000011994	1899.83	58.6833	1312.45		protein_coding	neuralized E3 ubiquitin protein ligase 4 [Source:NCBI gene (formerly Entrezgene);Acc:101118370]
16	ENSOARG00000003427	1892.34	58.4522	875.734	RANBP17	protein_coding	RAN binding protein 17 [Source:NCBI gene (formerly Entrezgene);Acc:101104527]
15	ENSOARG00000007069	1891.77	58.4343	1083.45	PTPMT1	protein_coding	protein tyrosine phosphatase mitochondrial 1 [Source:HGNC Symbol;Acc:HGNC:26965]
14	ENSOARG00000002005	1889.91	58.3769	1063.12	CMTM2	protein_coding	CKLF like MARVEL transmembrane domain containing 2 [Source:NCBI gene (formerly Entrezgene);Acc:101107723]
14	ENSOARG00000005350	1878.22	58.0159	1474.71		protein_coding	zinc finger protein 568 [Source:NCBI gene (formerly Entrezgene);Acc:101107128]
14	ENSOARG00000010346	1835.36	56.692	980.3	DNAAF1	protein_coding	dynein axonemal assembly factor 1 [Source:NCBI gene (formerly Entrezgene);Acc:101102412]
2	ENSOARG00000011563	1829.83	56.5211	1012.03	RNF38	protein_coding	ring finger protein 38 [Source:NCBI gene (formerly Entrezgene);Acc:101110301]
25	ENSOARG00000003854	1822.25	56.287	845.726		protein_coding
14	ENSOARG00000018465	1820.98	56.248	994.007	AMFR	protein_coding	autocrine motility factor receptor [Source:NCBI gene (formerly Entrezgene);Acc:101119154]
22	ENSOARG00000016671	1813.08	56.0037	842.428	CPEB3	protein_coding	cytoplasmic polyadenylation element binding protein 3 [Source:NCBI gene (formerly Entrezgene);Acc:101102192]
5	ENSOARG00000006000	1805.94	55.7832	1025.94	B4GALT7	protein_coding	beta-1,4-galactosyltransferase 7 [Source:NCBI gene (formerly Entrezgene);Acc:100316848]
17	ENSOARG00000017707	1799.3	55.5781	1198.05	BRI3BP	protein_coding	BRI3 binding protein [Source:HGNC Symbol;Acc:HGNC:14251]
3	ENSOARG00000006925	1791.81	55.3469	1124.37	FAM78A	protein_coding	family with sequence similarity 78 member A [Source:HGNC Symbol;Acc:HGNC:25465]
14	ENSOARG00000017186	1790.77	55.3145	1029.9	TENT4B	protein_coding	terminal nucleotidyltransferase 4B [Source:NCBI gene (formerly Entrezgene);Acc:101116340]
2	ENSOARG00000012121	1790.52	55.3068	1333.1	FAM214B	protein_coding	family with sequence similarity 214 member B [Source:NCBI gene (formerly Entrezgene);Acc:101117991]
19	ENSOARG00000013919	1784.06	55.1075	976.417	NEK10	protein_coding	NIMA related kinase 10 [Source:NCBI gene (formerly Entrezgene);Acc:101108783]
19	ENSOARG00000015375	1782.61	55.0626	1042.51	ERC2	protein_coding	ELKS/RAB6-interacting/CAST family member 2 [Source:NCBI gene (formerly Entrezgene);Acc:101105111]
9	ENSOARG00000015979	1771.58	54.7219	1004.91	RIMS2	protein_coding	regulating synaptic membrane exocytosis 2 [Source:HGNC Symbol;Acc:HGNC:17283]
23	ENSOARG00000006168	1764.75	54.5109	953.181		protein_coding	PH domain and leucine rich repeat protein phosphatase 1 [Source:NCBI gene (formerly Entrezgene);Acc:101119357]
7	ENSOARG00000018904	1760.88	54.3912	1180.47	PARP6	protein_coding	poly(ADP-ribose) polymerase family member 6 [Source:NCBI gene (formerly Entrezgene);Acc:101110145]
2	ENSOARG00000020832	1756.44	54.2542	982.674	PHC2	protein_coding	polyhomeotic homolog 2 [Source:NCBI gene (formerly Entrezgene);Acc:101109942]
24	ENSOARG00000014629	1743.23	53.8464	795.133	CUX1	protein_coding	cut like homeobox 1 [Source:HGNC Symbol;Acc:HGNC:2557]
11	ENSOARG00000016753	1742.17	53.8135	865.123	BCAS3	protein_coding	BCAS3 microtubule associated cell migration factor [Source:NCBI gene (formerly Entrezgene);Acc:101108670]
24	ENSOARG00000015303	1741.94	53.8063	912.127	VWA3A	protein_coding	von Willebrand factor A domain containing 3A [Source:NCBI gene (formerly Entrezgene);Acc:101114581]
24	ENSOARG00000007478	1740.02	53.7469	1003.05	PHKG2	protein_coding	phosphorylase kinase catalytic subunit gamma 2 [Source:NCBI gene (formerly Entrezgene);Acc:100217403]
18	ENSOARG00000009906	1738.36	53.6958	1043.04	TTC23	protein_coding	tetratricopeptide repeat domain 23 [Source:NCBI gene (formerly Entrezgene);Acc:101110879]
2	ENSOARG00000013361	1730.88	53.4646	753.321	RFX3	protein_coding	regulatory factor X3 [Source:NCBI gene (formerly Entrezgene);Acc:101111519]
14	ENSOARG00000000517	1726.19	53.3198	1388.08	ADGRG1	protein_coding	adhesion G protein-coupled receptor G1 [Source:NCBI gene (formerly Entrezgene);Acc:101120942]
7	ENSOARG00000001992	1718.77	53.0905	851.833	TTLL5	protein_coding	tubulin tyrosine ligase like 5 [Source:NCBI gene (formerly Entrezgene);Acc:101110944]
1	ENSOARG00000020331	1717.64	53.0558	1105.53	SLFNL1	protein_coding	schlafen like 1 [Source:HGNC Symbol;Acc:HGNC:26313]
23	ENSOARG00000001837	1712.88	52.9086	822.203	SPIRE1	protein_coding	spire type actin nucleation factor 1 [Source:NCBI gene (formerly Entrezgene);Acc:101106482]
1	ENSOARG00000004908	1712.59	52.8999	1357.53	NRDC	protein_coding	nardilysin convertase [Source:NCBI gene (formerly Entrezgene);Acc:101111671]
1	ENSOARG00000003971	1705.48	52.6803	855.775	SPATA6	protein_coding	spermatogenesis associated 6 [Source:NCBI gene (formerly Entrezgene);Acc:101107397]
12	ENSOARG00000019089	1699.61	52.4988	1325.16	DHX9	protein_coding	DExH-box helicase 9 [Source:NCBI gene (formerly Entrezgene);Acc:101105091]
24	ENSOARG00000018036	1698.34	52.4597	1074.11	ECI1	protein_coding	enoyl-CoA delta isomerase 1 [Source:NCBI gene (formerly Entrezgene);Acc:101115592]
15	ENSOARG00000003626	1695.97	52.3864	1149.15	NUMA1	protein_coding	nuclear mitotic apparatus protein 1 [Source:NCBI gene (formerly Entrezgene);Acc:101119246]
20	ENSOARG00000020093	1689.11	52.1745	989.589	UBE2N	protein_coding	ubiquitin conjugating enzyme E2 N [Source:NCBI gene (formerly Entrezgene);Acc:100302360]
23	ENSOARG00000004638	1683.95	52.0152	1149.66	ZNF407	protein_coding	zinc finger protein 407 [Source:NCBI gene (formerly Entrezgene);Acc:101110722]
5	ENSOARG00000016856	1677.55	51.8173	1013.95	SIL1	protein_coding	SIL1 nucleotide exchange factor [Source:NCBI gene (formerly Entrezgene);Acc:101112978]
18	ENSOARG00000006876	1677	51.8005	1249.25	BAZ1A	protein_coding	bromodomain adjacent to zinc finger domain 1A [Source:NCBI gene (formerly Entrezgene);Acc:101104014]
11	ENSOARG00000016829	1674.94	51.7367	1141.5	CSNK1D	protein_coding	casein kinase 1 delta [Source:NCBI gene (formerly Entrezgene);Acc:100171396]
7	ENSOARG00000021198	1674.45	51.7218	863.058	PCNX1	protein_coding	pecanex 1 [Source:NCBI gene (formerly Entrezgene);Acc:101103403]
7	ENSOARG00000020735	1659.7	51.2662	1051.52	ZNF609	protein_coding	zinc finger protein 609 [Source:NCBI gene (formerly Entrezgene);Acc:101108231]
5	ENSOARG00000008397	1659.53	51.2609	1007.53	THEG	protein_coding	theg spermatid protein [Source:NCBI gene (formerly Entrezgene);Acc:101113587]
14	ENSOARG00000017939	1658.84	51.2396	1432.69	FTO	protein_coding	FTO alpha-ketoglutarate dependent dioxygenase [Source:NCBI gene (formerly Entrezgene);Acc:100125353]
24	ENSOARG00000010802	1658.25	51.2213	963.734	NUPR2	protein_coding	nuclear protein 2, transcriptional regulator [Source:NCBI gene (formerly Entrezgene);Acc:101109761]
2	ENSOARG00000020255	1657.75	51.2058	1140.82	SLC4A3	protein_coding	solute carrier family 4 member 3 [Source:NCBI gene (formerly Entrezgene);Acc:101115351]
5	ENSOARG00000006692	1655.8	51.1455	1053.55	CLK4	protein_coding	CDC like kinase 4 [Source:NCBI gene (formerly Entrezgene);Acc:101104233]
12	ENSOARG00000006383	1654.66	51.1103	980.024	TTLL10	protein_coding	tubulin tyrosine ligase like 10 [Source:NCBI gene (formerly Entrezgene);Acc:101106276]
19	ENSOARG00000002993	1650.11	50.9698	962.516	ULK4	protein_coding	serine/threonine-protein kinase ULK4 [Source:NCBI gene (formerly Entrezgene);Acc:101115658]
2	ENSOARG00000003686	1641.09	50.6914	1027.88	WDTC1	protein_coding	WD and tetratricopeptide repeats 1 [Source:NCBI gene (formerly Entrezgene);Acc:101108289]
19	ENSOARG00000007546	1632.08	50.4129	790.618	DCAF1	protein_coding	DDB1 and CUL4 associated factor 1 [Source:NCBI gene (formerly Entrezgene);Acc:101117795]
19	ENSOARG00000002647	1631.52	50.3955	711.957	MAP4	protein_coding	microtubule associated protein 4 [Source:NCBI gene (formerly Entrezgene);Acc:101113439]
25	ENSOARG00000002750	1623.41	50.145	738.481	ZFAND4	protein_coding	zinc finger AN1-type containing 4 [Source:NCBI gene (formerly Entrezgene);Acc:101119875]
3	ENSOARG00000002665	1621.64	50.0905	912.166		protein_coding
14	ENSOARG00000005612	1621.03	50.0716	865.144	GGN	protein_coding	gametogenetin [Source:NCBI gene (formerly Entrezgene);Acc:101111826]
2	ENSOARG00000007630	1614.95	49.8839	1077.42	LUZP1	protein_coding	leucine zipper protein 1 [Source:NCBI gene (formerly Entrezgene);Acc:101122671]
20	ENSOARG00000000927	1613.36	49.8347	1000.64	ATF6B	protein_coding	activating transcription factor 6 beta [Source:NCBI gene (formerly Entrezgene);Acc:101113631]
1	ENSOARG00000019319	1610.47	49.7454	983.676	GSTM3	protein_coding	glutathione S-transferase mu 3 [Source:NCBI gene (formerly Entrezgene);Acc:100037663]
19	ENSOARG00000015984	1608.98	49.6995	1133.44	ARIH2	protein_coding	ariadne RBR E3 ubiquitin protein ligase 2 [Source:NCBI gene (formerly Entrezgene);Acc:101109306]
24	ENSOARG00000013741	1601.09	49.4558	868.363	HAGHL	protein_coding	hydroxyacylglutathione hydrolase like [Source:NCBI gene (formerly Entrezgene);Acc:101111416]
3	ENSOARG00000019280	1583.08	48.8993	797.912		protein_coding
7	ENSOARG00000020844	1582.36	48.8771	867.023	SLTM	protein_coding	SAFB like transcription modulator [Source:NCBI gene (formerly Entrezgene);Acc:101103480]
8	ENSOARG00000012863	1582.2	48.8723	841.447	SRSF12	protein_coding	serine and arginine rich splicing factor 12 [Source:HGNC Symbol;Acc:HGNC:21220]
17	ENSOARG00000005540	1571.34	48.5369	706.146	MPHOSPH9	protein_coding	M-phase phosphoprotein 9 [Source:NCBI gene (formerly Entrezgene);Acc:101118475]
21	ENSOARG00000017191	1570.73	48.518	1078.1	SIPA1	protein_coding	signal-induced proliferation-associated 1 [Source:NCBI gene (formerly Entrezgene);Acc:101101937]
10	ENSOARG00000014560	1569.28	48.4732	854.029	CENPJ	protein_coding	centromere protein J [Source:NCBI gene (formerly Entrezgene);Acc:101119996]
12	ENSOARG00000012327	1561.98	48.2478	1012.19	TEX50	protein_coding	testis expressed 50 [Source:NCBI gene (formerly Entrezgene);Acc:101112996]
15	ENSOARG00000002525	1553.88	47.9973	1071.24	MAPK8IP1	protein_coding	mitogen-activated protein kinase 8 interacting protein 1 [Source:HGNC Symbol;Acc:HGNC:6882]
12	ENSOARG00000009688	1546.56	47.7714	747.421		protein_coding	arginine-glutamic acid dipeptide repeats [Source:NCBI gene (formerly Entrezgene);Acc:101114630]
3	ENSOARG00000018717	1545.73	47.7458	990.245	SREBF2	protein_coding	sterol regulatory element binding transcription factor 2 [Source:NCBI gene (formerly Entrezgene);Acc:101104393]
3	ENSOARG00000020395	1541.14	47.6039	1834.7		protein_coding
1	ENSOARG00000020054	1536	47.4451	931.313		protein_coding
17	ENSOARG00000016148	1534.06	47.3853	1200.3	PI4KA	protein_coding	phosphatidylinositol 4-kinase alpha [Source:NCBI gene (formerly Entrezgene);Acc:101117020]
21	ENSOARG00000014292	1531.69	47.3119	778.313		protein_coding
7	ENSOARG00000016302	1525.42	47.1184	818.001	TRIM36	protein_coding	tripartite motif containing 36 [Source:NCBI gene (formerly Entrezgene);Acc:101106080]
24	ENSOARG00000000439	1521.2	46.9881	726.385	KIAA0556	protein_coding	KIAA0556 ortholog [Source:NCBI gene (formerly Entrezgene);Acc:101120464]
24	ENSOARG00000014743	1520.23	46.9582	1685.97		protein_coding
1	ENSOARG00000020356	1512.97	46.7337	924.4	SPAG17	protein_coding	sperm associated antigen 17 [Source:NCBI gene (formerly Entrezgene);Acc:101109497]
5	ENSOARG00000012978	1510.23	46.6493	964.09	RNF145	protein_coding	ring finger protein 145 [Source:NCBI gene (formerly Entrezgene);Acc:101115120]
4	ENSOARG00000006046	1503.14	46.4302	821.712	ICA1	protein_coding	islet cell autoantigen 1 [Source:NCBI gene (formerly Entrezgene);Acc:101121340]
15	ENSOARG00000013282	1503	46.4258	825.975	NCAPD3	protein_coding	non-SMC condensin II complex subunit D3 [Source:NCBI gene (formerly Entrezgene);Acc:101115229]
2	ENSOARG00000017195	1500.34	46.3438	837.732	TTN	protein_coding	titin [Source:NCBI gene (formerly Entrezgene);Acc:101122837]
2	ENSOARG00000011957	1498.45	46.2854	750.341	CD72	protein_coding	CD72 molecule [Source:NCBI gene (formerly Entrezgene);Acc:101108894]
10	ENSOARG00000005160	1498.36	46.2825	938.371		protein_coding
17	ENSOARG00000012777	1491.97	46.0851	910.947	SETD1B	protein_coding	SET domain containing 1B, histone lysine methyltransferase [Source:HGNC Symbol;Acc:HGNC:29187]
21	ENSOARG00000015624	1486.47	45.9152	671.053	LRRC10B	protein_coding	leucine rich repeat containing 10B [Source:HGNC Symbol;Acc:HGNC:37215]
15	ENSOARG00000017185	1481.5	45.7617	742.895	TAF10	protein_coding	TATA-box binding protein associated factor 10 [Source:NCBI gene (formerly Entrezgene);Acc:101110174]
14	ENSOARG00000001016	1478.14	45.6579	871.564	EPN1	protein_coding	epsin 1 [Source:NCBI gene (formerly Entrezgene);Acc:101117189]
15	ENSOARG00000017023	1474.98	45.5604	905.484	C11orf71	protein_coding	chromosome 15 C11orf71 homolog [Source:NCBI gene (formerly Entrezgene);Acc:101114723]
7	ENSOARG00000021014	1472.02	45.4687	1006.29	CEP152	protein_coding	centrosomal protein 152 [Source:NCBI gene (formerly Entrezgene);Acc:101109362]
24	ENSOARG00000005892	1471.45	45.4514	786.751	GET4	protein_coding	guided entry of tail-anchored proteins factor 4 [Source:NCBI gene (formerly Entrezgene);Acc:101115424]
18	ENSOARG00000014300	1471.12	45.4412	807.606	SH3GL3	protein_coding	SH3 domain containing GRB2 like 3, endophilin A3 [Source:NCBI gene (formerly Entrezgene);Acc:101111833]
20	ENSOARG00000016687	1463.8	45.2149	754.966	KIF6	protein_coding	kinesin family member 6 [Source:NCBI gene (formerly Entrezgene);Acc:101106209]
JH922095.1	ENSOARG00000001871	1457.16	45.0098	948.866		protein_coding
1	ENSOARG00000020023	1445.39	44.6463	856.72	MACF1	protein_coding	microtubule actin crosslinking factor 1 [Source:NCBI gene (formerly Entrezgene);Acc:101118486]
24	ENSOARG00000014438	1440.33	44.49	1386.39	LMF1	protein_coding	lipase maturation factor 1 [Source:HGNC Symbol;Acc:HGNC:14154]
10	ENSOARG00000007167	1436.31	44.3659	816.601	VWA8	protein_coding	von Willebrand factor A domain containing 8 [Source:NCBI gene (formerly Entrezgene);Acc:101123387]
2	ENSOARG00000015519	1435.64	44.3452	756.058	NEK1	protein_coding	NIMA related kinase 1 [Source:NCBI gene (formerly Entrezgene);Acc:101114757]
2	ENSOARG00000015644	1433.11	44.267	618.304	BOLL	protein_coding	boule homolog, RNA binding protein [Source:NCBI gene (formerly Entrezgene);Acc:101123609]
7	ENSOARG00000020538	1432.06	44.2346	751.938	LRRC57	protein_coding	leucine rich repeat containing 57 [Source:NCBI gene (formerly Entrezgene);Acc:101118191]
3	ENSOARG00000012807	1428.14	44.1135	877.535	ADIPOR2	protein_coding	adiponectin receptor 2 [Source:NCBI gene (formerly Entrezgene);Acc:101116044]
2	ENSOARG00000011797	1426.36	44.0585	831.826	RGP1	protein_coding	RGP1 homolog, RAB6A GEF complex partner 1 [Source:NCBI gene (formerly Entrezgene);Acc:101113727]
17	ENSOARG00000012898	1424.47	44.0001	1230.07		protein_coding
20	ENSOARG00000013636	1422.11	43.9272	815.398	CDKN1A	protein_coding	cyclin dependent kinase inhibitor 1A [Source:NCBI gene (formerly Entrezgene);Acc:100302083]
18	ENSOARG00000003064	1418.98	43.8307	831.896	DYNC1H1	protein_coding	dynein cytoplasmic 1 heavy chain 1 [Source:NCBI gene (formerly Entrezgene);Acc:101102427]
1	ENSOARG00000020648	1418.08	43.8027	749.383	KLHL24	protein_coding	kelch like family member 24 [Source:NCBI gene (formerly Entrezgene);Acc:101102691]
11	ENSOARG00000015321	1410.7	43.5749	875.258		protein_coding	zinc finger protein 18 [Source:NCBI gene (formerly Entrezgene);Acc:101114536]
14	ENSOARG00000010655	1406.03	43.4306	682.63	DACT3	protein_coding	dishevelled binding antagonist of beta catenin 3 [Source:NCBI gene (formerly Entrezgene);Acc:101121703]
1	ENSOARG00000010903	1401.69	43.2964	732.769	MIER1	protein_coding	MIER1 transcriptional regulator [Source:NCBI gene (formerly Entrezgene);Acc:101113806]
1	ENSOARG00000020401	1398.03	43.1835	854.386	FOXJ3	protein_coding	forkhead box J3 [Source:NCBI gene (formerly Entrezgene);Acc:101104696]
5	ENSOARG00000002683	1396.52	43.1366	904.178	SQSTM1	protein_coding	sequestosome 1 [Source:NCBI gene (formerly Entrezgene);Acc:100135450]
20	ENSOARG00000009145	1388.7	42.8953	716.778	B3GALT4	protein_coding	beta-1,3-galactosyltransferase 4 [Source:NCBI gene (formerly Entrezgene);Acc:101111585]
16	ENSOARG00000007957	1387.45	42.8567	706.421	CDC20B	protein_coding	cell division cycle 20B [Source:NCBI gene (formerly Entrezgene);Acc:101116347]
5	ENSOARG00000013933	1385.61	42.7998	879.471	SPPL2B	protein_coding	signal peptide peptidase like 2B [Source:NCBI gene (formerly Entrezgene);Acc:101120828]
14	ENSOARG00000007028	1383.89	42.7467	807.985	EGLN2	protein_coding	egl-9 family hypoxia inducible factor 2 [Source:NCBI gene (formerly Entrezgene);Acc:101120517]
2	ENSOARG00000012336	1381	42.6574	781.868	TLE4	protein_coding	TLE family member 4, transcriptional corepressor [Source:NCBI gene (formerly Entrezgene);Acc:101111783]
12	ENSOARG00000009538	1378.06	42.5666	929.469		protein_coding	enolase 1 [Source:NCBI gene (formerly Entrezgene);Acc:101118119]
12	ENSOARG00000011440	1377.77	42.5575	690.486	GPATCH2	protein_coding	G-patch domain containing 2 [Source:NCBI gene (formerly Entrezgene);Acc:101103251]
13	ENSOARG00000001641	1377.7	42.5555	825.427	C20orf27	protein_coding	chromosome 13 C20orf27 homolog [Source:NCBI gene (formerly Entrezgene);Acc:101121189]
2	ENSOARG00000007927	1376.95	42.5324	1130.2		protein_coding
18	ENSOARG00000003839	1376.05	42.5044	868.124		protein_coding
9	ENSOARG00000015334	1375.3	42.4812	922.974	OPLAH	protein_coding	5-oxoprolinase, ATP-hydrolysing [Source:NCBI gene (formerly Entrezgene);Acc:101110684]
2	ENSOARG00000009508	1373.83	42.4358	787.31	KIF5C	protein_coding	kinesin family member 5C [Source:NCBI gene (formerly Entrezgene);Acc:101113663]
6	ENSOARG00000015178	1365.92	42.1916	580.263	RNF4	protein_coding	ring finger protein 4 [Source:NCBI gene (formerly Entrezgene);Acc:101110510]
7	ENSOARG00000020072	1362.47	42.085	689.662	FSIP1	protein_coding	fibrous sheath interacting protein 1 [Source:NCBI gene (formerly Entrezgene);Acc:101106849]
7	ENSOARG00000019063	1361.62	42.0589	714.17	CBLN3	protein_coding	cerebellin 3 precursor [Source:NCBI gene (formerly Entrezgene);Acc:101112982]
3	ENSOARG00000020021	1361.58	42.0575	777.672	CASC1	protein_coding	cancer susceptibility 1 [Source:NCBI gene (formerly Entrezgene);Acc:101114856]
15	ENSOARG00000005819	1356.23	41.8924	831.508	SOX6	protein_coding	SRY-box transcription factor 6 [Source:NCBI gene (formerly Entrezgene);Acc:101116170]
1	ENSOARG00000019355	1354.12	41.8272	825.506	GIGYF2	protein_coding	GRB10 interacting GYF protein 2 [Source:NCBI gene (formerly Entrezgene);Acc:101105449]
19	ENSOARG00000016132	1352.12	41.7655	736.842	PRKAR2A	protein_coding	protein kinase cAMP-dependent type II regulatory subunit alpha [Source:NCBI gene (formerly Entrezgene);Acc:101118483]
JH922429.1	ENSOARG00000001818	1352.06	41.7635	1623.08		protein_coding
20	ENSOARG00000005997	1347.23	41.6144	605.428	TDP2	protein_coding	tyrosyl-DNA phosphodiesterase 2 [Source:HGNC Symbol;Acc:HGNC:17768]
12	ENSOARG00000016431	1339.84	41.3861	673.497	TPRG1L	protein_coding	tumor protein p63 regulated 1 like [Source:NCBI gene (formerly Entrezgene);Acc:101119235]
9	ENSOARG00000004737	1336.41	41.2799	615.201	CPQ	protein_coding	carboxypeptidase Q [Source:NCBI gene (formerly Entrezgene);Acc:101107799]
2	ENSOARG00000005764	1325.17	40.9329	737.415	STMN1	protein_coding	stathmin 1 [Source:NCBI gene (formerly Entrezgene);Acc:101113917]
21	ENSOARG00000009961	1321.7	40.8258	791.204		protein_coding	serum amyloid A-4 protein [Source:NCBI gene (formerly Entrezgene);Acc:101120613]
13	ENSOARG00000010543	1317.95	40.7099	633.903	PREX1	protein_coding	phosphatidylinositol-3,4,5-trisphosphate dependent Rac exchange factor 1 [Source:NCBI gene (formerly Entrezgene);Acc:101115893]
21	ENSOARG00000007473	1315.89	40.6462	788.251	LUZP2	protein_coding	leucine zipper protein 2 [Source:NCBI gene (formerly Entrezgene);Acc:101118830]
11	ENSOARG00000006705	1314.48	40.6028	886.827	CALCOCO2	protein_coding	calcium binding and coiled-coil domain 2 [Source:NCBI gene (formerly Entrezgene);Acc:101114034]
12	ENSOARG00000005190	1314.33	40.598	774.049	ACTRT2	protein_coding	actin related protein T2 [Source:NCBI gene (formerly Entrezgene);Acc:101102916]
20	ENSOARG00000011930	1312.22	40.5328	798.266	NRM	protein_coding	nurim [Source:NCBI gene (formerly Entrezgene);Acc:101102846]
2	ENSOARG00000008461	1311.55	40.5121	1014.28	HABP4	protein_coding	hyaluronan binding protein 4 [Source:NCBI gene (formerly Entrezgene);Acc:101113133]
5	ENSOARG00000016504	1308.59	40.4208	747.469	KRI1	protein_coding	KRI1 homolog [Source:NCBI gene (formerly Entrezgene);Acc:101114104]
16	ENSOARG00000010431	1308.45	40.4165	767.12	CPLANE1	protein_coding	ciliogenesis and planar polarity effector 1 [Source:NCBI gene (formerly Entrezgene);Acc:101108255]
23	ENSOARG00000005109	1308.12	40.4064	829.364	WDR7	protein_coding	WD repeat domain 7 [Source:NCBI gene (formerly Entrezgene);Acc:101122069]
14	ENSOARG00000005231	1305.12	40.3137	736.493	WDR62	protein_coding	WD repeat domain 62 [Source:NCBI gene (formerly Entrezgene);Acc:101106356]
1	ENSOARG00000009309	1299.61	40.1433	650.941	NEK11	protein_coding	NIMA related kinase 11 [Source:NCBI gene (formerly Entrezgene);Acc:101121391]
4	ENSOARG00000006507	1299.27	40.1327	1494.9	PAXIP1	protein_coding
11	ENSOARG00000005125	1296.2	40.0381	685.175		protein_coding
7	ENSOARG00000018863	1294.5	39.9855	762.464	MYO9A	protein_coding	myosin IXA [Source:NCBI gene (formerly Entrezgene);Acc:101108657]
20	ENSOARG00000005654	1294.47	39.9845	595.057	PRIM2	protein_coding	DNA primase subunit 2 [Source:NCBI gene (formerly Entrezgene);Acc:101106040]
5	ENSOARG00000005801	1287.47	39.7683	1299.81	SLC25A41	protein_coding	solute carrier family 25 member 41 [Source:NCBI gene (formerly Entrezgene);Acc:101105818]
5	ENSOARG00000011984	1285.56	39.7094	878.176	PCSK4	protein_coding	proprotein convertase subtilisin/kexin type 4 [Source:NCBI gene (formerly Entrezgene);Acc:101115707]
14	ENSOARG00000016405	1284.23	39.6684	703.301	PHKB	protein_coding	phosphorylase kinase regulatory subunit beta [Source:NCBI gene (formerly Entrezgene);Acc:101110353]
1	ENSOARG00000000577	1284.05	39.6626	774.461		protein_coding
2	ENSOARG00000006478	1283.42	39.6433	691.632	KIAA1958	protein_coding	sorting nexin family member 30 [Source:NCBI gene (formerly Entrezgene);Acc:101120898]
14	ENSOARG00000012927	1276.25	39.4218	642.583	DKKL1	protein_coding	dickkopf like acrosomal protein 1 [Source:NCBI gene (formerly Entrezgene);Acc:101105351]
23	ENSOARG00000007694	1270.34	39.2393	764.681	LAMA3	protein_coding	laminin subunit alpha 3 [Source:NCBI gene (formerly Entrezgene);Acc:101120460]
1	ENSOARG00000019936	1270.23	39.236	739.38	HIPK1	protein_coding	homeodomain interacting protein kinase 1 [Source:NCBI gene (formerly Entrezgene);Acc:101121386]
13	ENSOARG00000006310	1265.27	39.0825	915.255		protein_coding	WAP four-disulfide core domain 3 [Source:NCBI gene (formerly Entrezgene);Acc:101114545]
19	ENSOARG00000004600	1265.02	39.0748	589.63	EEFSEC	protein_coding	eukaryotic elongation factor, selenocysteine-tRNA specific [Source:HGNC Symbol;Acc:HGNC:24614]
24	ENSOARG00000006554	1264.12	39.0473	696.058	TNP2	protein_coding	transition protein 2 [Source:NCBI gene (formerly Entrezgene);Acc:101108877]
MT	ENSOARG00000000022	1261.39	38.9628	1369.46	ATP6	protein_coding	ATP synthase F0 subunit 6 [Source:NCBI gene (formerly Entrezgene);Acc:808254]
4	ENSOARG00000013095	1258.11	38.8614	849.177		protein_coding	makorin ring finger protein 1 [Source:NCBI gene (formerly Entrezgene);Acc:100499498]
11	ENSOARG00000013090	1250.84	38.637	896.549		protein_coding
7	ENSOARG00000020480	1249.91	38.6081	741.226	PLA2G4F	protein_coding	phospholipase A2 group IVF [Source:NCBI gene (formerly Entrezgene);Acc:101116403]
2	ENSOARG00000009898	1248.45	38.5632	799.601	GTDC1	protein_coding	glycosyltransferase like domain containing 1 [Source:NCBI gene (formerly Entrezgene);Acc:101122761]
9	ENSOARG00000011252	1247.59	38.5366	770.742	SMAP1	protein_coding	small ArfGAP 1 [Source:NCBI gene (formerly Entrezgene);Acc:101102497]
8	ENSOARG00000011627	1243.27	38.4029	1031.11	ASCC3	protein_coding	activating signal cointegrator 1 complex subunit 3 [Source:NCBI gene (formerly Entrezgene);Acc:101123305]
2	ENSOARG00000014084	1239.05	38.2726	754.469	CNTLN	protein_coding	centlein [Source:NCBI gene (formerly Entrezgene);Acc:101122503]
2	ENSOARG00000020589	1238.14	38.2446	673.747	SPHKAP	protein_coding	SPHK1 interactor, AKAP domain containing [Source:NCBI gene (formerly Entrezgene);Acc:101118932]
12	ENSOARG00000013601	1233.64	38.1056	772.578	MIA3	protein_coding	MIA SH3 domain ER export factor 3 [Source:NCBI gene (formerly Entrezgene);Acc:101102578]
3	ENSOARG00000019302	1230.39	38.0052	580.641	ZNF513	protein_coding	zinc finger protein 513 [Source:NCBI gene (formerly Entrezgene);Acc:101117741]
7	ENSOARG00000002192	1227.89	37.928	933.513	ANGEL1	protein_coding	angel homolog 1 [Source:NCBI gene (formerly Entrezgene);Acc:101109279]
8	ENSOARG00000010989	1225.55	37.8556	801.043	SOBP	protein_coding	sine oculis binding protein homolog [Source:NCBI gene (formerly Entrezgene);Acc:101108923]
3	ENSOARG00000020110	1216.45	37.5747	644.358	SOX5	protein_coding	SRY-box transcription factor 5 [Source:NCBI gene (formerly Entrezgene);Acc:101115356]
1	ENSOARG00000020135	1216.2	37.567	659.668		protein_coding
22	ENSOARG00000017794	1215.55	37.5467	513.51	GBF1	protein_coding	golgi brefeldin A resistant guanine nucleotide exchange factor 1 [Source:NCBI gene (formerly Entrezgene);Acc:101107150]
5	ENSOARG00000017317	1212.14	37.4415	761.324	CARM1	protein_coding	coactivator associated arginine methyltransferase 1 [Source:NCBI gene (formerly Entrezgene);Acc:101119559]
3	ENSOARG00000020393	1210.66	37.3957	573.062	LOC101102714	protein_coding	Ovis aries lysozyme C-1-like (LOC443320), mRNA. [Source:RefSeq mRNA;Acc:NM_001308588]
19	ENSOARG00000006638	1210.2	37.3817	815.388	PTH1R	protein_coding	parathyroid hormone 1 receptor [Source:NCBI gene (formerly Entrezgene);Acc:101102017]
5	ENSOARG00000011060	1207.91	37.3107	629.241		protein_coding
18	ENSOARG00000005700	1207.03	37.2837	848.374	MARK3	protein_coding	microtubule affinity regulating kinase 3 [Source:NCBI gene (formerly Entrezgene);Acc:101105030]
3	ENSOARG00000013754	1204.38	37.2017	715.881		protein_coding
12	ENSOARG00000015973	1203.08	37.1616	614.955	RASAL2	protein_coding	RAS protein activator like 2 [Source:NCBI gene (formerly Entrezgene);Acc:101119234]
X	ENSOARG00000012962	1202.39	37.1404	641.829		protein_coding
11	ENSOARG00000017147	1201.94	37.1264	762.49	NCOR1	protein_coding	nuclear receptor corepressor 1 [Source:NCBI gene (formerly Entrezgene);Acc:101117774]
24	ENSOARG00000012082	1201.39	37.1095	795.874	CCP110	protein_coding	centriolar coiled-coil protein 110 [Source:NCBI gene (formerly Entrezgene);Acc:101117720]
13	ENSOARG00000003219	1200.72	37.0887	778.534	PLAGL2	protein_coding	PLAG1 like zinc finger 2 [Source:NCBI gene (formerly Entrezgene);Acc:101103746]
7	ENSOARG00000018666	1200.3	37.0757	636.281	RPLP1	protein_coding	ribosomal protein lateral stalk subunit P1 [Source:NCBI gene (formerly Entrezgene);Acc:101106848]
9	ENSOARG00000000129	1198.22	37.0115	686.58		protein_coding
4	ENSOARG00000015508	1194.48	36.8961	699.104	PRSS58	protein_coding	probable inactive serine protease 58 [Source:NCBI gene (formerly Entrezgene);Acc:101111274]
7	ENSOARG00000017821	1194.03	36.8821	778.274	CLPX	protein_coding	caseinolytic mitochondrial matrix peptidase chaperone subunit X [Source:NCBI gene (formerly Entrezgene);Acc:101111198]
MT	ENSOARG00000000028	1193.53	36.8667	1234.84	ND4	protein_coding	NADH dehydrogenase subunit 4 [Source:NCBI gene (formerly Entrezgene);Acc:808257]
JH924073.1	ENSOARG00000002346	1193.5	36.8657	756.758	PPP1R16A	protein_coding	protein phosphatase 1 regulatory subunit 16A [Source:NCBI gene (formerly Entrezgene);Acc:101110745]
1	ENSOARG00000004448	1188.17	36.7012	701.823	ASH1L	protein_coding	ASH1 like histone lysine methyltransferase [Source:NCBI gene (formerly Entrezgene);Acc:101119775]
1	ENSOARG00000008830	1187.62	36.6843	852.826	C1orf87	protein_coding	chromosome 1 C1orf87 homolog [Source:NCBI gene (formerly Entrezgene);Acc:101105197]
2	ENSOARG00000019446	1186.91	36.6621	761.503	TNS1	protein_coding	tensin 1 [Source:HGNC Symbol;Acc:HGNC:11973]
1	ENSOARG00000020271	1184.89	36.5998	652.449	LRCH3	protein_coding	leucine rich repeats and calponin homology domain containing 3 [Source:NCBI gene (formerly Entrezgene);Acc:101119355]
5	ENSOARG00000015370	1184	36.5723	537.836	KLHL3	protein_coding	kelch like family member 3 [Source:NCBI gene (formerly Entrezgene);Acc:101107091]
1	ENSOARG00000003508	1182.94	36.5395	870.61	DHX36	protein_coding	DEAH-box helicase 36 [Source:NCBI gene (formerly Entrezgene);Acc:101113451]
11	ENSOARG00000016545	1181.81	36.5047	754.875	TEKT3	protein_coding	tektin 3 [Source:NCBI gene (formerly Entrezgene);Acc:101115807]
26	ENSOARG00000001975	1181.55	36.4965	554.061		protein_coding	disintegrin and metalloproteinase domain-containing protein 5-like [Source:NCBI gene (formerly Entrezgene);Acc:101119791]
18	ENSOARG00000010666	1180.95	36.4782	871.986	AKAP13	protein_coding	A-kinase anchor protein 13 [Source:NCBI gene (formerly Entrezgene);Acc:101115486]
11	ENSOARG00000018067	1179.41	36.4304	651.576	TTC25	protein_coding	tetratricopeptide repeat domain 25 [Source:NCBI gene (formerly Entrezgene);Acc:101109466]
14	ENSOARG00000009792	1177.83	36.3817	808.596	OSGIN1	protein_coding	oxidative stress induced growth inhibitor 1 [Source:NCBI gene (formerly Entrezgene);Acc:101122544]
26	ENSOARG00000010272	1177.67	36.3768	743.765	DUSP4	protein_coding	dual specificity phosphatase 4 [Source:NCBI gene (formerly Entrezgene);Acc:101103535]
15	ENSOARG00000006581	1177.52	36.372	644.516	SLC39A13	protein_coding	solute carrier family 39 member 13 [Source:NCBI gene (formerly Entrezgene);Acc:100302551]
3	ENSOARG00000019214	1176.8	36.3498	708.571	EFCAB6	protein_coding	EF-hand calcium binding domain 6 [Source:NCBI gene (formerly Entrezgene);Acc:101117152]
4	ENSOARG00000007063	1173.95	36.262	655.256	LMBR1	protein_coding	limb development membrane protein 1 [Source:NCBI gene (formerly Entrezgene);Acc:101117926]
14	ENSOARG00000000221	1166.86	36.0428	920.965		protein_coding
24	ENSOARG00000012008	1164.66	35.9748	631.317	GDE1	protein_coding	glycerophosphodiester phosphodiesterase 1 [Source:NCBI gene (formerly Entrezgene);Acc:101117209]
7	ENSOARG00000002918	1158.47	35.7837	583.959	GTF2A1	protein_coding	general transcription factor IIA subunit 1 [Source:NCBI gene (formerly Entrezgene);Acc:100568291]
11	ENSOARG00000004141	1158.27	35.7774	887.292	DNAH17	protein_coding	dynein axonemal heavy chain 17 [Source:NCBI gene (formerly Entrezgene);Acc:101113255]
8	ENSOARG00000004245	1156.67	35.7282	547.714	ARID1B	protein_coding	AT-rich interaction domain 1B [Source:NCBI gene (formerly Entrezgene);Acc:101108839]
2	ENSOARG00000012695	1156.42	35.7204	693.774	CFAP221	protein_coding	cilia and flagella associated protein 221 [Source:NCBI gene (formerly Entrezgene);Acc:101112377]
12	ENSOARG00000018301	1155.17	35.6818	752.068	KLHL12	protein_coding	kelch like family member 12 [Source:NCBI gene (formerly Entrezgene);Acc:101104167]
20	ENSOARG00000010772	1150.53	35.5385	593.089	ILRUN	protein_coding	inflammation and lipid regulator with UBA-like and NBR1-like domains [Source:HGNC Symbol;Acc:HGNC:21215]
4	ENSOARG00000006819	1136.81	35.1147	646.907	RBM33	protein_coding	RNA binding motif protein 33 [Source:NCBI gene (formerly Entrezgene);Acc:101117415]
3	ENSOARG00000007641	1134.41	35.0404	768.976	NOP2	protein_coding	NOP2 nucleolar protein [Source:NCBI gene (formerly Entrezgene);Acc:101112802]
11	ENSOARG00000017557	1131.45	34.9492	638.319	SPECC1	protein_coding	sperm antigen with calponin homology and coiled-coil domains 1 [Source:NCBI gene (formerly Entrezgene);Acc:101107974]
1	ENSOARG00000020435	1129.52	34.8893	776.235	CCDC30	protein_coding	coiled-coil domain containing 30 [Source:NCBI gene (formerly Entrezgene);Acc:101102114]
6	ENSOARG00000011599	1129.28	34.8821	643.146	JCHAIN	protein_coding	joining chain of multimeric IgA and IgM [Source:NCBI gene (formerly Entrezgene);Acc:101121603]
20	ENSOARG00000006913	1127.83	34.8372	619.486	GPANK1	protein_coding	G-patch domain and ankyrin repeats 1 [Source:NCBI gene (formerly Entrezgene);Acc:101120117]
2	ENSOARG00000019649	1125.91	34.7778	629.175	BCS1L	protein_coding	mitochondrial chaperone BCS1 [Source:NCBI gene (formerly Entrezgene);Acc:101111607]
7	ENSOARG00000021171	1125.66	34.7701	809.191	VTI1B	protein_coding	vesicle transport through interaction with t-SNAREs 1B [Source:NCBI gene (formerly Entrezgene);Acc:101114615]
19	ENSOARG00000013633	1124.22	34.7257	603.021	PGAM2	protein_coding	phosphoglycerate mutase 2 [Source:NCBI gene (formerly Entrezgene);Acc:101123502]
3	ENSOARG00000015838	1122.31	34.6668	619.258		protein_coding
1	ENSOARG00000020377	1121.84	34.6524	530.818	DLG1	protein_coding	discs large MAGUK scaffold protein 1 [Source:NCBI gene (formerly Entrezgene);Acc:101103028]
17	ENSOARG00000016563	1118.44	34.5471	811.636	CRKL	protein_coding	CRK like proto-oncogene, adaptor protein [Source:HGNC Symbol;Acc:HGNC:2363]
16	ENSOARG00000014077	1116.73	34.4945	605.693	MARCHF6	protein_coding	membrane associated ring-CH-type finger 6 [Source:NCBI gene (formerly Entrezgene);Acc:101105688]
15	ENSOARG00000010713	1114.52	34.426	809.94	XRRA1	protein_coding	X-ray radiation resistance associated 1 [Source:NCBI gene (formerly Entrezgene);Acc:101107131]
23	ENSOARG00000004135	1113.05	34.3806	679.641	CFAP53	protein_coding	cilia and flagella associated protein 53 [Source:HGNC Symbol;Acc:HGNC:26530]
11	ENSOARG00000017778	1110.86	34.3131	608.581	KLHL10	protein_coding	kelch like family member 10 [Source:NCBI gene (formerly Entrezgene);Acc:101119736]
6	ENSOARG00000017181	1110.23	34.2938	572.457	CCDC158	protein_coding	coiled-coil domain containing 158 [Source:NCBI gene (formerly Entrezgene);Acc:101109802]
1	ENSOARG00000011274	1107.23	34.2011	671.466	HSF2BP	protein_coding	heat shock transcription factor 2 binding protein [Source:NCBI gene (formerly Entrezgene);Acc:101106734]
24	ENSOARG00000011868	1106.78	34.1871	612.889	EIF4H	protein_coding	eukaryotic translation initiation factor 4H [Source:NCBI gene (formerly Entrezgene);Acc:101110642]
20	ENSOARG00000008834	1106.09	34.1659	700.684	HSPA1L	protein_coding	heat shock protein family A (Hsp70) member 1 like [Source:NCBI gene (formerly Entrezgene);Acc:101117117]
5	ENSOARG00000012373	1105.88	34.1591	685.202	ADAM19	protein_coding	ADAM metallopeptidase domain 19 [Source:NCBI gene (formerly Entrezgene);Acc:101113590]
19	ENSOARG00000007207	1103.83	34.0959	696.431	PRSS45P	protein_coding	serine protease 45 [Source:NCBI gene (formerly Entrezgene);Acc:101115913]
1	ENSOARG00000002334	1096.89	33.8816	677.343	NSUN4	protein_coding	NOP2/Sun RNA methyltransferase 4 [Source:NCBI gene (formerly Entrezgene);Acc:101103101]
13	ENSOARG00000006668	1094.7	33.814	720.519	BPIFA3	protein_coding	BPI fold containing family A member 3 [Source:NCBI gene (formerly Entrezgene);Acc:101107884]
9	ENSOARG00000010832	1094.39	33.8044	1327.42	TBC1D31	protein_coding	TBC1 domain family member 31 [Source:NCBI gene (formerly Entrezgene);Acc:101104158]
JH922624.1	ENSOARG00000018586	1094.02	33.7928	609.678	TSSK1B	protein_coding	testis specific serine kinase 1B [Source:NCBI gene (formerly Entrezgene);Acc:101102797]
1	ENSOARG00000014461	1090.61	33.6876	715.536	COL24A1	protein_coding	collagen type XXIV alpha 1 chain [Source:NCBI gene (formerly Entrezgene);Acc:101114569]
13	ENSOARG00000003781	1085.5	33.5298	695.701	OSER1	protein_coding	oxidative stress responsive serine rich 1 [Source:NCBI gene (formerly Entrezgene);Acc:101108331]
5	ENSOARG00000011715	1085.36	33.5254	606.506		protein_coding
1	ENSOARG00000006495	1084.92	33.5119	669.841	ATP1B3	protein_coding	ATPase Na+/K+ transporting subunit beta 3 [Source:NCBI gene (formerly Entrezgene);Acc:101107568]
18	ENSOARG00000006393	1081.97	33.4207	570.603	PPP1R13B	protein_coding	protein phosphatase 1 regulatory subunit 13B [Source:HGNC Symbol;Acc:HGNC:14950]
14	ENSOARG00000014354	1077.92	33.2957	731.511	ZNF276	protein_coding	zinc finger protein 276 [Source:NCBI gene (formerly Entrezgene);Acc:101111739]
20	ENSOARG00000009939	1077.56	33.2846	683.565	SYNGAP1	protein_coding	synaptic Ras GTPase activating protein 1 [Source:NCBI gene (formerly Entrezgene);Acc:101117886]
14	ENSOARG00000013455	1076.2	33.2426	557.242	TSKS	protein_coding	testis specific serine kinase substrate [Source:NCBI gene (formerly Entrezgene);Acc:101108334]
25	ENSOARG00000004186	1075.67	33.2262	622.208	FAM13C	protein_coding	family with sequence similarity 13 member C [Source:NCBI gene (formerly Entrezgene);Acc:101119609]
13	ENSOARG00000005472	1073.47	33.1581	763.721	TMEM239	protein_coding	transmembrane protein 239 [Source:HGNC Symbol;Acc:HGNC:40044]
7	ENSOARG00000000898	1071.19	33.0877	775.616	BBOF1	protein_coding	basal body orientation factor 1 [Source:NCBI gene (formerly Entrezgene);Acc:101105921]
19	ENSOARG00000010923	1071.02	33.0823	622.099	RBM5	protein_coding	RNA binding motif protein 5 [Source:NCBI gene (formerly Entrezgene);Acc:101122469]
18	ENSOARG00000005628	1068.88	33.0162	560.02	EIF5	protein_coding	eukaryotic translation initiation factor 5 [Source:NCBI gene (formerly Entrezgene);Acc:101104786]
14	ENSOARG00000003272	1068.53	33.0056	736.379	SLC12A4	protein_coding	solute carrier family 12 member 4 [Source:NCBI gene (formerly Entrezgene);Acc:443178]
20	ENSOARG00000003417	1067.31	32.968	701.892	EHMT2	protein_coding	euchromatic histone lysine methyltransferase 2 [Source:NCBI gene (formerly Entrezgene);Acc:101115739]
13	ENSOARG00000016155	1064.97	32.8956	728.951	ZMYND11	protein_coding	zinc finger MYND-type containing 11 [Source:NCBI gene (formerly Entrezgene);Acc:101112998]
9	ENSOARG00000004606	1064.72	32.8878	653.61	COL22A1	protein_coding	collagen type XXII alpha 1 chain [Source:NCBI gene (formerly Entrezgene);Acc:101119401]
17	ENSOARG00000015611	1064.67	32.8864	580.838	YPEL1	protein_coding	yippee like 1 [Source:NCBI gene (formerly Entrezgene);Acc:101119936]
3	ENSOARG00000004786	1063.27	32.843	784.841	UBAC1	protein_coding	UBA domain containing 1 [Source:NCBI gene (formerly Entrezgene);Acc:101111530]
13	ENSOARG00000010995	1060.84	32.7681	661.016		protein_coding
12	ENSOARG00000017949	1056.41	32.6311	597.897	CEP350	protein_coding	centrosomal protein 350 [Source:NCBI gene (formerly Entrezgene);Acc:101122613]
11	ENSOARG00000011438	1055.34	32.5983	579.54	KANSL1	protein_coding	KAT8 regulatory NSL complex subunit 1 [Source:NCBI gene (formerly Entrezgene);Acc:101121022]
2	ENSOARG00000013227	1048.78	32.3956	625.462	CLASP1	protein_coding	cytoplasmic linker associated protein 1 [Source:NCBI gene (formerly Entrezgene);Acc:101114679]
1	ENSOARG00000012425	1045.58	32.2966	577.104	DCAF6	protein_coding	DDB1 and CUL4 associated factor 6 [Source:NCBI gene (formerly Entrezgene);Acc:101116363]
22	ENSOARG00000013080	1042.95	32.2155	607.286	DOCK1	protein_coding	dedicator of cytokinesis 1 [Source:NCBI gene (formerly Entrezgene);Acc:101117205]
1	ENSOARG00000016422	1040.91	32.1523	494.719	EVI5	protein_coding	ecotropic viral integration site 5 [Source:NCBI gene (formerly Entrezgene);Acc:101117131]
11	ENSOARG00000016414	1039.03	32.0944	731.889	FOXK2	protein_coding	forkhead box K2 [Source:HGNC Symbol;Acc:HGNC:6036]
11	ENSOARG00000004162	1038.59	32.0809	739.094	FAM222B	protein_coding	family with sequence similarity 222 member B [Source:NCBI gene (formerly Entrezgene);Acc:101107713]
17	ENSOARG00000004146	1037.86	32.0582	670.071	FBXW7	protein_coding	F-box and WD repeat domain containing 7 [Source:NCBI gene (formerly Entrezgene);Acc:101104688]
4	ENSOARG00000003014	1036.3	32.0099	740.813	FAM71F1	protein_coding	family with sequence similarity 71 member F1 [Source:NCBI gene (formerly Entrezgene);Acc:101111188]
11	ENSOARG00000017730	1034.23	31.9462	639.734	POLDIP2	protein_coding	DNA polymerase delta interacting protein 2 [Source:NCBI gene (formerly Entrezgene);Acc:101118713]
12	ENSOARG00000010759	1031.17	31.8516	568.825	PPP2R5A	protein_coding	protein phosphatase 2 regulatory subunit B'alpha [Source:NCBI gene (formerly Entrezgene);Acc:101117264]
12	ENSOARG00000009324	1029.88	31.8116	657.425	PROX1	protein_coding	prospero homeobox 1 [Source:NCBI gene (formerly Entrezgene);Acc:101112662]
18	ENSOARG00000011286	1029.48	31.7995	536.395	ABHD2	protein_coding	abhydrolase domain containing 2, acylglycerol lipase [Source:NCBI gene (formerly Entrezgene);Acc:101103014]
12	ENSOARG00000013880	1028.83	31.7792	747.289	AIDA	protein_coding	axin interactor, dorsalization associated [Source:NCBI gene (formerly Entrezgene);Acc:101106862]
11	ENSOARG00000007115	1028.28	31.7623	762.64	COIL	protein_coding	coilin [Source:NCBI gene (formerly Entrezgene);Acc:101123134]
11	ENSOARG00000012331	1026.98	31.7223	644.253	ORMDL3	protein_coding	ORMDL sphingolipid biosynthesis regulator 3 [Source:NCBI gene (formerly Entrezgene);Acc:101105342]
14	ENSOARG00000008877	1025.42	31.674	536.377	IRGC	protein_coding	immunity related GTPase cinema [Source:HGNC Symbol;Acc:HGNC:28835]
AMGL01124499.1	ENSOARG00000020094	1023.52	31.6151	908.299	LOC443035	protein_coding	spermatid nuclear transition protein 3-like [Source:NCBI gene (formerly Entrezgene);Acc:114111175]
2	ENSOARG00000019775	1022.81	31.5934	807.601	CFAP65	protein_coding	cilia and flagella associated protein 65 [Source:NCBI gene (formerly Entrezgene);Acc:101112547]
11	ENSOARG00000011703	1022.55	31.5852	663.727	VPS53	protein_coding	VPS53 subunit of GARP complex [Source:NCBI gene (formerly Entrezgene);Acc:101114625]
23	ENSOARG00000004676	1020.97	31.5365	738.741	MEX3C	protein_coding	mex-3 RNA binding family member C [Source:NCBI gene (formerly Entrezgene);Acc:101113452]
7	ENSOARG00000020361	1019.45	31.4896	584.304	RTF1	protein_coding	RTF1 homolog, Paf1/RNA polymerase II complex component [Source:NCBI gene (formerly Entrezgene);Acc:101113595]
11	ENSOARG00000007928	1016.95	31.4124	626.6	RFFL	protein_coding	ring finger and FYVE like domain containing E3 ubiquitin protein ligase [Source:NCBI gene (formerly Entrezgene);Acc:101118456]
21	ENSOARG00000002347	1009.97	31.1967	512.07	PLAAT5	protein_coding	phospholipase A and acyltransferase 5 [Source:NCBI gene (formerly Entrezgene);Acc:101113808]
2	ENSOARG00000007352	1007.67	31.1257	618.903	BAZ2B	protein_coding	bromodomain adjacent to zinc finger domain 2B [Source:NCBI gene (formerly Entrezgene);Acc:101111257]
14	ENSOARG00000018834	1004.78	31.0364	633.097	NLRC5	protein_coding	NLR family CARD domain containing 5 [Source:NCBI gene (formerly Entrezgene);Acc:101119413]
26	ENSOARG00000003340	1004.7	31.034	526.127		protein_coding
5	ENSOARG00000018356	1002.64	30.9703	603.622	SLCO6A1	protein_coding	solute carrier organic anion transporter family member 6A1 [Source:NCBI gene (formerly Entrezgene);Acc:101104748]
14	ENSOARG00000005883	1002.2	30.9568	572.426	SIRT2	protein_coding	sirtuin 2 [Source:NCBI gene (formerly Entrezgene);Acc:101113169]
8	ENSOARG00000012766	1001.8	30.9443	642.212	UBE2J1	protein_coding	ubiquitin conjugating enzyme E2 J1 [Source:NCBI gene (formerly Entrezgene);Acc:101110601]
8	ENSOARG00000010409	1001.77	30.9433	553.24	SMPD2	protein_coding	sphingomyelin phosphodiesterase 2 [Source:NCBI gene (formerly Entrezgene);Acc:101107873]
14	ENSOARG00000006042	1001.28	30.9283	646.841	SAMD4B	protein_coding	sterile alpha motif domain containing 4B [Source:NCBI gene (formerly Entrezgene);Acc:101115149]
23	ENSOARG00000002062	999.516	30.8738	672.137	CEP192	protein_coding	centrosomal protein 192 [Source:NCBI gene (formerly Entrezgene);Acc:101107490]
5	ENSOARG00000014548	995.625	30.7536	588.349		protein_coding
17	ENSOARG00000018223	995.359	30.7454	638.412	ATXN2	protein_coding	ataxin 2 [Source:NCBI gene (formerly Entrezgene);Acc:101106796]
3	ENSOARG00000014342	994.828	30.729	412.29	BCL2L11	protein_coding	BCL2 like 11 [Source:NCBI gene (formerly Entrezgene);Acc:100505402]
5	ENSOARG00000001949	994.719	30.7256	641.551	ARHGAP26	protein_coding	Rho GTPase activating protein 26 [Source:NCBI gene (formerly Entrezgene);Acc:101109966]
1	ENSOARG00000020214	990.297	30.589	536.861	KALRN	protein_coding	kalirin RhoGEF kinase [Source:NCBI gene (formerly Entrezgene);Acc:101120630]
2	ENSOARG00000014222	989.016	30.5495	790.587	DENND4C	protein_coding	DENN domain containing 4C [Source:NCBI gene (formerly Entrezgene);Acc:101123605]
JH922463.1	ENSOARG00000001275	988.359	30.5292	1796.45		protein_coding	cysteine rich protein 2 [Source:NCBI gene (formerly Entrezgene);Acc:101112710]
1	ENSOARG00000018397	981.594	30.3202	607.558	SLC30A7	protein_coding	solute carrier family 30 member 7 [Source:NCBI gene (formerly Entrezgene);Acc:100302550]
8	ENSOARG00000014967	978.297	30.2184	524.155	AHI1	protein_coding	Abelson helper integration site 1 [Source:NCBI gene (formerly Entrezgene);Acc:101120502]
6	ENSOARG00000017447	972.516	30.0398	621.818	PRSS12	protein_coding	serine protease 12 [Source:NCBI gene (formerly Entrezgene);Acc:101115965]
3	ENSOARG00000019975	972.281	30.0326	575.977	LMNTD1	protein_coding	lamin tail domain containing 1 [Source:HGNC Symbol;Acc:HGNC:26683]
3	ENSOARG00000003474	971.375	30.0046	761.998	SPTBN1	protein_coding	spectrin beta, non-erythrocytic 1 [Source:NCBI gene (formerly Entrezgene);Acc:101102133]
5	ENSOARG00000004207	971.359	30.0041	851.526	MYO1F	protein_coding	myosin IF [Source:NCBI gene (formerly Entrezgene);Acc:101104826]
11	ENSOARG00000011562	970.422	29.9751	566.665	YBX2	protein_coding	Y-box binding protein 2 [Source:NCBI gene (formerly Entrezgene);Acc:101118116]
1	ENSOARG00000018591	965.797	29.8323	530.065	COL11A1	protein_coding	collagen type XI alpha 1 chain [Source:NCBI gene (formerly Entrezgene);Acc:101117548]
26	ENSOARG00000007754	960.906	29.6812	471.678	SNX25	protein_coding	sorting nexin 25 [Source:NCBI gene (formerly Entrezgene);Acc:101112024]
25	ENSOARG00000007226	959.562	29.6397	570.379	MICU1	protein_coding	mitochondrial calcium uptake 1 [Source:NCBI gene (formerly Entrezgene);Acc:101115094]
23	ENSOARG00000004732	959.344	29.6329	514.868	DCC	protein_coding	DCC netrin 1 receptor [Source:NCBI gene (formerly Entrezgene);Acc:101118654]
1	ENSOARG00000004134	957.484	29.5755	710.087	MED12L	protein_coding	mediator complex subunit 12L [Source:HGNC Symbol;Acc:HGNC:16050]
5	ENSOARG00000018924	951.984	29.4056	512.563	TMEM232	protein_coding	transmembrane protein 232 [Source:NCBI gene (formerly Entrezgene);Acc:101107020]
16	ENSOARG00000015042	951.484	29.3902	531.989	NSUN2	protein_coding	NOP2/Sun RNA methyltransferase 2 [Source:NCBI gene (formerly Entrezgene);Acc:101106968]
18	ENSOARG00000013916	942.297	29.1064	498.748		protein_coding
11	ENSOARG00000008571	941.719	29.0885	552.847	CCT6B	protein_coding	chaperonin containing TCP1 subunit 6B [Source:NCBI gene (formerly Entrezgene);Acc:101118966]
3	ENSOARG00000005847	941.141	29.0707	648.205	PRKCE	protein_coding	protein kinase C epsilon [Source:NCBI gene (formerly Entrezgene);Acc:101110314]
2	ENSOARG00000006030	939.938	29.0335	597.657	AKNA	protein_coding	AT-hook transcription factor [Source:NCBI gene (formerly Entrezgene);Acc:101118854]
17	ENSOARG00000008310	939.609	29.0234	584.05	TTC29	protein_coding	tetratricopeptide repeat domain 29 [Source:NCBI gene (formerly Entrezgene);Acc:101108603]
1	ENSOARG00000003788	938.172	28.979	705.953		protein_coding	mucin 1, cell surface associated [Source:NCBI gene (formerly Entrezgene);Acc:101106133]
11	ENSOARG00000011725	935.656	28.9013	494.469	PPM1E	protein_coding	protein phosphatase, Mg2+/Mn2+ dependent 1E [Source:NCBI gene (formerly Entrezgene);Acc:101106345]
24	ENSOARG00000018278	933.734	28.8419	603.834		protein_coding	ATP-binding cassette sub-family A member 17 [Source:NCBI gene (formerly Entrezgene);Acc:101115931]
16	ENSOARG00000010187	932.703	28.81	556.652	WDR70	protein_coding	WD repeat domain 70 [Source:NCBI gene (formerly Entrezgene);Acc:101107551]
8	ENSOARG00000008189	930.781	28.7507	517.201	PKIB	protein_coding	cAMP-dependent protein kinase inhibitor beta [Source:NCBI gene (formerly Entrezgene);Acc:101121016]
2	ENSOARG00000006256	930.656	28.7468	1701.14	RSRP1	protein_coding	arginine and serine rich protein 1 [Source:HGNC Symbol;Acc:HGNC:25234]
3	ENSOARG00000017214	930.391	28.7386	624.701	NR4A1	protein_coding	nuclear receptor subfamily 4 group A member 1 [Source:NCBI gene (formerly Entrezgene);Acc:101113222]
11	ENSOARG00000012883	929.047	28.6971	500.98	DNAI2	protein_coding	dynein axonemal intermediate chain 2 [Source:NCBI gene (formerly Entrezgene);Acc:101113084]
15	ENSOARG00000008561	928.156	28.6696	686.571	UCP2	protein_coding	uncoupling protein 2 [Source:NCBI gene (formerly Entrezgene);Acc:101104932]
3	ENSOARG00000003677	926.188	28.6088	565.888		protein_coding	ribosomal protein L7a [Source:NCBI gene (formerly Entrezgene);Acc:101110132]
24	ENSOARG00000010825	922.859	28.506	562.998		protein_coding
9	ENSOARG00000013632	921.672	28.4693	668.861	RB1CC1	protein_coding	RB1 inducible coiled-coil 1 [Source:NCBI gene (formerly Entrezgene);Acc:101113247]
6	ENSOARG00000012162	914.031	28.2333	624.754	ABLIM2	protein_coding	actin binding LIM protein family member 2 [Source:NCBI gene (formerly Entrezgene);Acc:101118876]
11	ENSOARG00000018507	913.281	28.2101	536.817	DHRS11	protein_coding	dehydrogenase/reductase 11 [Source:NCBI gene (formerly Entrezgene);Acc:101109465]
14	ENSOARG00000003949	910.797	28.1334	593.47	TRIM28	protein_coding	tripartite motif containing 28 [Source:NCBI gene (formerly Entrezgene);Acc:101121196]
1	ENSOARG00000019083	910.219	28.1155	509.198	KIAA1324	protein_coding	endosome-lysosome associated apoptosis and autophagy regulator 1 [Source:NCBI gene (formerly Entrezgene);Acc:101103105]
3	ENSOARG00000006929	908.562	28.0644	1029.91	R3HDM2	protein_coding	R3H domain containing 2 [Source:NCBI gene (formerly Entrezgene);Acc:101122095]
MT	ENSOARG00000000006	906.891	28.0127	1051.12	ND1	protein_coding	NADH dehydrogenase subunit 1 [Source:NCBI gene (formerly Entrezgene);Acc:808249]
11	ENSOARG00000015133	906.531	28.0016	537.513	CEP95	protein_coding	centrosomal protein 95 [Source:NCBI gene (formerly Entrezgene);Acc:101106443]
6	ENSOARG00000007680	904.906	27.9514	508.939	SLC34A2	protein_coding	solute carrier family 34 member 2 [Source:NCBI gene (formerly Entrezgene);Acc:101106170]
5	ENSOARG00000017183	902.125	27.8655	658.026	DNM2	protein_coding	dynamin 2 [Source:NCBI gene (formerly Entrezgene);Acc:101115027]
18	ENSOARG00000010343	902.016	27.8621	598.797		protein_coding	chromodomain helicase DNA binding protein 2 [Source:NCBI gene (formerly Entrezgene);Acc:101119938]
2	ENSOARG00000019366	899.688	27.7902	606.682	XRCC5	protein_coding	X-ray repair cross complementing 5 [Source:NCBI gene (formerly Entrezgene);Acc:101107255]
7	ENSOARG00000020571	898.125	27.742	533.806	TTBK2	protein_coding	tau tubulin kinase 2 [Source:NCBI gene (formerly Entrezgene);Acc:101119052]
26	ENSOARG00000006183	895.156	27.6503	547.8		protein_coding	microcephalin 1 [Source:NCBI gene (formerly Entrezgene);Acc:100505404]
1	ENSOARG00000020748	894.109	27.6179	506.949	FNDC3B	protein_coding	fibronectin type III domain containing 3B [Source:NCBI gene (formerly Entrezgene);Acc:101114406]
21	ENSOARG00000016121	887.719	27.4205	533.528	TESMIN	protein_coding	testis expressed metallothionein like protein [Source:NCBI gene (formerly Entrezgene);Acc:101122562]
22	ENSOARG00000014562	886.859	27.394	492.81		protein_coding	marker of proliferation Ki-67 [Source:NCBI gene (formerly Entrezgene);Acc:101106643]
4	ENSOARG00000007460	884.781	27.3298	543.194	DNAJB6	protein_coding	DnaJ heat shock protein family (Hsp40) member B6 [Source:NCBI gene (formerly Entrezgene);Acc:101107859]
17	ENSOARG00000016604	883.828	27.3004	553.881	GLT1D1	protein_coding	glycosyltransferase 1 domain containing 1 [Source:NCBI gene (formerly Entrezgene);Acc:101114727]
10	ENSOARG00000004442	883.734	27.2975	524.069	PCCA	protein_coding	propionyl-CoA carboxylase subunit alpha [Source:NCBI gene (formerly Entrezgene);Acc:101112991]
25	ENSOARG00000007590	879.047	27.1527	435.573	CFAP70	protein_coding	cilia and flagella associated protein 70 [Source:NCBI gene (formerly Entrezgene);Acc:101118160]
3	ENSOARG00000004836	875.422	27.0407	550.959	CTDSP2	protein_coding	CTD small phosphatase 2 [Source:NCBI gene (formerly Entrezgene);Acc:101114599]
20	ENSOARG00000012503	872.875	26.962	461.162	DTNBP1	protein_coding	dystrobrevin binding protein 1 [Source:NCBI gene (formerly Entrezgene);Acc:100145862]
3	ENSOARG00000002400	870.078	26.8756	487.491	CCDC88A	protein_coding	coiled-coil domain containing 88A [Source:NCBI gene (formerly Entrezgene);Acc:101122010]
21	ENSOARG00000006741	867.906	26.8085	451.097	INTS4	protein_coding	integrator complex subunit 4 [Source:NCBI gene (formerly Entrezgene);Acc:101110460]
2	ENSOARG00000009874	867.359	26.7917	526.764	KCTD9	protein_coding	potassium channel tetramerization domain containing 9 [Source:NCBI gene (formerly Entrezgene);Acc:101111427]
3	ENSOARG00000019420	866.562	26.767	444.033	ATXN10	protein_coding	ataxin 10 [Source:NCBI gene (formerly Entrezgene);Acc:101109264]
1	ENSOARG00000007174	866.484	26.7646	636.27	KIRREL1	protein_coding	kirre like nephrin family adhesion molecule 1 [Source:NCBI gene (formerly Entrezgene);Acc:101113647]
13	ENSOARG00000003351	866.297	26.7588	482.059	IFT52	protein_coding	intraflagellar transport 52 [Source:NCBI gene (formerly Entrezgene);Acc:101107376]
12	ENSOARG00000010374	866.125	26.7535	502.532	PER3	protein_coding	period circadian regulator 3 [Source:NCBI gene (formerly Entrezgene);Acc:100125623]
17	ENSOARG00000017154	865.359	26.7299	460.014	ESS2	protein_coding	ess-2 splicing factor homolog [Source:NCBI gene (formerly Entrezgene);Acc:101120112]
18	ENSOARG00000004698	861.047	26.5967	400.157	TECPR2	protein_coding	tectonin beta-propeller repeat containing 2 [Source:NCBI gene (formerly Entrezgene);Acc:101121714]
7	ENSOARG00000020330	857.906	26.4997	544.913	EXD1	protein_coding	exonuclease 3'-5' domain containing 1 [Source:NCBI gene (formerly Entrezgene);Acc:101115129]
1	ENSOARG00000009615	855.172	26.4152	759.675	BRWD1	protein_coding	bromodomain and WD repeat domain containing 1 [Source:NCBI gene (formerly Entrezgene);Acc:101117901]
2	ENSOARG00000010103	854.953	26.4084	532.496	ENTPD4	protein_coding	ectonucleoside triphosphate diphosphohydrolase 4 [Source:NCBI gene (formerly Entrezgene);Acc:101120555]
17	ENSOARG00000017246	854.047	26.3804	518.094	SLC25A1	protein_coding	solute carrier family 25 member 1 [Source:HGNC Symbol;Acc:HGNC:10979]
5	ENSOARG00000010338	852.547	26.3341	558.421	TMEM259	protein_coding	transmembrane protein 259 [Source:NCBI gene (formerly Entrezgene);Acc:101112648]
11	ENSOARG00000016429	851.984	26.3167	668.469	DNAH2	protein_coding	dynein axonemal heavy chain 2 [Source:NCBI gene (formerly Entrezgene);Acc:101104254]
17	ENSOARG00000016681	851.906	26.3143	432.207	TUBA3E	protein_coding
9	ENSOARG00000003779	849	26.2246	505.734	NCOA2	protein_coding	nuclear receptor coactivator 2 [Source:NCBI gene (formerly Entrezgene);Acc:101104249]
5	ENSOARG00000009135	848.812	26.2188	430.514	G3BP1	protein_coding	G3BP stress granule assembly factor 1 [Source:NCBI gene (formerly Entrezgene);Acc:101106523]
23	ENSOARG00000006125	846.094	26.1348	483.853		protein_coding
15	ENSOARG00000017865	845.156	26.1058	513.059	DNHD1	protein_coding	dynein heavy chain domain 1 [Source:NCBI gene (formerly Entrezgene);Acc:101110446]
12	ENSOARG00000003924	842.844	26.0344	428.17	LEMD1	protein_coding	LEM domain containing 1 [Source:HGNC Symbol;Acc:HGNC:18725]
8	ENSOARG00000011435	842.094	26.0112	493.941	HACE1	protein_coding	HECT domain and ankyrin repeat containing E3 ubiquitin protein ligase 1 [Source:NCBI gene (formerly Entrezgene);Acc:101121941]
13	ENSOARG00000012168	841.094	25.9803	524.244		protein_coding	collagen type IX alpha 3 chain [Source:NCBI gene (formerly Entrezgene);Acc:101120183]
6	ENSOARG00000018416	839.188	25.9215	509.641	CAMK2D	protein_coding	calcium/calmodulin dependent protein kinase II delta [Source:NCBI gene (formerly Entrezgene);Acc:101113850]
21	ENSOARG00000017902	838.297	25.894	622.332		protein_coding
3	ENSOARG00000018945	832.922	25.7279	591.254	TCF20	protein_coding	transcription factor 20 [Source:NCBI gene (formerly Entrezgene);Acc:101114510]
11	ENSOARG00000016588	832.562	25.7168	621.703	CDRT4	protein_coding	CMT1A duplicated region transcript 4 [Source:NCBI gene (formerly Entrezgene);Acc:101116067]
2	ENSOARG00000011165	831.703	25.6903	606.122	HEMGN	protein_coding	hemogen [Source:NCBI gene (formerly Entrezgene);Acc:101103212]
6	ENSOARG00000005854	830.734	25.6604	503.128	ADGRL3	protein_coding	adhesion G protein-coupled receptor L3 [Source:NCBI gene (formerly Entrezgene);Acc:101111884]
24	ENSOARG00000003599	830.156	25.6425	438.478		protein_coding
25	ENSOARG00000001287	830.078	25.6401	436.245	PTPN20	protein_coding	tyrosine-protein phosphatase non-receptor type 20 [Source:NCBI gene (formerly Entrezgene);Acc:101115853]
1	ENSOARG00000018829	829.453	25.6208	568.94	BBX	protein_coding	BBX high mobility group box domain containing [Source:NCBI gene (formerly Entrezgene);Acc:101115417]
13	ENSOARG00000017736	828.109	25.5793	656.621	RRBP1	protein_coding	ribosome binding protein 1 [Source:NCBI gene (formerly Entrezgene);Acc:101121793]
22	ENSOARG00000018444	824.297	25.4615	578.883	PDZD8	protein_coding	PDZ domain containing 8 [Source:NCBI gene (formerly Entrezgene);Acc:101121648]
17	ENSOARG00000003233	821.766	25.3833	483.92	WSB2	protein_coding	WD repeat and SOCS box containing 2 [Source:NCBI gene (formerly Entrezgene);Acc:100499499]
1	ENSOARG00000003912	821.016	25.3602	642.606		protein_coding	metaxin 1 [Source:HGNC Symbol;Acc:HGNC:7504]
11	ENSOARG00000006580	820.906	25.3568	574.842	MFSD11	protein_coding	major facilitator superfamily domain containing 11 [Source:NCBI gene (formerly Entrezgene);Acc:101102574]
14	ENSOARG00000013924	819.969	25.3278	527.968	ANKRD11	protein_coding	ankyrin repeat domain 11 [Source:NCBI gene (formerly Entrezgene);Acc:101110169]
3	ENSOARG00000013602	819.766	25.3215	523.561	VWA3B	protein_coding	von Willebrand factor A domain containing 3B [Source:NCBI gene (formerly Entrezgene);Acc:101112127]
22	ENSOARG00000013447	818.125	25.2709	510.791	SYCE1	protein_coding	synaptonemal complex central element protein 1 [Source:NCBI gene (formerly Entrezgene);Acc:101116107]
9	ENSOARG00000005227	814.688	25.1647	496.583	ZFAT	protein_coding	zinc finger and AT-hook domain containing [Source:NCBI gene (formerly Entrezgene);Acc:101119913]
17	ENSOARG00000012172	813.859	25.1391	427.351	ZNF330	protein_coding	zinc finger protein 330 [Source:NCBI gene (formerly Entrezgene);Acc:101113532]
19	ENSOARG00000014224	812.281	25.0904	472.461	SLC4A7	protein_coding	solute carrier family 4 member 7 [Source:NCBI gene (formerly Entrezgene);Acc:101102429]
5	ENSOARG00000018810	812.094	25.0846	468.617	CEP120	protein_coding	centrosomal protein 120 [Source:NCBI gene (formerly Entrezgene);Acc:101110325]
2	ENSOARG00000011287	811.969	25.0807	416.904	TDRD7	protein_coding	tudor domain containing 7 [Source:NCBI gene (formerly Entrezgene);Acc:101104963]
3	ENSOARG00000004913	811.75	25.074	425.76	CAMSAP1	protein_coding	calmodulin regulated spectrin associated protein 1 [Source:NCBI gene (formerly Entrezgene);Acc:101118095]
1	ENSOARG00000005489	811.078	25.0532	577.834	LMNA	protein_coding	lamin A/C [Source:NCBI gene (formerly Entrezgene);Acc:101107924]
3	ENSOARG00000006389	810.875	25.0469	558.019	PPM1B	protein_coding	protein phosphatase, Mg2+/Mn2+ dependent 1B [Source:NCBI gene (formerly Entrezgene);Acc:101112467]
7	ENSOARG00000021126	810.75	25.0431	455.765	PPM1A	protein_coding	protein phosphatase, Mg2+/Mn2+ dependent 1A [Source:NCBI gene (formerly Entrezgene);Acc:101103650]
5	ENSOARG00000018801	810.5	25.0353	353.263		protein_coding
5	ENSOARG00000012688	808.969	24.988	542.918	ATP8B3	protein_coding	ATPase phospholipid transporting 8B3 [Source:NCBI gene (formerly Entrezgene);Acc:101116987]
17	ENSOARG00000003562	808.516	24.974	454.393	RILPL1	protein_coding	Rab interacting lysosomal protein like 1 [Source:NCBI gene (formerly Entrezgene);Acc:101117448]
19	ENSOARG00000018090	807.969	24.9572	562.013	C3orf20	protein_coding	chromosome 19 C3orf20 homolog [Source:NCBI gene (formerly Entrezgene);Acc:101109126]
11	ENSOARG00000015045	807.125	24.9311	546.758	DDX5	protein_coding	DEAD-box helicase 5 [Source:NCBI gene (formerly Entrezgene);Acc:101106186]
7	ENSOARG00000000358	806.531	24.9128	479.505	PSEN1	protein_coding	presenilin 1 [Source:NCBI gene (formerly Entrezgene);Acc:101102488]
5	ENSOARG00000004292	800.656	24.7313	533.141	ADAMTS10	protein_coding	ADAM metallopeptidase with thrombospondin type 1 motif 10 [Source:NCBI gene (formerly Entrezgene);Acc:101105076]
3	ENSOARG00000020428	800.484	24.726	564.669	DNAH6	protein_coding	dynein axonemal heavy chain 6 [Source:NCBI gene (formerly Entrezgene);Acc:101122589]
21	ENSOARG00000014809	799.422	24.6932	492.329	ASRGL1	protein_coding	asparaginase and isoaspartyl peptidase 1 [Source:NCBI gene (formerly Entrezgene);Acc:100135685]
13	ENSOARG00000014833	799.219	24.6869	512.672	DHTKD1	protein_coding	dehydrogenase E1 and transketolase domain containing 1 [Source:NCBI gene (formerly Entrezgene);Acc:101117008]
11	ENSOARG00000005977	799.141	24.6845	486.96	C17orf107	protein_coding	chromosome 11 C17orf107 homolog [Source:NCBI gene (formerly Entrezgene);Acc:101110426]
20	ENSOARG00000009312	796.797	24.6121	595.518	RGL2	protein_coding	ral guanine nucleotide dissociation stimulator like 2 [Source:NCBI gene (formerly Entrezgene);Acc:101117118]
11	ENSOARG00000005506	796.547	24.6043	560.388	ENO3	protein_coding	enolase 3 [Source:NCBI gene (formerly Entrezgene);Acc:443086]
7	ENSOARG00000021059	794.734	24.5484	552.864	SORD	protein_coding	sorbitol dehydrogenase [Source:NCBI gene (formerly Entrezgene);Acc:101115280]
AMGL01124211.1	ENSOARG00000002074	793.203	24.5011	362.447		protein_coding
23	ENSOARG00000001739	790.094	24.405	547.461		protein_coding
19	ENSOARG00000004977	789.266	24.3794	442.126	RUVBL1	protein_coding	RuvB like AAA ATPase 1 [Source:NCBI gene (formerly Entrezgene);Acc:101113802]
9	ENSOARG00000009635	789.172	24.3765	666.064	FAM91A1	protein_coding	family with sequence similarity 91 member A1 [Source:NCBI gene (formerly Entrezgene);Acc:101103162]
20	ENSOARG00000016395	789.125	24.3751	419.774	TFAP2A	protein_coding	transcription factor AP-2 alpha [Source:NCBI gene (formerly Entrezgene);Acc:443109]
26	ENSOARG00000001447	788.734	24.363	417.093	NSD3	protein_coding	nuclear receptor binding SET domain protein 3 [Source:NCBI gene (formerly Entrezgene);Acc:101112880]
11	ENSOARG00000011845	786.641	24.2984	461.35	TRIM37	protein_coding	tripartite motif containing 37 [Source:NCBI gene (formerly Entrezgene);Acc:101106605]
19	ENSOARG00000009568	785.812	24.2728	437.863	ZMYND10	protein_coding	zinc finger MYND-type containing 10 [Source:NCBI gene (formerly Entrezgene);Acc:101120958]
2	ENSOARG00000008971	785.484	24.2626	443.332	KIF27	protein_coding	kinesin family member 27 [Source:NCBI gene (formerly Entrezgene);Acc:101118416]
21	ENSOARG00000000038	783.781	24.21	537.66	FIBP	protein_coding	FGF1 intracellular binding protein [Source:NCBI gene (formerly Entrezgene);Acc:101110717]
14	ENSOARG00000003171	782.125	24.1589	511.43	TSNAXIP1	protein_coding	translin associated factor X interacting protein 1 [Source:NCBI gene (formerly Entrezgene);Acc:101109559]
20	ENSOARG00000012666	782.016	24.1555	546.1	JARID2	protein_coding	jumonji and AT-rich interaction domain containing 2 [Source:NCBI gene (formerly Entrezgene);Acc:101113542]
3	ENSOARG00000005769	781.719	24.1463	564.497	AK8	protein_coding	adenylate kinase 8 [Source:NCBI gene (formerly Entrezgene);Acc:101113475]
21	ENSOARG00000012675	778.594	24.0498	599.693	TKFC	protein_coding	triokinase and FMN cyclase [Source:NCBI gene (formerly Entrezgene);Acc:101106378]
18	ENSOARG00000010116	777.141	24.0049	500.99	ARRDC4	protein_coding	arrestin domain containing 4 [Source:NCBI gene (formerly Entrezgene);Acc:101112169]
14	ENSOARG00000010349	774.953	23.9373	646.129	SYMPK	protein_coding	symplekin [Source:NCBI gene (formerly Entrezgene);Acc:101119155]
4	ENSOARG00000008410	773.172	23.8823	449.741	CRPPA	protein_coding	CDP-L-ribitol pyrophosphorylase A [Source:NCBI gene (formerly Entrezgene);Acc:101117925]
3	ENSOARG00000016340	772.141	23.8505	484.607	NBAS	protein_coding	NBAS subunit of NRZ tethering complex [Source:NCBI gene (formerly Entrezgene);Acc:101105564]
11	ENSOARG00000009548	771.281	23.8239	471.411	UNK	protein_coding	unk zinc finger [Source:NCBI gene (formerly Entrezgene);Acc:101119407]
2	ENSOARG00000005733	768.875	23.7496	514.818	CDK5RAP2	protein_coding	CDK5 regulatory subunit associated protein 2 [Source:NCBI gene (formerly Entrezgene);Acc:101116809]
19	ENSOARG00000000853	765.766	23.6536	445.54	DLEC1	protein_coding	DLEC1 cilia and flagella associated protein [Source:NCBI gene (formerly Entrezgene);Acc:101115235]
14	ENSOARG00000003997	763.062	23.5701	449.186	HYDIN	protein_coding	HYDIN axonemal central pair apparatus protein [Source:NCBI gene (formerly Entrezgene);Acc:101115477]
17	ENSOARG00000008727	762.688	23.5585	546.407	MORC2	protein_coding	MORC family CW-type zinc finger 2 [Source:NCBI gene (formerly Entrezgene);Acc:101113533]
20	ENSOARG00000000354	758.719	23.4359	551.666		protein_coding
1	ENSOARG00000008665	757.109	23.3862	520.689	CDV3	protein_coding	CDV3 homolog [Source:NCBI gene (formerly Entrezgene);Acc:101115093]
2	ENSOARG00000005852	756.562	23.3693	462.853	TRIM32	protein_coding	tripartite motif containing 32 [Source:NCBI gene (formerly Entrezgene);Acc:101117567]
9	ENSOARG00000018661	756.125	23.3558	557.468	YWHAZ	protein_coding	tyrosine 3-monooxygenase/tryptophan 5-monooxygenase activation protein zeta [Source:NCBI gene (formerly Entrezgene);Acc:780452]
5	ENSOARG00000018212	755.781	23.3451	605.895	CHD1	protein_coding	chromodomain helicase DNA binding protein 1 [Source:NCBI gene (formerly Entrezgene);Acc:101111801]
7	ENSOARG00000016524	753.531	23.2756	448.768	KIAA1191	protein_coding	KIAA1191 ortholog [Source:NCBI gene (formerly Entrezgene);Acc:101108135]
1	ENSOARG00000020902	752.391	23.2404	490.299	MINDY1	protein_coding	MINDY lysine 48 deubiquitinase 1 [Source:NCBI gene (formerly Entrezgene);Acc:101110011]
6	ENSOARG00000011947	747.625	23.0932	417.507	AFAP1	protein_coding	actin filament associated protein 1 [Source:NCBI gene (formerly Entrezgene);Acc:101109449]
3	ENSOARG00000002947	747.031	23.0749	395.407	MSRB3	protein_coding	methionine sulfoxide reductase B3 [Source:NCBI gene (formerly Entrezgene);Acc:101108734]
12	ENSOARG00000006076	746.359	23.0541	401.914	AKT3	protein_coding	AKT serine/threonine kinase 3 [Source:NCBI gene (formerly Entrezgene);Acc:101118462]
3	ENSOARG00000005428	745.266	23.0203	532.006	TPI1	protein_coding	triosephosphate isomerase 1 [Source:NCBI gene (formerly Entrezgene);Acc:101108565]
11	ENSOARG00000018506	744.328	22.9914	425.411	ACTG1	protein_coding	actin gamma 1 [Source:NCBI gene (formerly Entrezgene);Acc:443340]
X	ENSOARG00000003442	742.062	22.9214	576.227	FUNDC2	protein_coding	FUN14 domain containing 2 [Source:NCBI gene (formerly Entrezgene);Acc:101104126]
13	ENSOARG00000003547	741.953	22.918	534.575	MYBL2	protein_coding	MYB proto-oncogene like 2 [Source:NCBI gene (formerly Entrezgene);Acc:101105095]
10	ENSOARG00000006414	740.297	22.8669	527.508	DIAPH3	protein_coding	diaphanous related formin 3 [Source:NCBI gene (formerly Entrezgene);Acc:101105168]
22	ENSOARG00000009304	739.625	22.8461	666.362	ADD3	protein_coding	adducin 3 [Source:NCBI gene (formerly Entrezgene);Acc:101117808]
1	ENSOARG00000018957	739.469	22.8413	564.946	AKNAD1	protein_coding	AKNA domain containing 1 [Source:NCBI gene (formerly Entrezgene);Acc:101102953]
JH922749.1	ENSOARG00000001520	737.109	22.7684	545.032		protein_coding	zinc finger protein 845-like [Source:NCBI gene (formerly Entrezgene);Acc:101112635]
26	ENSOARG00000004073	735.297	22.7124	427.495	PSD3	protein_coding	pleckstrin and Sec7 domain containing 3 [Source:NCBI gene (formerly Entrezgene);Acc:101102782]
13	ENSOARG00000015685	735.031	22.7042	500.335	DLGAP4	protein_coding	DLG associated protein 4 [Source:HGNC Symbol;Acc:HGNC:24476]
7	ENSOARG00000021067	734.781	22.6965	371.696	DDHD1	protein_coding	DDHD domain containing 1 [Source:HGNC Symbol;Acc:HGNC:19714]
11	ENSOARG00000004897	734.594	22.6907	519.069	CAMTA2	protein_coding	calmodulin binding transcription activator 2 [Source:NCBI gene (formerly Entrezgene);Acc:101108500]
18	ENSOARG00000003998	733.562	22.6588	454.167	WDR20	protein_coding	WD repeat domain 20 [Source:NCBI gene (formerly Entrezgene);Acc:101102936]
4	ENSOARG00000015286	730.734	22.5715	440.469	SEMA3A	protein_coding	semaphorin 3A [Source:NCBI gene (formerly Entrezgene);Acc:101113580]
14	ENSOARG00000005848	728.516	22.5029	430.711	ECH1	protein_coding	enoyl-CoA hydratase 1 [Source:NCBI gene (formerly Entrezgene);Acc:101112922]
21	ENSOARG00000004179	727.25	22.4639	416.808	OTUB1	protein_coding	OTU deubiquitinase, ubiquitin aldehyde binding 1 [Source:NCBI gene (formerly Entrezgene);Acc:101122063]
14	ENSOARG00000010941	726.266	22.4334	441.811	SAE1	protein_coding	SUMO1 activating enzyme subunit 1 [Source:NCBI gene (formerly Entrezgene);Acc:101117867]
7	ENSOARG00000020954	725.234	22.4016	417.204	MAPK6	protein_coding	mitogen-activated protein kinase 6 [Source:NCBI gene (formerly Entrezgene);Acc:101103324]
22	ENSOARG00000007310	724.938	22.3924	382.381	BTBD16	protein_coding	BTB domain containing 16 [Source:NCBI gene (formerly Entrezgene);Acc:101110555]
15	ENSOARG00000015882	722.453	22.3157	426.637	PPFIBP2	protein_coding	PPFIA binding protein 2 [Source:NCBI gene (formerly Entrezgene);Acc:101111828]
7	ENSOARG00000020839	722.203	22.308	433.45	RNF111	protein_coding	ring finger protein 111 [Source:NCBI gene (formerly Entrezgene);Acc:101115967]
5	ENSOARG00000005443	721.531	22.2872	428.017	DNAJB1	protein_coding	DnaJ heat shock protein family (Hsp40) member B1 [Source:NCBI gene (formerly Entrezgene);Acc:101122104]
21	ENSOARG00000016572	721.156	22.2756	416.469	BSCL2	protein_coding	BSCL2 lipid droplet biogenesis associated, seipin [Source:NCBI gene (formerly Entrezgene);Acc:101113634]
13	ENSOARG00000012174	719.688	22.2303	486.888	EIF6	protein_coding	eukaryotic translation initiation factor 6 [Source:NCBI gene (formerly Entrezgene);Acc:100302338]
MT	ENSOARG00000000023	719.562	22.2264	711.49	COX3	protein_coding	cytochrome c oxidase subunit III [Source:NCBI gene (formerly Entrezgene);Acc:808261]
7	ENSOARG00000016888	716.562	22.1337	417.945	IQGAP2	protein_coding	IQ motif containing GTPase activating protein 2 [Source:NCBI gene (formerly Entrezgene);Acc:101105506]
11	ENSOARG00000012540	716.094	22.1192	422.857	MARCHF10	protein_coding	membrane associated ring-CH-type finger 10 [Source:NCBI gene (formerly Entrezgene);Acc:101123389]
15	ENSOARG00000003996	713.031	22.0247	341.62		protein_coding	transmembrane O-methyltransferase [Source:NCBI gene (formerly Entrezgene);Acc:101103091]
17	ENSOARG00000019041	712.906	22.0208	579.772	GRK3	protein_coding	G protein-coupled receptor kinase 3 [Source:NCBI gene (formerly Entrezgene);Acc:101117366]
25	ENSOARG00000003390	711.109	21.9653	465.989	MAP3K21	protein_coding	mitogen-activated protein kinase kinase kinase 21 [Source:NCBI gene (formerly Entrezgene);Acc:101115427]
22	ENSOARG00000017206	709.969	21.9301	534.706	CFAP46	protein_coding	cilia and flagella associated protein 46 [Source:NCBI gene (formerly Entrezgene);Acc:101110287]
9	ENSOARG00000016176	708.281	21.8779	525.818	CHD7	protein_coding	chromodomain helicase DNA binding protein 7 [Source:NCBI gene (formerly Entrezgene);Acc:101111107]
5	ENSOARG00000014577	708.266	21.8774	466.346	IZUMO4	protein_coding	IZUMO family member 4 [Source:NCBI gene (formerly Entrezgene);Acc:101122026]
25	ENSOARG00000001145	707.312	21.848	509.668		protein_coding
22	ENSOARG00000016804	706.828	21.833	318.215	FBXW4	protein_coding	F-box and WD repeat domain containing 4 [Source:NCBI gene (formerly Entrezgene);Acc:101113450]
10	ENSOARG00000000553	706.719	21.8297	442.429	GPC5	protein_coding	glypican 5 [Source:HGNC Symbol;Acc:HGNC:4453]
10	ENSOARG00000007286	706.156	21.8123	460.494	DGKH	protein_coding	diacylglycerol kinase eta [Source:NCBI gene (formerly Entrezgene);Acc:101108320]
13	ENSOARG00000017244	704.281	21.7544	456.431	ANKRD60	protein_coding	ankyrin repeat domain 60 [Source:NCBI gene (formerly Entrezgene);Acc:101103663]
14	ENSOARG00000011296	703.141	21.7191	475.473	ZNF541	protein_coding	zinc finger protein 541 [Source:NCBI gene (formerly Entrezgene);Acc:101102668]
22	ENSOARG00000015307	702.828	21.7095	332.575	PANK1	protein_coding	pantothenate kinase 1 [Source:NCBI gene (formerly Entrezgene);Acc:101122150]
19	ENSOARG00000004010	702.594	21.7023	398.307	SNRK	protein_coding	SNF related kinase [Source:NCBI gene (formerly Entrezgene);Acc:101120870]
23	ENSOARG00000004433	702.469	21.6984	433.919	ZNF236	protein_coding	zinc finger protein 236 [Source:NCBI gene (formerly Entrezgene);Acc:101109665]
23	ENSOARG00000005981	700.969	21.6521	441.629	PIGN	protein_coding	phosphatidylinositol glycan anchor biosynthesis class N [Source:NCBI gene (formerly Entrezgene);Acc:101118324]
15	ENSOARG00000015682	700.594	21.6405	487.25	CYB5R2	protein_coding	NADH-cytochrome b5 reductase 2 [Source:NCBI gene (formerly Entrezgene);Acc:101106282]
8	ENSOARG00000004847	700.5	21.6376	377.441	PDE10A	protein_coding	phosphodiesterase 10A [Source:NCBI gene (formerly Entrezgene);Acc:101114027]
5	ENSOARG00000016335	697.531	21.5459	468.053	KEAP1	protein_coding	kelch like ECH associated protein 1 [Source:NCBI gene (formerly Entrezgene);Acc:101113845]
23	ENSOARG00000002588	696.547	21.5155	433.505	EPG5	protein_coding	ectopic P-granules autophagy protein 5 homolog [Source:NCBI gene (formerly Entrezgene);Acc:101109319]
21	ENSOARG00000012691	694.25	21.4445	421.953	FAU	protein_coding	FAU ubiquitin like and ribosomal protein S30 fusion [Source:NCBI gene (formerly Entrezgene);Acc:101106472]
23	ENSOARG00000005828	693.906	21.4339	376.769	NOL4	protein_coding	nucleolar protein 4 [Source:NCBI gene (formerly Entrezgene);Acc:101112868]
7	ENSOARG00000019621	691.984	21.3745	540.164	TOX4	protein_coding	TOX high mobility group box family member 4 [Source:NCBI gene (formerly Entrezgene);Acc:101108312]
14	ENSOARG00000005281	691.188	21.3499	484.599	CAPNS1	protein_coding	calpain small subunit 1 [Source:NCBI gene (formerly Entrezgene);Acc:678676]
5	ENSOARG00000000889	689.703	21.3041	430.667	TEX45	protein_coding	testis expressed 45 [Source:NCBI gene (formerly Entrezgene);Acc:101122860]
13	ENSOARG00000004116	689.531	21.2988	426.445	KIZ	protein_coding	kizuna centrosomal protein [Source:NCBI gene (formerly Entrezgene);Acc:101102003]
19	ENSOARG00000013199	689.406	21.2949	410.216	TMCC1	protein_coding	transmembrane and coiled-coil domain family 1 [Source:NCBI gene (formerly Entrezgene);Acc:101122729]
13	ENSOARG00000003880	688.859	21.278	503.069	NOL4L	protein_coding	nucleolar protein 4 like [Source:NCBI gene (formerly Entrezgene);Acc:101113950]
20	ENSOARG00000008736	688.688	21.2727	495.203	PGK2	protein_coding	phosphoglycerate kinase 2 [Source:NCBI gene (formerly Entrezgene);Acc:101102678]
19	ENSOARG00000000156	686.641	21.2095	475.797	PRKCD	protein_coding	protein kinase C delta [Source:NCBI gene (formerly Entrezgene);Acc:101107639]
17	ENSOARG00000002352	685.453	21.1728	951.168	SUDS3	protein_coding	SDS3 homolog, SIN3A corepressor complex component [Source:NCBI gene (formerly Entrezgene);Acc:101106797]
4	ENSOARG00000018724	681.844	21.0613	424.589		protein_coding	cullin 1 [Source:NCBI gene (formerly Entrezgene);Acc:101106584]
22	ENSOARG00000011792	680.812	21.0295	548.556	ACSL5	protein_coding	acyl-CoA synthetase long chain family member 5 [Source:NCBI gene (formerly Entrezgene);Acc:101121475]
14	ENSOARG00000004837	678.516	20.9585	651.629	SBSN	protein_coding	suprabasin [Source:NCBI gene (formerly Entrezgene);Acc:101120596]
9	ENSOARG00000016594	677.781	20.9358	489.956	ASPH	protein_coding	aspartate beta-hydroxylase [Source:HGNC Symbol;Acc:HGNC:757]
21	ENSOARG00000017817	675.266	20.8581	466.88	ANO1	protein_coding	anoctamin 1 [Source:NCBI gene (formerly Entrezgene);Acc:101116524]
10	ENSOARG00000002377	674.422	20.8321	708.004	UGGT2	protein_coding	UDP-glucose glycoprotein glucosyltransferase 2 [Source:NCBI gene (formerly Entrezgene);Acc:101108761]
21	ENSOARG00000007319	674.156	20.8239	403.245		protein_coding	glycerophosphodiester phosphodiesterase domain-containing protein 4-like [Source:NCBI gene (formerly Entrezgene);Acc:101117288]
3	ENSOARG00000005241	672.203	20.7635	439.715	MARCHF9	protein_coding	membrane associated ring-CH-type finger 9 [Source:NCBI gene (formerly Entrezgene);Acc:101119129]
12	ENSOARG00000016859	671.391	20.7384	482.16	AXDND1	protein_coding	axonemal dynein light chain domain containing 1 [Source:NCBI gene (formerly Entrezgene);Acc:101118888]
3	ENSOARG00000004584	670.984	20.7259	452.436		protein_coding
1	ENSOARG00000009414	670.953	20.7249	465.16	ATP2C1	protein_coding	ATPase secretory pathway Ca2+ transporting 1 [Source:NCBI gene (formerly Entrezgene);Acc:101121651]
1	ENSOARG00000020318	670.812	20.7206	618.888	PCYT1A	protein_coding	phosphate cytidylyltransferase 1, choline, alpha [Source:NCBI gene (formerly Entrezgene);Acc:101120976]
17	ENSOARG00000009303	670.203	20.7017	360.709	OTUD4	protein_coding	OTU deubiquitinase 4 [Source:NCBI gene (formerly Entrezgene);Acc:101110451]
9	ENSOARG00000000808	669.766	20.6882	444.414	ZC3H3	protein_coding	zinc finger CCCH-type containing 3 [Source:NCBI gene (formerly Entrezgene);Acc:101114029]
11	ENSOARG00000001510	669.453	20.6786	431.987	KIAA0753	protein_coding	KIAA0753 ortholog [Source:NCBI gene (formerly Entrezgene);Acc:101104412]
12	ENSOARG00000016018	668.406	20.6462	443.064	NVL	protein_coding	nuclear VCP like [Source:NCBI gene (formerly Entrezgene);Acc:101108847]
24	ENSOARG00000004437	668.125	20.6376	417.21	GNA12	protein_coding	G protein subunit alpha 12 [Source:HGNC Symbol;Acc:HGNC:4380]
20	ENSOARG00000010300	667.953	20.6322	459.141	SUPT3H	protein_coding	SPT3 homolog, SAGA and STAGA complex component [Source:NCBI gene (formerly Entrezgene);Acc:101119082]
12	ENSOARG00000015504	667.125	20.6067	423.84	CCDC27	protein_coding	coiled-coil domain containing 27 [Source:NCBI gene (formerly Entrezgene);Acc:101118718]
24	ENSOARG00000008275	666.766	20.5956	523.419	PDXDC1	protein_coding	pyridoxal dependent decarboxylase domain containing 1 [Source:NCBI gene (formerly Entrezgene);Acc:101113644]
18	ENSOARG00000013306	666.547	20.5888	595.118	ALPK3	protein_coding	alpha kinase 3 [Source:HGNC Symbol;Acc:HGNC:17574]
7	ENSOARG00000019278	661.734	20.4402	373.134	THTPA	protein_coding	thiamine triphosphatase [Source:NCBI gene (formerly Entrezgene);Acc:101119565]
20	ENSOARG00000011514	660.719	20.4088	332.469	NUP153	protein_coding	nucleoporin 153 [Source:NCBI gene (formerly Entrezgene);Acc:101123671]
5	ENSOARG00000016502	660.516	20.4025	384.702	ADGRV1	protein_coding	adhesion G-protein coupled receptor V1 [Source:NCBI gene (formerly Entrezgene);Acc:101120749]
1	ENSOARG00000020237	659.234	20.3629	352.52	ZNF148	protein_coding	zinc finger protein 148 [Source:NCBI gene (formerly Entrezgene);Acc:101117035]
9	ENSOARG00000003418	658.953	20.3542	455.409	PTK2	protein_coding	protein tyrosine kinase 2 [Source:NCBI gene (formerly Entrezgene);Acc:101120842]
13	ENSOARG00000006059	658.828	20.3504	405.003	BEND7	protein_coding	BEN domain containing 7 [Source:NCBI gene (formerly Entrezgene);Acc:101115641]
19	ENSOARG00000000458	658.141	20.3291	386.967	SFMBT1	protein_coding	Scm like with four mbt domains 1 [Source:NCBI gene (formerly Entrezgene);Acc:101108168]
3	ENSOARG00000017238	657.703	20.3156	358.964	TNRC6B	protein_coding	trinucleotide repeat containing adaptor 6B [Source:NCBI gene (formerly Entrezgene);Acc:101107854]
17	ENSOARG00000007280	657.422	20.3069	394.453		protein_coding	SEC14 like lipid binding 2 [Source:NCBI gene (formerly Entrezgene);Acc:101110876]
5	ENSOARG00000008783	657.109	20.2973	382.67	BSG	protein_coding	basigin (Ok blood group) [Source:NCBI gene (formerly Entrezgene);Acc:101114353]
26	ENSOARG00000003589	656.984	20.2934	401.917	HOOK3	protein_coding	hook microtubule tethering protein 3 [Source:NCBI gene (formerly Entrezgene);Acc:101123347]
23	ENSOARG00000007396	655.031	20.2331	395.673	OSBPL1A	protein_coding	oxysterol binding protein like 1A [Source:NCBI gene (formerly Entrezgene);Acc:101118838]
2	ENSOARG00000005358	652.812	20.1646	460.31	TRAPPC12	protein_coding	trafficking protein particle complex 12 [Source:NCBI gene (formerly Entrezgene);Acc:101113733]
18	ENSOARG00000000742	652.75	20.1626	385.492	DNAJA4	protein_coding	DnaJ heat shock protein family (Hsp40) member A4 [Source:NCBI gene (formerly Entrezgene);Acc:101121551]
19	ENSOARG00000000248	652.047	20.1409	429.837	SLC6A6	protein_coding	solute carrier family 6 member 6 [Source:HGNC Symbol;Acc:HGNC:11052]
1	ENSOARG00000020615	651.594	20.1269	432.975	AP2M1	protein_coding	adaptor related protein complex 2 subunit mu 1 [Source:NCBI gene (formerly Entrezgene);Acc:101122320]
9	ENSOARG00000002300	649.938	20.0758	311.011	VPS13B	protein_coding	vacuolar protein sorting 13 homolog B [Source:NCBI gene (formerly Entrezgene);Acc:101104761]
11	ENSOARG00000008919	649.734	20.0695	383.023	SOCS7	protein_coding	suppressor of cytokine signaling 7 [Source:NCBI gene (formerly Entrezgene);Acc:101123392]
19	ENSOARG00000013960	646.188	19.9599	295.636	USP4	protein_coding	ubiquitin specific peptidase 4 [Source:NCBI gene (formerly Entrezgene);Acc:101105032]
5	ENSOARG00000018402	645.391	19.9353	548.68	PRKCSH	protein_coding	protein kinase C substrate 80K-H [Source:NCBI gene (formerly Entrezgene);Acc:101121093]
13	ENSOARG00000002561	645.25	19.931	404.559	CFAP61	protein_coding	cilia and flagella associated protein 61 [Source:NCBI gene (formerly Entrezgene);Acc:101123318]
5	ENSOARG00000007462	642.062	19.8325	692.723	DCAF15	protein_coding	DDB1 and CUL4 associated factor 15 [Source:HGNC Symbol;Acc:HGNC:25095]
1	ENSOARG00000019293	639.875	19.7649	510.915	DGKD	protein_coding	diacylglycerol kinase delta [Source:NCBI gene (formerly Entrezgene);Acc:101112442]
19	ENSOARG00000009861	638.281	19.7157	461.411	IFRD2	protein_coding	interferon related developmental regulator 2 [Source:NCBI gene (formerly Entrezgene);Acc:101115914]
20	ENSOARG00000004625	637.844	19.7022	493.178		protein_coding
24	ENSOARG00000018633	636.141	19.6496	342.48	PDPK1	protein_coding	3-phosphoinositide dependent protein kinase 1 [Source:NCBI gene (formerly Entrezgene);Acc:101117211]
2	ENSOARG00000019101	635.859	19.6409	422.427	MAP2	protein_coding	microtubule associated protein 2 [Source:NCBI gene (formerly Entrezgene);Acc:101121239]
23	ENSOARG00000005569	635.016	19.6148	402.94	ZNF532	protein_coding	zinc finger protein 532 [Source:NCBI gene (formerly Entrezgene);Acc:101123432]
4	ENSOARG00000003506	633.938	19.5815	379.567	ATP6V1F	protein_coding	ATPase H+ transporting V1 subunit F [Source:NCBI gene (formerly Entrezgene);Acc:101112724]
3	ENSOARG00000001552	631.812	19.5159	412.342		protein_coding
2	ENSOARG00000016675	631.547	19.5077	381.287	FSIP2	protein_coding	fibrous sheath interacting protein 2 [Source:NCBI gene (formerly Entrezgene);Acc:101121155]
21	ENSOARG00000007959	630.844	19.486	673.079	SPTBN2	protein_coding	spectrin beta, non-erythrocytic 2 [Source:NCBI gene (formerly Entrezgene);Acc:101106728]
4	ENSOARG00000010132	630.75	19.4831	619.436	HNRNPA2B1	protein_coding	heterogeneous nuclear ribonucleoprotein A2/B1 [Source:NCBI gene (formerly Entrezgene);Acc:101107187]
20	ENSOARG00000015651	630.016	19.4604	391.635	DNAH8	protein_coding	dynein axonemal heavy chain 8 [Source:NCBI gene (formerly Entrezgene);Acc:101105194]
5	ENSOARG00000013504	629.266	19.4372	412.082		protein_coding
20	ENSOARG00000012507	628.594	19.4165	367.236	SRPK1	protein_coding	SRSF protein kinase 1 [Source:NCBI gene (formerly Entrezgene);Acc:101119590]
1	ENSOARG00000011887	627.703	19.389	405.684	SRSF11	protein_coding	serine and arginine rich splicing factor 11 [Source:NCBI gene (formerly Entrezgene);Acc:101117976]
4	ENSOARG00000002679	627.172	19.3726	383.885	PPP1R9A	protein_coding	protein phosphatase 1 regulatory subunit 9A [Source:NCBI gene (formerly Entrezgene);Acc:101115785]
23	ENSOARG00000008311	627.125	19.3711	413.917	MIB1	protein_coding	mindbomb E3 ubiquitin protein ligase 1 [Source:NCBI gene (formerly Entrezgene);Acc:101122068]
18	ENSOARG00000000106	626.578	19.3542	342.895	VRK1	protein_coding	VRK serine/threonine kinase 1 [Source:NCBI gene (formerly Entrezgene);Acc:101122310]
26	ENSOARG00000003314	625.969	19.3354	298.445	POLB	protein_coding	DNA polymerase beta [Source:NCBI gene (formerly Entrezgene);Acc:101122327]
6	ENSOARG00000004329	625.656	19.3257	475.179	SRP72	protein_coding	signal recognition particle 72 [Source:NCBI gene (formerly Entrezgene);Acc:101109358]
19	ENSOARG00000014924	624.859	19.3011	362.024		protein_coding
17	ENSOARG00000016908	624.562	19.292	576.791	MZT2B	protein_coding	mitotic spindle organizing protein 2B [Source:NCBI gene (formerly Entrezgene);Acc:101120606]
11	ENSOARG00000007236	622.359	19.2239	443.48	HROB	protein_coding	homologous recombination factor with OB-fold [Source:NCBI gene (formerly Entrezgene);Acc:101115140]
7	ENSOARG00000021162	622	19.2128	433.486	GPHN	protein_coding	gephyrin [Source:NCBI gene (formerly Entrezgene);Acc:101112228]
7	ENSOARG00000001015	620.609	19.1699	309.518	HSPA2	protein_coding	heat shock protein family A (Hsp70) member 2 [Source:NCBI gene (formerly Entrezgene);Acc:101110063]
1	ENSOARG00000012502	620.266	19.1592	388.331	GPR161	protein_coding	G protein-coupled receptor 161 [Source:NCBI gene (formerly Entrezgene);Acc:101117126]
13	ENSOARG00000017733	618.75	19.1124	391.906		protein_coding	coiled-coil domain containing 7 [Source:NCBI gene (formerly Entrezgene);Acc:101111568]
3	ENSOARG00000012719	617.844	19.0844	346.7	CCDC142	protein_coding	coiled-coil domain containing 142 [Source:NCBI gene (formerly Entrezgene);Acc:101106927]
22	ENSOARG00000006805	616.594	19.0458	388.023	CFAP43	protein_coding	cilia and flagella associated protein 43 [Source:NCBI gene (formerly Entrezgene);Acc:101114833]
11	ENSOARG00000011796	613.938	18.9638	361.404	GPS2	protein_coding	G protein pathway suppressor 2 [Source:NCBI gene (formerly Entrezgene);Acc:101119059]
20	ENSOARG00000009736	613.547	18.9517	645.969	PHF1	protein_coding	PHD finger protein 1 [Source:NCBI gene (formerly Entrezgene);Acc:101113630]
7	ENSOARG00000021004	613.469	18.9493	404.764	GALK2	protein_coding	galactokinase 2 [Source:NCBI gene (formerly Entrezgene);Acc:101108754]
5	ENSOARG00000018956	613.453	18.9488	334.079	SLC25A46	protein_coding	solute carrier family 25 member 46 [Source:NCBI gene (formerly Entrezgene);Acc:101107280]
9	ENSOARG00000004513	612.891	18.9314	382.721	EYA1	protein_coding	EYA transcriptional coactivator and phosphatase 1 [Source:NCBI gene (formerly Entrezgene);Acc:101105259]
15	ENSOARG00000005718	612.734	18.9266	547.585	CEP164	protein_coding	centrosomal protein 164 [Source:NCBI gene (formerly Entrezgene);Acc:101112846]
10	ENSOARG00000007427	611.562	18.8904	502.545		protein_coding	epithelial stromal interaction 1 [Source:NCBI gene (formerly Entrezgene);Acc:101123642]
2	ENSOARG00000010202	611.078	18.8754	565.406	UBR4	protein_coding	ubiquitin protein ligase E3 component n-recognin 4 [Source:NCBI gene (formerly Entrezgene);Acc:101105396]
1	ENSOARG00000000365	610.938	18.8711	551.152	HMGB4	protein_coding	high mobility group box 4 [Source:NCBI gene (formerly Entrezgene);Acc:101106375]
3	ENSOARG00000005584	610.812	18.8672	424.429	OS9	protein_coding	OS9 endoplasmic reticulum lectin [Source:NCBI gene (formerly Entrezgene);Acc:101117150]
10	ENSOARG00000017207	610.438	18.8557	275.9	GPR18	protein_coding	G protein-coupled receptor 18 [Source:NCBI gene (formerly Entrezgene);Acc:101111202]
18	ENSOARG00000005346	608.172	18.7857	442.038	SCFD1	protein_coding	sec1 family domain containing 1 [Source:NCBI gene (formerly Entrezgene);Acc:101115160]
11	ENSOARG00000005016	606.734	18.7413	381.849	STXBP4	protein_coding	syntaxin binding protein 4 [Source:NCBI gene (formerly Entrezgene);Acc:101118709]
9	ENSOARG00000017554	606.25	18.7263	356.684	UBR5	protein_coding	ubiquitin protein ligase E3 component n-recognin 5 [Source:NCBI gene (formerly Entrezgene);Acc:101104323]
20	ENSOARG00000002616	604.703	18.6785	397.602	NELFE	protein_coding	negative elongation factor complex member E [Source:NCBI gene (formerly Entrezgene);Acc:101114651]
3	ENSOARG00000014661	603.453	18.6399	334.754	RNF144A	protein_coding	ring finger protein 144A [Source:NCBI gene (formerly Entrezgene);Acc:101115266]
1	ENSOARG00000011314	601.656	18.5844	320.81	RRP1B	protein_coding	ribosomal RNA processing 1B [Source:NCBI gene (formerly Entrezgene);Acc:101106988]
12	ENSOARG00000015889	599.906	18.5304	251.238	VPS13D	protein_coding	vacuolar protein sorting 13 homolog D [Source:NCBI gene (formerly Entrezgene);Acc:101109724]
15	ENSOARG00000012714	599.391	18.5144	428.575	DDX10	protein_coding	DEAD-box helicase 10 [Source:NCBI gene (formerly Entrezgene);Acc:101106358]
21	ENSOARG00000007759	598.734	18.4942	323.769	RBM4B	protein_coding	RNA binding motif protein 4B [Source:NCBI gene (formerly Entrezgene);Acc:101117545]
21	ENSOARG00000004465	598.203	18.4778	363.137		protein_coding
24	ENSOARG00000017124	597.656	18.4609	413.333	NOXO1	protein_coding	NADPH oxidase organizer 1 [Source:NCBI gene (formerly Entrezgene);Acc:101112873]
15	ENSOARG00000015739	597.516	18.4565	355.968		protein_coding
5	ENSOARG00000008506	597.484	18.4556	338.056	SLC36A3	protein_coding	solute carrier family 36 member 3 [Source:NCBI gene (formerly Entrezgene);Acc:101111548]
12	ENSOARG00000017711	597.219	18.4473	460.376	MMEL1	protein_coding	membrane metalloendopeptidase like 1 [Source:NCBI gene (formerly Entrezgene);Acc:101120510]
24	ENSOARG00000011650	596.219	18.4165	298.853	TMC7	protein_coding	transmembrane channel like 7 [Source:NCBI gene (formerly Entrezgene);Acc:101116696]
13	ENSOARG00000012065	595.531	18.3952	430.234	TCFL5	protein_coding	transcription factor like 5 [Source:NCBI gene (formerly Entrezgene);Acc:101119924]
5	ENSOARG00000017725	594.359	18.359	376.515	SPC24	protein_coding	SPC24 component of NDC80 kinetochore complex [Source:NCBI gene (formerly Entrezgene);Acc:101117500]
17	ENSOARG00000016484	592.75	18.3093	364.605	SNAP29	protein_coding	synaptosome associated protein 29 [Source:HGNC Symbol;Acc:HGNC:11133]
2	ENSOARG00000010820	592.469	18.3006	476.937		protein_coding
18	ENSOARG00000010147	591.297	18.2644	337.37	TP53BP1	protein_coding	tumor protein p53 binding protein 1 [Source:NCBI gene (formerly Entrezgene);Acc:101107637]
21	ENSOARG00000001052	590.125	18.2282	346.383		protein_coding
4	ENSOARG00000005193	586.688	18.1221	381.383	KMT2C	protein_coding	lysine methyltransferase 2C [Source:NCBI gene (formerly Entrezgene);Acc:101115617]
1	ENSOARG00000020982	586.625	18.1201	380.849	PI4KB	protein_coding	phosphatidylinositol 4-kinase beta [Source:NCBI gene (formerly Entrezgene);Acc:101115244]
2	ENSOARG00000011970	586.625	18.1201	408.827	TESK1	protein_coding	testis associated actin remodelling kinase 1 [Source:NCBI gene (formerly Entrezgene);Acc:101109153]
6	ENSOARG00000004313	586.484	18.1158	382.622	SLC10A6	protein_coding	solute carrier family 10 member 6 [Source:NCBI gene (formerly Entrezgene);Acc:101121855]
3	ENSOARG00000013580	585.578	18.0878	382.924	CNGA3	protein_coding	cyclic nucleotide gated channel alpha 3 [Source:NCBI gene (formerly Entrezgene);Acc:100233164]
11	ENSOARG00000013434	585.172	18.0752	406.16	STRADA	protein_coding	STE20 related adaptor alpha [Source:NCBI gene (formerly Entrezgene);Acc:100302087]
15	ENSOARG00000003139	584.75	18.0622	320.155	SIK3	protein_coding	SIK family kinase 3 [Source:NCBI gene (formerly Entrezgene);Acc:101112594]
9	ENSOARG00000017316	582.438	17.9908	629.323	TRIM55	protein_coding	tripartite motif containing 55 [Source:NCBI gene (formerly Entrezgene);Acc:101120926]
X	ENSOARG00000016525	581.781	17.9705	547.824	DDX53	protein_coding	DEAD-box helicase 53 [Source:NCBI gene (formerly Entrezgene);Acc:101107934]
3	ENSOARG00000001120	581.719	17.9686	361.615		protein_coding
2	ENSOARG00000020567	581.594	17.9647	437.786	AGFG1	protein_coding	ArfGAP with FG repeats 1 [Source:NCBI gene (formerly Entrezgene);Acc:101103789]
11	ENSOARG00000017353	581.297	17.9555	423.168	GPS1	protein_coding	G protein pathway suppressor 1 [Source:NCBI gene (formerly Entrezgene);Acc:101112147]
2	ENSOARG00000004999	580.016	17.916	336.443	CEP85	protein_coding	centrosomal protein 85 [Source:NCBI gene (formerly Entrezgene);Acc:101112118]
7	ENSOARG00000020216	579.25	17.8923	448.339	KNSTRN	protein_coding	kinetochore localized astrin (SPAG5) binding protein [Source:HGNC Symbol;Acc:HGNC:30767]
20	ENSOARG00000002672	579.25	17.8923	364.423	USP49	protein_coding	ubiquitin specific peptidase 49 [Source:NCBI gene (formerly Entrezgene);Acc:101109570]
3	ENSOARG00000000637	579.156	17.8894	307.553	EHMT1	protein_coding	euchromatic histone lysine methyltransferase 1 [Source:HGNC Symbol;Acc:HGNC:24650]
11	ENSOARG00000006862	578.156	17.8585	309.826	ST6GALNAC2	protein_coding	ST6 N-acetylgalactosaminide alpha-2,6-sialyltransferase 2 [Source:NCBI gene (formerly Entrezgene);Acc:101103907]
10	ENSOARG00000004044	577.781	17.8469	314.361	UBAC2	protein_coding	UBA domain containing 2 [Source:HGNC Symbol;Acc:HGNC:20486]
11	ENSOARG00000012181	577.406	17.8354	318.301	TLK2	protein_coding	tousled like kinase 2 [Source:NCBI gene (formerly Entrezgene);Acc:101122708]
16	ENSOARG00000007013	575.625	17.7803	344.808	ZSWIM6	protein_coding	zinc finger SWIM-type containing 6 [Source:NCBI gene (formerly Entrezgene);Acc:101112003]
8	ENSOARG00000002272	575.453	17.775	378.982	ADGB	protein_coding	androglobin [Source:NCBI gene (formerly Entrezgene);Acc:101121178]
12	ENSOARG00000009768	574.312	17.7398	372.792	CCDC181	protein_coding	coiled-coil domain containing 181 [Source:NCBI gene (formerly Entrezgene);Acc:101123136]
9	ENSOARG00000011965	574.016	17.7306	320.877	LMBRD1	protein_coding	LMBR1 domain containing 1 [Source:NCBI gene (formerly Entrezgene);Acc:101108924]
26	ENSOARG00000009096	571.953	17.6669	330.947	MTUS1	protein_coding	microtubule associated scaffold protein 1 [Source:NCBI gene (formerly Entrezgene);Acc:101118923]
3	ENSOARG00000018085	570.422	17.6196	353.337	L3MBTL2	protein_coding	L3MBTL histone methyl-lysine binding protein 2 [Source:NCBI gene (formerly Entrezgene);Acc:101102895]
3	ENSOARG00000020477	570.141	17.6109	360.897		protein_coding
2	ENSOARG00000010737	567.234	17.5212	450.634		protein_coding
13	ENSOARG00000012500	566.484	17.498	400.764	ZNFX1	protein_coding	zinc finger NFX1-type containing 1 [Source:NCBI gene (formerly Entrezgene);Acc:101121112]
11	ENSOARG00000017156	566.234	17.4903	350.118	SHPK	protein_coding	sedoheptulokinase [Source:NCBI gene (formerly Entrezgene);Acc:101122289]
11	ENSOARG00000011226	565.828	17.4777	353.145		protein_coding	signal peptide peptidase like 2C [Source:NCBI gene (formerly Entrezgene);Acc:101120762]
19	ENSOARG00000008041	564.703	17.443	381.883	TXNRD3	protein_coding	thioredoxin reductase 3 [Source:NCBI gene (formerly Entrezgene);Acc:101117116]
20	ENSOARG00000006871	564.656	17.4415	358.209	GPLD1	protein_coding	glycosylphosphatidylinositol specific phospholipase D1 [Source:NCBI gene (formerly Entrezgene);Acc:101119000]
3	ENSOARG00000019611	563.844	17.4164	350.917	CLIP4	protein_coding	CAP-Gly domain containing linker protein family member 4 [Source:NCBI gene (formerly Entrezgene);Acc:101102710]
15	ENSOARG00000000924	563.641	17.4102	305.617		protein_coding
8	ENSOARG00000009835	563.344	17.401	358.785	MFSD4B	protein_coding	major facilitator superfamily domain containing 4B [Source:NCBI gene (formerly Entrezgene);Acc:101106853]
13	ENSOARG00000014157	560.891	17.3252	414.203	KCNG1	protein_coding	potassium voltage-gated channel modifier subfamily G member 1 [Source:NCBI gene (formerly Entrezgene);Acc:101123485]
1	ENSOARG00000020484	560.641	17.3175	430.01	LPP	protein_coding	LIM domain containing preferred translocation partner in lipoma [Source:NCBI gene (formerly Entrezgene);Acc:101110107]
19	ENSOARG00000005161	560.516	17.3136	464.973	DNAH1	protein_coding	dynein axonemal heavy chain 1 [Source:NCBI gene (formerly Entrezgene);Acc:101112094]
14	ENSOARG00000012330	560.297	17.3069	367.886	BANP	protein_coding	BTG3 associated nuclear protein [Source:NCBI gene (formerly Entrezgene);Acc:101105771]
13	ENSOARG00000001666	559.719	17.289	292.57	SPAG6	protein_coding	sperm associated antigen 6 [Source:NCBI gene (formerly Entrezgene);Acc:101103745]
15	ENSOARG00000001632	559.516	17.2827	422.476	STIM1	protein_coding	stromal interaction molecule 1 [Source:NCBI gene (formerly Entrezgene);Acc:101116424]
24	ENSOARG00000017741	559.25	17.2745	378.858	RBBP6	protein_coding	RB binding protein 6, ubiquitin ligase [Source:NCBI gene (formerly Entrezgene);Acc:101106485]
7	ENSOARG00000020996	557.375	17.2166	412.301	ATP8B4	protein_coding	ATPase phospholipid transporting 8B4 (putative) [Source:NCBI gene (formerly Entrezgene);Acc:101108837]
7	ENSOARG00000018567	554.891	17.1399	329.972	SPESP1	protein_coding	sperm equatorial segment protein 1 [Source:NCBI gene (formerly Entrezgene);Acc:101106331]
1	ENSOARG00000020208	554.172	17.1177	281.081	ROPN1	protein_coding	rhophilin associated tail protein 1 [Source:NCBI gene (formerly Entrezgene);Acc:101116109]
13	ENSOARG00000004596	552.922	17.0791	349.354		protein_coding
11	ENSOARG00000007343	552.906	17.0786	324.362	NFE2L1	protein_coding	nuclear factor, erythroid 2 like 1 [Source:NCBI gene (formerly Entrezgene);Acc:101116413]
20	ENSOARG00000008038	551.438	17.0332	337.198	BRD2	protein_coding	bromodomain containing 2 [Source:NCBI gene (formerly Entrezgene);Acc:101110276]
11	ENSOARG00000017636	551.328	17.0298	286.284		protein_coding	ubiquitin specific peptidase 32 [Source:NCBI gene (formerly Entrezgene);Acc:101109460]
3	ENSOARG00000012741	551.281	17.0284	311.349	MAPKAP1	protein_coding	MAPK associated protein 1 [Source:NCBI gene (formerly Entrezgene);Acc:443294]
17	ENSOARG00000017222	551.078	17.0221	300.273	SPATA5	protein_coding	spermatogenesis associated 5 [Source:NCBI gene (formerly Entrezgene);Acc:101102425]
3	ENSOARG00000018392	550.812	17.0139	380.267	DESI1	protein_coding	desumoylating isopeptidase 1 [Source:NCBI gene (formerly Entrezgene);Acc:101111872]
3	ENSOARG00000018182	550.578	17.0067	362.13	EFR3B	protein_coding	EFR3 homolog B [Source:NCBI gene (formerly Entrezgene);Acc:101108899]
3	ENSOARG00000002380	550.266	16.997	280.741	GRIP1	protein_coding	glutamate receptor interacting protein 1 [Source:NCBI gene (formerly Entrezgene);Acc:101115022]
1	ENSOARG00000019613	550.047	16.9903	319.707	TEKT2	protein_coding	tektin 2 [Source:NCBI gene (formerly Entrezgene);Acc:101111755]
11	ENSOARG00000007435	548.734	16.9497	314.676	PRPSAP1	protein_coding	phosphoribosyl pyrophosphate synthetase associated protein 1 [Source:HGNC Symbol;Acc:HGNC:9466]
1	ENSOARG00000020666	547.875	16.9232	309.564		protein_coding	myomegalin [Source:NCBI gene (formerly Entrezgene);Acc:101120207]
5	ENSOARG00000018623	547.297	16.9053	268.053	ZNF608	protein_coding	zinc finger protein 608 [Source:NCBI gene (formerly Entrezgene);Acc:101109444]
1	ENSOARG00000019960	545.844	16.8604	300.134	TRIM33	protein_coding	tripartite motif containing 33 [Source:NCBI gene (formerly Entrezgene);Acc:101122480]
5	ENSOARG00000011392	545.812	16.8595	472.684	GET3	protein_coding	guided entry of tail-anchored proteins factor 3, ATPase [Source:NCBI gene (formerly Entrezgene);Acc:101106257]
2	ENSOARG00000007741	545.641	16.8542	424.961	SECISBP2	protein_coding	selenocysteine insertion sequence-binding protein 2 [Source:NCBI gene (formerly Entrezgene);Acc:101108198]
JH923289.1	ENSOARG00000025197	545.625	16.8537	414.514	LOC443035	protein_coding	spermatid transition protein 3 [Source:NCBI gene (formerly Entrezgene);Acc:443035]
1	ENSOARG00000013952	544.703	16.8252	324.812	MORC3	protein_coding	MORC family CW-type zinc finger 3 [Source:NCBI gene (formerly Entrezgene);Acc:101115929]
20	ENSOARG00000011485	544.609	16.8223	386.778	FLOT1	protein_coding	flotillin 1 [Source:NCBI gene (formerly Entrezgene);Acc:101105287]
AMGL01126835.1	ENSOARG00000000260	543.234	16.7798	367.214		protein_coding
5	ENSOARG00000012501	541.688	16.7321	318.15	FZR1	protein_coding	fizzy and cell division cycle 20 related 1 [Source:NCBI gene (formerly Entrezgene);Acc:101117072]
17	ENSOARG00000016406	541.391	16.7229	352.767	RBM46	protein_coding	RNA binding motif protein 46 [Source:NCBI gene (formerly Entrezgene);Acc:101123151]
7	ENSOARG00000016557	541.328	16.721	321.572	SIMC1	protein_coding	SUMO-interacting motif-containing protein 1 [Source:NCBI gene (formerly Entrezgene);Acc:101102985]
3	ENSOARG00000019066	539.938	16.678	384.84	AGBL5	protein_coding	ATP/GTP binding protein like 5 [Source:NCBI gene (formerly Entrezgene);Acc:101112799]
2	ENSOARG00000012143	539.844	16.6751	271.614	FBXO42	protein_coding	F-box protein 42 [Source:NCBI gene (formerly Entrezgene);Acc:101110912]
24	ENSOARG00000010710	538.703	16.6399	434.691	CALN1	protein_coding	calneuron 1 [Source:NCBI gene (formerly Entrezgene);Acc:101111598]
14	ENSOARG00000012374	538.531	16.6346	372.839	TULP2	protein_coding	TUB like protein 2 [Source:NCBI gene (formerly Entrezgene);Acc:101102666]
21	ENSOARG00000012613	537.688	16.6085	299.378		protein_coding
17	ENSOARG00000015300	534.562	16.512	328.341	LARP1B	protein_coding	La ribonucleoprotein 1B [Source:HGNC Symbol;Acc:HGNC:24704]
12	ENSOARG00000018372	534.281	16.5033	324.575		protein_coding
17	ENSOARG00000004549	533.875	16.4907	325.066		protein_coding
9	ENSOARG00000001261	532.656	16.4531	344.707	SPAG1	protein_coding	sperm associated antigen 1 [Source:NCBI gene (formerly Entrezgene);Acc:101104833]
6	ENSOARG00000014948	532.266	16.441	525.417	SH3BP2	protein_coding	SH3 domain binding protein 2 [Source:NCBI gene (formerly Entrezgene);Acc:101123467]
1	ENSOARG00000012286	530.422	16.3841	325.927	ADCY10	protein_coding	adenylate cyclase 10 [Source:NCBI gene (formerly Entrezgene);Acc:101111248]
24	ENSOARG00000011786	528.922	16.3377	321.066	MRPL28	protein_coding	mitochondrial ribosomal protein L28 [Source:NCBI gene (formerly Entrezgene);Acc:101109581]
4	ENSOARG00000009081	528.844	16.3353	332.296	NUP205	protein_coding	nucleoporin 205 [Source:NCBI gene (formerly Entrezgene);Acc:101101887]
23	ENSOARG00000005904	528.781	16.3334	323.196	CCDC178	protein_coding	coiled-coil domain containing 178 [Source:NCBI gene (formerly Entrezgene);Acc:101117383]
19	ENSOARG00000001972	528.578	16.3271	387.461	GORASP1	protein_coding	golgi reassembly stacking protein 1 [Source:NCBI gene (formerly Entrezgene);Acc:101117540]
11	ENSOARG00000006320	526.422	16.2605	354.789	B4GALNT2	protein_coding	beta-1,4-N-acetyl-galactosaminyltransferase 2 [Source:NCBI gene (formerly Entrezgene);Acc:101119323]
13	ENSOARG00000016022	525.781	16.2407	327.081	NDRG3	protein_coding	NDRG family member 3 [Source:NCBI gene (formerly Entrezgene);Acc:101122617]
15	ENSOARG00000009005	524.25	16.1934	395.3	C2CD3	protein_coding	C2 domain containing 3 centriole elongation regulator [Source:NCBI gene (formerly Entrezgene);Acc:101105438]
19	ENSOARG00000011364	524.062	16.1876	348.099	ZDHHC3	protein_coding	zinc finger DHHC-type palmitoyltransferase 3 [Source:NCBI gene (formerly Entrezgene);Acc:101120529]
1	ENSOARG00000010840	522.312	16.1336	332.477	RSPH1	protein_coding	radial spoke head component 1 [Source:NCBI gene (formerly Entrezgene);Acc:101105125]
8	ENSOARG00000000249	522.062	16.1259	421.713	MAP7	protein_coding	microtubule associated protein 7 [Source:NCBI gene (formerly Entrezgene);Acc:101112232]
3	ENSOARG00000016805	521.453	16.107	372.585		protein_coding	cytosolic 5'-nucleotidase 1B-like [Source:NCBI gene (formerly Entrezgene);Acc:101102216]
22	ENSOARG00000017864	519.234	16.0385	339.232	ADGRA1	protein_coding
8	ENSOARG00000012142	518.047	16.0018	231.398		protein_coding
3	ENSOARG00000017081	517.703	15.9912	518.663	KRT84	protein_coding	keratin 84 [Source:NCBI gene (formerly Entrezgene);Acc:100526798]
3	ENSOARG00000019458	517.672	15.9902	298.886	BABAM2	protein_coding	BRISC and BRCA1 A complex member 2 [Source:NCBI gene (formerly Entrezgene);Acc:101121412]
2	ENSOARG00000014514	517.344	15.9801	257.527	DNAH7	protein_coding	dynein axonemal heavy chain 7 [Source:NCBI gene (formerly Entrezgene);Acc:101119280]
4	ENSOARG00000013838	516.594	15.9569	347.751	TBRG4	protein_coding	transforming growth factor beta regulator 4 [Source:NCBI gene (formerly Entrezgene);Acc:101113841]
5	ENSOARG00000018644	515.969	15.9376	349.288	ELOF1	protein_coding	elongation factor 1 homolog [Source:NCBI gene (formerly Entrezgene);Acc:101120572]
17	ENSOARG00000011798	515.234	15.915	370.196	INPP4B	protein_coding	inositol polyphosphate-4-phosphatase type II B [Source:NCBI gene (formerly Entrezgene);Acc:101112848]
14	ENSOARG00000008717	514.859	15.9034	368.805	XRCC1	protein_coding	X-ray repair cross complementing 1 [Source:NCBI gene (formerly Entrezgene);Acc:101106279]
2	ENSOARG00000015250	514.047	15.8783	271.775	FDFT1	protein_coding	farnesyl-diphosphate farnesyltransferase 1 [Source:NCBI gene (formerly Entrezgene);Acc:101119109]
7	ENSOARG00000019216	513.828	15.8715	290.156	EMC9	protein_coding	ER membrane protein complex subunit 9 [Source:NCBI gene (formerly Entrezgene);Acc:101117671]
14	ENSOARG00000014990	513.391	15.858	283.407	ZNF613	protein_coding	zinc finger protein 613 [Source:NCBI gene (formerly Entrezgene);Acc:101114548]
2	ENSOARG00000010868	513.094	15.8488	387.146	TEX10	protein_coding	testis expressed 10 [Source:NCBI gene (formerly Entrezgene);Acc:101121747]
16	ENSOARG00000004239	513.078	15.8483	315.232	CPEB4	protein_coding	cytoplasmic polyadenylation element binding protein 4 [Source:NCBI gene (formerly Entrezgene);Acc:101110448]
11	ENSOARG00000010417	512.859	15.8416	312.156	HSF5	protein_coding	heat shock transcription factor 5 [Source:HGNC Symbol;Acc:HGNC:26862]
5	ENSOARG00000015380	512.828	15.8406	335.667	DNMT1	protein_coding	DNA methyltransferase 1 [Source:NCBI gene (formerly Entrezgene);Acc:443549]
4	ENSOARG00000005844	512.141	15.8194	351.63	GLCCI1	protein_coding	glucocorticoid induced 1 [Source:NCBI gene (formerly Entrezgene);Acc:101116138]
15	ENSOARG00000012189	511.797	15.8088	323.558	DGAT2	protein_coding	diacylglycerol O-acyltransferase 2 [Source:NCBI gene (formerly Entrezgene);Acc:101110535]
2	ENSOARG00000010382	511.781	15.8083	283.081	THSD7B	protein_coding	thrombospondin type 1 domain containing 7B [Source:NCBI gene (formerly Entrezgene);Acc:101115946]
7	ENSOARG00000003519	511.016	15.7846	336.101	TTC7B	protein_coding	tetratricopeptide repeat domain 7B [Source:NCBI gene (formerly Entrezgene);Acc:101115465]
4	ENSOARG00000008124	510.438	15.7668	334.355	ARL4A	protein_coding	ADP ribosylation factor like GTPase 4A [Source:NCBI gene (formerly Entrezgene);Acc:100145881]
12	ENSOARG00000014055	510.062	15.7552	401.95	LOC105611355	protein_coding	membrane cofactor protein-like [Source:NCBI gene (formerly Entrezgene);Acc:105611355]
14	ENSOARG00000008883	509.406	15.7349	367.811		protein_coding	interferon-inducible GTPase 5-like [Source:NCBI gene (formerly Entrezgene);Acc:101108075]
11	ENSOARG00000002452	508.625	15.7108	353.892	SYNRG	protein_coding	synergin gamma [Source:NCBI gene (formerly Entrezgene);Acc:101110252]
20	ENSOARG00000004853	505.859	15.6254	281.408	MEA1	protein_coding	male-enhanced antigen 1 [Source:NCBI gene (formerly Entrezgene);Acc:101111668]
2	ENSOARG00000010642	505.703	15.6205	275.208	GFRA2	protein_coding	GDNF family receptor alpha 2 [Source:NCBI gene (formerly Entrezgene);Acc:101119877]
1	ENSOARG00000020450	504.75	15.5911	323.584	CCDC50	protein_coding	coiled-coil domain containing 50 [Source:NCBI gene (formerly Entrezgene);Acc:101104368]
15	ENSOARG00000001539	504.391	15.58	314.932	CADM1	protein_coding	cell adhesion molecule 1 [Source:NCBI gene (formerly Entrezgene);Acc:101115479]
8	ENSOARG00000011501	504.266	15.5761	392.012	GRIK2	protein_coding	glutamate ionotropic receptor kainate type subunit 2 [Source:NCBI gene (formerly Entrezgene);Acc:101122701]
25	ENSOARG00000009033	504	15.5679	352.201	LRMDA	protein_coding	leucine rich melanocyte differentiation associated [Source:HGNC Symbol;Acc:HGNC:23405]
21	ENSOARG00000015269	503.438	15.5506	265.929		protein_coding	terminal uridylyl transferase 1, U6 snRNA-specific [Source:NCBI gene (formerly Entrezgene);Acc:101111503]
17	ENSOARG00000004713	503.328	15.5472	398.291	LOC101115734	protein_coding	disintegrin and metalloproteinase domain-containing protein 1a-like [Source:NCBI gene (formerly Entrezgene);Acc:101115734]
14	ENSOARG00000010829	502.781	15.5303	382.745	ARHGAP35	protein_coding	Rho GTPase activating protein 35 [Source:NCBI gene (formerly Entrezgene);Acc:101117354]
14	ENSOARG00000005340	501.969	15.5052	403.891		protein_coding
10	ENSOARG00000008448	501.281	15.484	343.503	CAB39L	protein_coding	calcium binding protein 39 like [Source:NCBI gene (formerly Entrezgene);Acc:101115803]
3	ENSOARG00000001250	500.406	15.4569	253.428	FAM166A	protein_coding	family with sequence similarity 166 member A [Source:NCBI gene (formerly Entrezgene);Acc:101104228]
12	ENSOARG00000001239	500.359	15.4555	334.189	CFAP74	protein_coding	cilia and flagella associated protein 74 [Source:NCBI gene (formerly Entrezgene);Acc:101122804]
11	ENSOARG00000008713	500.109	15.4478	455.985	FBF1	protein_coding	Fas binding factor 1 [Source:NCBI gene (formerly Entrezgene);Acc:101118886]
3	ENSOARG00000019909	500.094	15.4473	331.109	ITPR2	protein_coding	inositol 1,4,5-trisphosphate receptor type 2 [Source:NCBI gene (formerly Entrezgene);Acc:101113317]
3	ENSOARG00000018800	499.875	15.4405	295.05	LOC101113487	protein_coding	neuronal-specific septin-3 [Source:NCBI gene (formerly Entrezgene);Acc:101113487]
2	ENSOARG00000014032	499.453	15.4275	299.535	CCDC171	protein_coding	coiled-coil domain containing 171 [Source:NCBI gene (formerly Entrezgene);Acc:101122165]
5	ENSOARG00000016433	497.562	15.3691	329.27	REEP2	protein_coding	receptor accessory protein 2 [Source:NCBI gene (formerly Entrezgene);Acc:101111544]
1	ENSOARG00000012903	496.328	15.331	304.966	ITSN1	protein_coding	intersectin 1 [Source:NCBI gene (formerly Entrezgene);Acc:101120620]
11	ENSOARG00000011009	496.078	15.3232	307.92		protein_coding	inactive serine/threonine-protein kinase TEX14 [Source:NCBI gene (formerly Entrezgene);Acc:101102402]
9	ENSOARG00000017075	495.953	15.3194	362.639	MTFR1	protein_coding	mitochondrial fission regulator 1 [Source:NCBI gene (formerly Entrezgene);Acc:101120170]
24	ENSOARG00000004342	495.516	15.3059	492.01	UBN1	protein_coding	ubinuclein 1 [Source:NCBI gene (formerly Entrezgene);Acc:101104289]
24	ENSOARG00000005987	495.078	15.2923	395.077	SUN1	protein_coding	Sad1 and UNC84 domain containing 1 [Source:NCBI gene (formerly Entrezgene);Acc:101115676]
3	ENSOARG00000016693	494.672	15.2798	349.001	MIEF1	protein_coding	mitochondrial elongation factor 1 [Source:NCBI gene (formerly Entrezgene);Acc:101107085]
1	ENSOARG00000001642	494.422	15.2721	596.44	TESK2	protein_coding	testis associated actin remodelling kinase 2 [Source:NCBI gene (formerly Entrezgene);Acc:101111066]
16	ENSOARG00000009007	493.703	15.2499	253.101	MROH2B	protein_coding	maestro heat like repeat family member 2B [Source:NCBI gene (formerly Entrezgene);Acc:101116864]
24	ENSOARG00000012349	492.609	15.2161	291.072	IQCK	protein_coding	IQ motif containing K [Source:NCBI gene (formerly Entrezgene);Acc:101118657]
5	ENSOARG00000011840	491.953	15.1958	272.508	ISYNA1	protein_coding	inositol-3-phosphate synthase 1 [Source:NCBI gene (formerly Entrezgene);Acc:101109704]
2	ENSOARG00000009126	491.781	15.1905	276.643	PINK1	protein_coding	PTEN induced kinase 1 [Source:HGNC Symbol;Acc:HGNC:14581]
24	ENSOARG00000004173	491.609	15.1852	391.028	GLYR1	protein_coding	glyoxylate reductase 1 homolog [Source:NCBI gene (formerly Entrezgene);Acc:101103778]
13	ENSOARG00000005486	491.5	15.1818	452.315	GTSF1L	protein_coding	gametocyte specific factor 1 like [Source:NCBI gene (formerly Entrezgene);Acc:101107620]
6	ENSOARG00000011316	490.734	15.1582	277.65	TBC1D14	protein_coding	TBC1 domain family member 14 [Source:NCBI gene (formerly Entrezgene);Acc:101118104]
17	ENSOARG00000014331	489.938	15.1336	317.954	SPECC1L	protein_coding	sperm antigen with calponin homology and coiled-coil domains 1 like [Source:NCBI gene (formerly Entrezgene);Acc:101113175]
24	ENSOARG00000014254	489.656	15.1249	318.458	RPUSD1	protein_coding	RNA pseudouridine synthase domain containing 1 [Source:NCBI gene (formerly Entrezgene);Acc:101111926]
3	ENSOARG00000019755	488.219	15.0805	318.897	PPHLN1	protein_coding	periphilin 1 [Source:NCBI gene (formerly Entrezgene);Acc:101115951]
12	ENSOARG00000009633	486.75	15.0351	314.753	ANGEL2	protein_coding	angel homolog 2 [Source:NCBI gene (formerly Entrezgene);Acc:101113611]
11	ENSOARG00000015404	486.719	15.0341	289.754	MAP2K4	protein_coding	mitogen-activated protein kinase kinase 4 [Source:NCBI gene (formerly Entrezgene);Acc:101115045]
12	ENSOARG00000014909	486.719	15.0341	344.543	CEP104	protein_coding	centrosomal protein 104 [Source:NCBI gene (formerly Entrezgene);Acc:101102160]
4	ENSOARG00000009182	486.672	15.0327	325.489	TAX1BP1	protein_coding	Tax1 binding protein 1 [Source:NCBI gene (formerly Entrezgene);Acc:101103972]
7	ENSOARG00000021180	486.5	15.0274	286.527	DCAF5	protein_coding	DDB1 and CUL4 associated factor 5 [Source:NCBI gene (formerly Entrezgene);Acc:101117336]
7	ENSOARG00000020775	485.016	14.9815	328.529	HERC1	protein_coding	HECT and RLD domain containing E3 ubiquitin protein ligase family member 1 [Source:NCBI gene (formerly Entrezgene);Acc:101110595]
12	ENSOARG00000009827	484.719	14.9724	302.126	VASH2	protein_coding	vasohibin 2 [Source:NCBI gene (formerly Entrezgene);Acc:101113869]
9	ENSOARG00000005028	484.375	14.9617	339.124	PTDSS1	protein_coding	phosphatidylserine synthase 1 [Source:NCBI gene (formerly Entrezgene);Acc:101108059]
3	ENSOARG00000011724	483.797	14.9439	347.646	TOR2A	protein_coding	torsin family 2 member A [Source:NCBI gene (formerly Entrezgene);Acc:101102798]
3	ENSOARG00000013917	483.703	14.941	306.146	ITPRIPL1	protein_coding	ITPRIP like 1 [Source:NCBI gene (formerly Entrezgene);Acc:101112636]
14	ENSOARG00000006663	483.469	14.9338	370.516	CFDP1	protein_coding	craniofacial development protein 1 [Source:NCBI gene (formerly Entrezgene);Acc:101116755]
20	ENSOARG00000010561	482.891	14.9159	270.798		protein_coding	high mobility group AT-hook 1 [Source:HGNC Symbol;Acc:HGNC:5010]
14	ENSOARG00000012427	482.578	14.9062	344.559	NUCB1	protein_coding	nucleobindin 1 [Source:NCBI gene (formerly Entrezgene);Acc:101102923]
7	ENSOARG00000002671	480.672	14.8474	285.91	SNW1	protein_coding	SNW domain containing 1 [Source:NCBI gene (formerly Entrezgene);Acc:101115879]
14	ENSOARG00000003901	480.641	14.8464	287.801		protein_coding	zinc finger protein 23 [Source:NCBI gene (formerly Entrezgene);Acc:101105593]
5	ENSOARG00000018366	480.109	14.83	276.447	CCDC151	protein_coding	coiled-coil domain containing 151 [Source:NCBI gene (formerly Entrezgene);Acc:101119302]
1	ENSOARG00000017642	479.938	14.8247	288.106	THAP4	protein_coding	THAP domain containing 4 [Source:HGNC Symbol;Acc:HGNC:23187]
17	ENSOARG00000017561	479.75	14.8189	254.444	MRPL40	protein_coding	mitochondrial ribosomal protein L40 [Source:HGNC Symbol;Acc:HGNC:14491]
24	ENSOARG00000015755	479.734	14.8184	389.804		protein_coding	cerebellar degeneration related protein 2 [Source:NCBI gene (formerly Entrezgene);Acc:101115091]
11	ENSOARG00000000169	479.703	14.8174	279.884		protein_coding	CEP295 N-terminal like [Source:NCBI gene (formerly Entrezgene);Acc:101122872]
18	ENSOARG00000002920	479.125	14.7996	331.746	MPI	protein_coding	mannose phosphate isomerase [Source:NCBI gene (formerly Entrezgene);Acc:101107901]
1	ENSOARG00000018358	479.078	14.7981	559.185	SENP7	protein_coding	SUMO specific peptidase 7 [Source:NCBI gene (formerly Entrezgene);Acc:101111506]
1	ENSOARG00000000624	478.766	14.7885	366.436	IPO13	protein_coding	importin 13 [Source:NCBI gene (formerly Entrezgene);Acc:101113708]
3	ENSOARG00000015196	478.578	14.7827	329.903	CHPT1	protein_coding	choline phosphotransferase 1 [Source:NCBI gene (formerly Entrezgene);Acc:101108821]
2	ENSOARG00000019940	477.922	14.7624	352.231	ATG9A	protein_coding	autophagy related 9A [Source:NCBI gene (formerly Entrezgene);Acc:100913171]
3	ENSOARG00000019141	477.75	14.7571	261.536	PREB	protein_coding	prolactin regulatory element binding [Source:NCBI gene (formerly Entrezgene);Acc:101114090]
2	ENSOARG00000008659	477.359	14.745	456.217	NEB	protein_coding	nebulin [Source:NCBI gene (formerly Entrezgene);Acc:101118671]
12	ENSOARG00000003904	476.844	14.7291	289.984	LOC101115386	protein_coding	histone H3.3C-like [Source:NCBI gene (formerly Entrezgene);Acc:101115386]
23	ENSOARG00000007514	476.828	14.7286	257.562	CABYR	protein_coding	calcium binding tyrosine phosphorylation regulated [Source:NCBI gene (formerly Entrezgene);Acc:101119268]
14	ENSOARG00000011503	476.594	14.7214	337.029	COX4I1	protein_coding	cytochrome c oxidase subunit 4 isoform 1, mitochondrial [Source:NCBI gene (formerly Entrezgene);Acc:101105179]
4	ENSOARG00000003531	476.406	14.7156	456.454	THAP5	protein_coding	THAP domain containing 5 [Source:NCBI gene (formerly Entrezgene);Acc:101114099]
7	ENSOARG00000021096	476.281	14.7117	423.279	KTN1	protein_coding	kinectin 1 [Source:NCBI gene (formerly Entrezgene);Acc:101119479]
17	ENSOARG00000003569	476.188	14.7088	266.507	KSR2	protein_coding	kinase suppressor of ras 2 [Source:NCBI gene (formerly Entrezgene);Acc:101110179]
3	ENSOARG00000020004	475.703	14.6939	306.396	SLC1A4	protein_coding	solute carrier family 1 member 4 [Source:HGNC Symbol;Acc:HGNC:10942]
24	ENSOARG00000014322	475.094	14.6751	347.396	CHTF18	protein_coding	chromosome transmission fidelity factor 18 [Source:NCBI gene (formerly Entrezgene);Acc:101105623]
2	ENSOARG00000014752	473.578	14.6282	338.806	TOPORS	protein_coding	TOP1 binding arginine/serine rich protein, E3 ubiquitin ligase [Source:HGNC Symbol;Acc:HGNC:21653]
3	ENSOARG00000000558	472.484	14.5945	286.375	RANBP2	protein_coding	E3 SUMO-protein ligase RanBP2 [Source:NCBI gene (formerly Entrezgene);Acc:101116816]
18	ENSOARG00000001259	472.359	14.5906	305.679	UBE2Q2	protein_coding	ubiquitin conjugating enzyme E2 Q2 [Source:NCBI gene (formerly Entrezgene);Acc:101101924]
21	ENSOARG00000001498	471.922	14.5771	313.333	CATSPER1	protein_coding	cation channel sperm associated 1 [Source:NCBI gene (formerly Entrezgene);Acc:101103937]
11	ENSOARG00000005929	471.703	14.5703	277.224		protein_coding
2	ENSOARG00000010191	471.062	14.5505	281.271	PEBP4	protein_coding	phosphatidylethanolamine binding protein 4 [Source:NCBI gene (formerly Entrezgene);Acc:101113986]
9	ENSOARG00000000962	470.266	14.5259	266.203	RHPN1	protein_coding	rhophilin Rho GTPase binding protein 1 [Source:NCBI gene (formerly Entrezgene);Acc:101114282]
1	ENSOARG00000020553	469.984	14.5172	307.178	BCL9	protein_coding	BCL9 transcription coactivator [Source:NCBI gene (formerly Entrezgene);Acc:101114572]
5	ENSOARG00000009991	469.984	14.5172	263.675	FARSA	protein_coding	phenylalanyl-tRNA synthetase subunit alpha [Source:NCBI gene (formerly Entrezgene);Acc:101105073]
13	ENSOARG00000014369	469.562	14.5042	380.26	SVIL	protein_coding	supervillin [Source:NCBI gene (formerly Entrezgene);Acc:101119493]
12	ENSOARG00000001352	468.875	14.483	341.048	SMG7	protein_coding	SMG7 nonsense mediated mRNA decay factor [Source:NCBI gene (formerly Entrezgene);Acc:101105838]
11	ENSOARG00000000274	468.109	14.4593	302.245	TEKT1	protein_coding	tektin 1 [Source:NCBI gene (formerly Entrezgene);Acc:101103164]
3	ENSOARG00000020496	467.594	14.4434	313.018	PLEKHA5	protein_coding	pleckstrin homology domain containing A5 [Source:NCBI gene (formerly Entrezgene);Acc:101121844]
23	ENSOARG00000004770	467.078	14.4275	239.098	MBD2	protein_coding	methyl-CpG binding domain protein 2 [Source:NCBI gene (formerly Entrezgene);Acc:494443]
11	ENSOARG00000006175	466.344	14.4048	290.391	PHOSPHO1	protein_coding	phosphoethanolamine/phosphocholine phosphatase 1 [Source:NCBI gene (formerly Entrezgene);Acc:101112333]
9	ENSOARG00000008825	465.984	14.3937	344.103	NDUFB9	protein_coding	NADH:ubiquinone oxidoreductase subunit B9 [Source:NCBI gene (formerly Entrezgene);Acc:101106179]
1	ENSOARG00000020062	465.047	14.3647	247.634	GOLGB1	protein_coding	golgin B1 [Source:NCBI gene (formerly Entrezgene);Acc:101110468]
3	ENSOARG00000020470	464.719	14.3546	284.065	AEBP2	protein_coding	AE binding protein 2 [Source:NCBI gene (formerly Entrezgene);Acc:101121336]
13	ENSOARG00000010152	464.422	14.3454	292.903	ANKEF1	protein_coding	ankyrin repeat and EF-hand domain containing 1 [Source:NCBI gene (formerly Entrezgene);Acc:101108328]
23	ENSOARG00000003371	464.406	14.3449	310.426	PIAS2	protein_coding	protein inhibitor of activated STAT 2 [Source:NCBI gene (formerly Entrezgene);Acc:101112782]
17	ENSOARG00000015529	462.047	14.2721	305.23	MAPK1	protein_coding	mitogen-activated protein kinase 1 [Source:NCBI gene (formerly Entrezgene);Acc:101115485]
1	ENSOARG00000005093	461.797	14.2643	315.669	ARHGEF2	protein_coding	Rho/Rac guanine nucleotide exchange factor 2 [Source:NCBI gene (formerly Entrezgene);Acc:101121729]
7	ENSOARG00000002500	461.172	14.245	246.265	NOXRED1	protein_coding	NADP dependent oxidoreductase domain containing 1 [Source:NCBI gene (formerly Entrezgene);Acc:101110849]
21	ENSOARG00000005562	460.812	14.2339	344.578	PCF11	protein_coding	PCF11 cleavage and polyadenylation factor subunit [Source:NCBI gene (formerly Entrezgene);Acc:101106469]
21	ENSOARG00000010447	460.719	14.231	295.829	EHD1	protein_coding	EH domain containing 1 [Source:NCBI gene (formerly Entrezgene);Acc:101118911]
3	ENSOARG00000017236	458.219	14.1538	300.69	PUM2	protein_coding	pumilio RNA binding family member 2 [Source:NCBI gene (formerly Entrezgene);Acc:101103795]
1	ENSOARG00000002014	457.688	14.1374	281.398		protein_coding	GC-rich promoter binding protein 1 like 1 [Source:NCBI gene (formerly Entrezgene);Acc:101122478]
13	ENSOARG00000016854	457.172	14.1215	254.498	CREM	protein_coding	cAMP responsive element modulator [Source:HGNC Symbol;Acc:HGNC:2352]
4	ENSOARG00000009665	456.953	14.1147	229.667	MTPN	protein_coding	myotrophin [Source:HGNC Symbol;Acc:HGNC:15667]
16	ENSOARG00000014259	456.766	14.1089	359.937	CCT5	protein_coding	chaperonin containing TCP1 subunit 5 [Source:NCBI gene (formerly Entrezgene);Acc:101122217]
13	ENSOARG00000013446	456.281	14.094	350.905	SFMBT2	protein_coding	Scm like with four mbt domains 2 [Source:NCBI gene (formerly Entrezgene);Acc:101114040]
14	ENSOARG00000007684	455.938	14.0833	438.298	LIPE	protein_coding	lipase E, hormone sensitive type [Source:NCBI gene (formerly Entrezgene);Acc:100169699]
2	ENSOARG00000004275	455.891	14.0819	313.119	ARID1A	protein_coding	AT-rich interaction domain 1A [Source:NCBI gene (formerly Entrezgene);Acc:101115263]
3	ENSOARG00000013368	455.859	14.0809	252.3	NR6A1	protein_coding	nuclear receptor subfamily 6 group A member 1 [Source:NCBI gene (formerly Entrezgene);Acc:100302637]
21	ENSOARG00000013098	455.859	14.0809	301.162	PPP1R32	protein_coding	protein phosphatase 1 regulatory subunit 32 [Source:NCBI gene (formerly Entrezgene);Acc:101108090]
12	ENSOARG00000006080	455.328	14.0645	280.702	SDF4	protein_coding	stromal cell derived factor 4 [Source:NCBI gene (formerly Entrezgene);Acc:101106026]
3	ENSOARG00000002388	455.266	14.0626	312.008		protein_coding	anaphase promoting complex subunit 2 [Source:HGNC Symbol;Acc:HGNC:19989]
3	ENSOARG00000005156	453.969	14.0225	270.433	ATN1	protein_coding	atrophin 1 [Source:NCBI gene (formerly Entrezgene);Acc:101108302]
7	ENSOARG00000020903	453.75	14.0158	298.753	CCPG1	protein_coding	dynein axonemal assembly factor 4 [Source:NCBI gene (formerly Entrezgene);Acc:101122030]
17	ENSOARG00000015907	453.703	14.0143	204.391	YDJC	protein_coding	YdjC chitooligosaccharide deacetylase homolog [Source:NCBI gene (formerly Entrezgene);Acc:101120195]
5	ENSOARG00000009811	453.672	14.0134	282.048	SUGP2	protein_coding	SURP and G-patch domain containing 2 [Source:NCBI gene (formerly Entrezgene);Acc:101106843]
24	ENSOARG00000012399	453.547	14.0095	317.985	PIGQ	protein_coding	phosphatidylinositol glycan anchor biosynthesis class Q [Source:NCBI gene (formerly Entrezgene);Acc:101102364]
5	ENSOARG00000002768	452.391	13.9738	400.866	EVI5L	protein_coding	ecotropic viral integration site 5 like [Source:NCBI gene (formerly Entrezgene);Acc:101102563]
4	ENSOARG00000017958	452.328	13.9719	279.164	ANKIB1	protein_coding	ankyrin repeat and IBR domain containing 1 [Source:NCBI gene (formerly Entrezgene);Acc:101111273]
8	ENSOARG00000004216	452.078	13.9641	270.11	TFB1M	protein_coding	transcription factor B1, mitochondrial [Source:NCBI gene (formerly Entrezgene);Acc:101106438]
20	ENSOARG00000013253	452	13.9617	284.559	RANBP9	protein_coding	RAN binding protein 9 [Source:NCBI gene (formerly Entrezgene);Acc:101114566]
4	ENSOARG00000009641	451.844	13.9569	363.789	HDAC9	protein_coding	histone deacetylase 9 [Source:HGNC Symbol;Acc:HGNC:14065]
13	ENSOARG00000012269	451.438	13.9443	271.649	UQCC1	protein_coding	ubiquinol-cytochrome-c reductase complex assembly factor 1 [Source:NCBI gene (formerly Entrezgene);Acc:101116076]
17	ENSOARG00000013358	450.469	13.9144	276.217	MORN3	protein_coding	MORN repeat containing 3 [Source:NCBI gene (formerly Entrezgene);Acc:101123583]
5	ENSOARG00000007549	448.828	13.8637	371.828	LPAR2	protein_coding	lysophosphatidic acid receptor 2 [Source:NCBI gene (formerly Entrezgene);Acc:101104572]
18	ENSOARG00000010540	448.609	13.857	261.829	SV2B	protein_coding	synaptic vesicle glycoprotein 2B [Source:NCBI gene (formerly Entrezgene);Acc:101120867]
25	ENSOARG00000005337	448.562	13.8555	304.709	VPS26A	protein_coding	VPS26, retromer complex component A [Source:NCBI gene (formerly Entrezgene);Acc:101104294]
24	ENSOARG00000003184	448.25	13.8459	310.68	NUPR1	protein_coding	nuclear protein 1, transcriptional regulator [Source:NCBI gene (formerly Entrezgene);Acc:101113556]
16	ENSOARG00000003028	447.516	13.8232	290.082	DOCK2	protein_coding	dedicator of cytokinesis 2 [Source:NCBI gene (formerly Entrezgene);Acc:101104011]
10	ENSOARG00000011926	446.438	13.7899	329.337	KATNAL1	protein_coding	katanin catalytic subunit A1 like 1 [Source:NCBI gene (formerly Entrezgene);Acc:101112580]
12	ENSOARG00000008477	446.203	13.7827	242.377	SPEN	protein_coding	spen family transcriptional repressor [Source:NCBI gene (formerly Entrezgene);Acc:101108848]
3	ENSOARG00000020857	444.781	13.7387	264.412	DUSP16	protein_coding	dual specificity phosphatase 16 [Source:NCBI gene (formerly Entrezgene);Acc:101118942]
4	ENSOARG00000005327	443.688	13.705	340.595	DPY19L2	protein_coding	dpy-19 like 2 [Source:NCBI gene (formerly Entrezgene);Acc:101117923]
3	ENSOARG00000009383	443.625	13.703	339.41	TBC1D13	protein_coding	TBC1 domain family member 13 [Source:NCBI gene (formerly Entrezgene);Acc:101118173]
15	ENSOARG00000017307	442.594	13.6712	299.58	TTC12	protein_coding	tetratricopeptide repeat domain 12 [Source:NCBI gene (formerly Entrezgene);Acc:101109209]
6	ENSOARG00000007255	441.641	13.6417	412.524	UBA6	protein_coding	ubiquitin like modifier activating enzyme 6 [Source:NCBI gene (formerly Entrezgene);Acc:101115278]
1	ENSOARG00000014238	441.078	13.6244	331.677	WDR63	protein_coding	WD repeat domain 63 [Source:NCBI gene (formerly Entrezgene);Acc:101112532]
7	ENSOARG00000020746	440.062	13.593	249.607	CSNK1G1	protein_coding	casein kinase 1 gamma 1 [Source:NCBI gene (formerly Entrezgene);Acc:101109276]
13	ENSOARG00000009419	439.922	13.5886	234.483		protein_coding	zinc finger MYND-type containing 8 [Source:NCBI gene (formerly Entrezgene);Acc:101115146]
15	ENSOARG00000003807	439.422	13.5732	384.246		protein_coding	leucine-rich repeat-containing protein 51 [Source:NCBI gene (formerly Entrezgene);Acc:101119753]
7	ENSOARG00000018765	438.688	13.5505	326.672	LRRC49	protein_coding	leucine rich repeat containing 49 [Source:NCBI gene (formerly Entrezgene);Acc:101107966]
2	ENSOARG00000012072	438.125	13.5331	258.344	UNC13B	protein_coding	unc-13 homolog B [Source:NCBI gene (formerly Entrezgene);Acc:101117731]
3	ENSOARG00000013739	437.734	13.5211	237.967	TUBA8	protein_coding	tubulin alpha 8 [Source:NCBI gene (formerly Entrezgene);Acc:101118605]
3	ENSOARG00000010376	437.219	13.5051	264.854	TTC27	protein_coding	tetratricopeptide repeat domain 27 [Source:NCBI gene (formerly Entrezgene);Acc:101103388]
3	ENSOARG00000015184	436.969	13.4974	252.966	YWHAQ	protein_coding	tyrosine 3-monooxygenase/tryptophan 5-monooxygenase activation protein theta [Source:NCBI gene (formerly Entrezgene);Acc:101117574]
17	ENSOARG00000013499	436.844	13.4936	287.124	ULK1	protein_coding	unc-51 like autophagy activating kinase 1 [Source:NCBI gene (formerly Entrezgene);Acc:101117701]
1	ENSOARG00000013139	436.266	13.4757	246.901	GART	protein_coding	phosphoribosylglycinamide formyltransferase, phosphoribosylglycinamide synthetase, phosphoribosylaminoimidazole synthetase [Source:NCBI gene (formerly Entrezgene);Acc:101121731]
17	ENSOARG00000002106	434.703	13.4274	260	TTC28	protein_coding	tetratricopeptide repeat domain 28 [Source:NCBI gene (formerly Entrezgene);Acc:101119674]
22	ENSOARG00000007753	434.172	13.411	327.385	CFAP58	protein_coding	cilia and flagella associated protein 58 [Source:NCBI gene (formerly Entrezgene);Acc:101116527]
20	ENSOARG00000015162	433.625	13.3941	245.88	BTBD9	protein_coding	BTB domain containing 9 [Source:HGNC Symbol;Acc:HGNC:21228]
15	ENSOARG00000012416	433.438	13.3883	332.5		protein_coding	UV radiation resistance associated [Source:NCBI gene (formerly Entrezgene);Acc:101108687]
14	ENSOARG00000003848	433.422	13.3879	269.362	RPS5	protein_coding	ribosomal protein S5 [Source:NCBI gene (formerly Entrezgene);Acc:101111994]
14	ENSOARG00000001314	433.281	13.3835	290.389		protein_coding	zinc finger protein 628 [Source:NCBI gene (formerly Entrezgene);Acc:101119751]
5	ENSOARG00000017454	433.25	13.3826	240.153	SMARCA4	protein_coding	SWI/SNF related, matrix associated, actin dependent regulator of chromatin, subfamily a, member 4 [Source:NCBI gene (formerly Entrezgene);Acc:101116565]
24	ENSOARG00000013879	430.547	13.2991	281.356	DNAH3	protein_coding	dynein axonemal heavy chain 3 [Source:NCBI gene (formerly Entrezgene);Acc:101113559]
16	ENSOARG00000016392	430.141	13.2865	285.477	CLPTM1L	protein_coding	CLPTM1 like [Source:HGNC Symbol;Acc:HGNC:24308]
11	ENSOARG00000015076	429.734	13.274	243.517	SMG6	protein_coding	SMG6 nonsense mediated mRNA decay factor [Source:NCBI gene (formerly Entrezgene);Acc:101117944]
24	ENSOARG00000003467	429.562	13.2687	320.911	HMOX2	protein_coding	heme oxygenase 2 [Source:NCBI gene (formerly Entrezgene);Acc:101102279]
11	ENSOARG00000017643	429.203	13.2576	254.41	ASPSCR1	protein_coding	ASPSCR1 tether for SLC2A4, UBX domain containing [Source:NCBI gene (formerly Entrezgene);Acc:101107539]
9	ENSOARG00000016993	429.156	13.2561	332.226	AZIN1	protein_coding	antizyme inhibitor 1 [Source:NCBI gene (formerly Entrezgene);Acc:101122702]
JH924885.1	ENSOARG00000001025	429.141	13.2556	186.854		protein_coding
1	ENSOARG00000020674	429.047	13.2527	306.675	FXR1	protein_coding	FMR1 autosomal homolog 1 [Source:NCBI gene (formerly Entrezgene);Acc:101104706]
1	ENSOARG00000012407	426.547	13.1755	527.991	ERICH3	protein_coding	glutamate rich 3 [Source:NCBI gene (formerly Entrezgene);Acc:101106818]
1	ENSOARG00000020328	426.422	13.1716	235.877	UBXN7	protein_coding	UBX domain protein 7 [Source:NCBI gene (formerly Entrezgene);Acc:101121477]
16	ENSOARG00000011315	426.266	13.1668	294.196	SPEF2	protein_coding	sperm flagellar protein 2 [Source:NCBI gene (formerly Entrezgene);Acc:101111394]
14	ENSOARG00000002953	425.719	13.1499	276.95	LRRC36	protein_coding	leucine rich repeat containing 36 [Source:NCBI gene (formerly Entrezgene);Acc:101113262]
26	ENSOARG00000008888	424.859	13.1234	288.11	PCM1	protein_coding	pericentriolar material 1 [Source:NCBI gene (formerly Entrezgene);Acc:101118162]
11	ENSOARG00000004835	424.312	13.1065	352.989	BRCA1	protein_coding	BRCA1 DNA repair associated [Source:NCBI gene (formerly Entrezgene);Acc:101108584]
6	ENSOARG00000018773	424.016	13.0973	319.756		protein_coding	BMP2 inducible kinase [Source:NCBI gene (formerly Entrezgene);Acc:101107523]
2	ENSOARG00000005185	423.875	13.093	290.684	SH3YL1	protein_coding	SH3 and SYLF domain containing 1 [Source:NCBI gene (formerly Entrezgene);Acc:101111940]
8	ENSOARG00000005060	423.844	13.092	211.404		protein_coding	WD repeat domain 27 [Source:NCBI gene (formerly Entrezgene);Acc:101117085]
21	ENSOARG00000013990	423.766	13.0896	257.903	SPATA19	protein_coding	spermatogenesis associated 19 [Source:NCBI gene (formerly Entrezgene);Acc:101117629]
3	ENSOARG00000014404	423.25	13.0737	283.15	TTLL11	protein_coding	tubulin tyrosine ligase like 11 [Source:NCBI gene (formerly Entrezgene);Acc:101121845]
3	ENSOARG00000012942	422.469	13.0495	275.238	RABEPK	protein_coding	Rab9 effector protein with kelch motifs [Source:NCBI gene (formerly Entrezgene);Acc:101106502]
7	ENSOARG00000003595	421.891	13.0317	200.794	CASC4	protein_coding	protein CASC4 [Source:NCBI gene (formerly Entrezgene);Acc:101115969]
25	ENSOARG00000003291	421.688	13.0254	353.595	DISC1	protein_coding	DISC1 scaffold protein [Source:NCBI gene (formerly Entrezgene);Acc:101114672]
26	ENSOARG00000002101	421.672	13.0249	256.831	ADAM2	protein_coding	disintegrin and metalloproteinase domain-containing protein 2 [Source:NCBI gene (formerly Entrezgene);Acc:101120051]
JH924364.1	ENSOARG00000001596	420.984	13.0037	334.704		protein_coding
6	ENSOARG00000009911	420.906	13.0013	281.874	PROM1	protein_coding	prominin 1 [Source:NCBI gene (formerly Entrezgene);Acc:101107197]
17	ENSOARG00000003765	420.75	12.9964	234.882	GAS2L1	protein_coding	growth arrest specific 2 like 1 [Source:NCBI gene (formerly Entrezgene);Acc:101107225]
10	ENSOARG00000005010	420.625	12.9926	305.638	TPP2	protein_coding	tripeptidyl peptidase 2 [Source:NCBI gene (formerly Entrezgene);Acc:101113507]
14	ENSOARG00000004502	420.438	12.9868	306.925	GPI	protein_coding	glucose-6-phosphate isomerase [Source:NCBI gene (formerly Entrezgene);Acc:101112413]
2	ENSOARG00000015055	420.422	12.9863	301.925	KIF13B	protein_coding	kinesin family member 13B [Source:NCBI gene (formerly Entrezgene);Acc:101109076]
1	ENSOARG00000015013	419.516	12.9583	389.804		protein_coding
3	ENSOARG00000007056	419.406	12.9549	218.45	NUP214	protein_coding	nucleoporin 214 [Source:NCBI gene (formerly Entrezgene);Acc:101114502]
1	ENSOARG00000018016	418.938	12.9405	237.029	PASK	protein_coding	PAS domain containing serine/threonine kinase [Source:NCBI gene (formerly Entrezgene);Acc:101102694]
14	ENSOARG00000009857	417.641	12.9004	222.245	ERCC2	protein_coding	ERCC excision repair 2, TFIIH core complex helicase subunit [Source:NCBI gene (formerly Entrezgene);Acc:101116341]
15	ENSOARG00000016115	416.906	12.8777	215.621	SYT9	protein_coding	synaptotagmin 9 [Source:HGNC Symbol;Acc:HGNC:19265]
15	ENSOARG00000002200	416.812	12.8748	273.682	NUP98	protein_coding	nucleoporin 98 and 96 precursor [Source:NCBI gene (formerly Entrezgene);Acc:101117360]
2	ENSOARG00000018539	414.469	12.8024	279.94	LOC101103876	protein_coding	uncharacterized LOC101103876 [Source:NCBI gene (formerly Entrezgene);Acc:101103876]
4	ENSOARG00000003490	414.344	12.7986	334.943	IQCA1L	protein_coding	IQ motif containing with AAA domain 1 like [Source:HGNC Symbol;Acc:HGNC:22831]
11	ENSOARG00000010695	413.953	12.7865	253.208		protein_coding	leucine-rich repeat-containing protein 37A3-like [Source:NCBI gene (formerly Entrezgene);Acc:101120000]
11	ENSOARG00000017976	413.797	12.7817	373.364	ATP2A3	protein_coding	ATPase sarcoplasmic/endoplasmic reticulum Ca2+ transporting 3 [Source:NCBI gene (formerly Entrezgene);Acc:101111207]
17	ENSOARG00000012717	413.031	12.758	243.825	CLGN	protein_coding	calmegin [Source:NCBI gene (formerly Entrezgene);Acc:101115069]
20	ENSOARG00000013405	412.609	12.745	299.254	ABCF1	protein_coding	ATP binding cassette subfamily F member 1 [Source:NCBI gene (formerly Entrezgene);Acc:101103598]
21	ENSOARG00000006572	412.188	12.732	196.246		protein_coding
5	ENSOARG00000008672	411.969	12.7252	262.989	CDC34	protein_coding	cell division cycle 34, ubiqiutin conjugating enzyme [Source:NCBI gene (formerly Entrezgene);Acc:101107962]
13	ENSOARG00000002597	411.828	12.7209	234.105	CHD6	protein_coding	chromodomain helicase DNA binding protein 6 [Source:NCBI gene (formerly Entrezgene);Acc:101104333]
24	ENSOARG00000003930	411.031	12.6962	229.334	SEPTIN12	protein_coding	septin 12 [Source:NCBI gene (formerly Entrezgene);Acc:101103776]
12	ENSOARG00000010018	410.641	12.6842	250.58		protein_coding
24	ENSOARG00000017059	410.078	12.6668	282.712	TBL3	protein_coding	transducin beta like 3 [Source:NCBI gene (formerly Entrezgene);Acc:101112621]
2	ENSOARG00000016728	409.594	12.6518	214.169	NUP35	protein_coding	nucleoporin 35 [Source:NCBI gene (formerly Entrezgene);Acc:101117305]
24	ENSOARG00000002357	409.375	12.6451	290.771	TUFM	protein_coding	Tu translation elongation factor, mitochondrial [Source:NCBI gene (formerly Entrezgene);Acc:101121740]
13	ENSOARG00000012767	408.797	12.6272	505.314	CEP250	protein_coding	centrosomal protein 250 [Source:NCBI gene (formerly Entrezgene);Acc:101120102]
13	ENSOARG00000003470	408.594	12.621	258.851	KIF3B	protein_coding	kinesin family member 3B [Source:NCBI gene (formerly Entrezgene);Acc:101104261]
21	ENSOARG00000014412	408.484	12.6176	237.478	NDUFS8	protein_coding	NADH:ubiquinone oxidoreductase core subunit S8 [Source:NCBI gene (formerly Entrezgene);Acc:101112935]
6	ENSOARG00000014115	408.125	12.6065	383.139	HTT	protein_coding	huntingtin [Source:NCBI gene (formerly Entrezgene);Acc:100216476]
18	ENSOARG00000014515	408	12.6026	287.152	MEX3B	protein_coding	mex-3 RNA binding family member B [Source:HGNC Symbol;Acc:HGNC:25297]
21	ENSOARG00000008229	407.859	12.5983	230.192	IFITM5	protein_coding	interferon induced transmembrane protein 5 [Source:HGNC Symbol;Acc:HGNC:16644]
9	ENSOARG00000011884	407.312	12.5814	233.218	PRKDC	protein_coding	protein kinase, DNA-activated, catalytic subunit [Source:NCBI gene (formerly Entrezgene);Acc:101111377]
24	ENSOARG00000005137	407.266	12.5799	321.21	EIF3B	protein_coding	eukaryotic translation initiation factor 3 subunit B [Source:NCBI gene (formerly Entrezgene);Acc:101112875]
1	ENSOARG00000018122	407.219	12.5785	280.365	RTCA	protein_coding	RNA 3'-terminal phosphate cyclase [Source:NCBI gene (formerly Entrezgene);Acc:101121230]
11	ENSOARG00000014972	406.688	12.5621	350.231	MED13	protein_coding	mediator complex subunit 13 [Source:NCBI gene (formerly Entrezgene);Acc:101107616]
21	ENSOARG00000014051	406.656	12.5611	338.651	ALDH3B2	protein_coding	aldehyde dehydrogenase family 3 member B1 [Source:NCBI gene (formerly Entrezgene);Acc:101111922]
5	ENSOARG00000008188	406.656	12.5611	314.271	ANXA6	protein_coding	annexin A6 [Source:NCBI gene (formerly Entrezgene);Acc:101105245]
18	ENSOARG00000012626	406.406	12.5534	300.386	TRIP11	protein_coding	thyroid hormone receptor interactor 11 [Source:NCBI gene (formerly Entrezgene);Acc:101113176]
14	ENSOARG00000007916	405.969	12.5399	288.305	WWOX	protein_coding	WW domain containing oxidoreductase [Source:HGNC Symbol;Acc:HGNC:12799]
8	ENSOARG00000008594	405.531	12.5264	283.044	CEP85L	protein_coding	centrosomal protein 85 like [Source:NCBI gene (formerly Entrezgene);Acc:101103576]
2	ENSOARG00000009177	405.219	12.5167	251.367	LOC101111693	protein_coding	disintegrin and metalloproteinase domain-containing protein 20-like [Source:NCBI gene (formerly Entrezgene);Acc:101111693]
1	ENSOARG00000015604	405.016	12.5104	309.715	SATB1	protein_coding	SATB homeobox 1 [Source:NCBI gene (formerly Entrezgene);Acc:101115254]
1	ENSOARG00000019685	404.953	12.5085	285.207	SH3D21	protein_coding	SH3 domain containing 21 [Source:NCBI gene (formerly Entrezgene);Acc:101117295]
21	ENSOARG00000004326	404.781	12.5032	367.542	CCDC81	protein_coding	coiled-coil domain containing 81 [Source:NCBI gene (formerly Entrezgene);Acc:101113447]
11	ENSOARG00000000523	404.672	12.4998	266.22	RANGRF	protein_coding	RAN guanine nucleotide release factor [Source:NCBI gene (formerly Entrezgene);Acc:101107111]
4	ENSOARG00000013581	404.656	12.4993	265.624	BRAF	protein_coding	B-Raf proto-oncogene, serine/threonine kinase [Source:NCBI gene (formerly Entrezgene);Acc:101107438]
24	ENSOARG00000016574	404.344	12.4897	285.419	PCOLCE	protein_coding	procollagen C-endopeptidase enhancer [Source:NCBI gene (formerly Entrezgene);Acc:101104033]
1	ENSOARG00000019619	404.156	12.4839	254.879	ZBTB20	protein_coding	zinc finger and BTB domain containing 20 [Source:HGNC Symbol;Acc:HGNC:13503]
24	ENSOARG00000006559	403.953	12.4776	248.124		protein_coding
15	ENSOARG00000003032	403.641	12.468	283.79	PHF21A	protein_coding	PHD finger protein 21A [Source:NCBI gene (formerly Entrezgene);Acc:101113270]
3	ENSOARG00000014382	403.547	12.4651	270.691	ANAPC1	protein_coding	anaphase promoting complex subunit 1 [Source:NCBI gene (formerly Entrezgene);Acc:101117916]
3	ENSOARG00000018806	403.438	12.4617	269.514	WBP2NL	protein_coding	WBP2 N-terminal like [Source:NCBI gene (formerly Entrezgene);Acc:101105151]
12	ENSOARG00000010217	402.734	12.44	285.976	FHAD1	protein_coding	forkhead associated phosphopeptide binding domain 1 [Source:NCBI gene (formerly Entrezgene);Acc:101110161]
5	ENSOARG00000018179	402.422	12.4303	254.967	CCDC159	protein_coding	coiled-coil domain containing 159 [Source:NCBI gene (formerly Entrezgene);Acc:101120327]
22	ENSOARG00000000653	401.625	12.4057	306.154	PSD	protein_coding	pleckstrin and Sec7 domain containing [Source:NCBI gene (formerly Entrezgene);Acc:101107649]
11	ENSOARG00000001295	401.375	12.398	273.559	DRC3	protein_coding	dynein regulatory complex subunit 3 [Source:NCBI gene (formerly Entrezgene);Acc:101121436]
1	ENSOARG00000020732	401.219	12.3932	247.641	SPATA16	protein_coding	spermatogenesis associated 16 [Source:NCBI gene (formerly Entrezgene);Acc:101112876]
2	ENSOARG00000008362	400.891	12.383	311.407		protein_coding
3	ENSOARG00000020532	400.766	12.3792	291.071	CPSF6	protein_coding	cleavage and polyadenylation specific factor 6 [Source:NCBI gene (formerly Entrezgene);Acc:101114513]
18	ENSOARG00000003574	400.766	12.3792	241.027	ARID3B	protein_coding	AT-rich interaction domain 3B [Source:NCBI gene (formerly Entrezgene);Acc:101110365]
2	ENSOARG00000019270	400.703	12.3772	228.283		protein_coding
24	ENSOARG00000013203	400.531	12.3719	275.085	HIP1	protein_coding	huntingtin interacting protein 1 [Source:NCBI gene (formerly Entrezgene);Acc:101117042]
19	ENSOARG00000009139	400.312	12.3652	258.846	FYCO1	protein_coding	FYVE and coiled-coil domain autophagy adaptor 1 [Source:NCBI gene (formerly Entrezgene);Acc:101104278]
16	ENSOARG00000008401	399.656	12.3449	276.407	PARP8	protein_coding	poly(ADP-ribose) polymerase family member 8 [Source:NCBI gene (formerly Entrezgene);Acc:101120603]
6	ENSOARG00000011972	399.078	12.327	252.402	SLC9B1	protein_coding	solute carrier family 9 member B1 [Source:NCBI gene (formerly Entrezgene);Acc:101106685]
20	ENSOARG00000018718	398.969	12.3237	249.472		protein_coding
7	ENSOARG00000003433	398.891	12.3212	222.965	PSMC1	protein_coding	proteasome 26S subunit, ATPase 1 [Source:NCBI gene (formerly Entrezgene);Acc:101120165]
9	ENSOARG00000004022	398.609	12.3125	250.547	TRAPPC9	protein_coding	trafficking protein particle complex 9 [Source:NCBI gene (formerly Entrezgene);Acc:101121686]
2	ENSOARG00000015710	397.859	12.2894	262.699	HERC2	protein_coding	HECT and RLD domain containing E3 ubiquitin protein ligase 2 [Source:NCBI gene (formerly Entrezgene);Acc:101102534]
17	ENSOARG00000004468	397.438	12.2764	408.69	THOC5	protein_coding	THO complex 5 [Source:NCBI gene (formerly Entrezgene);Acc:101107735]
11	ENSOARG00000015024	397.375	12.2744	255.982	PRKAR1A	protein_coding	protein kinase cAMP-dependent type I regulatory subunit alpha [Source:NCBI gene (formerly Entrezgene);Acc:100216463]
X	ENSOARG00000012213	397.203	12.2691	291.207	WDR13	protein_coding	WD repeat domain 13 [Source:NCBI gene (formerly Entrezgene);Acc:101110568]
24	ENSOARG00000005554	396.531	12.2484	206.626	C16orf72	protein_coding	chromosome 16 open reading frame 72 [Source:HGNC Symbol;Acc:HGNC:30103]
2	ENSOARG00000017288	396.047	12.2334	425.506	PLEKHA3	protein_coding	pleckstrin homology domain containing A3 [Source:NCBI gene (formerly Entrezgene);Acc:101123096]
5	ENSOARG00000018142	395.781	12.2252	246.191	LMNB1	protein_coding	lamin B1 [Source:NCBI gene (formerly Entrezgene);Acc:100037680]
6	ENSOARG00000003059	395.547	12.218	252.204	GPAT3	protein_coding	glycerol-3-phosphate acyltransferase 3 [Source:NCBI gene (formerly Entrezgene);Acc:101119394]
10	ENSOARG00000014163	393.688	12.1605	245.141	PSPC1	protein_coding	paraspeckle component 1 [Source:NCBI gene (formerly Entrezgene);Acc:101119830]
3	ENSOARG00000019444	393.25	12.147	301.061	DENND5B	protein_coding	DENN domain containing 5B [Source:NCBI gene (formerly Entrezgene);Acc:101109436]
18	ENSOARG00000013945	393.047	12.1407	238.192	BAG5	protein_coding	BAG cochaperone 5 [Source:NCBI gene (formerly Entrezgene);Acc:101105952]
13	ENSOARG00000018814	392.672	12.1291	235.706	PSMF1	protein_coding	proteasome inhibitor subunit 1 [Source:NCBI gene (formerly Entrezgene);Acc:101120937]
10	ENSOARG00000007391	392.375	12.12	240.699	ATP11A	protein_coding	ATPase phospholipid transporting 11A [Source:NCBI gene (formerly Entrezgene);Acc:101117857]
3	ENSOARG00000019457	392.078	12.1108	335.769	SLC38A4	protein_coding	solute carrier family 38 member 4 [Source:NCBI gene (formerly Entrezgene);Acc:101111619]
5	ENSOARG00000013406	391.594	12.0958	270.774	AFF4	protein_coding	AF4/FMR2 family member 4 [Source:NCBI gene (formerly Entrezgene);Acc:101121933]
21	ENSOARG00000002871	391.469	12.092	303	ATL3	protein_coding	atlastin GTPase 3 [Source:NCBI gene (formerly Entrezgene);Acc:101120873]
13	ENSOARG00000011036	391.375	12.0891	264.459	TASP1	protein_coding	taspase 1 [Source:NCBI gene (formerly Entrezgene);Acc:101110528]
17	ENSOARG00000006849	391.344	12.0881	291.341	SF3A1	protein_coding	splicing factor 3a subunit 1 [Source:NCBI gene (formerly Entrezgene);Acc:101110452]
11	ENSOARG00000012323	390.922	12.0751	282.879	ACAP1	protein_coding	ArfGAP with coiled-coil, ankyrin repeat and PH domains 1 [Source:NCBI gene (formerly Entrezgene);Acc:101119319]
13	ENSOARG00000018131	390.906	12.0746	246.81	LOC101118805	protein_coding	protein FAM209A [Source:NCBI gene (formerly Entrezgene);Acc:101118805]
26	ENSOARG00000007367	390.812	12.0717	251.509	STOX2	protein_coding	storkhead box 2 [Source:HGNC Symbol;Acc:HGNC:25450]
7	ENSOARG00000019188	390.594	12.065	304.47	IPO4	protein_coding	importin 4 [Source:NCBI gene (formerly Entrezgene);Acc:101120166]
7	ENSOARG00000002474	389.875	12.0428	243.078	SAMD15	protein_coding	sterile alpha motif domain containing 15 [Source:NCBI gene (formerly Entrezgene);Acc:101110598]
24	ENSOARG00000011631	389.062	12.0177	230.614	AXIN1	protein_coding	axin 1 [Source:NCBI gene (formerly Entrezgene);Acc:101122656]
13	ENSOARG00000000698	388.891	12.0123	235.302	MLLT10	protein_coding	MLLT10 histone lysine methyltransferase DOT1L cofactor [Source:NCBI gene (formerly Entrezgene);Acc:101113089]
9	ENSOARG00000001692	388.812	12.0099	270.149	RGS22	protein_coding	regulator of G protein signaling 22 [Source:NCBI gene (formerly Entrezgene);Acc:101105337]
14	ENSOARG00000003984	388.203	11.9911	346.663	CHMP2A	protein_coding	charged multivesicular body protein 2A [Source:NCBI gene (formerly Entrezgene);Acc:101112505]
11	ENSOARG00000015884	387.828	11.9795	204.776	HELZ	protein_coding	helicase with zinc finger [Source:NCBI gene (formerly Entrezgene);Acc:101117777]
5	ENSOARG00000007383	386.469	11.9375	238.655	RPL36	protein_coding	ribosomal protein L36 [Source:NCBI gene (formerly Entrezgene);Acc:101109011]
12	ENSOARG00000016101	386.266	11.9313	612.066	WRAP73	protein_coding	WD repeat containing, antisense to TP73 [Source:NCBI gene (formerly Entrezgene);Acc:101102658]
3	ENSOARG00000008748	385.828	11.9178	259.089	NTMT1	protein_coding	N-terminal Xaa-Pro-Lys N-methyltransferase 1 [Source:NCBI gene (formerly Entrezgene);Acc:101115521]
5	ENSOARG00000003722	385.234	11.8994	289.795	KANK3	protein_coding	KN motif and ankyrin repeat domains 3 [Source:NCBI gene (formerly Entrezgene);Acc:101104065]
5	ENSOARG00000006541	384.562	11.8787	295.357	LONP1	protein_coding	lon peptidase 1, mitochondrial [Source:NCBI gene (formerly Entrezgene);Acc:101109965]
17	ENSOARG00000017617	383.859	11.8569	267.269	UFD1	protein_coding	ubiquitin recognition factor in ER associated degradation 1 [Source:NCBI gene (formerly Entrezgene);Acc:101121123]
1	ENSOARG00000020447	383.516	11.8463	222.385	YBX1	protein_coding	Y-box binding protein 1 [Source:NCBI gene (formerly Entrezgene);Acc:100048989]
1	ENSOARG00000002537	383.375	11.842	282.46		protein_coding	arginine and serine rich coiled-coil 1 [Source:NCBI gene (formerly Entrezgene);Acc:101108795]
7	ENSOARG00000002286	381.719	11.7908	326.605	CIPC	protein_coding	CLOCK interacting pacemaker [Source:NCBI gene (formerly Entrezgene);Acc:100171393]
1	ENSOARG00000008582	381.688	11.7899	243.174	TOPBP1	protein_coding	DNA topoisomerase II binding protein 1 [Source:NCBI gene (formerly Entrezgene);Acc:101117384]
7	ENSOARG00000019058	381.641	11.7884	256.416	KHNYN	protein_coding	KH and NYN domain containing [Source:NCBI gene (formerly Entrezgene);Acc:101112733]
2	ENSOARG00000013075	380.875	11.7648	285.92	PIP5K1B	protein_coding	phosphatidylinositol-4-phosphate 5-kinase type 1 beta [Source:NCBI gene (formerly Entrezgene);Acc:101107667]
14	ENSOARG00000012463	380.812	11.7628	296.972	GYS1	protein_coding	glycogen synthase 1 [Source:NCBI gene (formerly Entrezgene);Acc:101108772]
20	ENSOARG00000009455	380.469	11.7522	241.811		protein_coding
13	ENSOARG00000015308	379.969	11.7368	244.734	CNBD2	protein_coding	cyclic nucleotide-binding domain-containing protein 2 [Source:NCBI gene (formerly Entrezgene);Acc:101120512]
11	ENSOARG00000003979	379.906	11.7348	286.95	RABEP1	protein_coding	rabaptin, RAB GTPase binding effector protein 1 [Source:NCBI gene (formerly Entrezgene);Acc:101114539]
2	ENSOARG00000003527	379.609	11.7257	237.741	CD164L2	protein_coding	CD164 molecule like 2 [Source:NCBI gene (formerly Entrezgene);Acc:101113212]
22	ENSOARG00000010740	379.594	11.7252	266.308	ZRANB1	protein_coding	zinc finger RANBP2-type containing 1 [Source:NCBI gene (formerly Entrezgene);Acc:101114991]
2	ENSOARG00000011100	378.562	11.6933	328.295	TBC1D2	protein_coding	TBC1 domain family member 2 [Source:NCBI gene (formerly Entrezgene);Acc:101102700]
13	ENSOARG00000008366	378.094	11.6788	269.389	TASOR2	protein_coding	transcription activation suppressor family member 2 [Source:NCBI gene (formerly Entrezgene);Acc:101107038]
X	ENSOARG00000008361	377.266	11.6533	302.955	ARSD	protein_coding	arylsulfatase D [Source:NCBI gene (formerly Entrezgene);Acc:101116024]
10	ENSOARG00000012842	376.734	11.6369	288.341		protein_coding	phospholipid-transporting ATPase IB-like [Source:NCBI gene (formerly Entrezgene);Acc:101115135]
13	ENSOARG00000004955	376.25	11.6219	213.066	PTPRA	protein_coding	protein tyrosine phosphatase receptor type A [Source:NCBI gene (formerly Entrezgene);Acc:101101909]
10	ENSOARG00000005785	375.328	11.5934	268.382	MYO16	protein_coding	myosin XVI [Source:NCBI gene (formerly Entrezgene);Acc:101115289]
6	ENSOARG00000004754	374.234	11.5596	255.251	THEGL	protein_coding	theg spermatid protein like [Source:NCBI gene (formerly Entrezgene);Acc:101117932]
14	ENSOARG00000001452	373.625	11.5408	228.525	COX6B2	protein_coding	cytochrome c oxidase subunit 6B2 [Source:HGNC Symbol;Acc:HGNC:24380]
7	ENSOARG00000021076	372.844	11.5167	227.96	SAMD4A	protein_coding	sterile alpha motif domain containing 4A [Source:NCBI gene (formerly Entrezgene);Acc:101117422]
17	ENSOARG00000009871	372.516	11.5065	209.326		protein_coding	HECT domain E3 ubiquitin protein ligase 4 [Source:NCBI gene (formerly Entrezgene);Acc:101114978]
9	ENSOARG00000008459	372.422	11.5037	250.191	TMEM67	protein_coding	transmembrane protein 67 [Source:NCBI gene (formerly Entrezgene);Acc:101110519]
18	ENSOARG00000009658	372.391	11.5027	260.378	ASB7	protein_coding	ankyrin repeat and SOCS box containing 7 [Source:NCBI gene (formerly Entrezgene);Acc:101115908]
5	ENSOARG00000018235	372	11.4906	272.848	PLPPR2	protein_coding	phospholipid phosphatase related 2 [Source:NCBI gene (formerly Entrezgene);Acc:101118442]
5	ENSOARG00000003353	371.891	11.4872	281.268	PPP2R2B	protein_coding	protein phosphatase 2 regulatory subunit Bbeta [Source:NCBI gene (formerly Entrezgene);Acc:101113409]
5	ENSOARG00000013865	371.641	11.4795	257.554	CDKL3	protein_coding	protein phosphatase 2 catalytic subunit alpha [Source:NCBI gene (formerly Entrezgene);Acc:443009]
5	ENSOARG00000003023	371.359	11.4708	257.451	TSPAN17	protein_coding	tetraspanin 17 [Source:NCBI gene (formerly Entrezgene);Acc:101118692]
25	ENSOARG00000004265	370.641	11.4486	278.983	ANK3	protein_coding	ankyrin 3 [Source:HGNC Symbol;Acc:HGNC:494]
12	ENSOARG00000016755	370.516	11.4448	270.12		protein_coding	dynein axonemal heavy chain 14 [Source:NCBI gene (formerly Entrezgene);Acc:101104330]
3	ENSOARG00000004565	370.312	11.4385	307.53	USP15	protein_coding	ubiquitin specific peptidase 15 [Source:NCBI gene (formerly Entrezgene);Acc:101113139]
2	ENSOARG00000010998	369.688	11.4192	256.9	COL15A1	protein_coding	collagen type XV alpha 1 chain [Source:NCBI gene (formerly Entrezgene);Acc:101102453]
1	ENSOARG00000011719	369.562	11.4153	244.437	LRRC7	protein_coding	leucine rich repeat containing 7 [Source:NCBI gene (formerly Entrezgene);Acc:101117459]
14	ENSOARG00000009566	369.484	11.4129	329.238	CDH13	protein_coding	cadherin 13 [Source:NCBI gene (formerly Entrezgene);Acc:101123062]
17	ENSOARG00000008498	369.328	11.4081	278.097		protein_coding	dual specificity phosphatase 18 [Source:NCBI gene (formerly Entrezgene);Acc:101102676]
11	ENSOARG00000018387	369.125	11.4018	253.482	CNTROB	protein_coding	centrobin, centriole duplication and spindle assembly protein [Source:NCBI gene (formerly Entrezgene);Acc:101120679]
22	ENSOARG00000016663	368.297	11.3762	285.612	INPP5A	protein_coding	inositol polyphosphate-5-phosphatase A [Source:HGNC Symbol;Acc:HGNC:6076]
2	ENSOARG00000009458	367.391	11.3482	204.678	AQP7	protein_coding	aquaporin 7 [Source:NCBI gene (formerly Entrezgene);Acc:101103697]
3	ENSOARG00000019305	366.578	11.3231	255.942	PPM1G	protein_coding	protein phosphatase, Mg2+/Mn2+ dependent 1G [Source:NCBI gene (formerly Entrezgene);Acc:101118001]
21	ENSOARG00000007209	365.578	11.2923	344.446	CTSF	protein_coding	cathepsin F [Source:NCBI gene (formerly Entrezgene);Acc:780471]
3	ENSOARG00000017519	365.547	11.2913	198.299	ATF1	protein_coding	activating transcription factor 1 [Source:HGNC Symbol;Acc:HGNC:783]
24	ENSOARG00000002775	365.297	11.2836	225.038	RNF216	protein_coding	ring finger protein 216 [Source:NCBI gene (formerly Entrezgene);Acc:101117640]
11	ENSOARG00000000133	364.953	11.2729	204.563	GJC1	protein_coding	gap junction protein gamma 1 [Source:NCBI gene (formerly Entrezgene);Acc:101116241]
7	ENSOARG00000003410	364.938	11.2725	209.671	TDP1	protein_coding	tyrosyl-DNA phosphodiesterase 1 [Source:NCBI gene (formerly Entrezgene);Acc:101119906]
2	ENSOARG00000007237	364.453	11.2575	294.087	ELOA	protein_coding	elongin A [Source:NCBI gene (formerly Entrezgene);Acc:101120903]
7	ENSOARG00000020918	364.297	11.2527	298.807	UNC13C	protein_coding	unc-13 homolog C [Source:NCBI gene (formerly Entrezgene);Acc:101123470]
18	ENSOARG00000014131	363.922	11.2411	256.524	HDGFL3	protein_coding	HDGF like 3 [Source:HGNC Symbol;Acc:HGNC:24937]
X	ENSOARG00000013479	363.578	11.2305	310.965	CDK16	protein_coding	cyclin dependent kinase 16 [Source:NCBI gene (formerly Entrezgene);Acc:101116802]
17	ENSOARG00000005890	363.547	11.2295	222.277	MTMR3	protein_coding	myotubularin related protein 3 [Source:NCBI gene (formerly Entrezgene);Acc:101109302]
1	ENSOARG00000018190	363.531	11.229	260.878	CDC14A	protein_coding	cell division cycle 14A [Source:NCBI gene (formerly Entrezgene);Acc:101121483]
7	ENSOARG00000021199	362.844	11.2078	224.046	SIPA1L1	protein_coding	signal induced proliferation associated 1 like 1 [Source:NCBI gene (formerly Entrezgene);Acc:101122281]
10	ENSOARG00000002835	362.453	11.1957	307.222	IPO5	protein_coding	importin 5 [Source:NCBI gene (formerly Entrezgene);Acc:101109716]
13	ENSOARG00000002579	362.062	11.1837	308.53		protein_coding	chromosome 10 open reading frame 67 [Source:HGNC Symbol;Acc:HGNC:28716]
7	ENSOARG00000016752	361.984	11.1812	228.944	CERT1	protein_coding	ceramide transporter 1 [Source:HGNC Symbol;Acc:HGNC:2205]
25	ENSOARG00000003883	361.812	11.1759	280.899	ZNF248	protein_coding	zinc finger protein 248 [Source:HGNC Symbol;Acc:HGNC:13041]
24	ENSOARG00000016416	361.328	11.161	224.237		protein_coding	mitochondrial ribosomal protein S34 [Source:NCBI gene (formerly Entrezgene);Acc:101110811]
8	ENSOARG00000008327	360.719	11.1422	297.416	TBC1D32	protein_coding	TBC1 domain family member 32 [Source:NCBI gene (formerly Entrezgene);Acc:101122528]
9	ENSOARG00000009072	360.547	11.1368	218.808	RNF139	protein_coding	ring finger protein 139 [Source:HGNC Symbol;Acc:HGNC:17023]
11	ENSOARG00000002206	360.203	11.1262	268.288	MPRIP	protein_coding	myosin phosphatase Rho interacting protein [Source:NCBI gene (formerly Entrezgene);Acc:101113946]
20	ENSOARG00000015151	359.781	11.1132	221.423	ZFAND3	protein_coding	zinc finger AN1-type containing 3 [Source:NCBI gene (formerly Entrezgene);Acc:101104940]
12	ENSOARG00000002228	359.422	11.1021	256.359	SLC35E2B	protein_coding	solute carrier family 35 member E2B [Source:HGNC Symbol;Acc:HGNC:33941]
16	ENSOARG00000005038	358.547	11.0751	200.901	TNPO1	protein_coding	transportin 1 [Source:NCBI gene (formerly Entrezgene);Acc:101115311]
18	ENSOARG00000013247	358.438	11.0717	257.181	ZNF592	protein_coding	zinc finger protein 592 [Source:NCBI gene (formerly Entrezgene);Acc:101109304]
4	ENSOARG00000010841	358.391	11.0702	218.991	DNAH11	protein_coding	dynein axonemal heavy chain 11 [Source:NCBI gene (formerly Entrezgene);Acc:101120490]
2	ENSOARG00000020873	358.266	11.0664	232.441	RNF19B	protein_coding	ring finger protein 19B [Source:NCBI gene (formerly Entrezgene);Acc:101104466]
8	ENSOARG00000010709	357.859	11.0538	265.785	ARMC2	protein_coding	armadillo repeat containing 2 [Source:NCBI gene (formerly Entrezgene);Acc:101116405]
5	ENSOARG00000018777	357.719	11.0495	234.218		protein_coding	F-box and leucine rich repeat protein 17 [Source:NCBI gene (formerly Entrezgene);Acc:101106771]
9	ENSOARG00000008216	357.516	11.0432	234.652	PDP1	protein_coding	pyruvate dehyrogenase phosphatase catalytic subunit 1 [Source:NCBI gene (formerly Entrezgene);Acc:101111813]
2	ENSOARG00000008990	357.438	11.0408	253.065	GKAP1	protein_coding	G kinase anchoring protein 1 [Source:NCBI gene (formerly Entrezgene);Acc:101119016]
11	ENSOARG00000005653	357.078	11.0297	215.898	KAT7	protein_coding	lysine acetyltransferase 7 [Source:NCBI gene (formerly Entrezgene);Acc:101110071]
7	ENSOARG00000020672	357.031	11.0283	326.794	NIN	protein_coding	ninein [Source:NCBI gene (formerly Entrezgene);Acc:101104912]
3	ENSOARG00000019660	357	11.0273	179.409	CCDC91	protein_coding	coiled-coil domain containing 91 [Source:NCBI gene (formerly Entrezgene);Acc:101109260]
1	ENSOARG00000020389	356.969	11.0263	227.249	PPP1R2	protein_coding	protein phosphatase 1 regulatory inhibitor subunit 2 [Source:NCBI gene (formerly Entrezgene);Acc:101104622]
7	ENSOARG00000020633	356.609	11.0152	289.288	L2HGDH	protein_coding	L-2-hydroxyglutarate dehydrogenase [Source:NCBI gene (formerly Entrezgene);Acc:101121015]
4	ENSOARG00000013726	356.172	11.0017	221.512	AGK	protein_coding	acylglycerol kinase [Source:NCBI gene (formerly Entrezgene);Acc:101108220]
13	ENSOARG00000019076	356	10.9964	249.344	TBC1D20	protein_coding	TBC1 domain family member 20 [Source:NCBI gene (formerly Entrezgene);Acc:101108244]
2	ENSOARG00000020945	355.922	10.994	203.378	FAM229A	protein_coding	family with sequence similarity 229 member A [Source:NCBI gene (formerly Entrezgene);Acc:101114681]
12	ENSOARG00000006316	355.359	10.9766	227.996	SDCCAG8	protein_coding	SHH signaling and ciliogenesis regulator SDCCAG8 [Source:NCBI gene (formerly Entrezgene);Acc:101118887]
18	ENSOARG00000000664	354.688	10.9559	332.223	ACSBG1	protein_coding	acyl-CoA synthetase bubblegum family member 1 [Source:NCBI gene (formerly Entrezgene);Acc:101121296]
12	ENSOARG00000012227	354.469	10.9491	314.578		protein_coding
5	ENSOARG00000007982	354.359	10.9457	247.386	SAFB2	protein_coding	scaffold attachment factor B2 [Source:NCBI gene (formerly Entrezgene);Acc:101112057]
18	ENSOARG00000016579	354.234	10.9419	270.338	PAPOLA	protein_coding	poly(A) polymerase alpha [Source:NCBI gene (formerly Entrezgene);Acc:101122058]
3	ENSOARG00000002894	353.656	10.924	253.584	RTN4	protein_coding	reticulon 4 [Source:HGNC Symbol;Acc:HGNC:14085]
4	ENSOARG00000008013	353.562	10.9211	242.989	PNPLA8	protein_coding	patatin like phospholipase domain containing 8 [Source:NCBI gene (formerly Entrezgene);Acc:101106930]
18	ENSOARG00000001531	353.484	10.9187	262.336	SCAPER	protein_coding	S-phase cyclin A associated protein in the ER [Source:NCBI gene (formerly Entrezgene);Acc:101103511]
5	ENSOARG00000002240	352.25	10.8806	241.959	FAF2	protein_coding	Fas associated factor family member 2 [Source:NCBI gene (formerly Entrezgene);Acc:101117757]
13	ENSOARG00000013014	351.953	10.8714	242.796	SLC9A8	protein_coding	solute carrier family 9 member A8 [Source:NCBI gene (formerly Entrezgene);Acc:101116928]
2	ENSOARG00000019647	351.859	10.8685	244.067		protein_coding	zinc finger protein 142 [Source:NCBI gene (formerly Entrezgene);Acc:101111263]
23	ENSOARG00000010473	351.656	10.8622	314.367	EPB41L3	protein_coding	erythrocyte membrane protein band 4.1 like 3 [Source:NCBI gene (formerly Entrezgene);Acc:101106481]
19	ENSOARG00000014854	351.547	10.8588	301.956	STT3B	protein_coding	STT3 oligosaccharyltransferase complex catalytic subunit B [Source:NCBI gene (formerly Entrezgene);Acc:101111133]
1	ENSOARG00000020953	351.062	10.8439	234.507	VPS72	protein_coding	vacuolar protein sorting 72 homolog [Source:NCBI gene (formerly Entrezgene);Acc:101113547]
1	ENSOARG00000020454	350.672	10.8318	193.858	P3H1	protein_coding	prolyl 3-hydroxylase 1 [Source:NCBI gene (formerly Entrezgene);Acc:101105862]
7	ENSOARG00000020558	350.578	10.8289	192.977	STARD9	protein_coding	StAR related lipid transfer domain containing 9 [Source:NCBI gene (formerly Entrezgene);Acc:101117936]
5	ENSOARG00000017188	350.531	10.8275	233.536	SPATA24	protein_coding	spermatogenesis associated 24 [Source:NCBI gene (formerly Entrezgene);Acc:101114953]
20	ENSOARG00000016435	350	10.8111	237.751		protein_coding
3	ENSOARG00000012640	349.844	10.8062	353.372	WDR54	protein_coding	WD repeat domain 54 [Source:NCBI gene (formerly Entrezgene);Acc:101106417]
14	ENSOARG00000005507	349.641	10.8	203.892	WDR87	protein_coding	WD repeat domain 87 [Source:NCBI gene (formerly Entrezgene);Acc:101109732]
7	ENSOARG00000003572	349.281	10.7889	190.007	RPS6KA5	protein_coding	ribosomal protein S6 kinase A5 [Source:NCBI gene (formerly Entrezgene);Acc:101115714]
3	ENSOARG00000019949	349.031	10.7811	232.951	CPT1B	protein_coding	carnitine palmitoyltransferase 1B [Source:NCBI gene (formerly Entrezgene);Acc:443193]
4	ENSOARG00000001118	348.641	10.7691	281.58	RNF133	protein_coding	ring finger protein 133 [Source:NCBI gene (formerly Entrezgene);Acc:105611039]
3	ENSOARG00000019964	348.438	10.7628	259.439		protein_coding	choline kinase beta [Source:NCBI gene (formerly Entrezgene);Acc:101118779]
1	ENSOARG00000011004	348.297	10.7585	292.309	C1orf141	protein_coding	chromosome 1 C1orf141 homolog [Source:NCBI gene (formerly Entrezgene);Acc:101114223]
8	ENSOARG00000011199	347.016	10.7189	259.071	ATG5	protein_coding	autophagy related 5 [Source:NCBI gene (formerly Entrezgene);Acc:100913169]
13	ENSOARG00000011349	346.859	10.7141	285.634	ARFGEF2	protein_coding	ADP ribosylation factor guanine nucleotide exchange factor 2 [Source:NCBI gene (formerly Entrezgene);Acc:101116164]
2	ENSOARG00000019133	346.141	10.6919	306.88	UNC80	protein_coding	unc-80 homolog, NALCN channel complex subunit [Source:NCBI gene (formerly Entrezgene);Acc:101122170]
JH922618.1	ENSOARG00000002186	345.766	10.6803	168.004		protein_coding
20	ENSOARG00000010327	345.734	10.6793	201.026	UQCC2	protein_coding	ubiquinol-cytochrome-c reductase complex assembly factor 2 [Source:NCBI gene (formerly Entrezgene);Acc:101118647]
3	ENSOARG00000019554	345.141	10.661	213.885	ARID2	protein_coding	AT-rich interaction domain 2 [Source:NCBI gene (formerly Entrezgene);Acc:101112969]
24	ENSOARG00000006922	344.656	10.646	225.322	FBRS	protein_coding	fibrosin [Source:NCBI gene (formerly Entrezgene);Acc:101103943]
1	ENSOARG00000019470	344	10.6257	252.799	ZMYM4	protein_coding	zinc finger MYM-type containing 4 [Source:NCBI gene (formerly Entrezgene);Acc:101115501]
9	ENSOARG00000014952	343.953	10.6243	231.139	SHARPIN	protein_coding	SHANK associated RH domain interactor [Source:NCBI gene (formerly Entrezgene);Acc:101115285]
3	ENSOARG00000005958	343.5	10.6103	258.643	SRBD1	protein_coding	S1 RNA binding domain 1 [Source:HGNC Symbol;Acc:HGNC:25521]
9	ENSOARG00000015316	343.219	10.6016	236.908	OXR1	protein_coding	oxidation resistance 1 [Source:NCBI gene (formerly Entrezgene);Acc:101120252]
8	ENSOARG00000010741	342.859	10.5905	204.792	FOXO3	protein_coding	forkhead box O3 [Source:NCBI gene (formerly Entrezgene);Acc:100913151]
4	ENSOARG00000000995	342.609	10.5828	231.745	WASL	protein_coding	WASP like actin nucleation promoting factor [Source:NCBI gene (formerly Entrezgene);Acc:101106932]
4	ENSOARG00000013596	342.531	10.5804	224.209	COBL	protein_coding	protein cordon-bleu [Source:NCBI gene (formerly Entrezgene);Acc:101106517]
14	ENSOARG00000006947	342.219	10.5707	196.083	ITPKC	protein_coding	inositol-trisphosphate 3-kinase C [Source:NCBI gene (formerly Entrezgene);Acc:101120515]
24	ENSOARG00000008744	342.156	10.5688	270.019	KAT8	protein_coding	lysine acetyltransferase 8 [Source:NCBI gene (formerly Entrezgene);Acc:101104546]
3	ENSOARG00000012624	341.203	10.5393	148.049	C3H2orf81	protein_coding	chromosome 3 C2orf81 homolog [Source:NCBI gene (formerly Entrezgene);Acc:101116894]
2	ENSOARG00000009281	341.016	10.5336	211.294	C9orf24	protein_coding	chromosome 2 C9orf24 homolog [Source:NCBI gene (formerly Entrezgene);Acc:101122498]
3	ENSOARG00000004243	340.297	10.5113	259.965	ENTR1	protein_coding	endosome associated trafficking regulator 1 [Source:NCBI gene (formerly Entrezgene);Acc:101116041]
1	ENSOARG00000015395	339.984	10.5017	215.359	OXNAD1	protein_coding	oxidoreductase NAD binding domain containing 1 [Source:NCBI gene (formerly Entrezgene);Acc:101120461]
2	ENSOARG00000020740	339.078	10.4737	226.033	DIS3L2	protein_coding	DIS3 like 3'-5' exoribonuclease 2 [Source:NCBI gene (formerly Entrezgene);Acc:101108891]
20	ENSOARG00000007485	338.344	10.451	266.785	DCDC2	protein_coding	doublecortin domain containing 2 [Source:NCBI gene (formerly Entrezgene);Acc:101108088]
12	ENSOARG00000018605	338	10.4404	227.265		protein_coding
24	ENSOARG00000002892	337.578	10.4274	234.354	EIF3C	protein_coding	eukaryotic translation initiation factor 3 subunit C [Source:NCBI gene (formerly Entrezgene);Acc:101112694]
1	ENSOARG00000001166	337.422	10.4225	253.714	NRIP1	protein_coding	nuclear receptor interacting protein 1 [Source:NCBI gene (formerly Entrezgene);Acc:101117463]
1	ENSOARG00000018779	337.016	10.41	272.076	TRAF3IP1	protein_coding	TRAF3 interacting protein 1 [Source:NCBI gene (formerly Entrezgene);Acc:101108537]
21	ENSOARG00000006981	336.641	10.3984	227.235	PRDX5	protein_coding	peroxiredoxin 5 [Source:NCBI gene (formerly Entrezgene);Acc:101103521]
MT	ENSOARG00000000010	336.281	10.3873	482.704	ND2	protein_coding	NADH dehydrogenase subunit 2 [Source:NCBI gene (formerly Entrezgene);Acc:808250]
3	ENSOARG00000019434	334.75	10.34	195.749	SLC4A1AP	protein_coding	solute carrier family 4 member 1 adaptor protein [Source:NCBI gene (formerly Entrezgene);Acc:101120479]
1	ENSOARG00000006354	334.5	10.3323	211.761	DMRTB1	protein_coding	DMRT like family B with proline rich C-terminal 1 [Source:HGNC Symbol;Acc:HGNC:13913]
22	ENSOARG00000008134	334.094	10.3197	222.933	SORCS3	protein_coding	sortilin related VPS10 domain containing receptor 3 [Source:NCBI gene (formerly Entrezgene);Acc:101116006]
5	ENSOARG00000006233	333.859	10.3125	268.302	CLPP	protein_coding	caseinolytic mitochondrial matrix peptidase proteolytic subunit [Source:NCBI gene (formerly Entrezgene);Acc:101106323]
20	ENSOARG00000009175	333.797	10.3106	239.18	LOC101102593	protein_coding	putative olfactory receptor 2W6 [Source:NCBI gene (formerly Entrezgene);Acc:101102593]
2	ENSOARG00000008849	332.609	10.2739	224.912	AGTPBP1	protein_coding	ATP/GTP binding protein 1 [Source:NCBI gene (formerly Entrezgene);Acc:101115757]
21	ENSOARG00000011115	332.469	10.2695	236.419	CCDC15	protein_coding
7	ENSOARG00000020847	332.156	10.2599	198.54	MINDY2	protein_coding	MINDY lysine 48 deubiquitinase 2 [Source:NCBI gene (formerly Entrezgene);Acc:101103728]
2	ENSOARG00000011131	331.844	10.2502	176.311		protein_coding	tripartite motif containing 14 [Source:NCBI gene (formerly Entrezgene);Acc:101103791]
21	ENSOARG00000003103	331.234	10.2314	260.06	FAT3	protein_coding	FAT atypical cadherin 3 [Source:NCBI gene (formerly Entrezgene);Acc:101107744]
3	ENSOARG00000014561	330.812	10.2184	280.35	MICALL1	protein_coding	MICAL like 1 [Source:NCBI gene (formerly Entrezgene);Acc:101119899]
5	ENSOARG00000011095	329.281	10.1711	331.356	FAM71B	protein_coding	family with sequence similarity 71 member B [Source:NCBI gene (formerly Entrezgene);Acc:101112646]
14	ENSOARG00000003135	329.047	10.1639	173.785	GFOD2	protein_coding	glucose-fructose oxidoreductase domain containing 2 [Source:NCBI gene (formerly Entrezgene);Acc:101115644]
14	ENSOARG00000001428	328.359	10.1426	214.821	RPL28	protein_coding	ribosomal protein L28 [Source:NCBI gene (formerly Entrezgene);Acc:101120598]
2	ENSOARG00000020485	328.266	10.1397	232.213	RHBDD1	protein_coding	rhomboid domain containing 1 [Source:NCBI gene (formerly Entrezgene);Acc:101102542]
24	ENSOARG00000017422	328.156	10.1363	256.56	MAP11	protein_coding	microtubule associated protein 11 [Source:NCBI gene (formerly Entrezgene);Acc:101122916]
14	ENSOARG00000005062	327.719	10.1228	245.526	ARHGAP33	protein_coding	Rho GTPase activating protein 33 [Source:NCBI gene (formerly Entrezgene);Acc:101105098]
5	ENSOARG00000013539	327.562	10.118	271.259	SGTA	protein_coding	small glutamine rich tetratricopeptide repeat containing alpha [Source:NCBI gene (formerly Entrezgene);Acc:101119816]
9	ENSOARG00000014883	327.328	10.1108	215.397	ZFAND1	protein_coding	zinc finger AN1-type containing 1 [Source:HGNC Symbol;Acc:HGNC:25858]
12	ENSOARG00000003217	327.203	10.1069	193.29	AHCTF1	protein_coding	AT-hook containing transcription factor 1 [Source:NCBI gene (formerly Entrezgene);Acc:101114886]
20	ENSOARG00000001174	327.141	10.105	363.638		protein_coding	tubulin beta 2B class IIb [Source:HGNC Symbol;Acc:HGNC:30829]
3	ENSOARG00000019125	327.109	10.104	241.724	MCAT	protein_coding	malonyl-CoA-acyl carrier protein transacylase [Source:NCBI gene (formerly Entrezgene);Acc:101116642]
2	ENSOARG00000012195	327	10.1006	186.565	CCDC93	protein_coding	coiled-coil domain containing 93 [Source:NCBI gene (formerly Entrezgene);Acc:101110305]
16	ENSOARG00000007225	326.812	10.0948	442.552	RAB3C	protein_coding	RAB3C, member RAS oncogene family [Source:NCBI gene (formerly Entrezgene);Acc:101110089]
11	ENSOARG00000001311	326.672	10.0905	271.849	NDEL1	protein_coding	nudE neurodevelopment protein 1 like 1 [Source:NCBI gene (formerly Entrezgene);Acc:101108583]
3	ENSOARG00000006744	326.547	10.0866	228.171	POMT1	protein_coding	protein O-mannosyltransferase 1 [Source:NCBI gene (formerly Entrezgene);Acc:101121672]
[truncated: 9,575 more rows]

## Sheet: transcripts_detected_symbol
Chromosome/scaffold name	Transcrip Ensembl ID	Gene Ensembl ID	Average count	average CPM	SD count	Transcript name	Gene name	Transcript type	Gene description
5	ENSOART00000026263	ENSOARG00000024361	6285	194.142	3145.45	U6-201	U6	snRNA
6	ENSOART00000023598	ENSOARG00000021696	5973.73	184.527	3015.7	U6-201	U6	snRNA
3	ENSOART00000023411	ENSOARG00000021509	2012.83	62.1757	893.202			snRNA
17	ENSOART00000025327	ENSOARG00000023425	1853.34	57.2493	849.356			snRNA
11	ENSOART00000025818	ENSOARG00000023916	1104.36	34.1134	577.106			snRNA
17	ENSOART00000026844	ENSOARG00000024942	1042.53	32.2035	554.173			snRNA
14	ENSOART00000026446	ENSOARG00000024544	1020.84	31.5336	515.268	U6-201	U6	snRNA
17	ENSOART00000026969	ENSOARG00000025067	927.203	28.6411	510.264	U4-201	U4	snRNA	RNA, U4 small nuclear 1 [Source:HGNC Symbol
3	ENSOART00000023317	ENSOARG00000021415	844.766	26.0946	465.131			snRNA
1	ENSOART00000025181	ENSOARG00000023279	752.203	23.2354	762.126	U1-201	U1	snRNA
18	ENSOART00000024451	ENSOARG00000022549	689.422	21.2961	705.029	U1-201	U1	snRNA
1	ENSOART00000024384	ENSOARG00000022482	563.219	17.3977	322.309	U6-201	U6	snRNA
20	ENSOART00000026632	ENSOARG00000024730	401.891	12.4143	447.853	U1-201	U1	snRNA
2	ENSOART00000024030	ENSOARG00000022128	395.344	12.2121	239.078	U6-201	U6	snRNA
22	ENSOART00000023795	ENSOARG00000021893	301.5	9.31326	253.646			snRNA
10	ENSOART00000023273	ENSOARG00000021371	265.156	8.19061	136.397	U6-201	U6	snRNA
1	ENSOART00000023302	ENSOARG00000021400	253.203	7.82138	272.668	U1-201	U1	snRNA
3	ENSOART00000023766	ENSOARG00000021864	232.219	7.17318	141.717	U6-201	U6	snRNA
7	ENSOART00000025680	ENSOARG00000023778	196.328	6.06452	153.978	U5-201	U5	snRNA
3	ENSOART00000025776	ENSOARG00000023874	191.156	5.90477	118.412	U6-201	U6	snRNA
6	ENSOART00000026678	ENSOARG00000024776	168.516	5.2054	163.627	U1-201	U1	snRNA
11	ENSOART00000025987	ENSOARG00000024085	164.031	5.06688	352.163	U1-201	U1	snRNA
3	ENSOART00000025266	ENSOARG00000023364	158.719	4.90278	64.1111			snRNA
18	ENSOART00000026380	ENSOARG00000024478	148.859	4.59823	103.972	U6-201	U6	snRNA
X	ENSOART00000025726	ENSOARG00000023824	141.906	4.38345	80.3431	U6-201	U6	snRNA
7	ENSOART00000024587	ENSOARG00000022685	140.344	4.33518	86.5069	U6-201	U6	snRNA
3	ENSOART00000024139	ENSOARG00000022237	127.812	3.94809	90.7914	U12-201	U12	snRNA	RNA, U12 small nuclear [Source:HGNC Symbol
7	ENSOART00000026884	ENSOARG00000024982	107.219	3.31196	107.639	U5-201	U5	snRNA
1	ENSOART00000024751	ENSOARG00000022849	101.766	3.14351	88.1911	U5-201	U5	snRNA
7	ENSOART00000025110	ENSOARG00000023208	99.4062	3.07063	92.6531	U5-201	U5	snRNA
12	ENSOART00000024739	ENSOARG00000022837	89.7812	2.77332	106.233	U5-201	U5	snRNA
11	ENSOART00000025208	ENSOARG00000023306	79.6406	2.46008	80.6707	U2-201	U2	snRNA
4	ENSOART00000026461	ENSOARG00000024559	79.3906	2.45236	99.7581	U1-201	U1	snRNA
5	ENSOART00000023107	ENSOARG00000021205	63.8906	1.97356	51.7065	U6-201	U6	snRNA
1	ENSOART00000024392	ENSOARG00000022490	62.1562	1.91999	59.5038	U1-201	U1	snRNA
21	ENSOART00000023161	ENSOARG00000021259	55.9062	1.72693	58.1972	U2-201	U2	snRNA	RNA, U2 small nuclear 2, pseudogene [Source:HGNC Symbol
2	ENSOART00000024311	ENSOARG00000022409	52.1875	1.61206	58.5784			snRNA	RNA, U11 small nuclear [Source:HGNC Symbol
11	ENSOART00000024342	ENSOARG00000022440	47.9375	1.48078	32.0733	U6-201	U6	snRNA
X	ENSOART00000023557	ENSOARG00000021655	44.8125	1.38425	25.8775	U6-201	U6	snRNA
1	ENSOART00000026316	ENSOARG00000024414	41.0312	1.26744	29.5957	U6-201	U6	snRNA
8	ENSOART00000025534	ENSOARG00000023632	40.9219	1.26407	39.4696	U6-201	U6	snRNA
1	ENSOART00000026955	ENSOARG00000025053	40.125	1.23945	37.1216	U6-201	U6	snRNA
4	ENSOART00000023819	ENSOARG00000021917	36.4062	1.12458	31.1452	U6-201	U6	snRNA
24	ENSOART00000025294	ENSOARG00000023392	34.0625	1.05218	23.6562	U6-201	U6	snRNA
8	ENSOART00000023999	ENSOARG00000022097	33.5156	1.03529	24.9895	U6-201	U6	snRNA
20	ENSOART00000024850	ENSOARG00000022948	33.4062	1.03191	30.4572	U6-201	U6	snRNA
11	ENSOART00000026731	ENSOARG00000024829	33.3438	1.02998	38.368	U1-201	U1	snRNA
5	ENSOART00000025291	ENSOARG00000023389	33.1406	1.02371	24.2519	U6-201	U6	snRNA
11	ENSOART00000025586	ENSOARG00000023684	32.0625	0.990402	30.5073	U2-201	U2	snRNA
12	ENSOART00000025518	ENSOARG00000023616	32.0312	0.989437	23.2891	U6-201	U6	snRNA
18	ENSOART00000025082	ENSOARG00000023180	29.0156	0.896285	20.6009	U6-201	U6	snRNA
11	ENSOART00000025992	ENSOARG00000024090	28.7812	0.889045	25.9477	U2-201	U2	snRNA
4	ENSOART00000025906	ENSOARG00000024004	27.3594	0.845124	21.1918	U6-201	U6	snRNA
7	ENSOART00000023429	ENSOARG00000021527	27.25	0.841745	19.1966	U6-201	U6	snRNA
10	ENSOART00000024944	ENSOARG00000023042	25.6406	0.792032	18.4798	U6-201	U6	snRNA
17	ENSOART00000024819	ENSOARG00000022917	25.5938	0.790584	16.3471	U4-201	U4	snRNA	RNA, U4 small nuclear 2 [Source:HGNC Symbol
1	ENSOART00000026868	ENSOARG00000024966	25.3125	0.781896	22.1702	U1-201	U1	snRNA
9	ENSOART00000027005	ENSOARG00000025103	25.0312	0.773209	18.9728	U6-201	U6	snRNA
2	ENSOART00000024180	ENSOARG00000022278	24.2031	0.747628	14.6246	U6-201	U6	snRNA
1	ENSOART00000024888	ENSOARG00000022986	23.6406	0.730253	15.9706	U6-201	U6	snRNA
1	ENSOART00000024708	ENSOARG00000022806	23.4531	0.724461	22.4605	U1-201	U1	snRNA
1	ENSOART00000025310	ENSOARG00000023408	23.25	0.718186	22.6169	U6-201	U6	snRNA
6	ENSOART00000025853	ENSOARG00000023951	23.125	0.714325	16.5179	U6-201	U6	snRNA
17	ENSOART00000026968	ENSOARG00000025066	22.7812	0.703707	21.3552	U6-201	U6	snRNA
2	ENSOART00000026146	ENSOARG00000024244	20.6875	0.639031	14.875	U6-201	U6	snRNA
14	ENSOART00000024855	ENSOARG00000022953	20.5156	0.633722	18.2635	U6-201	U6	snRNA
8	ENSOART00000025079	ENSOARG00000023177	20.5	0.63324	17.2461	U6-201	U6	snRNA
11	ENSOART00000024006	ENSOARG00000022104	19.7969	0.61152	14.3086	U6-201	U6	snRNA
1	ENSOART00000026987	ENSOARG00000025085	18.6875	0.577252	12.5	U1-201	U1	snRNA
11	ENSOART00000026862	ENSOARG00000024960	17.9688	0.55505	16.3454	U2-201	U2	snRNA
1	ENSOART00000023447	ENSOARG00000021545	17.875	0.552154	34.5807	U5-201	U5	snRNA
10	ENSOART00000023581	ENSOARG00000021679	16	0.494236	18.7989	U6-201	U6	snRNA
11	ENSOART00000024894	ENSOARG00000022992	15.125	0.467207	16.3722	U6-201	U6	snRNA
10	ENSOART00000026182	ENSOARG00000024280	14.6562	0.452728	19.8688	U6-201	U6	snRNA
11	ENSOART00000023442	ENSOARG00000021540	14.3594	0.443557	10.9274	U2-201	U2	snRNA
12	ENSOART00000026185	ENSOARG00000024283	14.0938	0.435352	20.0402	U5-201	U5	snRNA
1	ENSOART00000025431	ENSOARG00000023529	13.8594	0.428112	17.0274	U6-201	U6	snRNA
9	ENSOART00000026144	ENSOARG00000024242	13.6094	0.42039	8.5813	U6-201	U6	snRNA
1	ENSOART00000025852	ENSOARG00000023950	13.5	0.417011	11.8134	U1-201	U1	snRNA
10	ENSOART00000025951	ENSOARG00000024049	13.4531	0.415564	19.6589	U6-201	U6	snRNA
11	ENSOART00000023328	ENSOARG00000021426	12.8281	0.396257	17.0857	U2-201	U2	snRNA
9	ENSOART00000026189	ENSOARG00000024287	12.6406	0.390466	10.8823	U6-201	U6	snRNA
11	ENSOART00000025387	ENSOARG00000023485	12.3125	0.38033	11.1823	U1-201	U1	snRNA
1	ENSOART00000024691	ENSOARG00000022789	11.8281	0.365368	9.25744	U1-201	U1	snRNA
X	ENSOART00000026992	ENSOARG00000025090	11.625	0.359093	8.16982	U6-201	U6	snRNA
20	ENSOART00000023689	ENSOARG00000021787	11.4531	0.353784	12.6979	U6-201	U6	snRNA
11	ENSOART00000024497	ENSOARG00000022595	11.2031	0.346062	11.8592	U1-201	U1	snRNA
1	ENSOART00000023981	ENSOARG00000022079	10.9375	0.337857	12.8617	U6-201	U6	snRNA
7	ENSOART00000026451	ENSOARG00000024549	10.8594	0.335443	10.6947	U6-201	U6	snRNA
2	ENSOART00000026286	ENSOARG00000024384	9.82812	0.303588	8.46384	U6-201	U6	snRNA
21	ENSOART00000026272	ENSOARG00000024370	9.73438	0.300692	15.6035	U6-201	U6	snRNA
18	ENSOART00000025702	ENSOARG00000023800	9.57812	0.295866	7.5062	U1-201	U1	snRNA
6	ENSOART00000027051	ENSOARG00000025149	9.53125	0.294418	10.87	U6-201	U6	snRNA
12	ENSOART00000023405	ENSOARG00000021503	9.4375	0.291522	9.51503	U6-201	U6	snRNA
9	ENSOART00000023504	ENSOARG00000021602	9.3125	0.287661	9.25799	U6-201	U6	snRNA
18	ENSOART00000026706	ENSOARG00000024804	9.23438	0.285247	7.41672	U1-201	U1	snRNA
7	ENSOART00000025095	ENSOARG00000023193	9.0625	0.279938	10.7362	U6-201	U6	snRNA
12	ENSOART00000026820	ENSOARG00000024918	8.84375	0.273181	6.52764	U6-201	U6	snRNA
11	ENSOART00000023135	ENSOARG00000021233	8.8125	0.272216	5.81425	U6-201	U6	snRNA
6	ENSOART00000024996	ENSOARG00000023094	8.73438	0.269803	10.9924	U6-201	U6	snRNA
3	ENSOART00000025354	ENSOARG00000023452	8.65625	0.267389	5.99529	U6-201	U6	snRNA
18	ENSOART00000023864	ENSOARG00000021962	8.65625	0.267389	6.35515	U6-201	U6	snRNA
19	ENSOART00000023389	ENSOARG00000021487	8.54688	0.264011	14.9761			snRNA
11	ENSOART00000023758	ENSOARG00000021856	8.35938	0.258219	4.90664	U6-201	U6	snRNA
12	ENSOART00000025890	ENSOARG00000023988	8.25	0.25484	7.26811	U6-201	U6	snRNA
13	ENSOART00000026550	ENSOARG00000024648	8.23438	0.254358	7.16859	U6-201	U6	snRNA
1	ENSOART00000026933	ENSOARG00000025031	8.14062	0.251462	10.8728	U6-201	U6	snRNA
2	ENSOART00000026782	ENSOARG00000024880	7.98438	0.246635	15.3835	U6-201	U6	snRNA
2	ENSOART00000025084	ENSOARG00000023182	7.73438	0.238913	8.76183	U6-201	U6	snRNA
3	ENSOART00000025768	ENSOARG00000023866	7.70312	0.237948	5.17834	U6-201	U6	snRNA
6	ENSOART00000026300	ENSOARG00000024398	7.53125	0.232638	14.8259	U6-201	U6	snRNA
6	ENSOART00000025368	ENSOARG00000023466	7.28125	0.224916	5.71678	U6-201	U6	snRNA
2	ENSOART00000025829	ENSOARG00000023927	7.23438	0.223468	11.4569			snRNA	RNA, U4atac small nuclear (U12-dependent splicing) [Source:HGNC Symbol
1	ENSOART00000025434	ENSOARG00000023532	7.21875	0.222985	6.14241	U6-201	U6	snRNA
26	ENSOART00000026141	ENSOARG00000024239	7.10938	0.219607	12.2877	U6-201	U6	snRNA
2	ENSOART00000025214	ENSOARG00000023312	7.09375	0.219124	9.78291	U6-201	U6	snRNA
4	ENSOART00000023774	ENSOARG00000021872	6.96875	0.215263	4.39324	U6-201	U6	snRNA
7	ENSOART00000025910	ENSOARG00000024008	6.79688	0.209954	6.88495	U6-201	U6	snRNA
7	ENSOART00000024009	ENSOARG00000022107	6.5625	0.202714	7.38268	U1-201	U1	snRNA
20	ENSOART00000024829	ENSOARG00000022927	6.4375	0.198853	8.72121	U6-201	U6	snRNA
3	ENSOART00000023765	ENSOARG00000021863	6.14062	0.189682	4.43245	U6-201	U6	snRNA
JH922226.1	ENSOART00000026655	ENSOARG00000024753	6.10938	0.188717	5.35151	U1-201	U1	snRNA
5	ENSOART00000026583	ENSOARG00000024681	5.84375	0.180512	5.49522	U6-201	U6	snRNA
3	ENSOART00000025785	ENSOARG00000023883	5.67188	0.175203	4.83392	U6-201	U6	snRNA
14	ENSOART00000024310	ENSOARG00000022408	5.5	0.169894	8.32094	U6-201	U6	snRNA
10	ENSOART00000025173	ENSOARG00000023271	5.32812	0.164584	6.08682	U6-201	U6	snRNA
3	ENSOART00000023789	ENSOARG00000021887	5.17188	0.159758	11.5175	U6-201	U6	snRNA
1	ENSOART00000025825	ENSOARG00000023923	5.10938	0.157827	8.94093	U6-201	U6	snRNA
7	ENSOART00000023958	ENSOARG00000022056	4.96875	0.153483	3.93587	U6-201	U6	snRNA
2	ENSOART00000025365	ENSOARG00000023463	4.875	0.150587	4.93288	U6-201	U6	snRNA
5	ENSOART00000024683	ENSOARG00000022781	4.875	0.150587	5.18392	U6-201	U6	snRNA
6	ENSOART00000026723	ENSOARG00000024821	4.84375	0.149622	3.52415	U6-201	U6	snRNA
22	ENSOART00000024557	ENSOARG00000022655	4.75	0.146726	7.79703	U6-201	U6	snRNA
1	ENSOART00000025579	ENSOARG00000023677	4.5	0.139004	9.52357	U1-201	U1	snRNA
9	ENSOART00000024016	ENSOARG00000022114	4.42188	0.136591	3.32286	U6-201	U6	snRNA
22	ENSOART00000023670	ENSOARG00000021768	4.42188	0.136591	3.32286	U6-201	U6	snRNA
9	ENSOART00000024688	ENSOARG00000022786	4.35938	0.13466	3.41503	U6-201	U6	snRNA
18	ENSOART00000024640	ENSOARG00000022738	4.35938	0.13466	7.62903	U6-201	U6	snRNA
7	ENSOART00000024136	ENSOARG00000022234	4.26562	0.131764	3.15344	U6-201	U6	snRNA
8	ENSOART00000024618	ENSOARG00000022716	4.21875	0.130316	5.29591	U6-201	U6	snRNA
7	ENSOART00000024848	ENSOARG00000022946	4.1875	0.129351	3.31842	U6-201	U6	snRNA
3	ENSOART00000026700	ENSOARG00000024798	4.10938	0.126938	5.24364	U6-201	U6	snRNA
11	ENSOART00000025264	ENSOARG00000023362	4.10938	0.126938	3.15281	U2-201	U2	snRNA
12	ENSOART00000026915	ENSOARG00000025013	4.07812	0.125972	3.43791	U6-201	U6	snRNA
10	ENSOART00000025489	ENSOARG00000023587	4.04688	0.125007	4.78566	U6-201	U6	snRNA
X	ENSOART00000023915	ENSOARG00000022013	4.04688	0.125007	3.8439	U6-201	U6	snRNA
11	ENSOART00000026975	ENSOARG00000025073	4.03125	0.124524	9.48009	U6-201	U6	snRNA
23	ENSOART00000026606	ENSOARG00000024704	4.03125	0.124524	3.53202	U6-201	U6	snRNA
15	ENSOART00000023967	ENSOARG00000022065	3.96875	0.122594	4.51793	U6-201	U6	snRNA
1	ENSOART00000024866	ENSOARG00000022964	3.92188	0.121146	7.0222	U6-201	U6	snRNA
11	ENSOART00000024277	ENSOARG00000022375	3.76562	0.116319	3.65036	U6-201	U6	snRNA
4	ENSOART00000025810	ENSOARG00000023908	3.6875	0.113906	3.30884	U6-201	U6	snRNA
6	ENSOART00000023749	ENSOARG00000021847	3.65625	0.112941	3.53764	U6-201	U6	snRNA
3	ENSOART00000025211	ENSOARG00000023309	3.59375	0.11101	2.91531	U6-201	U6	snRNA
7	ENSOART00000025701	ENSOARG00000023799	3.45312	0.106666	7.1179	U5-201	U5	snRNA	RNA, U5A small nuclear 1 [Source:HGNC Symbol
6	ENSOART00000024326	ENSOARG00000022424	3.4375	0.106183	3.33274	U6-201	U6	snRNA
17	ENSOART00000023647	ENSOARG00000021745	3.4375	0.106183	5.07992	U6-201	U6	snRNA
17	ENSOART00000024915	ENSOARG00000023013	3.375	0.104253	2.19306	U6-201	U6	snRNA
3	ENSOART00000024936	ENSOARG00000023034	3.21875	0.0994263	3.04187	U6-201	U6	snRNA
5	ENSOART00000023848	ENSOARG00000021946	3.15625	0.0974957	3.42363	U6-201	U6	snRNA
19	ENSOART00000023354	ENSOARG00000021452	3.15625	0.0974957	4.5712	U6-201	U6	snRNA
X	ENSOART00000024721	ENSOARG00000022819	3.04688	0.0941172	3.01546	U6-201	U6	snRNA
2	ENSOART00000025024	ENSOARG00000023122	2.98438	0.0921866	6.45741	U6-201	U6	snRNA
1	ENSOART00000023562	ENSOARG00000021660	2.98438	0.0921866	3.05761	U6-201	U6	snRNA
X	ENSOART00000024735	ENSOARG00000022833	2.95312	0.0912213	4.95193	U6-201	U6	snRNA
3	ENSOART00000024546	ENSOARG00000022644	2.9375	0.0907386	4.61493	U6-201	U6	snRNA
22	ENSOART00000023625	ENSOARG00000021723	2.85938	0.0883253	2.34262	U6-201	U6	snRNA
5	ENSOART00000024196	ENSOARG00000022294	2.8125	0.0868774	5.31209	U1-201	U1	snRNA
12	ENSOART00000026924	ENSOARG00000025022	2.75	0.0849468	3.7459	U6-201	U6	snRNA
15	ENSOART00000024837	ENSOARG00000022935	2.75	0.0849468	3.53217	U6-201	U6	snRNA
24	ENSOART00000024679	ENSOARG00000022777	2.75	0.0849468	2.91139	U6-201	U6	snRNA
1	ENSOART00000024284	ENSOARG00000022382	2.75	0.0849468	7.03506	U5-201	U5	snRNA
13	ENSOART00000023477	ENSOARG00000021575	2.75	0.0849468	5.35413	U6-201	U6	snRNA
11	ENSOART00000024583	ENSOARG00000022681	2.65625	0.0820509	2.66797	U6-201	U6	snRNA
1	ENSOART00000025501	ENSOARG00000023599	2.625	0.0810856	3.50283	U6-201	U6	snRNA
5	ENSOART00000024946	ENSOARG00000023044	2.46875	0.076259	2.57564	U6-201	U6	snRNA
11	ENSOART00000025355	ENSOARG00000023453	2.4375	0.0752937	2.94863	U2-201	U2	snRNA
21	ENSOART00000027031	ENSOARG00000025129	2.40625	0.0743284	2.40844	U6-201	U6	snRNA
1	ENSOART00000024352	ENSOARG00000022450	2.40625	0.0743284	4.91747	U6-201	U6	snRNA
21	ENSOART00000024548	ENSOARG00000022646	2.35938	0.0728805	3.79794	U6-201	U6	snRNA
7	ENSOART00000024192	ENSOARG00000022290	2.34375	0.0723978	4.16798	U6-201	U6	snRNA
11	ENSOART00000023842	ENSOARG00000021940	2.25	0.0695019	3.22687	U6-201	U6	snRNA
15	ENSOART00000026297	ENSOARG00000024395	2.15625	0.066606	2.26932	U6-201	U6	snRNA
18	ENSOART00000024567	ENSOARG00000022665	2.10938	0.065158	2.13896	U6-201	U6	snRNA
2	ENSOART00000023993	ENSOARG00000022091	2.10938	0.065158	2.37124	U6-201	U6	snRNA
3	ENSOART00000024591	ENSOARG00000022689	2.07812	0.0641927	3.57817	U6-201	U6	snRNA
3	ENSOART00000024020	ENSOARG00000022118	2.07812	0.0641927	2.22757	U6-201	U6	snRNA
24	ENSOART00000025455	ENSOARG00000023553	2.0625	0.0637101	2.10724	U6-201	U6	snRNA
2	ENSOART00000026851	ENSOARG00000024949	2.04688	0.0632274	3.08828	U6-201	U6	snRNA
19	ENSOART00000025169	ENSOARG00000023267	2.04688	0.0632274	3.15439	U6-201	U6	snRNA
26	ENSOART00000024459	ENSOARG00000022557	2	0.0617795	2.0548	U6-201	U6	snRNA
8	ENSOART00000023863	ENSOARG00000021961	1.95312	0.0603315	2.87535	U6-201	U6	snRNA
23	ENSOART00000025389	ENSOARG00000023487	1.82812	0.0564703	1.907	U6-201	U6	snRNA
5	ENSOART00000025139	ENSOARG00000023237	1.82812	0.0564703	3.48946	U4-201	U4	snRNA
18	ENSOART00000024226	ENSOARG00000022324	1.82812	0.0564703	3.49401	U6-201	U6	snRNA
2	ENSOART00000023812	ENSOARG00000021910	1.8125	0.0559876	4.20459	U6-201	U6	snRNA
18	ENSOART00000026041	ENSOARG00000024139	1.75	0.054057	3.67747	U6-201	U6	snRNA
17	ENSOART00000024303	ENSOARG00000022401	1.71875	0.0530917	3.10386	U6-201	U6	snRNA
1	ENSOART00000026335	ENSOARG00000024433	1.70312	0.0526091	2.40819	U6-201	U6	snRNA
10	ENSOART00000023768	ENSOARG00000021866	1.70312	0.0526091	2.18712	U6-201	U6	snRNA
3	ENSOART00000027004	ENSOARG00000025102	1.6875	0.0521264	3.68125	U6-201	U6	snRNA
3	ENSOART00000026721	ENSOARG00000024819	1.6875	0.0521264	3.85398	U6-201	U6	snRNA
7	ENSOART00000026160	ENSOARG00000024258	1.6875	0.0521264	3.44054	U4-201	U4	snRNA
16	ENSOART00000024377	ENSOARG00000022475	1.67188	0.0516438	2.40406	U6-201	U6	snRNA
16	ENSOART00000024560	ENSOARG00000022658	1.53125	0.0472999	2.70783	U6-201	U6	snRNA
12	ENSOART00000024892	ENSOARG00000022990	1.51562	0.0468173	2.8674	U6-201	U6	snRNA
7	ENSOART00000024447	ENSOARG00000022545	1.46875	0.0453693	1.75453	U6-201	U6	snRNA
3	ENSOART00000023753	ENSOARG00000021851	1.46875	0.0453693	3.01303	U6-201	U6	snRNA
3	ENSOART00000023976	ENSOARG00000022074	1.4375	0.044404	4.10139	U6-201	U6	snRNA
9	ENSOART00000026919	ENSOARG00000025017	1.39062	0.042956	1.96491	U6-201	U6	snRNA
3	ENSOART00000023230	ENSOARG00000021328	1.35938	0.0419907	4.00938	U6-201	U6	snRNA
16	ENSOART00000026095	ENSOARG00000024193	1.32812	0.0410254	3.97634	U6-201	U6	snRNA
8	ENSOART00000025400	ENSOARG00000023498	1.23438	0.0381295	3.93496	U6-201	U6	snRNA
2	ENSOART00000025928	ENSOARG00000024026	0.921875	0.0284765	2.94017	U6-201	U6	snRNA
1	ENSOART00000024487	ENSOARG00000022585	0.90625	0.0279938	3.24022	U6-201	U6	snRNA
17	ENSOART00000024388	ENSOARG00000022486	0.765625	0.02365	2.65319	U6-201	U6	snRNA
3	ENSOART00000024287	ENSOARG00000022385	5779.84	178.538	2390.16	SNORD36-201	SNORD36	snoRNA	small nucleolar RNA, C/D box 36B [Source:HGNC Symbol
11	ENSOART00000025099	ENSOARG00000023197	681.328	21.046	312.245			snoRNA
5	ENSOART00000023831	ENSOARG00000021929	453.344	14.0037	199.734			snoRNA	small nucleolar RNA, C/D box 105B [Source:HGNC Symbol
3	ENSOART00000026367	ENSOARG00000024465	264.141	8.15923	151.475			snoRNA
11	ENSOART00000026392	ENSOARG00000024490	216.719	6.69439	222.048	U3-201	U3	snoRNA
1	ENSOART00000023550	ENSOARG00000021648	94.3125	2.91329	65.7643			snoRNA	small Cajal body-specific RNA 7 [Source:HGNC Symbol
11	ENSOART00000025889	ENSOARG00000023987	87.5938	2.70575	62.5452	U3-201	U3	snoRNA
11	ENSOART00000023892	ENSOARG00000021990	80.4062	2.48373	50.5637			snoRNA
11	ENSOART00000026026	ENSOARG00000024124	76.5938	2.36596	50.2134			snoRNA	small nucleolar RNA, C/D box 10 [Source:HGNC Symbol
22	ENSOART00000025783	ENSOARG00000023881	75.1562	2.32156	63.5118			snoRNA
15	ENSOART00000023932	ENSOARG00000022030	67.9062	2.09761	85.0809	SNORD15-201	SNORD15	snoRNA	small nucleolar RNA, C/D box 15A [Source:HGNC Symbol
22	ENSOART00000025293	ENSOARG00000023391	62	1.91516	66.7012	U3-201	U3	snoRNA
19	ENSOART00000023708	ENSOARG00000021806	58.7344	1.81429	38.856	SNORA62-201	SNORA62	snoRNA	small nucleolar RNA, H/ACA box 62 [Source:HGNC Symbol
11	ENSOART00000024072	ENSOARG00000022170	55	1.69894	66.8683			snoRNA
11	ENSOART00000023709	ENSOARG00000021807	54.0625	1.66998	42.1463			snoRNA
10	ENSOART00000024873	ENSOARG00000022971	50.9062	1.57248	49.6648			snoRNA
24	ENSOART00000024035	ENSOARG00000022133	47.0469	1.45327	37.7315			snoRNA
14	ENSOART00000025548	ENSOARG00000023646	46.9375	1.44989	23.4351	SNORD34-201	SNORD34	snoRNA	small nucleolar RNA, C/D box 34 [Source:HGNC Symbol
14	ENSOART00000026341	ENSOARG00000024439	45.5469	1.40693	27.5652	SNORD33-201	SNORD33	snoRNA
15	ENSOART00000026175	ENSOARG00000024273	44.2656	1.36735	40.9352			snoRNA
11	ENSOART00000024460	ENSOARG00000022558	40.8594	1.26214	32.1202	SNORA62-201	SNORA62	snoRNA
1	ENSOART00000026921	ENSOARG00000025019	39.8906	1.23221	25.6664			snoRNA
3	ENSOART00000024884	ENSOARG00000022982	38.4531	1.18781	35.6553			snoRNA	small Cajal body-specific RNA 10 [Source:HGNC Symbol
13	ENSOART00000025735	ENSOARG00000023833	35.7188	1.10334	41.9139			snoRNA	small nucleolar RNA, C/D box 17 [Source:HGNC Symbol
19	ENSOART00000025553	ENSOARG00000023651	35.4531	1.09514	45.4756			snoRNA
1	ENSOART00000023606	ENSOARG00000021704	35.3594	1.09224	43.2084			snoRNA
11	ENSOART00000024634	ENSOARG00000022732	34.375	1.06183	26.8881			snoRNA	small Cajal body-specific RNA 21 [Source:HGNC Symbol
24	ENSOART00000025689	ENSOARG00000023787	33.6406	1.03915	34.7432			snoRNA
21	ENSOART00000026556	ENSOARG00000024654	33.5625	1.03674	104.28			snoRNA	small nucleolar RNA, H/ACA box 52 [Source:HGNC Symbol
3	ENSOART00000023918	ENSOARG00000022016	32.3125	0.998125	91.5735			snoRNA	small nucleolar RNA, H/ACA box 65 [Source:HGNC Symbol
11	ENSOART00000025499	ENSOARG00000023597	30.625	0.945998	48.2232	U3-201	U3	snoRNA
11	ENSOART00000026601	ENSOARG00000024699	30.3906	0.938758	35.3507			snoRNA
2	ENSOART00000025844	ENSOARG00000023942	26.5156	0.819061	35.9254	SNORA73-201	SNORA73	snoRNA
AMGL01125976.1	ENSOART00000024206	ENSOARG00000022304	26.5156	0.819061	27.1948			snoRNA
21	ENSOART00000024112	ENSOARG00000022210	26.4062	0.815682	25.5055	SNORD22-201	SNORD22	snoRNA
11	ENSOART00000024680	ENSOARG00000022778	25.9844	0.802651	24.2091			snoRNA	small nucleolar RNA, H/ACA box 54 [Source:HGNC Symbol
1	ENSOART00000023474	ENSOARG00000021572	24.0625	0.743284	20.2389			snoRNA	small nucleolar RNA, H/ACA box 55 [Source:HGNC Symbol
11	ENSOART00000024433	ENSOARG00000022531	24	0.741354	31.6459	U3-201	U3	snoRNA
3	ENSOART00000023934	ENSOARG00000022032	23.3594	0.721565	17.3703			snoRNA
11	ENSOART00000026340	ENSOARG00000024438	23.2188	0.717221	43.0715	U8-201	U8	snoRNA
3	ENSOART00000025160	ENSOARG00000023258	22.9375	0.708533	25.4177			snoRNA	small nucleolar RNA, H/ACA box 2C [Source:HGNC Symbol
15	ENSOART00000023984	ENSOARG00000022082	22.7812	0.703707	43.7226			snoRNA	small nucleolar RNA, H/ACA box 23 [Source:HGNC Symbol
11	ENSOART00000026590	ENSOARG00000024688	21.875	0.675713	18.0057			snoRNA	small nucleolar RNA, C/D box 104 [Source:HGNC Symbol
15	ENSOART00000026779	ENSOARG00000024877	21.5312	0.665095	38.0497	SNORD15-201	SNORD15	snoRNA	small nucleolar RNA, C/D box 15B [Source:HGNC Symbol
1	ENSOART00000025374	ENSOARG00000023472	21.1719	0.653994	25.3262			snoRNA	small nucleolar RNA, H/ACA box 81 [Source:HGNC Symbol
21	ENSOART00000025953	ENSOARG00000024051	20.0938	0.620691	26.8823			snoRNA
8	ENSOART00000026048	ENSOARG00000024146	19.0469	0.588353	15.3534			snoRNA
21	ENSOART00000026801	ENSOARG00000024899	19	0.586905	16.477			snoRNA
5	ENSOART00000024526	ENSOARG00000022624	18.3125	0.565668	31.577	SNORA74-201	SNORA74	snoRNA	small nucleolar RNA, H/ACA box 74D [Source:HGNC Symbol
8	ENSOART00000027025	ENSOARG00000025123	17.6562	0.545397	40.5146			snoRNA	small nucleolar RNA, H/ACA box 29 [Source:HGNC Symbol
13	ENSOART00000023431	ENSOARG00000021529	16.9375	0.523195	17.5724			snoRNA	small nucleolar RNA, H/ACA box 51 [Source:HGNC Symbol
1	ENSOART00000025348	ENSOARG00000023446	16.375	0.505819	24.123			snoRNA
26	ENSOART00000023660	ENSOARG00000021758	16.3594	0.505337	25.9978			snoRNA
17	ENSOART00000025362	ENSOARG00000023460	16.2656	0.502441	23.343			snoRNA	small nucleolar RNA, H/ACA box 49 [Source:HGNC Symbol
24	ENSOART00000024509	ENSOARG00000022607	16.0938	0.497132	27.8868			snoRNA
7	ENSOART00000024563	ENSOARG00000022661	15.7188	0.485548	17.6226	SNORD16-201	SNORD16	snoRNA	small nucleolar RNA, C/D box 16 [Source:HGNC Symbol
24	ENSOART00000023699	ENSOARG00000021797	15.4688	0.477826	16.156			snoRNA
3	ENSOART00000025059	ENSOARG00000023157	15.25	0.471069	12.9382			snoRNA
11	ENSOART00000025210	ENSOARG00000023308	14.4844	0.447419	21.3631			snoRNA	small Cajal body-specific RNA 16 [Source:HGNC Symbol
24	ENSOART00000023243	ENSOARG00000021341	14.3125	0.442109	20.8706			snoRNA	small nucleolar RNA, H/ACA box 30 [Source:HGNC Symbol
17	ENSOART00000024997	ENSOARG00000023095	14.2344	0.439696	13.1146			snoRNA
1	ENSOART00000026961	ENSOARG00000025059	13.3438	0.412185	12.8362			snoRNA	small Cajal body-specific RNA 5 [Source:HGNC Symbol
2	ENSOART00000026993	ENSOARG00000025091	12.875	0.397705	23.3276			snoRNA
3	ENSOART00000025798	ENSOARG00000023896	12.5469	0.38757	19.6509			snoRNA
1	ENSOART00000023834	ENSOARG00000021932	12.4375	0.384191	13.4458			snoRNA	small nucleolar RNA, C/D box 66 [Source:HGNC Symbol
24	ENSOART00000025551	ENSOARG00000023649	12.3125	0.38033	12.3672			snoRNA	small nucleolar RNA, H/ACA box 78 [Source:HGNC Symbol
2	ENSOART00000024663	ENSOARG00000022761	12.0938	0.373573	18.929			snoRNA	small nucleolar RNA, H/ACA box 44 [Source:HGNC Symbol
4	ENSOART00000023432	ENSOARG00000021530	12.0781	0.37309	17.5384			snoRNA	small nucleolar RNA, H/ACA box 5C [Source:HGNC Symbol
14	ENSOART00000026147	ENSOARG00000024245	11.4531	0.353784	11.9535			snoRNA	small nucleolar RNA, C/D box 88C [Source:HGNC Symbol
21	ENSOART00000026204	ENSOARG00000024302	11.2656	0.347992	13.5685	SNORD22-201	SNORD22	snoRNA
21	ENSOART00000026673	ENSOARG00000024771	10.8594	0.335443	19.0803	SNORD15-201	SNORD15	snoRNA
2	ENSOART00000024763	ENSOARG00000022861	10.8125	0.333995	21.5258	SNORA75-201	SNORA75	snoRNA	small nucleolar RNA, H/ACA box 75 [Source:HGNC Symbol
3	ENSOART00000024425	ENSOARG00000022523	10.7188	0.331099	12.4893	SNORD36-201	SNORD36	snoRNA
2	ENSOART00000026819	ENSOARG00000024917	9.78125	0.30214	14.3167	SNORA73-201	SNORA73	snoRNA
6	ENSOART00000026331	ENSOARG00000024429	9.3125	0.287661	13.2388			snoRNA	small nucleolar RNA, H/ACA box 24B [Source:HGNC Symbol
12	ENSOART00000026328	ENSOARG00000024426	9.28125	0.286695	7.88502			snoRNA
21	ENSOART00000024113	ENSOARG00000022211	9.10938	0.281386	9.76082			snoRNA
21	ENSOART00000025737	ENSOARG00000023835	8.875	0.274146	11.4801			snoRNA
13	ENSOART00000025509	ENSOARG00000023607	8.79688	0.271733	10.6877	SNORA71-201	SNORA71	snoRNA	small nucleolar RNA, H/ACA box 71C [Source:HGNC Symbol
7	ENSOART00000023416	ENSOARG00000021514	8.45312	0.261115	12.2745	SNORD22-201	SNORD22	snoRNA
1	ENSOART00000023914	ENSOARG00000022012	8.35938	0.258219	10.4371			snoRNA
13	ENSOART00000024592	ENSOARG00000022690	8.17188	0.252427	14.0391	SNORA71-201	SNORA71	snoRNA
6	ENSOART00000025490	ENSOARG00000023588	8.10938	0.250496	9.5321			snoRNA
21	ENSOART00000024645	ENSOARG00000022743	8.10938	0.250496	17.2609			snoRNA	small nucleolar RNA, H/ACA box 25 [Source:HGNC Symbol
24	ENSOART00000024363	ENSOARG00000022461	7.92188	0.244705	11.5995			snoRNA
19	ENSOART00000026848	ENSOARG00000024946	7.73438	0.238913	7.63709	SNORA62-201	SNORA62	snoRNA	small nucleolar RNA, H/ACA box 6 [Source:HGNC Symbol
19	ENSOART00000023131	ENSOARG00000021229	7.5625	0.233604	7.34172	U3-201	U3	snoRNA	uncharacterized LOC105603493 [Source:NCBI gene
9	ENSOART00000026985	ENSOARG00000025083	7.34375	0.226847	12.0003			snoRNA	small nucleolar RNA, C/D box 87 [Source:HGNC Symbol
11	ENSOART00000023910	ENSOARG00000022008	7.1875	0.22202	15.7439	U3-201	U3	snoRNA
3	ENSOART00000026551	ENSOARG00000024649	7.17188	0.221537	15.3111			snoRNA
2	ENSOART00000024616	ENSOARG00000022714	7.07812	0.218641	11.59			snoRNA	small Cajal body-specific RNA 1 [Source:HGNC Symbol
20	ENSOART00000024055	ENSOARG00000022153	7	0.216228	8.66117			snoRNA	small nucleolar RNA, H/ACA box 38 [Source:HGNC Symbol
3	ENSOART00000027052	ENSOARG00000025150	6.875	0.212367	10.2841			snoRNA	small nucleolar RNA, C/D box 83B [Source:HGNC Symbol
4	ENSOART00000025350	ENSOARG00000023448	6.78125	0.209471	13.0572			snoRNA	small nucleolar RNA, H/ACA box 5A [Source:HGNC Symbol
18	ENSOART00000024939	ENSOARG00000023037	6.75	0.208506	12.1276	SNORD116-201	SNORD116	snoRNA
12	ENSOART00000025969	ENSOARG00000024067	6.71875	0.20754	10.5582	SNORD24-201	SNORD24	snoRNA
5	ENSOART00000025512	ENSOARG00000023610	6.5625	0.202714	7.49788			snoRNA
3	ENSOART00000025521	ENSOARG00000023619	6.54688	0.202231	9.69361			snoRNA	small nucleolar RNA, C/D box 59A [Source:HGNC Symbol
4	ENSOART00000023502	ENSOARG00000021600	6.54688	0.202231	11.9787			snoRNA	small nucleolar RNA, H/ACA box 9 [Source:HGNC Symbol
3	ENSOART00000024324	ENSOARG00000022422	6.48438	0.200301	13.8013			snoRNA	small nucleolar RNA, H/ACA box 53 [Source:HGNC Symbol
8	ENSOART00000026257	ENSOARG00000024355	6.42188	0.19837	9.3279			snoRNA	small nucleolar RNA, H/ACA box 33 [Source:HGNC Symbol
11	ENSOART00000024150	ENSOARG00000022248	6.23438	0.192578	14.0585			snoRNA
5	ENSOART00000026359	ENSOARG00000024457	6.15625	0.190165	13.6582			snoRNA
10	ENSOART00000024740	ENSOARG00000022838	6.10938	0.188717	14.6495			snoRNA
3	ENSOART00000025672	ENSOARG00000023770	6.01562	0.185821	9.43901			snoRNA	small nucleolar RNA, C/D box 89 [Source:HGNC Symbol
2	ENSOART00000026372	ENSOARG00000024470	5.84375	0.180512	9.74959			snoRNA
3	ENSOART00000023876	ENSOARG00000021974	5.82812	0.180029	8.1036			snoRNA
3	ENSOART00000026744	ENSOARG00000024842	5.75	0.177616	9.47009			snoRNA	small nucleolar RNA, C/D box 92 [Source:HGNC Symbol
2	ENSOART00000024146	ENSOARG00000022244	5.75	0.177616	8.83356	SNORD39-201	SNORD39	snoRNA
3	ENSOART00000023249	ENSOARG00000021347	5.65625	0.17472	7.27732			snoRNA	uncharacterized LOC105603493 [Source:NCBI gene
7	ENSOART00000026738	ENSOARG00000024836	5.57812	0.172307	6.07311	SNORD18-201	SNORD18	snoRNA	small nucleolar RNA, C/D box 18B [Source:HGNC Symbol
10	ENSOART00000026842	ENSOARG00000024940	5.40625	0.166998	24.0751			snoRNA
9	ENSOART00000024332	ENSOARG00000022430	5.3125	0.164102	13.5622			snoRNA
7	ENSOART00000024534	ENSOARG00000022632	5	0.154449	8.37039			snoRNA
21	ENSOART00000023520	ENSOARG00000021618	4.96875	0.153483	9.54682	SNORD26-201	SNORD26	snoRNA	small nucleolar RNA, C/D box 26 [Source:HGNC Symbol
1	ENSOART00000024949	ENSOARG00000023047	4.95312	0.153001	7.78772			snoRNA
18	ENSOART00000024789	ENSOARG00000022887	4.9375	0.152518	7.5			snoRNA	small Cajal body-specific RNA 13 [Source:HGNC Symbol
3	ENSOART00000023361	ENSOARG00000021459	4.85938	0.150105	7.26563			snoRNA
9	ENSOART00000024066	ENSOARG00000022164	4.8125	0.148657	6.89807	SNORA72-201	SNORA72	snoRNA
2	ENSOART00000026852	ENSOARG00000024950	4.71875	0.145761	10.0955			snoRNA	small nucleolar RNA, H/ACA box 41 [Source:HGNC Symbol
11	ENSOART00000025028	ENSOARG00000023126	4.53125	0.139969	7.89006			snoRNA
20	ENSOART00000024845	ENSOARG00000022943	4.5	0.139004	6.97615			snoRNA	small nucleolar RNA, C/D box 48 [Source:HGNC Symbol
21	ENSOART00000025296	ENSOARG00000023394	4.45312	0.137556	8.9937	SNORD31-201	SNORD31	snoRNA
21	ENSOART00000024231	ENSOARG00000022329	4.42188	0.136591	8.37571	SNORD27-201	SNORD27	snoRNA	small nucleolar RNA, C/D box 27 [Source:HGNC Symbol
2	ENSOART00000025555	ENSOARG00000023653	4.39062	0.135625	6.60355			snoRNA	small Cajal body-specific RNA 8 [Source:HGNC Symbol
18	ENSOART00000025668	ENSOARG00000023766	4.34375	0.134177	9.97333			snoRNA	small nucleolar RNA, H/ACA box 28 [Source:HGNC Symbol
11	ENSOART00000025901	ENSOARG00000023999	4.28125	0.132247	5.46117			snoRNA	small nucleolar RNA, C/D box 65 [Source:HGNC Symbol
8	ENSOART00000024233	ENSOARG00000022331	4.23438	0.130799	5.37703			snoRNA
2	ENSOART00000025513	ENSOARG00000023611	4.15625	0.128385	11.7287			snoRNA
15	ENSOART00000024292	ENSOARG00000022390	4.14062	0.127903	8.12378			snoRNA	small nucleolar RNA, C/D box 97 [Source:HGNC Symbol
5	ENSOART00000025622	ENSOARG00000023720	4.125	0.12742	13.2719	SNORA74-201	SNORA74	snoRNA	small nucleolar RNA, H/ACA box 74A [Source:HGNC Symbol
22	ENSOART00000023786	ENSOARG00000021884	4.04688	0.125007	6.48669			snoRNA	small nucleolar RNA, H/ACA box 12 [Source:HGNC Symbol
13	ENSOART00000025632	ENSOARG00000023730	3.95312	0.122111	6.50867	SNORA71-201	SNORA71	snoRNA	small nucleolar RNA, H/ACA box 60 [Source:HGNC Symbol
12	ENSOART00000025418	ENSOARG00000023516	3.90625	0.120663	6.2987			snoRNA	small nucleolar RNA, H/ACA box 36B [Source:HGNC Symbol
4	ENSOART00000026400	ENSOARG00000024498	3.8125	0.117767	7.05281			snoRNA
13	ENSOART00000025471	ENSOARG00000023569	3.79688	0.117284	6.31999			snoRNA	small nucleolar RNA, C/D box 12C [Source:HGNC Symbol
1	ENSOART00000024217	ENSOARG00000022315	3.75	0.115837	10.2972	SNORA63-201	SNORA63	snoRNA	small nucleolar RNA, H/ACA box 63 [Source:HGNC Symbol
13	ENSOART00000024607	ENSOARG00000022705	3.48438	0.107631	5.97081			snoRNA	small nucleolar RNA, C/D box 12 [Source:HGNC Symbol
7	ENSOART00000026811	ENSOARG00000024909	3.4375	0.106183	5.70957			snoRNA
3	ENSOART00000026366	ENSOARG00000024464	3.42188	0.105701	6.59679			snoRNA
1	ENSOART00000025032	ENSOARG00000023130	3.42188	0.105701	14.701			snoRNA
6	ENSOART00000026994	ENSOARG00000025092	3.26562	0.100874	4.51889			snoRNA	small Cajal body-specific RNA 22 [Source:HGNC Symbol
11	ENSOART00000026729	ENSOARG00000024827	3.15625	0.0974957	5.15234			snoRNA	small nucleolar RNA, C/D box 7 [Source:HGNC Symbol
22	ENSOART00000026542	ENSOARG00000024640	2.92188	0.090256	6.94035			snoRNA	small nucleolar RNA, H/ACA box 19 [Source:HGNC Symbol
1	ENSOART00000026895	ENSOARG00000024993	2.82812	0.08736	6.42553			snoRNA	small nucleolar RNA, C/D box 46 [Source:HGNC Symbol
10	ENSOART00000023716	ENSOARG00000021814	2.76562	0.0854294	4.16616			snoRNA
14	ENSOART00000023304	ENSOARG00000021402	2.75	0.0849468	4.66326			snoRNA
7	ENSOART00000025457	ENSOARG00000023555	2.73438	0.0844641	12.2049			snoRNA
3	ENSOART00000025066	ENSOARG00000023164	2.73438	0.0844641	6.07164			snoRNA	small nucleolar RNA, C/D box 94 [Source:HGNC Symbol
18	ENSOART00000026431	ENSOARG00000024529	2.67188	0.0825335	4.56368	SNORD116-201	SNORD116	snoRNA
3	ENSOART00000025909	ENSOARG00000024007	2.67188	0.0825335	12.8212			snoRNA
2	ENSOART00000026060	ENSOARG00000024158	2.65625	0.0820509	6.42223			snoRNA	small nucleolar RNA, H/ACA box 16A [Source:HGNC Symbol
21	ENSOART00000025249	ENSOARG00000023347	2.65625	0.0820509	7.14303	SNORD30-201	SNORD30	snoRNA	small nucleolar RNA, C/D box 30 [Source:HGNC Symbol
1	ENSOART00000024531	ENSOARG00000022629	2.59375	0.0801203	6.04144			snoRNA	small nucleolar RNA, H/ACA box 4 [Source:HGNC Symbol
14	ENSOART00000023289	ENSOARG00000021387	2.5625	0.079155	5.14512			snoRNA
1	ENSOART00000023244	ENSOARG00000021342	2.53125	0.0781896	4.22378	SNORA66-201	SNORA66	snoRNA	small nucleolar RNA, H/ACA box 66 [Source:HGNC Symbol
11	ENSOART00000025234	ENSOARG00000023332	2.48438	0.0767417	4.58428			snoRNA
3	ENSOART00000025417	ENSOARG00000023515	2.46875	0.076259	6.31443	SNORD24-201	SNORD24	snoRNA	small nucleolar RNA, C/D box 24 [Source:HGNC Symbol
7	ENSOART00000025980	ENSOARG00000024078	2.4375	0.0752937	5.17894			snoRNA
14	ENSOART00000024369	ENSOARG00000022467	2.39062	0.0738458	5.88681			snoRNA	small nucleolar RNA, H/ACA box 50A [Source:HGNC Symbol
23	ENSOART00000023155	ENSOARG00000021253	2.375	0.0733631	3.79431			snoRNA
2	ENSOART00000024439	ENSOARG00000022537	2.32812	0.0719152	5.13332	SNORD82-201	SNORD82	snoRNA
21	ENSOART00000025686	ENSOARG00000023784	2.3125	0.0714325	3.71131	SNORD14-201	SNORD14	snoRNA
23	ENSOART00000024836	ENSOARG00000022934	2.29688	0.0709499	3.13546			snoRNA
8	ENSOART00000026488	ENSOARG00000024586	2.28125	0.0704672	6.33075	SNORD22-201	SNORD22	snoRNA
14	ENSOART00000026025	ENSOARG00000024123	2.28125	0.0704672	4.984			snoRNA	small nucleolar RNA, C/D box 35A [Source:HGNC Symbol
3	ENSOART00000025156	ENSOARG00000023254	2.23438	0.0690193	3.97908			snoRNA	small nucleolar RNA, C/D box 53 [Source:HGNC Symbol
25	ENSOART00000024393	ENSOARG00000022491	2.20312	0.068054	8.36504	SNORA74-201	SNORA74	snoRNA
1	ENSOART00000026912	ENSOARG00000025010	2.10938	0.065158	5.67119	SNORA63-201	SNORA63	snoRNA	small nucleolar RNA, H/ACA box 63D [Source:HGNC Symbol
3	ENSOART00000025636	ENSOARG00000023734	2	0.0617795	3.79222			snoRNA
7	ENSOART00000025707	ENSOARG00000023805	1.84375	0.056953	3.969			snoRNA	small Cajal body-specific RNA 14 [Source:HGNC Symbol
11	ENSOART00000024106	ENSOARG00000022204	1.79688	0.055505	4.578			snoRNA	small nucleolar RNA, C/D box 49A [Source:HGNC Symbol
22	ENSOART00000026287	ENSOARG00000024385	1.76562	0.0545397	3.08474	SNORD96-201	SNORD96	snoRNA
3	ENSOART00000026265	ENSOARG00000024363	1.75	0.054057	5.99735			snoRNA
18	ENSOART00000024261	ENSOARG00000022359	1.75	0.054057	3.31423			snoRNA
23	ENSOART00000025690	ENSOARG00000023788	1.73438	0.0535744	4.1144	SNORD58-201	SNORD58	snoRNA
18	ENSOART00000025103	ENSOARG00000023201	1.73438	0.0535744	4.16426			snoRNA	small nucleolar RNA, C/D box 107 [Source:HGNC Symbol
3	ENSOART00000026330	ENSOARG00000024428	1.70312	0.0526091	5.90044			snoRNA
6	ENSOART00000023736	ENSOARG00000021834	1.70312	0.0526091	3.01678			snoRNA
15	ENSOART00000026931	ENSOARG00000025029	1.64062	0.0506785	3.42432			snoRNA	small nucleolar RNA, C/D box 67 [Source:HGNC Symbol
15	ENSOART00000025388	ENSOARG00000023486	1.64062	0.0506785	4.6235			snoRNA
7	ENSOART00000023242	ENSOARG00000021340	1.64062	0.0506785	3.28714	SNORA66-201	SNORA66	snoRNA
11	ENSOART00000025884	ENSOARG00000023982	1.60938	0.0497132	4.44585			snoRNA
21	ENSOART00000025061	ENSOARG00000023159	1.60938	0.0497132	3.33151			snoRNA
19	ENSOART00000024709	ENSOARG00000022807	1.60938	0.0497132	4.44585			snoRNA	small nucleolar RNA, H/ACA box 11B [Source:HGNC Symbol
1	ENSOART00000023610	ENSOARG00000021708	1.59375	0.0492305	4.10852			snoRNA	small nucleolar RNA, C/D box 45A [Source:HGNC Symbol
5	ENSOART00000024858	ENSOARG00000022956	1.5625	0.0482652	3.69846	SNORD96-201	SNORD96	snoRNA
2	ENSOART00000024252	ENSOARG00000022350	1.5625	0.0482652	3.78751			snoRNA	small nucleolar RNA, C/D box 20 [Source:HGNC Symbol
18	ENSOART00000024744	ENSOARG00000022842	1.53125	0.0472999	3.04448			snoRNA
7	ENSOART00000026212	ENSOARG00000024310	1.51562	0.0468173	3.45948	SNORD18-201	SNORD18	snoRNA	small nucleolar RNA, C/D box 18A [Source:HGNC Symbol
18	ENSOART00000024436	ENSOARG00000022534	1.51562	0.0468173	3.80473			snoRNA
3	ENSOART00000023752	ENSOARG00000021850	1.46875	0.0453693	4.12491			snoRNA
18	ENSOART00000026187	ENSOARG00000024285	1.40625	0.0434387	3.72345			snoRNA
21	ENSOART00000026250	ENSOARG00000024348	1.39062	0.042956	2.14267			snoRNA
15	ENSOART00000026564	ENSOARG00000024662	1.375	0.0424734	2.86467	SNORD14-201	SNORD14	snoRNA
14	ENSOART00000024965	ENSOARG00000023063	1.375	0.0424734	3.16479	SNORD33-201	SNORD33	snoRNA	small nucleolar RNA, C/D box 32A [Source:HGNC Symbol
21	ENSOART00000025782	ENSOARG00000023880	1.35938	0.0419907	3.06215			snoRNA
11	ENSOART00000027007	ENSOARG00000025105	1.3125	0.0405428	3.22133			snoRNA	small nucleolar RNA, H/ACA box 21B [Source:HGNC Symbol
18	ENSOART00000024141	ENSOARG00000022239	1.3125	0.0405428	3.18665			snoRNA
X	ENSOART00000023479	ENSOARG00000021577	1.29688	0.0400601	3.99873			snoRNA	small nucleolar RNA, H/ACA box 35B [Source:HGNC Symbol
13	ENSOART00000025913	ENSOARG00000024011	1.28125	0.0395775	3.34507			snoRNA	small nucleolar RNA, C/D box 56 [Source:HGNC Symbol
12	ENSOART00000024298	ENSOARG00000022396	1.28125	0.0395775	3.52528			snoRNA
1	ENSOART00000025815	ENSOARG00000023913	1.26562	0.0390948	4.96733			snoRNA	small Cajal body-specific RNA 6 [Source:HGNC Symbol
19	ENSOART00000025621	ENSOARG00000023719	1.26562	0.0390948	2.87983			snoRNA
X	ENSOART00000023404	ENSOARG00000021502	1.26562	0.0390948	2.90726			snoRNA
21	ENSOART00000024611	ENSOARG00000022709	1.20312	0.0371642	2.26204	SNORD28-201	SNORD28	snoRNA	small nucleolar RNA, C/D box 28 [Source:HGNC Symbol
5	ENSOART00000023246	ENSOARG00000021344	1.1875	0.0366816	2.45515			snoRNA
14	ENSOART00000024810	ENSOARG00000022908	1.17188	0.0361989	2.93612			snoRNA	small nucleolar RNA, C/D box 71 [Source:HGNC Symbol
2	ENSOART00000025977	ENSOARG00000024075	1.15625	0.0357163	2.07952	snoZ196-201	snoZ196	snoRNA
1	ENSOART00000024569	ENSOARG00000022667	1.14062	0.0352336	3.38937			snoRNA	small nucleolar RNA, C/D box 2 [Source:HGNC Symbol
8	ENSOART00000025191	ENSOARG00000023289	1.125	0.034751	3.05245			snoRNA	small nucleolar RNA, C/D box 100 [Source:HGNC Symbol
14	ENSOART00000023385	ENSOARG00000021483	1.125	0.034751	2.74585			snoRNA
17	ENSOART00000025253	ENSOARG00000023351	1.07812	0.033303	2.89117	SNORD73-201	SNORD73	snoRNA	small nucleolar RNA, C/D box 73A [Source:HGNC Symbol
18	ENSOART00000023850	ENSOARG00000021948	1	0.0308897	2.18944	SNORD116-201	SNORD116	snoRNA
18	ENSOART00000026499	ENSOARG00000024597	0.96875	0.0299244	3.0288			snoRNA
21	ENSOART00000024255	ENSOARG00000022353	0.96875	0.0299244	1.99975			snoRNA	small nucleolar RNA, H/ACA box 8 [Source:HGNC Symbol
21	ENSOART00000025247	ENSOARG00000023345	0.953125	0.0294418	2.27777	SNORD25-201	SNORD25	snoRNA	small nucleolar RNA, C/D box 25 [Source:HGNC Symbol
7	ENSOART00000024969	ENSOARG00000023067	0.953125	0.0294418	2.71053			snoRNA	small nucleolar RNA, C/D box 8 [Source:HGNC Symbol
1	ENSOART00000026438	ENSOARG00000024536	0.921875	0.0284765	2.65656	SNORA63-201	SNORA63	snoRNA
10	ENSOART00000024077	ENSOARG00000022175	0.875	0.0270285	2.5103			snoRNA
X	ENSOART00000024931	ENSOARG00000023029	0.859375	0.0265459	2.83329			snoRNA	small nucleolar RNA, H/ACA box 69 [Source:HGNC Symbol
2	ENSOART00000025056	ENSOARG00000023154	0.84375	0.0260632	2.59559			snoRNA	small nucleolar RNA, C/D box 11B [Source:HGNC Symbol
5	ENSOART00000025914	ENSOARG00000024012	0.8125	0.0250979	2.40288			snoRNA
21	ENSOART00000026855	ENSOARG00000024953	0.78125	0.0241326	2.46544			snoRNA
12	ENSOART00000024571	ENSOARG00000022669	0.78125	0.0241326	1.81238	SNORD81-201	SNORD81	snoRNA
22	ENSOART00000024532	ENSOARG00000022630	0.75	0.0231673	2.18218			snoRNA
23	ENSOART00000023448	ENSOARG00000021546	0.640625	0.0197887	2.02655	SNORA70-201	SNORA70	snoRNA
11	ENSOART00000026913	ENSOARG00000025011	0.515625	0.0159275	1.6996			snoRNA
JH922743.1	ENSOART00000024213	ENSOARG00000022311	34556.8	1067.45	20090	5S_rRNA-201	5S_rRNA	rRNA
2	ENSOART00000026905	ENSOARG00000025003	14308.7	441.992	9004.87	5S_rRNA-201	5S_rRNA	rRNA
5	ENSOART00000025930	ENSOARG00000024028	6901.8	213.195	3136.62	5S_rRNA-201	5S_rRNA	rRNA
6	ENSOART00000023855	ENSOARG00000021953	223.109	6.89179	228.156	5S_rRNA-201	5S_rRNA	rRNA
24	ENSOART00000024733	ENSOARG00000022831	63.9375	1.97501	84.4915	5_8S_rRNA-201	5_8S_rRNA	rRNA
25	ENSOART00000026579	ENSOARG00000024677	39.3125	1.21435	44.4168	5S_rRNA-201	5S_rRNA	rRNA
17	ENSOART00000024466	ENSOARG00000022564	21.2656	0.65689	22.5087	5S_rRNA-201	5S_rRNA	rRNA
X	ENSOART00000025165	ENSOARG00000023263	18.6719	0.576769	10.1341	5S_rRNA-201	5S_rRNA	rRNA
X	ENSOART00000023216	ENSOARG00000021314	6.48438	0.200301	4.68362	5S_rRNA-201	5S_rRNA	rRNA
10	ENSOART00000023712	ENSOARG00000021810	1.95312	0.0603315	3.70084	5S_rRNA-201	5S_rRNA	rRNA
1	ENSOART00000024034	ENSOARG00000022132	1.5	0.0463346	4.42575	5S_rRNA-201	5S_rRNA	rRNA
22	ENSOART00000011917	ENSOARG00000010955	20265	625.981	10823.8			pseudogene
13	ENSOART00000002196	ENSOARG00000002038	6263.39	193.474	4268.86			pseudogene
1	ENSOART00000021135	ENSOARG00000019407	1347.67	41.6292	883.997			pseudogene	ubiquitin like 4B [Source:NCBI gene
2	ENSOART00000007766	ENSOARG00000007143	375.578	11.6015	256.22			pseudogene
3	ENSOART00000017074	ENSOARG00000015692	258.25	7.97727	177.677			pseudogene
15	ENSOART00000002085	ENSOARG00000001939	163.141	5.03937	78.4393			pseudogene
X	ENSOART00000014562	ENSOARG00000013392	131.094	4.04945	90.738			pseudogene
17	ENSOART00000011923	ENSOARG00000010963	105.297	3.25259	114.198			pseudogene
11	ENSOART00000001256	ENSOARG00000001178	84.8906	2.62225	69.286			pseudogene
5	ENSOART00000001228	ENSOARG00000001152	71.2969	2.20234	47.8893			pseudogene
2	ENSOART00000020938	ENSOARG00000019228	66.2969	2.04789	73.6926			pseudogene
8	ENSOART00000010179	ENSOARG00000009355	66.0938	2.04162	64.8678			pseudogene
2	ENSOART00000020748	ENSOARG00000019056	63.2031	1.95233	66.9513			pseudogene
15	ENSOART00000001851	ENSOARG00000001721	47.2969	1.46099	34.623			pseudogene
X	ENSOART00000017489	ENSOARG00000016061	37.5156	1.15885	37.3631			pseudogene
6	ENSOART00000003333	ENSOARG00000003075	35.1406	1.08548	35.5666			pseudogene
2	ENSOART00000014747	ENSOARG00000013560	34	1.05025	26.117			pseudogene
1	ENSOART00000021174	ENSOARG00000019443	32.8906	1.01598	33.5815			pseudogene
26	ENSOART00000011144	ENSOARG00000010241	27.9219	0.862499	50.1374			pseudogene
13	ENSOART00000017843	ENSOARG00000016385	27.4375	0.847537	23.2166			pseudogene
6	ENSOART00000002952	ENSOARG00000002729	27.4062	0.846572	22.8568			pseudogene
15	ENSOART00000006646	ENSOARG00000006116	26.75	0.8263	32.9622			pseudogene
1	ENSOART00000010020	ENSOARG00000009202	26.3281	0.813269	23.6207			pseudogene
1	ENSOART00000022941	ENSOARG00000021056	19.0938	0.589801	25.4395			pseudogene
X	ENSOART00000015816	ENSOARG00000014530	18.3594	0.567116	26.2892			pseudogene
19	ENSOART00000004328	ENSOARG00000003982	17.0469	0.526573	17.7437			pseudogene
14	ENSOART00000004993	ENSOARG00000004588	15.7031	0.485065	26.3202			pseudogene
20	ENSOART00000016810	ENSOARG00000015453	15.2656	0.471551	26.7648			pseudogene
1	ENSOART00000003703	ENSOARG00000003408	14.7969	0.457072	18.9905			pseudogene
2	ENSOART00000013460	ENSOARG00000012382	14.125	0.436318	12.2312			pseudogene
14	ENSOART00000011694	ENSOARG00000010750	12.9531	0.400119	16.6432			pseudogene
1	ENSOART00000021989	ENSOARG00000020196	12.0312	0.371642	12.0751			pseudogene
16	ENSOART00000007875	ENSOARG00000007241	11.9219	0.368264	19.9963			pseudogene
13	ENSOART00000009269	ENSOARG00000008520	11.4375	0.353301	15.0995			pseudogene
2	ENSOART00000012911	ENSOARG00000011873	10.9375	0.337857	14.9304			pseudogene
7	ENSOART00000022991	ENSOARG00000021102	10.5938	0.327238	10.8492			pseudogene
15	ENSOART00000015485	ENSOARG00000014217	10.5156	0.324825	10.5935			pseudogene
7	ENSOART00000023087	ENSOARG00000021188	10.1875	0.314689	16.9142			pseudogene
11	ENSOART00000007024	ENSOARG00000006465	10.0156	0.30938	18.7477			pseudogene
10	ENSOART00000011621	ENSOARG00000010680	9.71875	0.30021	16.4399			pseudogene
25	ENSOART00000001182	ENSOARG00000001106	8.26562	0.255323	13.2728			pseudogene
2	ENSOART00000011635	ENSOARG00000010694	8.09375	0.250014	20.1791			pseudogene	kelch domain containing 7A [Source:NCBI gene
14	ENSOART00000010198	ENSOARG00000009368	7.53125	0.232638	14.0667			pseudogene
10	ENSOART00000008208	ENSOARG00000007539	7.32812	0.226364	12.9248			pseudogene
1	ENSOART00000003304	ENSOARG00000003048	6.46875	0.199818	13.7886			pseudogene
3	ENSOART00000022778	ENSOARG00000020907	6.42188	0.19837	14.3933			pseudogene
2	ENSOART00000007783	ENSOARG00000007153	5.75	0.177616	13.5459			pseudogene
13	ENSOART00000015919	ENSOARG00000014628	5.20312	0.160723	8.96763			pseudogene
17	ENSOART00000006563	ENSOARG00000006038	4.9375	0.152518	7.25909			pseudogene
1	ENSOART00000010908	ENSOARG00000010024	4.92188	0.152035	17.9517			pseudogene
2	ENSOART00000013496	ENSOARG00000012412	4.82812	0.14914	7.861			pseudogene
4	ENSOART00000008099	ENSOARG00000007439	4.53125	0.139969	9.38924			pseudogene
16	ENSOART00000008776	ENSOARG00000008061	4.45312	0.137556	9.51512			pseudogene
1	ENSOART00000015575	ENSOARG00000014304	4.20312	0.129833	5.9179			pseudogene	nucleosome assembly protein 1-like 1 [Source:NCBI gene
3	ENSOART00000012635	ENSOARG00000011619	4.03125	0.124524	4.44711			pseudogene
2	ENSOART00000012658	ENSOARG00000011640	3.84375	0.118732	5.20445			pseudogene
12	ENSOART00000004936	ENSOARG00000004536	3.71875	0.114871	8.91667			pseudogene
1	ENSOART00000007336	ENSOARG00000006749	3.26562	0.100874	4.05612			pseudogene
2	ENSOART00000014816	ENSOARG00000013618	3.07812	0.0950825	10.1689			pseudogene
26	ENSOART00000010436	ENSOARG00000009589	3.0625	0.0945998	7.55693			pseudogene
5	ENSOART00000017619	ENSOARG00000016182	2.9375	0.0907386	5.79785			pseudogene
7	ENSOART00000021161	ENSOARG00000019431	2.92188	0.090256	8.87534			pseudogene
1	ENSOART00000013062	ENSOARG00000012012	2.625	0.0810856	6.01189			pseudogene
19	ENSOART00000002429	ENSOARG00000002247	2.60938	0.0806029	5.72551			pseudogene
26	ENSOART00000010238	ENSOARG00000009404	2.51562	0.077707	9.08512			pseudogene
1	ENSOART00000021273	ENSOARG00000019532	2.3125	0.0714325	3.6072			pseudogene
2	ENSOART00000014888	ENSOARG00000013685	2.20312	0.068054	6.91026			pseudogene
14	ENSOART00000001255	ENSOARG00000001177	2.125	0.0656407	5.26293			pseudogene
7	ENSOART00000022749	ENSOARG00000020879	2.04688	0.0632274	7.60833			pseudogene
14	ENSOART00000005047	ENSOARG00000004642	2.04688	0.0632274	8.07196			pseudogene
5	ENSOART00000000586	ENSOARG00000000550	2.03125	0.0627448	5.02681			pseudogene
15	ENSOART00000012008	ENSOARG00000011038	2.01562	0.0622621	6.10878			pseudogene
3	ENSOART00000005900	ENSOARG00000005418	1.875	0.0579183	5.39988			pseudogene
18	ENSOART00000000172	ENSOARG00000000166	1.84375	0.056953	4.1374			pseudogene
13	ENSOART00000018327	ENSOARG00000016830	1.78125	0.0550223	4.99673			pseudogene
13	ENSOART00000005879	ENSOARG00000005396	1.76562	0.0545397	3.07443			pseudogene
X	ENSOART00000013259	ENSOARG00000012191	1.75	0.054057	3.53666			pseudogene
8	ENSOART00000014649	ENSOARG00000013470	1.70312	0.0526091	4.04216			pseudogene
14	ENSOART00000001050	ENSOARG00000000981	1.67188	0.0516438	4.60867			pseudogene
16	ENSOART00000013791	ENSOARG00000012684	1.59375	0.0492305	4.66231			pseudogene
2	ENSOART00000013271	ENSOARG00000012202	1.39062	0.042956	4.32276			pseudogene
2	ENSOART00000020118	ENSOARG00000018484	1.26562	0.0390948	2.67405			pseudogene	60S ribosomal protein L17 pseudogene [Source:NCBI gene
3	ENSOART00000020966	ENSOARG00000019254	1.0625	0.0328203	3.16165			pseudogene
20	ENSOART00000010469	ENSOARG00000009620	1.04688	0.0323377	1.666			pseudogene
1	ENSOART00000019445	ENSOARG00000017870	63715.7	1968.16	41213			protein_coding	high density lipoprotein binding protein [Source:HGNC Symbol
24	ENSOART00000020363	ENSOARG00000018709	52928.1	1634.94	38331.8			protein_coding
11	ENSOART00000014433	ENSOARG00000013274	45649.4	1410.1	24407.9			protein_coding	SPEM family member 2 [Source:HGNC Symbol
8	ENSOART00000003377	ENSOARG00000003112	41054.7	1268.17	29736.2			protein_coding	A-kinase anchoring protein 12 [Source:HGNC Symbol
12	ENSOART00000018634	ENSOARG00000017121	38166.6	1178.96	28746.3			protein_coding	kinesin family member 21B [Source:HGNC Symbol
2	ENSOART00000009752	ENSOARG00000008948	35852.7	1107.48	24328.4			protein_coding	kinesin family member 17 [Source:HGNC Symbol
3	ENSOART00000009552	ENSOARG00000008768	34317.5	1060.06	22284.8			protein_coding
26	ENSOART00000004527	ENSOARG00000004167	31898.9	985.348	19597.1			protein_coding	N-glycanase 1 [Source:HGNC Symbol
3	ENSOART00000017583	ENSOARG00000016144	29228	902.846	18514.1			protein_coding	lipin 1 [Source:HGNC Symbol
4	ENSOART00000003521	ENSOARG00000003244	27742.8	856.967	17732.1			protein_coding	coiled-coil domain containing 136 [Source:HGNC Symbol
11	ENSOART00000013226	ENSOARG00000012160	27415.4	846.854	15311.5			protein_coding
5	ENSOART00000008506	ENSOARG00000007818	27391.4	846.112	14171.2			protein_coding	testis specific serine kinase 6 [Source:HGNC Symbol
22	ENSOART00000004744	ENSOARG00000004357	26147.8	807.698	15333.4			protein_coding	neuralized E3 ubiquitin protein ligase 1 [Source:HGNC Symbol
11	ENSOART00000014423	ENSOARG00000013266	24389.7	753.391	12814.9			protein_coding	spermatid maturation 1 [Source:HGNC Symbol
1	ENSOART00000008059	ENSOARG00000007404	23089.7	713.233	15013.3			protein_coding	maestro heat like repeat family member 7 [Source:NCBI gene
11	ENSOART00000008309	ENSOARG00000007626	21995.6	679.439	13504			protein_coding	A-kinase anchoring protein 1 [Source:HGNC Symbol
6	ENSOART00000015702	ENSOARG00000014418	19981	617.209	10921.3			protein_coding	G protein-coupled receptor kinase 4 [Source:HGNC Symbol
JH921630.1	ENSOART00000020173	ENSOARG00000018535	19846.1	613.04	12583.8			protein_coding	DnaJ heat shock protein family (Hsp40) member B8 [Source:NCBI gene
3	ENSOART00000011018	ENSOARG00000010125	19771.9	610.748	11812.3	A3KGV1.1	ODF2	protein_coding	outer dense fiber of sperm tails 2 [Source:HGNC Symbol
5	ENSOART00000014175	ENSOARG00000013036	19395.3	599.116	11321.9			protein_coding	casein kinase 1 gamma 2 [Source:HGNC Symbol
5	ENSOART00000013395	ENSOARG00000012324	18868.5	582.842	11274.8			protein_coding
11	ENSOART00000014094	ENSOARG00000012958	16068.9	496.365	9875.56			protein_coding	angiotensin I converting enzyme [Source:HGNC Symbol
1	ENSOART00000006779	ENSOARG00000006234	16052.2	495.847	11045.1			protein_coding	interferon stimulated exonuclease gene 20 like 2 [Source:HGNC Symbol
9	ENSOART00000015238	ENSOARG00000013994	15713.1	485.375	8463.62			protein_coding	lysophospholipase I [Source:HGNC Symbol
20	ENSOART00000015638	ENSOARG00000014364	15501.9	478.849	8436.11	PIM1-201	PIM1	protein_coding	Pim-1 proto-oncogene, serine/threonine kinase [Source:NCBI gene
5	ENSOART00000013135	ENSOARG00000012078	14374.3	444.018	8842.73			protein_coding	receptor accessory protein 6 [Source:HGNC Symbol
5	ENSOART00000008153	ENSOARG00000007491	13640.7	421.356	10719.6			protein_coding	hydroxysteroid 11-beta dehydrogenase 1 like [Source:HGNC Symbol
1	ENSOART00000022439	ENSOARG00000020596	13308.2	411.086	8799.23			protein_coding	eukaryotic translation initiation factor 4 gamma 1 [Source:HGNC Symbol
3	ENSOART00000019746	ENSOARG00000018140	12875.1	397.709	7936.33			protein_coding	Ran GTPase activating protein 1 [Source:HGNC Symbol
11	ENSOART00000015946	ENSOARG00000014649	12860	397.241	7801.32			protein_coding	testis expressed 2 [Source:HGNC Symbol
15	ENSOART00000017362	ENSOARG00000015942	12669.9	391.371	7840.48			protein_coding	ubiquitin specific peptidase 2 [Source:HGNC Symbol
3	ENSOART00000004087	ENSOARG00000003764	12649.4	390.735	7530.76			protein_coding	1-acylglycerol-3-phosphate O-acyltransferase 2 [Source:HGNC Symbol
13	ENSOART00000009264	ENSOARG00000008515	12640.5	390.46	6338.25			protein_coding	chromosome 13 open reading frame, human C20orf144 [Source:NCBI gene
5	ENSOART00000014208	ENSOARG00000013067	12292.6	379.715	8463.2			protein_coding
MT	ENSOART00000000035	ENSOARG00000000035	12178.2	376.181	8866.18	CYTB-201	CYTB	protein_coding	cytochrome b [Source:NCBI gene
11	ENSOART00000019875	ENSOARG00000018265	11789.6	364.179	5207.39			protein_coding	hepatocyte growth factor-regulated tyrosine kinase substrate [Source:HGNC Symbol
9	ENSOART00000017276	ENSOARG00000015846	11752.8	363.042	9922.04			protein_coding	plectin [Source:HGNC Symbol
11	ENSOART00000012980	ENSOARG00000011927	11579.4	357.684	7021.5			protein_coding	EF-hand calcium binding domain 3 [Source:HGNC Symbol
13	ENSOART00000014401	ENSOARG00000013242	11367.5	351.138	6844.94			protein_coding	protein kinase C theta [Source:HGNC Symbol
7	ENSOART00000021447	ENSOARG00000019694	11208.6	346.23	7116.58			protein_coding	tubulin polymerization promoting protein family member 2 [Source:HGNC Symbol
19	ENSOART00000001755	ENSOARG00000001627	10958.7	338.511	6424.19			protein_coding	histone deacetylase 11 [Source:HGNC Symbol
3	ENSOART00000012568	ENSOARG00000011557	10769.5	332.666	6573.29			protein_coding
13	ENSOART00000015347	ENSOARG00000014094	10519.8	324.954	6360.05			protein_coding	adhesion regulating molecule 1 [Source:HGNC Symbol
20	ENSOART00000012247	ENSOARG00000011264	10269.2	317.212	6662.16			protein_coding	t-complex 11 [Source:HGNC Symbol
21	ENSOART00000006950	ENSOARG00000006390	9440.45	291.613	5302.03			protein_coding	G protein-coupled receptor 137 [Source:HGNC Symbol
1	ENSOART00000022161	ENSOARG00000020350	9356.23	289.012	5236.8			protein_coding	Scm polycomb group protein homolog 1 [Source:HGNC Symbol
12	ENSOART00000020424	ENSOARG00000018757	9145.47	282.501	5264.35			protein_coding	glutamate-ammonia ligase [Source:HGNC Symbol
25	ENSOART00000005999	ENSOARG00000005491	9136.12	282.213	6137.13			protein_coding	hexokinase 1 [Source:HGNC Symbol
9	ENSOART00000000811	ENSOARG00000000745	8999.22	277.984	4586.72			protein_coding	centrosome and spindle pole associated protein 1 [Source:HGNC Symbol
24	ENSOART00000027085	ENSOARG00000025183	8973.95	277.203	5156.47			protein_coding
1	ENSOART00000022930	ENSOARG00000021047	8956.38	276.66	8034.41			protein_coding	ornithine decarboxylase antizyme 3 [Source:HGNC Symbol
5	ENSOART00000013437	ENSOARG00000012359	8876.39	274.189	4841.15			protein_coding	methyl-CpG binding domain protein 3 [Source:HGNC Symbol
9	ENSOART00000012119	ENSOARG00000011143	8734.77	269.815	5478.92			protein_coding
11	ENSOART00000016983	ENSOARG00000015610	8700.47	268.755	5553.18			protein_coding	small G protein signaling modulator 2 [Source:HGNC Symbol
3	ENSOART00000005915	ENSOARG00000005419	8504.97	262.716	5332.78			protein_coding	tetratricopeptide repeat domain 7A [Source:HGNC Symbol
6	ENSOART00000008469	ENSOARG00000007780	8439.22	260.685	4744.13			protein_coding	calcium binding protein, spermatid associated 1 [Source:HGNC Symbol
12	ENSOART00000020050	ENSOARG00000018421	8204.86	253.446	5003.29			protein_coding	lysine demethylase 5B [Source:HGNC Symbol
26	ENSOART00000000139	ENSOARG00000000131	8142.27	251.512	6713.47			protein_coding	testis expressed 15, meiosis and synapsis associated [Source:HGNC Symbol
3	ENSOART00000021060	ENSOARG00000019337	7446.72	230.027	4396.81			protein_coding	KIAA0930 [Source:HGNC Symbol
12	ENSOART00000017618	ENSOARG00000016177	7431.92	229.57	3334.45			protein_coding	Ral GEF with PH domain and SH3 binding motif 2 [Source:HGNC Symbol
1	ENSOART00000007068	ENSOARG00000006502	7261.47	224.305	4122.21			protein_coding	sperm mitochondria associated cysteine rich protein [Source:NCBI gene
7	ENSOART00000023062	ENSOARG00000021163	7149.3	220.84	4093.29			protein_coding	family with sequence similarity 71 member D [Source:HGNC Symbol
21	ENSOART00000016481	ENSOARG00000015142	6984.67	215.755	4369.48			protein_coding	eukaryotic translation elongation factor 1 gamma [Source:HGNC Symbol
13	ENSOART00000018111	ENSOARG00000016625	6976.59	215.505	4291.44			protein_coding	cyclin Y [Source:HGNC Symbol
9	ENSOART00000014084	ENSOARG00000012954	6949.8	214.677	4104.48			protein_coding	carbonic anhydrase 2 [Source:HGNC Symbol
17	ENSOART00000019780	ENSOARG00000018177	6913.22	213.548	4330.72			protein_coding	ubiquitin C [Source:HGNC Symbol
11	ENSOART00000016964	ENSOARG00000015593	6875.72	212.389	3162.1			protein_coding	centrosomal protein 112 [Source:HGNC Symbol
13	ENSOART00000009759	ENSOARG00000008957	6855.42	211.762	3894.11			protein_coding	RALY heterogeneous nuclear ribonucleoprotein [Source:HGNC Symbol
11	ENSOART00000011829	ENSOARG00000010874	6834.75	211.124	4017.19			protein_coding	Wnt family member 3 [Source:HGNC Symbol
2	ENSOART00000016733	ENSOARG00000015374	6446.98	199.146	4022.56			protein_coding	splicing factor 3b subunit 1 [Source:HGNC Symbol
2	ENSOART00000021748	ENSOARG00000019976	6424.81	198.461	3868.64			protein_coding	galactosidase beta 1 like [Source:HGNC Symbol
17	ENSOART00000009370	ENSOARG00000008604	6414.8	198.151	4249.53			protein_coding	oxysterol binding protein 2 [Source:HGNC Symbol
24	ENSOART00000000358	ENSOARG00000000340	6390.41	197.398	2982.92			protein_coding	elongin B [Source:HGNC Symbol
MT	ENSOART00000000033	ENSOARG00000000033	6367.33	196.685	4671.45	ND6-201	ND6	protein_coding	NADH dehydrogenase subunit 6 [Source:NCBI gene
4	ENSOART00000003136	ENSOARG00000002893	6358.69	196.418	3272.8			protein_coding	SRSF protein kinase 2 [Source:HGNC Symbol
20	ENSOART00000005355	ENSOARG00000004912	6318.44	195.175	3348.53			protein_coding	kelch domain containing 3 [Source:HGNC Symbol
2	ENSOART00000022728	ENSOARG00000020862	6290.42	194.309	3671.62			protein_coding	antizyme inhibitor 2 [Source:HGNC Symbol
2	ENSOART00000005324	ENSOARG00000004886	6286.94	194.202	3757.14			protein_coding	UBX domain protein 11 [Source:HGNC Symbol
11	ENSOART00000000116	ENSOARG00000000112	6201.64	191.567	3074.44			protein_coding	heat shock protein family B (small) member 9 [Source:HGNC Symbol
1	ENSOART00000000737	ENSOARG00000000685	6174.69	190.734	3142.43			protein_coding	beta-1,4-galactosyltransferase 2 [Source:HGNC Symbol
20	ENSOART00000001294	ENSOARG00000001195	6150.02	189.972	2452.24			protein_coding
11	ENSOART00000008804	ENSOARG00000008086	5973.11	184.508	3374.23			protein_coding	solute carrier family 25 member 39 [Source:HGNC Symbol
5	ENSOART00000015737	ENSOARG00000014450	5965.23	184.265	4109.55			protein_coding	adaptor related protein complex 3 subunit delta 1 [Source:HGNC Symbol
3	ENSOART00000020600	ENSOARG00000018920	5965.14	184.262	3424.31			protein_coding	limb development membrane protein 1 like [Source:HGNC Symbol
14	ENSOART00000006095	ENSOARG00000005588	5956.19	183.985	3947.87			protein_coding	cation channel sperm associated auxiliary subunit gamma [Source:HGNC Symbol
2	ENSOART00000021631	ENSOARG00000019867	5921.77	182.922	3325.42			protein_coding	reticulophagy regulator family member 2 [Source:HGNC Symbol
1	ENSOART00000009129	ENSOARG00000008386	5899.11	182.222	4015.81			protein_coding	ATPase Na+/K+ transporting subunit alpha 4 [Source:HGNC Symbol
1	ENSOART00000016940	ENSOARG00000015558	5812.56	179.549	3244.97			protein_coding	TBC1 domain family member 5 [Source:HGNC Symbol
12	ENSOART00000016698	ENSOARG00000015345	5800.66	179.181	2494.07			protein_coding	DENN domain containing 1B [Source:HGNC Symbol
1	ENSOART00000016934	ENSOARG00000015564	5799.8	179.154	3739.46			protein_coding	leucine rich repeat containing 8 VRAC subunit B [Source:HGNC Symbol
18	ENSOART00000009828	ENSOARG00000009023	5782.23	178.612	3777.99			protein_coding
20	ENSOART00000011855	ENSOARG00000010896	5778.31	178.491	2567.14			protein_coding	UHRF1 binding protein 1 [Source:HGNC Symbol
5	ENSOART00000012547	ENSOARG00000011540	5768.52	178.188	3406.89	UBA52-201	UBA52	protein_coding	ubiquitin A-52 residue ribosomal protein fusion product 1 [Source:NCBI gene
5	ENSOART00000017847	ENSOARG00000016386	5693.39	175.867	3091.53			protein_coding	autophagy related 4D cysteine peptidase [Source:HGNC Symbol
1	ENSOART00000000384	ENSOARG00000000368	5682.36	175.527	3729.54			protein_coding
3	ENSOART00000006263	ENSOARG00000005752	5615.66	173.466	3899.99			protein_coding	sperm acrosome associated 9 [Source:HGNC Symbol
20	ENSOART00000011237	ENSOARG00000010321	5498.23	169.839	3768.62			protein_coding	coiled-coil alpha-helical rod protein 1 [Source:HGNC Symbol
1	ENSOART00000016881	ENSOARG00000015517	5325.12	164.492	4113.08			protein_coding	phospholipase C like 2 [Source:HGNC Symbol
5	ENSOART00000002470	ENSOARG00000002281	5296.78	163.616	3257.81			protein_coding	ring finger protein 44 [Source:HGNC Symbol
6	ENSOART00000017222	ENSOARG00000015819	5286.91	163.311	3516.72			protein_coding	leucine zipper and EF-hand containing transmembrane protein 1 [Source:HGNC Symbol
5	ENSOART00000011955	ENSOARG00000010988	5265.42	162.648	2765.96			protein_coding	protein inhibitor of activated STAT 4 [Source:HGNC Symbol
9	ENSOART00000016917	ENSOARG00000015553	5259.78	162.473	2891.67			protein_coding	glutamate ionotropic receptor NMDA type subunit associated protein 1 [Source:HGNC Symbol
13	ENSOART00000015637	ENSOARG00000014351	5256.7	162.378	3547.28			protein_coding	ATPase phospholipid transporting 9A (putative) [Source:HGNC Symbol
9	ENSOART00000005485	ENSOARG00000005036	4994.09	154.266	2541.34			protein_coding	KH RNA binding domain containing, signal transduction associated 3 [Source:HGNC Symbol
3	ENSOART00000006878	ENSOARG00000006315	4926.34	152.173	2503.21			protein_coding	senataxin [Source:HGNC Symbol
11	ENSOART00000004789	ENSOARG00000004399	4924.91	152.129	2718.8	UBB-201	UBB	protein_coding	ubiquitin B [Source:NCBI gene
3	ENSOART00000021044	ENSOARG00000019323	4903.83	151.478	2683.11			protein_coding	nucleoporin 50 [Source:HGNC Symbol
21	ENSOART00000007850	ENSOARG00000007214	4869.78	150.426	2879.99			protein_coding
10	ENSOART00000008423	ENSOARG00000007736	4860.52	150.14	2490.53			protein_coding	spermatid associated [Source:HGNC Symbol
11	ENSOART00000005458	ENSOARG00000005012	4751.56	146.775	3357.06			protein_coding	NBR1, autophagy cargo receptor [Source:HGNC Symbol
24	ENSOART00000002223	ENSOARG00000002069	4686.19	144.755	3462.17			protein_coding	SLX4 structure-specific endonuclease subunit [Source:HGNC Symbol
17	ENSOART00000000695	ENSOARG00000000627	4619.55	142.697	2343.73			protein_coding	citron rho-interacting serine/threonine kinase [Source:HGNC Symbol
4	ENSOART00000001262	ENSOARG00000001182	4570.8	141.191	2403.25			protein_coding	small lysine rich protein 1 [Source:HGNC Symbol
5	ENSOART00000013728	ENSOARG00000012627	4523.17	139.72	3521.02			protein_coding	IQ motif containing N [Source:HGNC Symbol
5	ENSOART00000012317	ENSOARG00000011332	4477.53	138.31	2906.39			protein_coding	CACN subunit beta associated regulatory protein [Source:NCBI gene
3	ENSOART00000022266	ENSOARG00000020445	4445.27	137.313	2869.75			protein_coding	potassium channel modulatory factor 1 [Source:HGNC Symbol
19	ENSOART00000003552	ENSOARG00000003267	4400.89	135.942	2388.32			protein_coding	SWI/SNF related, matrix associated, actin dependent regulator of chromatin subfamily c member 1 [Source:HGNC Symbol
2	ENSOART00000016281	ENSOARG00000014947	4384.34	135.431	2187.4			protein_coding	coiled-coil domain containing 150 [Source:HGNC Symbol
17	ENSOART00000002392	ENSOARG00000002205	4359.72	134.671	2170.85			protein_coding	dynein axonemal heavy chain 10 [Source:HGNC Symbol
9	ENSOART00000018687	ENSOARG00000017172	4311.48	133.181	2621.24			protein_coding	outer dense fiber of sperm tails 1 [Source:HGNC Symbol
11	ENSOART00000002518	ENSOARG00000002326	4287.78	132.448	2793.39			protein_coding	WSC domain containing 1 [Source:HGNC Symbol
11	ENSOART00000008923	ENSOARG00000008197	4276.89	132.112	2212.65			protein_coding	DNA ligase 3 [Source:HGNC Symbol
13	ENSOART00000019457	ENSOARG00000017883	4158.38	128.451	2365.94			protein_coding	RNA binding motif protein 38 [Source:NCBI gene
5	ENSOART00000009310	ENSOARG00000008555	4107.95	126.894	2282.53			protein_coding	outer dense fiber of sperm tails 3 like 2 [Source:HGNC Symbol
3	ENSOART00000009607	ENSOARG00000008822	4102.72	126.732	2789.71			protein_coding	carnitine O-acetyltransferase [Source:HGNC Symbol
14	ENSOART00000006887	ENSOARG00000006334	4069.09	125.693	2398.33			protein_coding	dual specificity tyrosine phosphorylation regulated kinase 1B [Source:HGNC Symbol
3	ENSOART00000022265	ENSOARG00000020445	4062.45	125.488	2375.05			protein_coding	potassium channel modulatory factor 1 [Source:HGNC Symbol
3	ENSOART00000020778	ENSOARG00000019085	3992.12	123.316	2407.05			protein_coding	protein kinase C and casein kinase substrate in neurons 2 [Source:HGNC Symbol
24	ENSOART00000005837	ENSOARG00000005359	3975.81	122.812	2297.39			protein_coding	calcium regulated heat stable protein 1 [Source:HGNC Symbol
5	ENSOART00000011915	ENSOARG00000010946	3959.05	122.294	2893.7			protein_coding	cartilage oligomeric matrix protein [Source:HGNC Symbol
18	ENSOART00000000429	ENSOARG00000000401	3920.92	121.116	2187.27			protein_coding	SET domain containing 3 [Source:HGNC Symbol
18	ENSOART00000005744	ENSOARG00000005268	3910.47	120.793	2620.21			protein_coding	G2/M-phase specific E3 ubiquitin protein ligase [Source:HGNC Symbol
10	ENSOART00000008279	ENSOARG00000007594	3906.52	120.671	2497.39			protein_coding	MCF.2 cell line derived transforming sequence like [Source:HGNC Symbol
12	ENSOART00000020422	ENSOARG00000018757	3894.47	120.299	2160.41			protein_coding	glutamate-ammonia ligase [Source:HGNC Symbol
2	ENSOART00000014915	ENSOARG00000013702	3893.69	120.275	1997.21			protein_coding	lysine demethylase 4C [Source:HGNC Symbol
9	ENSOART00000015759	ENSOARG00000014474	3880.52	119.868	2411.75			protein_coding	maestro heat like repeat family member 1 [Source:HGNC Symbol
12	ENSOART00000019771	ENSOARG00000018166	3778.58	116.719	1978.25			protein_coding	adiponectin receptor 1 [Source:HGNC Symbol
14	ENSOART00000005972	ENSOARG00000005481	3773.64	116.567	2919.72			protein_coding
5	ENSOART00000006902	ENSOARG00000006346	3769.19	116.429	2437.72			protein_coding	acyl-CoA synthetase bubblegum family member 2 [Source:HGNC Symbol
1	ENSOART00000010604	ENSOARG00000009744	3751.69	115.889	2538.97			protein_coding	LCA5L, lebercilin like [Source:HGNC Symbol
2	ENSOART00000016817	ENSOARG00000015459	3700.52	114.308	2144.64			protein_coding	microfibril associated protein 3 like [Source:HGNC Symbol
24	ENSOART00000012910	ENSOARG00000011866	3675.45	113.534	2512.89			protein_coding	transmembrane protein 8A [Source:HGNC Symbol
X	ENSOART00000009684	ENSOARG00000008896	3643.3	112.54	1928.43			protein_coding	protein kinase X-linked [Source:HGNC Symbol
7	ENSOART00000020568	ENSOARG00000018886	3619.09	111.793	1987.57			protein_coding	pyruvate kinase M1/2 [Source:HGNC Symbol
3	ENSOART00000016635	ENSOARG00000015285	3527.03	108.949	1889.75			protein_coding	transmembrane and tetratricopeptide repeat containing 2 [Source:HGNC Symbol
2	ENSOART00000009489	ENSOARG00000008710	3512.11	108.488	2367.24			protein_coding	eukaryotic translation initiation factor 4 gamma 3 [Source:HGNC Symbol
19	ENSOART00000006523	ENSOARG00000005999	3481.61	107.546	1988.91			protein_coding
5	ENSOART00000017592	ENSOARG00000016156	3467.11	107.098	2028.53			protein_coding	cell division cycle 37 [Source:HGNC Symbol
13	ENSOART00000010766	ENSOARG00000009892	3453.75	106.685	1839.52			protein_coding	abhydrolase domain containing 16B [Source:HGNC Symbol
7	ENSOART00000003090	ENSOARG00000002847	3442.84	106.349	1808.91			protein_coding	centrosomal protein 128 [Source:HGNC Symbol
10	ENSOART00000007455	ENSOARG00000006858	3428.78	105.914	2345.51			protein_coding	E74 like ETS transcription factor 1 [Source:HGNC Symbol
3	ENSOART00000011222	ENSOARG00000010311	3420.91	105.671	1878.77			protein_coding	CDKN1A interacting zinc finger protein 1 [Source:HGNC Symbol
MT	ENSOART00000000032	ENSOARG00000000032	3410.56	105.351	2658.32	ND5-201	ND5	protein_coding	NADH dehydrogenase subunit 5 [Source:NCBI gene
12	ENSOART00000018869	ENSOARG00000017329	3403.52	105.134	2231.13			protein_coding	ENAH, actin regulator [Source:HGNC Symbol
5	ENSOART00000010432	ENSOARG00000009581	3373.42	104.204	1833.61			protein_coding	UBX domain protein 6 [Source:HGNC Symbol
12	ENSOART00000019674	ENSOARG00000018076	3345.31	103.336	1768.92			protein_coding	cytochrome b5 reductase 1 [Source:HGNC Symbol
6	ENSOART00000017079	ENSOARG00000015690	3331.92	102.922	1720.15			protein_coding	nuclear receptor binding SET domain protein 2 [Source:HGNC Symbol
11	ENSOART00000016666	ENSOARG00000015314	3261.8	100.756	1790.45			protein_coding	archaelysin family metallopeptidase 2 [Source:HGNC Symbol
2	ENSOART00000010172	ENSOARG00000009345	3256.12	100.581	2057.93			protein_coding	ubiquitin conjugating enzyme E2 R2 [Source:HGNC Symbol
5	ENSOART00000017688	ENSOARG00000016237	3254.22	100.522	2090.96			protein_coding	phosphodiesterase 4A [Source:HGNC Symbol
3	ENSOART00000014169	ENSOARG00000013033	3245.86	100.264	2413.53			protein_coding	major facilitator superfamily domain containing 9 [Source:HGNC Symbol
3	ENSOART00000021744	ENSOARG00000019973	3238.3	100.03	1718.65			protein_coding	Ras association domain family member 8 [Source:HGNC Symbol
1	ENSOART00000002245	ENSOARG00000002081	3233.19	99.8723	2147.4			protein_coding	microtubule associated serine/threonine kinase 2 [Source:HGNC Symbol
15	ENSOART00000003926	ENSOARG00000003608	3219.34	99.4447	1279.09			protein_coding	autophagy and beclin 1 regulator 1 [Source:HGNC Symbol
14	ENSOART00000003942	ENSOARG00000003625	3077.28	95.0564	1991.74			protein_coding	WW domain containing E3 ubiquitin protein ligase 2 [Source:HGNC Symbol
15	ENSOART00000012160	ENSOARG00000011184	3077.12	95.0516	1949.65			protein_coding
6	ENSOART00000016412	ENSOARG00000015077	3068.42	94.7827	2451.63			protein_coding	family with sequence similarity 193 member A [Source:HGNC Symbol
20	ENSOART00000003003	ENSOARG00000002773	3067.17	94.7441	1371.52			protein_coding	GDP-mannose 4,6-dehydratase [Source:HGNC Symbol
24	ENSOART00000004506	ENSOARG00000004143	3062.88	94.6114	2087.29			protein_coding	aldolase, fructose-bisphosphate A [Source:NCBI gene
20	ENSOART00000007828	ENSOARG00000007183	3055.72	94.3904	1908.9			protein_coding	BCL2 associated athanogene 6 [Source:HGNC Symbol
3	ENSOART00000022758	ENSOARG00000020888	3051.44	94.2581	1714.19			protein_coding	BCL2 like 14 [Source:HGNC Symbol
JH922624.1	ENSOART00000000376	ENSOARG00000000361	3050.86	94.2402	1677.68			protein_coding
11	ENSOART00000004387	ENSOARG00000004035	3009.33	92.9574	1703.38			protein_coding	diazepam-binding inhibitor-like 5 [Source:NCBI gene
14	ENSOART00000014712	ENSOARG00000013514	2988.39	92.3106	1973.57			protein_coding	adaptor related protein complex 2 subunit alpha 1 [Source:HGNC Symbol
5	ENSOART00000003680	ENSOARG00000003387	2984.11	92.1784	1230.77			protein_coding	ubiquitin interaction motif containing 1 [Source:NCBI gene
12	ENSOART00000014621	ENSOARG00000013425	2961.67	91.4853	1560.48			protein_coding	chromodomain helicase DNA binding protein 5 [Source:HGNC Symbol
9	ENSOART00000016846	ENSOARG00000015484	2959.09	91.4056	1972.07			protein_coding	spermatogenesis and centriole associated 1 [Source:HGNC Symbol
MT	ENSOART00000000016	ENSOARG00000000016	2933.59	90.6179	3122.85	COX1-201	COX1	protein_coding	cytochrome c oxidase subunit I [Source:NCBI gene
14	ENSOART00000004246	ENSOARG00000003909	2931.55	90.5547	1755.89			protein_coding
17	ENSOART00000017180	ENSOARG00000015779	2877.77	88.8934	1476.02			protein_coding
2	ENSOART00000021375	ENSOARG00000019627	2838.02	87.6656	1506.05			protein_coding	phospholipase C delta 4 [Source:HGNC Symbol
3	ENSOART00000008080	ENSOARG00000007398	2810.95	86.8296	2183.45			protein_coding
24	ENSOART00000006937	ENSOARG00000006373	2784.19	86.0028	1712.02			protein_coding	C-type lectin domain containing 16A [Source:HGNC Symbol
6	ENSOART00000010862	ENSOARG00000009981	2781.69	85.9256	1642.14			protein_coding	TBC1 domain family member 1 [Source:HGNC Symbol
21	ENSOART00000003057	ENSOARG00000002815	2780.67	85.8942	1896.42			protein_coding	phosphofurin acidic cluster sorting protein 1 [Source:HGNC Symbol
24	ENSOART00000020348	ENSOARG00000018696	2779.41	85.8551	2031.02			protein_coding	PDGFA associated protein 1 [Source:HGNC Symbol
12	ENSOART00000012530	ENSOARG00000011525	2768.81	85.5279	1388.38			protein_coding	spermatogenesis associated 17 [Source:HGNC Symbol
15	ENSOART00000019642	ENSOARG00000018046	2760.5	85.2711	1270.62			protein_coding	cell cycle associated protein 1 [Source:HGNC Symbol
13	ENSOART00000015213	ENSOARG00000013971	2753.19	85.0452	1427.46			protein_coding	zinc finger E-box binding homeobox 1 [Source:HGNC Symbol
11	ENSOART00000014824	ENSOARG00000013627	2741.62	84.6881	1823.18			protein_coding	family with sequence similarity 104 member A [Source:NCBI gene
1	ENSOART00000022936	ENSOARG00000021052	2719.72	84.0114	1902.22			protein_coding	tudor and KH domain containing [Source:HGNC Symbol
13	ENSOART00000014407	ENSOARG00000013248	2712.92	83.8014	1564.21			protein_coding	TMEM189-UBE2V1 readthrough [Source:HGNC Symbol
10	ENSOART00000009412	ENSOARG00000008646	2711.22	83.7488	1797.92			protein_coding	chromosome 13 open reading frame 46 [Source:HGNC Symbol
11	ENSOART00000006851	ENSOARG00000006298	2696.61	83.2976	1750.49			protein_coding	SEC14 like lipid binding 1 [Source:HGNC Symbol
14	ENSOART00000002998	ENSOARG00000002766	2687.78	83.0249	1739.46			protein_coding	KIAA0895 like [Source:HGNC Symbol
2	ENSOART00000022523	ENSOARG00000020675	2673.14	82.5726	1540.25			protein_coding	spermatogenesis associated 3 [Source:HGNC Symbol
4	ENSOART00000007599	ENSOARG00000006987	2652.59	81.9379	1541.97			protein_coding	ring finger protein 32 [Source:HGNC Symbol
21	ENSOART00000015476	ENSOARG00000014206	2625.08	81.088	1804.34			protein_coding	RAB3A interacting protein like 1 [Source:HGNC Symbol
19	ENSOART00000009435	ENSOARG00000008661	2614.5	80.7612	1322.76			protein_coding	cilia and flagella associated protein 100 [Source:HGNC Symbol
1	ENSOART00000020982	ENSOARG00000019268	2612.38	80.6956	1438.13			protein_coding	ubiquitin specific peptidase 40 [Source:HGNC Symbol
19	ENSOART00000004436	ENSOARG00000004075	2584.89	79.8466	1636.94			protein_coding	nischarin [Source:HGNC Symbol
11	ENSOART00000006910	ENSOARG00000006349	2584.84	79.8451	1697.32			protein_coding	adaptor related protein complex 2 subunit beta 1 [Source:HGNC Symbol
2	ENSOART00000012856	ENSOARG00000011820	2564.61	79.2201	3025.75			protein_coding	glucosylceramidase beta 2 [Source:HGNC Symbol
5	ENSOART00000020561	ENSOARG00000018880	2536.02	78.3369	1437.09			protein_coding	mannosidase alpha class 2A member 1 [Source:HGNC Symbol
18	ENSOART00000004244	ENSOARG00000003903	2532.33	78.223	1423.49			protein_coding	heat shock protein 90 alpha family class A member 1 [Source:NCBI gene
6	ENSOART00000020166	ENSOARG00000018525	2530.11	78.1544	1678.28			protein_coding	spermatogenesis associated 18 [Source:HGNC Symbol
5	ENSOART00000016919	ENSOARG00000015551	2525.55	78.0135	1839.82			protein_coding	microtubule associated protein 1S [Source:HGNC Symbol
4	ENSOART00000015954	ENSOARG00000014655	2520.75	77.8653	1745.15			protein_coding	zinc finger MIZ-type containing 2 [Source:HGNC Symbol
2	ENSOART00000005930	ENSOARG00000005442	2519.12	77.8151	1448.47			protein_coding
21	ENSOART00000016585	ENSOARG00000015239	2518.28	77.789	1621.42			protein_coding	sorting nexin 19 [Source:HGNC Symbol
2	ENSOART00000004687	ENSOARG00000004301	2517.97	77.7794	1210.17			protein_coding	serine/threonine kinase 39 [Source:HGNC Symbol
4	ENSOART00000007184	ENSOARG00000006609	2500.12	77.2282	1697.48			protein_coding	insulin induced gene 1 [Source:HGNC Symbol
14	ENSOART00000005287	ENSOARG00000004849	2496.64	77.1206	1496.68			protein_coding	glyceraldehyde-3-phosphate dehydrogenase, spermatogenic [Source:HGNC Symbol
2	ENSOART00000009492	ENSOARG00000008710	2491.86	76.9729	2982.54			protein_coding	eukaryotic translation initiation factor 4 gamma 3 [Source:HGNC Symbol
9	ENSOART00000006537	ENSOARG00000006011	2490.67	76.9362	1329.1			protein_coding	staufen double-stranded RNA binding protein 2 [Source:HGNC Symbol
1	ENSOART00000022462	ENSOARG00000020618	2490.17	76.9208	1568.36			protein_coding	dishevelled segment polarity protein 3 [Source:HGNC Symbol
11	ENSOART00000008643	ENSOARG00000007936	2486.09	76.7948	1525.47			protein_coding	RUN domain containing 3A [Source:HGNC Symbol
26	ENSOART00000002025	ENSOARG00000001888	2485.27	76.7692	1250.46			protein_coding	ADAM metallopeptidase domain 32 [Source:NCBI gene
2	ENSOART00000010442	ENSOARG00000009592	2482.03	76.6693	1542.27			protein_coding	OTU deubiquitinase 3 [Source:HGNC Symbol
3	ENSOART00000013445	ENSOARG00000012356	2462.77	76.0742	1616.56			protein_coding	WNK lysine deficient protein kinase 1 [Source:HGNC Symbol
4	ENSOART00000019227	ENSOARG00000017669	2448.78	75.6422	1505.15			protein_coding	leucine rich repeats and death domain containing 1 [Source:HGNC Symbol
8	ENSOART00000005361	ENSOARG00000004921	2429.38	75.0428	2231.32			protein_coding	FGFR1 oncogene partner [Source:HGNC Symbol
23	ENSOART00000005282	ENSOARG00000004845	2425.05	74.9091	1441.37			protein_coding	chromosome 18 open reading frame 54 [Source:HGNC Symbol
2	ENSOART00000022819	ENSOARG00000020944	2396.64	74.0316	1613.92			protein_coding	testis specific serine kinase 3 [Source:HGNC Symbol
19	ENSOART00000004695	ENSOARG00000004312	2394.89	73.9775	1415.42			protein_coding	troponin C1, slow skeletal and cardiac type [Source:HGNC Symbol
5	ENSOART00000014672	ENSOARG00000013488	2373.34	73.312	1629.85			protein_coding	thimet oligopeptidase 1 [Source:HGNC Symbol
5	ENSOART00000013767	ENSOARG00000012665	2370.94	73.2376	1629.83			protein_coding
JH921621.1	ENSOART00000001225	ENSOARG00000001147	2368	73.1469	1743.71			protein_coding
10	ENSOART00000008941	ENSOARG00000008215	2366.38	73.0967	1264.6			protein_coding	lysosomal associated membrane protein 1 [Source:HGNC Symbol
2	ENSOART00000002833	ENSOARG00000002595	2332.28	72.0436	1152.28			protein_coding	myosin IIIB [Source:HGNC Symbol
1	ENSOART00000017464	ENSOARG00000016027	2325.42	71.8317	1415.59			protein_coding	ubiquitin specific peptidase 25 [Source:HGNC Symbol
5	ENSOART00000011663	ENSOARG00000010721	2315.2	71.516	1396.92			protein_coding	ribonuclease H2 subunit A [Source:HGNC Symbol
2	ENSOART00000009523	ENSOARG00000008732	2314.52	71.4948	1471.81			protein_coding	terminal uridylyl transferase 7 [Source:HGNC Symbol
24	ENSOART00000005115	ENSOARG00000004697	2301.88	71.1043	1678.5			protein_coding	IQ motif containing E [Source:HGNC Symbol
18	ENSOART00000002634	ENSOARG00000002427	2301.14	71.0816	1157.19			protein_coding	protein phosphatase 2 regulatory subunit B'gamma [Source:HGNC Symbol
X	ENSOART00000002464	ENSOARG00000002279	2289.23	70.7138	1195.35			protein_coding	tetraspanin 6 [Source:HGNC Symbol
18	ENSOART00000017256	ENSOARG00000015839	2280.58	70.4465	1143.94			protein_coding	transmembrane channel like 3 [Source:HGNC Symbol
3	ENSOART00000011804	ENSOARG00000010853	2263.28	69.9122	1150.53			protein_coding
3	ENSOART00000021893	ENSOARG00000020108	2261.11	69.8451	1273.39			protein_coding	EH domain binding protein 1 [Source:HGNC Symbol
3	ENSOART00000015059	ENSOARG00000013824	2261.08	69.8441	1058.33			protein_coding	fer-1 like family member 5 [Source:HGNC Symbol
5	ENSOART00000013961	ENSOARG00000012844	2259.98	69.8103	1496.9			protein_coding	RNA exonuclease 1 homolog [Source:HGNC Symbol
11	ENSOART00000006663	ENSOARG00000006129	2258.41	69.7616	1603.44			protein_coding	zinc finger protein 652 [Source:HGNC Symbol
2	ENSOART00000013032	ENSOARG00000011979	2248.17	69.4454	1428.59			protein_coding
8	ENSOART00000000999	ENSOARG00000000928	2246.94	69.4073	1492.12			protein_coding	epithelial cell transforming 2 like [Source:HGNC Symbol
3	ENSOART00000003440	ENSOARG00000003133	2246.73	69.401	1395.67			protein_coding	echinoderm microtubule associated protein like 6 [Source:HGNC Symbol
5	ENSOART00000007882	ENSOARG00000007242	2243.92	69.3142	1022.31			protein_coding	cation channel sperm associated auxiliary subunit delta [Source:HGNC Symbol
4	ENSOART00000003975	ENSOARG00000003658	2243.19	69.2915	1489.42			protein_coding
13	ENSOART00000016006	ENSOARG00000014706	2227.91	68.8194	1315.82			protein_coding	LSM family member 14B [Source:HGNC Symbol
17	ENSOART00000017363	ENSOARG00000015941	2224.56	68.7162	1380.67			protein_coding	heat shock protein family A (Hsp70) member 4 like [Source:HGNC Symbol
11	ENSOART00000004206	ENSOARG00000003861	2211.06	68.2991	1359.67			protein_coding	spermatogenesis associated 20 [Source:HGNC Symbol
24	ENSOART00000008137	ENSOARG00000007471	2191.38	67.691	1322.89			protein_coding	myocardin related transcription factor B [Source:HGNC Symbol
20	ENSOART00000000302	ENSOARG00000000288	2189.69	67.6389	1464.09			protein_coding	enoyl-CoA delta isomerase 2 [Source:HGNC Symbol
22	ENSOART00000006403	ENSOARG00000005882	2183.34	67.4429	1556.37			protein_coding	arginyltransferase 1 [Source:HGNC Symbol
18	ENSOART00000017117	ENSOARG00000015720	2179.52	67.3247	2099.68			protein_coding	calmin [Source:HGNC Symbol
24	ENSOART00000016923	ENSOARG00000015554	2157.69	66.6504	840.257			protein_coding	RNA polymerase III subunit E [Source:HGNC Symbol
3	ENSOART00000022673	ENSOARG00000020810	2147.47	66.3347	1259.48			protein_coding	germ cell associated 1 [Source:HGNC Symbol
26	ENSOART00000002664	ENSOARG00000002462	2144.09	66.2305	1511.17			protein_coding	glycerol-3-phosphate acyltransferase 4 [Source:HGNC Symbol
3	ENSOART00000020690	ENSOARG00000019004	2140.92	66.1325	1527.93			protein_coding	dihydropyrimidinase like 5 [Source:HGNC Symbol
3	ENSOART00000013668	ENSOARG00000012564	2138.86	66.0688	1190.19			protein_coding	ELKS/RAB6-interacting/CAST family member 1 [Source:HGNC Symbol
12	ENSOART00000019330	ENSOARG00000017763	2123.98	65.6093	1419.04			protein_coding	mitofusin 2 [Source:HGNC Symbol
3	ENSOART00000013543	ENSOARG00000012455	2114.05	65.3024	1095.38			protein_coding	Ral GEF with PH domain and SH3 binding motif 1 [Source:HGNC Symbol
24	ENSOART00000015726	ENSOARG00000014445	2100.75	64.8916	1149.57			protein_coding	ORAI calcium release-activated calcium modulator 2 [Source:HGNC Symbol
8	ENSOART00000007143	ENSOARG00000006569	2093.16	64.657	1138.59			protein_coding	SUMO specific peptidase 6 [Source:HGNC Symbol
14	ENSOART00000014920	ENSOARG00000013708	2072.34	64.0142	1216.43			protein_coding	vaccinia related kinase 3 [Source:HGNC Symbol
2	ENSOART00000003187	ENSOARG00000002939	2065.58	63.8052	1362.12			protein_coding	regulator of chromosome condensation 1 [Source:HGNC Symbol
4	ENSOART00000019493	ENSOARG00000017915	2057.89	63.5677	985.237			protein_coding	putative homeodomain transcription factor 2 [Source:HGNC Symbol
10	ENSOART00000011883	ENSOARG00000010917	2055.38	63.49	1486.5			protein_coding	PDS5 cohesin associated factor B [Source:HGNC Symbol
14	ENSOART00000008696	ENSOARG00000007985	2054	63.4475	1631.23			protein_coding	capicua transcriptional repressor [Source:HGNC Symbol
18	ENSOART00000015611	ENSOARG00000014330	2050.53	63.3404	998.809			protein_coding	ADAMTS like 3 [Source:NCBI gene
JH922618.1	ENSOART00000002361	ENSOARG00000002189	2041.94	63.0749	1335.39			protein_coding
13	ENSOART00000017077	ENSOARG00000015684	2035.73	62.8833	1076.03			protein_coding	armadillo repeat containing 4 [Source:HGNC Symbol
11	ENSOART00000003613	ENSOARG00000003332	2021.16	62.433	1188.7			protein_coding	protein interacting with cyclin A1 [Source:HGNC Symbol
2	ENSOART00000010227	ENSOARG00000009390	2017.39	62.3167	926.323			protein_coding	ubiquitin associated protein 2 [Source:HGNC Symbol
20	ENSOART00000013524	ENSOARG00000012436	2012.84	62.1762	1185.1			protein_coding	cysteine rich secretory protein 2 [Source:HGNC Symbol
4	ENSOART00000018674	ENSOARG00000017160	2010.41	62.1009	1084.58			protein_coding	LLLL and CFNLAS motif containing 1 [Source:NCBI gene
1	ENSOART00000019229	ENSOARG00000017668	2000.36	61.7906	1280.98			protein_coding	serine/threonine kinase 25 [Source:HGNC Symbol
7	ENSOART00000021735	ENSOARG00000019965	1987.45	61.3919	1079.59			protein_coding	formin 1 [Source:HGNC Symbol
15	ENSOART00000007221	ENSOARG00000006642	1982.48	61.2384	1182.94			protein_coding	proteasome 26S subunit, ATPase 3 [Source:HGNC Symbol
23	ENSOART00000004216	ENSOARG00000003878	1978.23	61.1071	1006.99			protein_coding	dymeclin [Source:HGNC Symbol
3	ENSOART00000012930	ENSOARG00000011883	1971.2	60.8899	1100.83			protein_coding	ALMS1, centrosome and basal body associated protein [Source:HGNC Symbol
14	ENSOART00000001548	ENSOARG00000001445	1970.11	60.8562	1350.33			protein_coding
2	ENSOART00000010366	ENSOARG00000009520	1946.5	60.1269	1244.29			protein_coding	BCL2 associated athanogene 1 [Source:HGNC Symbol
17	ENSOART00000019659	ENSOARG00000018063	1943.61	60.0376	1243.56			protein_coding	DGCR8, microprocessor complex subunit [Source:HGNC Symbol
2	ENSOART00000012308	ENSOARG00000011317	1937.72	59.8556	1071.86			protein_coding	coiled-coil domain containing 180 [Source:HGNC Symbol
3	ENSOART00000021768	ENSOARG00000019992	1937.7	59.8551	1141.64			protein_coding	arylsulfatase A [Source:HGNC Symbol
17	ENSOART00000017905	ENSOARG00000016430	1926.59	59.512	1454.39			protein_coding	acetyl-CoA carboxylase beta [Source:HGNC Symbol
14	ENSOART00000006940	ENSOARG00000006385	1926.17	59.4989	1077.13			protein_coding	zinc and ring finger 1 [Source:HGNC Symbol
12	ENSOART00000006116	ENSOARG00000005616	1921.33	59.3493	1298.32			protein_coding	ubiquitin conjugating enzyme E2 J2 [Source:HGNC Symbol
12	ENSOART00000004731	ENSOARG00000004346	1915.8	59.1785	936.27			protein_coding	RAB interacting factor [Source:HGNC Symbol
22	ENSOART00000001397	ENSOARG00000001302	1909.48	58.9835	1208.7			protein_coding	tubulin gamma complex associated protein 2 [Source:HGNC Symbol
10	ENSOART00000011571	ENSOARG00000010627	1907.45	58.9207	996.268			protein_coding	neurobeachin [Source:HGNC Symbol
23	ENSOART00000005760	ENSOARG00000005288	1904.17	58.8194	1128.11			protein_coding	KIAA1328 [Source:HGNC Symbol
21	ENSOART00000002517	ENSOARG00000002317	1903.88	58.8102	1490.38			protein_coding	centrosomal protein 295 [Source:HGNC Symbol
18	ENSOART00000007264	ENSOARG00000006675	1903.75	58.8063	946.905			protein_coding	tudor domain containing 9 [Source:HGNC Symbol
11	ENSOART00000013043	ENSOARG00000011994	1899.83	58.6852	1312.45			protein_coding
16	ENSOART00000003730	ENSOARG00000003427	1892.34	58.454	875.734			protein_coding	RAN binding protein 17 [Source:HGNC Symbol
15	ENSOART00000007693	ENSOARG00000007069	1891.77	58.4361	1083.45			protein_coding	protein tyrosine phosphatase, mitochondrial 1 [Source:HGNC Symbol
14	ENSOART00000002156	ENSOARG00000002005	1889.91	58.3787	1063.12			protein_coding	CKLF like MARVEL transmembrane domain containing 2 [Source:HGNC Symbol
14	ENSOART00000005829	ENSOARG00000005350	1878.22	58.0177	1474.71			protein_coding	zinc finger protein 568 [Source:NCBI gene
14	ENSOART00000011257	ENSOARG00000010346	1835.36	56.6938	980.3			protein_coding	dynein axonemal assembly factor 1 [Source:HGNC Symbol
2	ENSOART00000012581	ENSOARG00000011563	1829.83	56.5229	1012.03			protein_coding	ring finger protein 38 [Source:HGNC Symbol
25	ENSOART00000004189	ENSOARG00000003854	1822.25	56.2888	845.726			protein_coding
14	ENSOART00000020099	ENSOARG00000018465	1820.98	56.2497	994.007			protein_coding	autocrine motility factor receptor [Source:HGNC Symbol
22	ENSOART00000018157	ENSOARG00000016671	1813.08	56.0055	842.428			protein_coding	cytoplasmic polyadenylation element binding protein 3 [Source:HGNC Symbol
5	ENSOART00000006521	ENSOARG00000006000	1805.94	55.7849	1025.94	B4GALT7-201	B4GALT7	protein_coding	beta-1,4-galactosyltransferase 7 [Source:NCBI gene
17	ENSOART00000019266	ENSOARG00000017707	1799.3	55.5798	1198.05			protein_coding	BRI3 binding protein [Source:HGNC Symbol
3	ENSOART00000007525	ENSOARG00000006925	1791.81	55.3486	1124.37			protein_coding	family with sequence similarity 78 member A [Source:HGNC Symbol
14	ENSOART00000018706	ENSOARG00000017186	1790.77	55.3163	1029.9			protein_coding	terminal nucleotidyltransferase 4B [Source:HGNC Symbol
2	ENSOART00000013186	ENSOARG00000012121	1790.52	55.3086	1333.1			protein_coding	family with sequence similarity 214 member B [Source:HGNC Symbol
19	ENSOART00000016727	ENSOARG00000015375	1782.61	55.0643	1042.51			protein_coding	ELKS/RAB6-interacting/CAST family member 2 [Source:HGNC Symbol
9	ENSOART00000017407	ENSOARG00000015979	1771.58	54.7236	1004.91			protein_coding	regulating synaptic membrane exocytosis 2 [Source:HGNC Symbol
23	ENSOART00000006714	ENSOARG00000006168	1764.75	54.5127	953.181			protein_coding
7	ENSOART00000020588	ENSOARG00000018904	1760.88	54.393	1180.47			protein_coding	poly(ADP-ribose) polymerase family member 6 [Source:HGNC Symbol
2	ENSOART00000022696	ENSOARG00000020832	1756.44	54.2559	982.674			protein_coding	polyhomeotic homolog 2 [Source:HGNC Symbol
19	ENSOART00000015162	ENSOARG00000013919	1745.31	53.9122	950.09			protein_coding	NIMA related kinase 10 [Source:HGNC Symbol
24	ENSOART00000015923	ENSOARG00000014629	1743.23	53.8481	795.133			protein_coding	cut like homeobox 1 [Source:HGNC Symbol
24	ENSOART00000016664	ENSOARG00000015303	1741.94	53.808	912.127			protein_coding	von Willebrand factor A domain containing 3A [Source:HGNC Symbol
24	ENSOART00000008145	ENSOARG00000007478	1740.02	53.7486	1003.05	PHKG2-201	PHKG2	protein_coding	phosphorylase kinase catalytic subunit gamma 2 [Source:NCBI gene
18	ENSOART00000010783	ENSOARG00000009906	1738.36	53.6975	1043.04			protein_coding	tetratricopeptide repeat domain 23 [Source:HGNC Symbol
11	ENSOART00000018247	ENSOARG00000016753	1731.16	53.475	859.324			protein_coding	BCAS3, microtubule associated cell migration factor [Source:HGNC Symbol
2	ENSOART00000014535	ENSOARG00000013361	1730.88	53.4663	753.321			protein_coding	regulatory factor X3 [Source:HGNC Symbol
14	ENSOART00000000554	ENSOARG00000000517	1726.19	53.3215	1388.08			protein_coding	adhesion G protein-coupled receptor G1 [Source:HGNC Symbol
1	ENSOART00000022138	ENSOARG00000020331	1717.64	53.0575	1105.53			protein_coding	schlafen like 1 [Source:HGNC Symbol
23	ENSOART00000001976	ENSOARG00000001837	1712.88	52.9103	822.203			protein_coding	spire type actin nucleation factor 1 [Source:HGNC Symbol
1	ENSOART00000004318	ENSOARG00000003971	1705.42	52.68	855.74			protein_coding	spermatogenesis associated 6 [Source:HGNC Symbol
12	ENSOART00000020785	ENSOARG00000019089	1699.61	52.5005	1325.16			protein_coding	DExH-box helicase 9 [Source:HGNC Symbol
24	ENSOART00000019630	ENSOARG00000018036	1698.34	52.4614	1074.11			protein_coding	enoyl-CoA delta isomerase 1 [Source:HGNC Symbol
15	ENSOART00000003937	ENSOARG00000003626	1695.97	52.388	1149.15			protein_coding	nuclear mitotic apparatus protein 1 [Source:HGNC Symbol
20	ENSOART00000021876	ENSOARG00000020093	1689.11	52.1761	989.589	UBE2N-201	UBE2N	protein_coding	ubiquitin conjugating enzyme E2 N [Source:NCBI gene
23	ENSOART00000005046	ENSOARG00000004638	1683.95	52.0169	1149.66			protein_coding	zinc finger protein 407 [Source:HGNC Symbol
5	ENSOART00000018357	ENSOARG00000016856	1677.55	51.819	1013.95			protein_coding	SIL1 nucleotide exchange factor [Source:HGNC Symbol
18	ENSOART00000007481	ENSOARG00000006876	1677	51.8021	1249.25			protein_coding	bromodomain adjacent to zinc finger domain 1A [Source:HGNC Symbol
7	ENSOART00000023100	ENSOARG00000021198	1674.45	51.7234	863.058			protein_coding	pecanex 1 [Source:HGNC Symbol
7	ENSOART00000002182	ENSOARG00000001992	1667.36	51.5043	819.344			protein_coding	tubulin tyrosine ligase like 5 [Source:HGNC Symbol
7	ENSOART00000022589	ENSOARG00000020735	1659.7	51.2678	1051.52			protein_coding	zinc finger protein 609 [Source:HGNC Symbol
5	ENSOART00000009138	ENSOARG00000008397	1659.53	51.2625	1007.53			protein_coding	theg spermatid protein [Source:HGNC Symbol
14	ENSOART00000019523	ENSOARG00000017939	1658.84	51.2412	1432.69	FTO-201	FTO	protein_coding	FTO, alpha-ketoglutarate dependent dioxygenase [Source:NCBI gene
24	ENSOART00000011748	ENSOARG00000010802	1658.25	51.2229	963.734			protein_coding	nuclear protein 2, transcriptional regulator [Source:HGNC Symbol
2	ENSOART00000022052	ENSOARG00000020255	1657.75	51.2075	1140.82			protein_coding	solute carrier family 4 member 3 [Source:HGNC Symbol
5	ENSOART00000007274	ENSOARG00000006692	1655.8	51.1471	1053.55			protein_coding	CDC like kinase 4 [Source:HGNC Symbol
12	ENSOART00000006941	ENSOARG00000006383	1654.66	51.1119	980.024			protein_coding	tubulin tyrosine ligase like 10 [Source:HGNC Symbol
19	ENSOART00000003258	ENSOARG00000002993	1650.11	50.9714	962.516			protein_coding	unc-51 like kinase 4 [Source:HGNC Symbol
19	ENSOART00000008224	ENSOARG00000007546	1632.08	50.4145	790.618			protein_coding	DDB1 and CUL4 associated factor 1 [Source:HGNC Symbol
19	ENSOART00000002867	ENSOARG00000002647	1631.52	50.3971	711.957			protein_coding	microtubule associated protein 4 [Source:HGNC Symbol
25	ENSOART00000002974	ENSOARG00000002750	1623.41	50.1466	738.481			protein_coding	zinc finger AN1-type containing 4 [Source:HGNC Symbol
3	ENSOART00000002886	ENSOARG00000002665	1621.64	50.0921	912.166			protein_coding
14	ENSOART00000006113	ENSOARG00000005612	1621.03	50.0732	865.144			protein_coding	gametogenetin [Source:HGNC Symbol
2	ENSOART00000008307	ENSOARG00000007630	1614.95	49.8855	1077.42			protein_coding	leucine zipper protein 1 [Source:HGNC Symbol
20	ENSOART00000000997	ENSOARG00000000927	1613.36	49.8362	1000.64			protein_coding	activating transcription factor 6 beta [Source:HGNC Symbol
1	ENSOART00000021038	ENSOARG00000019319	1610.47	49.747	983.676			protein_coding	glutathione S-transferase mu 3 [Source:HGNC Symbol
19	ENSOART00000017412	ENSOARG00000015984	1608.98	49.7011	1133.44			protein_coding	ariadne RBR E3 ubiquitin protein ligase 2 [Source:HGNC Symbol
24	ENSOART00000014955	ENSOARG00000013741	1601.09	49.4574	868.363			protein_coding	hydroxyacylglutathione hydrolase like [Source:HGNC Symbol
22	ENSOART00000006406	ENSOARG00000005882	1591.31	49.1552	2192.44			protein_coding	arginyltransferase 1 [Source:HGNC Symbol
3	ENSOART00000020996	ENSOARG00000019280	1583.08	48.9009	797.912			protein_coding	H1 histone family member N, testis specific [Source:HGNC Symbol
7	ENSOART00000022708	ENSOARG00000020844	1582.36	48.8787	867.023			protein_coding	SAFB like transcription modulator [Source:HGNC Symbol
8	ENSOART00000013978	ENSOARG00000012863	1582.2	48.8738	841.447			protein_coding	serine and arginine rich splicing factor 12 [Source:HGNC Symbol
17	ENSOART00000006043	ENSOARG00000005540	1571.34	48.5384	706.146			protein_coding	M-phase phosphoprotein 9 [Source:HGNC Symbol
21	ENSOART00000018710	ENSOARG00000017191	1570.73	48.5196	1078.1			protein_coding	signal-induced proliferation-associated 1 [Source:HGNC Symbol
10	ENSOART00000015853	ENSOARG00000014560	1569.28	48.4747	854.029			protein_coding	centromere protein J [Source:HGNC Symbol
12	ENSOART00000013399	ENSOARG00000012327	1561.98	48.2493	1012.19			protein_coding	testis expressed 50 [Source:HGNC Symbol
15	ENSOART00000002739	ENSOARG00000002525	1553.88	47.9988	1071.24			protein_coding	mitogen-activated protein kinase 8 interacting protein 1 [Source:HGNC Symbol
1	ENSOART00000005351	ENSOARG00000004908	1553.42	47.9848	1278.93			protein_coding	nardilysin convertase [Source:HGNC Symbol
12	ENSOART00000010545	ENSOARG00000009688	1546.56	47.7729	747.421			protein_coding
3	ENSOART00000020376	ENSOARG00000018717	1545.73	47.7473	990.245			protein_coding	sterol regulatory element binding transcription factor 2 [Source:HGNC Symbol
3	ENSOART00000022210	ENSOARG00000020395	1541.14	47.6054	1834.7			protein_coding
1	ENSOART00000021834	ENSOARG00000020054	1536	47.4466	931.313			protein_coding
17	ENSOART00000017596	ENSOARG00000016148	1534.06	47.3868	1200.3			protein_coding	phosphatidylinositol 4-kinase alpha [Source:HGNC Symbol
21	ENSOART00000015566	ENSOARG00000014292	1531.69	47.3134	778.313			protein_coding
7	ENSOART00000017752	ENSOARG00000016302	1525.42	47.1199	818.001			protein_coding	tripartite motif containing 36 [Source:HGNC Symbol
24	ENSOART00000000479	ENSOARG00000000439	1520.56	46.9698	725.856			protein_coding	KIAA0556 [Source:HGNC Symbol
24	ENSOART00000016044	ENSOARG00000014743	1520.23	46.9596	1685.97			protein_coding
1	ENSOART00000022167	ENSOARG00000020356	1512.97	46.7352	924.4			protein_coding	sperm associated antigen 17 [Source:HGNC Symbol
5	ENSOART00000014107	ENSOARG00000012978	1510.23	46.6507	964.09			protein_coding	ring finger protein 145 [Source:HGNC Symbol
15	ENSOART00000014445	ENSOARG00000013282	1503	46.4273	825.975			protein_coding	non-SMC condensin II complex subunit D3 [Source:HGNC Symbol
2	ENSOART00000018808	ENSOARG00000017195	1500.34	46.3452	837.732			protein_coding	titin [Source:HGNC Symbol
2	ENSOART00000013006	ENSOARG00000011957	1498.45	46.2868	750.341			protein_coding	CD72 molecule [Source:HGNC Symbol
10	ENSOART00000005618	ENSOARG00000005160	1498.36	46.2839	938.371			protein_coding
17	ENSOART00000013896	ENSOARG00000012777	1491.97	46.0865	910.947			protein_coding	SET domain containing 1B [Source:HGNC Symbol
11	ENSOART00000018330	ENSOARG00000016829	1489.45	46.0088	1160.89			protein_coding	casein kinase 1 delta [Source:HGNC Symbol
21	ENSOART00000016994	ENSOARG00000015624	1486.47	45.9166	671.053			protein_coding	leucine rich repeat containing 10B [Source:HGNC Symbol
15	ENSOART00000018703	ENSOARG00000017185	1481.5	45.7631	742.895			protein_coding	TATA-box binding protein associated factor 10 [Source:HGNC Symbol
14	ENSOART00000001090	ENSOARG00000001016	1478.14	45.6594	871.564			protein_coding	epsin 1 [Source:HGNC Symbol
15	ENSOART00000018531	ENSOARG00000017023	1474.98	45.5619	905.484			protein_coding	chromosome 11 open reading frame 71 [Source:HGNC Symbol
24	ENSOART00000006409	ENSOARG00000005892	1471.45	45.4528	786.751			protein_coding	golgi to ER traffic protein 4 [Source:HGNC Symbol
18	ENSOART00000015573	ENSOARG00000014300	1471.12	45.4427	807.606			protein_coding	SH3 domain containing GRB2 like 3, endophilin A3 [Source:HGNC Symbol
7	ENSOART00000022893	ENSOARG00000021014	1465.41	45.266	1002.91			protein_coding	centrosomal protein 152 [Source:HGNC Symbol
20	ENSOART00000018170	ENSOARG00000016687	1463.8	45.2163	754.966			protein_coding	kinesin family member 6 [Source:HGNC Symbol
JH922095.1	ENSOART00000002009	ENSOARG00000001871	1457.16	45.0112	948.866			protein_coding
1	ENSOART00000021802	ENSOARG00000020023	1445.39	44.6477	856.72			protein_coding	microtubule-actin crosslinking factor 1 [Source:HGNC Symbol
24	ENSOART00000015722	ENSOARG00000014438	1440.33	44.4914	1386.39			protein_coding	lipase maturation factor 1 [Source:HGNC Symbol
13	ENSOART00000020286	ENSOARG00000018635	1440	44.4812	1268.51			protein_coding	double zinc ribbon and ankyrin repeat domains 1 [Source:HGNC Symbol
10	ENSOART00000007813	ENSOARG00000007167	1436.31	44.3673	816.601			protein_coding	von Willebrand factor A domain containing 8 [Source:HGNC Symbol
2	ENSOART00000016889	ENSOARG00000015519	1435.64	44.3466	756.058			protein_coding	NIMA related kinase 1 [Source:HGNC Symbol
2	ENSOART00000017019	ENSOARG00000015644	1433.11	44.2684	618.304			protein_coding	boule homolog, RNA binding protein [Source:HGNC Symbol
7	ENSOART00000022373	ENSOARG00000020538	1432.06	44.236	751.938			protein_coding	leucine rich repeat containing 57 [Source:NCBI gene
15	ENSOART00000005764	ENSOARG00000005285	1430.47	44.1868	1100.13			protein_coding	ClpB homolog, mitochondrial AAA ATPase chaperonin [Source:HGNC Symbol
3	ENSOART00000013918	ENSOARG00000012807	1428.14	44.1149	877.535			protein_coding	adiponectin receptor 2 [Source:HGNC Symbol
17	ENSOART00000014025	ENSOARG00000012898	1424.47	44.0015	1230.07			protein_coding	calcineurin binding protein 1 [Source:HGNC Symbol
20	ENSOART00000014836	ENSOARG00000013636	1422.11	43.9286	815.398	CDKN1A-201	CDKN1A	protein_coding	cyclin dependent kinase inhibitor 1A [Source:NCBI gene
18	ENSOART00000003358	ENSOARG00000003064	1418.98	43.8321	831.896			protein_coding	dynein cytoplasmic 1 heavy chain 1 [Source:HGNC Symbol
1	ENSOART00000022495	ENSOARG00000020648	1418.08	43.8041	749.383			protein_coding	kelch like family member 24 [Source:HGNC Symbol
4	ENSOART00000006574	ENSOARG00000006046	1411.03	43.5864	800.486			protein_coding	islet cell autoantigen 1 [Source:HGNC Symbol
11	ENSOART00000016672	ENSOARG00000015321	1410.7	43.5762	875.258			protein_coding	zinc finger protein 18 [Source:HGNC Symbol
2	ENSOART00000012830	ENSOARG00000011797	1407.78	43.486	822.217			protein_coding	RGP1 homolog, RAB6A GEF complex partner 1 [Source:HGNC Symbol
14	ENSOART00000011589	ENSOARG00000010655	1406.03	43.4319	682.63			protein_coding	dishevelled binding antagonist of beta catenin 3 [Source:HGNC Symbol
11	ENSOART00000019346	ENSOARG00000017770	1402.2	43.3137	1263.67			protein_coding	unc-51 like autophagy activating kinase 2 [Source:HGNC Symbol
1	ENSOART00000011858	ENSOARG00000010903	1401.69	43.2978	732.769			protein_coding	MIER1 transcriptional regulator [Source:HGNC Symbol
5	ENSOART00000002903	ENSOARG00000002683	1396.52	43.138	904.178	SQSTM1-201	SQSTM1	protein_coding	sequestosome 1 [Source:NCBI gene
20	ENSOART00000009955	ENSOARG00000009145	1388.7	42.8967	716.778			protein_coding	beta-1,3-galactosyltransferase 4 [Source:HGNC Symbol
16	ENSOART00000008666	ENSOARG00000007957	1387.45	42.8581	706.421			protein_coding	cell division cycle 20B [Source:HGNC Symbol
5	ENSOART00000015175	ENSOARG00000013933	1385.61	42.8011	879.471			protein_coding	signal peptide peptidase like 2B [Source:HGNC Symbol
14	ENSOART00000007644	ENSOARG00000007028	1383.89	42.748	807.985			protein_coding	egl-9 family hypoxia inducible factor 2 [Source:HGNC Symbol
2	ENSOART00000013414	ENSOARG00000012336	1381	42.6587	781.868			protein_coding	transducin like enhancer of split 4 [Source:HGNC Symbol
12	ENSOART00000012436	ENSOARG00000011440	1377.77	42.5588	690.486			protein_coding	G-patch domain containing 2 [Source:HGNC Symbol
13	ENSOART00000001767	ENSOARG00000001641	1377.7	42.5569	825.427			protein_coding	chromosome 20 open reading frame 27 [Source:HGNC Symbol
2	ENSOART00000008635	ENSOARG00000007927	1376.95	42.5337	1130.2			protein_coding
18	ENSOART00000004166	ENSOARG00000003839	1376.05	42.5057	868.124			protein_coding
9	ENSOART00000016694	ENSOARG00000015334	1375.3	42.4826	922.974			protein_coding	5-oxoprolinase, ATP-hydrolysing [Source:HGNC Symbol
2	ENSOART00000010369	ENSOARG00000009508	1373.83	42.4372	787.31			protein_coding	kinesin family member 5C [Source:HGNC Symbol
6	ENSOART00000016519	ENSOARG00000015178	1365.92	42.193	580.263			protein_coding	ring finger protein 4 [Source:HGNC Symbol
7	ENSOART00000020756	ENSOARG00000019063	1361.62	42.0602	714.17			protein_coding	cerebellin 3 precursor [Source:HGNC Symbol
3	ENSOART00000021798	ENSOARG00000020021	1361.58	42.0588	777.672			protein_coding	cancer susceptibility 1 [Source:HGNC Symbol
15	ENSOART00000006335	ENSOARG00000005819	1356.23	41.8937	831.508			protein_coding	SRY-box 6 [Source:HGNC Symbol
1	ENSOART00000021078	ENSOARG00000019355	1354.12	41.8286	825.506			protein_coding	GRB10 interacting GYF protein 2 [Source:HGNC Symbol
19	ENSOART00000017569	ENSOARG00000016132	1352.12	41.7668	736.842			protein_coding	protein kinase cAMP-dependent type II regulatory subunit alpha [Source:HGNC Symbol
JH922429.1	ENSOART00000001950	ENSOARG00000001818	1352.06	41.7649	1623.08			protein_coding
20	ENSOART00000006517	ENSOARG00000005997	1347.23	41.6157	605.428			protein_coding	tyrosyl-DNA phosphodiesterase 2 [Source:HGNC Symbol
12	ENSOART00000017891	ENSOARG00000016431	1339.84	41.3874	673.497			protein_coding	tumor protein p63 regulated 1 like [Source:HGNC Symbol
9	ENSOART00000005156	ENSOARG00000004737	1336.41	41.2812	615.201			protein_coding	carboxypeptidase Q [Source:HGNC Symbol
12	ENSOART00000010386	ENSOARG00000009538	1336.22	41.2754	934.583			protein_coding	enolase 1 [Source:NCBI gene
2	ENSOART00000010228	ENSOARG00000009390	1329.09	41.0554	800.039			protein_coding	ubiquitin associated protein 2 [Source:HGNC Symbol
2	ENSOART00000006273	ENSOARG00000005764	1325.17	40.9342	737.415			protein_coding	stathmin 1 [Source:NCBI gene
21	ENSOART00000010838	ENSOARG00000009961	1321.7	40.8271	791.204			protein_coding	serum amyloid A-4 protein [Source:NCBI gene
13	ENSOART00000011497	ENSOARG00000010543	1317.95	40.7112	633.903			protein_coding	phosphatidylinositol-3,4,5-trisphosphate dependent Rac exchange factor 1 [Source:HGNC Symbol
21	ENSOART00000008138	ENSOARG00000007473	1315.89	40.6475	788.251			protein_coding	leucine zipper protein 2 [Source:NCBI gene
11	ENSOART00000007287	ENSOARG00000006705	1314.48	40.6041	886.827			protein_coding	calcium binding and coiled-coil domain 2 [Source:HGNC Symbol
12	ENSOART00000005651	ENSOARG00000005190	1314.33	40.5993	774.049			protein_coding	actin related protein T2 [Source:HGNC Symbol
20	ENSOART00000012976	ENSOARG00000011930	1312.22	40.5341	798.266			protein_coding	nurim [Source:HGNC Symbol
2	ENSOART00000009208	ENSOARG00000008461	1311.55	40.5133	1014.28			protein_coding	hyaluronan binding protein 4 [Source:HGNC Symbol
5	ENSOART00000017973	ENSOARG00000016504	1308.59	40.4221	747.469			protein_coding	KRI1 homolog [Source:HGNC Symbol
16	ENSOART00000011375	ENSOARG00000010431	1308.45	40.4178	767.12			protein_coding	ciliogenesis and planar polarity effector 1 [Source:HGNC Symbol
23	ENSOART00000005571	ENSOARG00000005109	1308.12	40.4076	829.364			protein_coding	WD repeat domain 7 [Source:HGNC Symbol
14	ENSOART00000005723	ENSOARG00000005231	1305.12	40.315	736.493			protein_coding	WD repeat domain 62 [Source:HGNC Symbol
1	ENSOART00000010131	ENSOARG00000009309	1299.61	40.1446	650.941			protein_coding	NIMA related kinase 11 [Source:HGNC Symbol
4	ENSOART00000007077	ENSOARG00000006507	1299.27	40.134	1494.9			protein_coding	PAX interacting protein 1 [Source:HGNC Symbol
21	ENSOART00000005064	ENSOARG00000004654	1298.75	40.118	1022.39			protein_coding	phosphatidylinositol binding clathrin assembly protein [Source:HGNC Symbol
11	ENSOART00000005582	ENSOARG00000005125	1296.2	40.0394	685.175			protein_coding
20	ENSOART00000006156	ENSOARG00000005654	1294.47	39.9858	595.057			protein_coding	DNA primase subunit 2 [Source:HGNC Symbol
9	ENSOART00000014347	ENSOARG00000013192	1290.69	39.869	1251.54			protein_coding	cysteine and histidine rich 1 [Source:HGNC Symbol
7	ENSOART00000020547	ENSOARG00000018863	1290.19	39.8536	759.916			protein_coding	myosin IXA [Source:HGNC Symbol
5	ENSOART00000006316	ENSOARG00000005801	1287.47	39.7696	1299.81			protein_coding	solute carrier family 25 member 41 [Source:HGNC Symbol
5	ENSOART00000013038	ENSOARG00000011984	1285.56	39.7107	878.176			protein_coding	proprotein convertase subtilisin/kexin type 4 [Source:HGNC Symbol
1	ENSOART00000000618	ENSOARG00000000577	1284.05	39.6639	774.461			protein_coding
14	ENSOART00000014048	ENSOARG00000012927	1276.25	39.423	642.583			protein_coding	dickkopf like acrosomal protein 1 [Source:HGNC Symbol
23	ENSOART00000008393	ENSOARG00000007694	1270.34	39.2406	764.681			protein_coding	laminin subunit alpha 3 [Source:HGNC Symbol
1	ENSOART00000021704	ENSOARG00000019936	1270.23	39.2372	739.38			protein_coding	homeodomain interacting protein kinase 1 [Source:HGNC Symbol
13	ENSOART00000006860	ENSOARG00000006310	1265.27	39.0837	915.255			protein_coding
19	ENSOART00000005006	ENSOARG00000004600	1265.02	39.076	589.63			protein_coding	eukaryotic elongation factor, selenocysteine-tRNA specific [Source:HGNC Symbol
24	ENSOART00000007123	ENSOARG00000006554	1264.12	39.0485	696.058			protein_coding	transition protein 2 [Source:NCBI gene
2	ENSOART00000007043	ENSOARG00000006478	1262.91	39.0108	678.853			protein_coding	KIAA1958 [Source:HGNC Symbol
MT	ENSOART00000000022	ENSOARG00000000022	1261.39	38.964	1369.46	ATP6-201	ATP6	protein_coding	ATP synthase F0 subunit 6 [Source:NCBI gene
4	ENSOART00000014231	ENSOARG00000013095	1258.11	38.8627	849.177			protein_coding
11	ENSOART00000014223	ENSOARG00000013090	1250.84	38.6382	896.549			protein_coding	angiotensin-converting enzyme-like [Source:NCBI gene
7	ENSOART00000022306	ENSOARG00000020480	1249.91	38.6093	741.226			protein_coding	phospholipase A2 group IVF [Source:HGNC Symbol
2	ENSOART00000010769	ENSOARG00000009898	1248.45	38.5644	799.601			protein_coding	glycosyltransferase like domain containing 1 [Source:HGNC Symbol
9	ENSOART00000012235	ENSOARG00000011252	1247.59	38.5378	770.742			protein_coding	small ArfGAP 1 [Source:HGNC Symbol
8	ENSOART00000012672	ENSOARG00000011627	1243.27	38.4041	1031.11			protein_coding	activating signal cointegrator 1 complex subunit 3 [Source:HGNC Symbol
14	ENSOART00000003781	ENSOARG00000003479	1239.64	38.2922	836.835			protein_coding	transport and golgi organization 6 homolog [Source:HGNC Symbol
2	ENSOART00000015346	ENSOARG00000014084	1239.05	38.2738	754.469			protein_coding	centlein [Source:HGNC Symbol
2	ENSOART00000022431	ENSOARG00000020589	1238.14	38.2458	673.747			protein_coding	SPHK1 interactor, AKAP domain containing [Source:HGNC Symbol
12	ENSOART00000014804	ENSOARG00000013601	1233.64	38.1068	772.578			protein_coding	MIA SH3 domain ER export factor 3 [Source:HGNC Symbol
3	ENSOART00000021021	ENSOARG00000019302	1230.39	38.0064	580.641			protein_coding	zinc finger protein 513 [Source:HGNC Symbol
7	ENSOART00000002368	ENSOARG00000002192	1227.89	37.9292	933.513			protein_coding	angel homolog 1 [Source:HGNC Symbol
8	ENSOART00000011954	ENSOARG00000010989	1225.55	37.8568	801.043			protein_coding	sine oculis binding protein homolog [Source:HGNC Symbol
3	ENSOART00000021891	ENSOARG00000020110	1216.45	37.5759	644.358			protein_coding	SRY-box 5 [Source:HGNC Symbol
1	ENSOART00000021922	ENSOARG00000020135	1216.2	37.5682	659.668			protein_coding
22	ENSOART00000019373	ENSOARG00000017794	1215.55	37.5479	513.51			protein_coding	golgi brefeldin A resistant guanine nucleotide exchange factor 1 [Source:HGNC Symbol
19	ENSOART00000007223	ENSOARG00000006638	1210.2	37.3829	815.388			protein_coding	parathyroid hormone 1 receptor [Source:HGNC Symbol
3	ENSOART00000022204	ENSOARG00000020393	1208.84	37.3409	573.096			protein_coding	Ovis aries lysozyme C-1-like (LOC443320), mRNA. [Source:RefSeq mRNA
13	ENSOART00000020285	ENSOARG00000018635	1208.19	37.3206	662.749			protein_coding	double zinc ribbon and ankyrin repeat domains 1 [Source:HGNC Symbol
5	ENSOART00000012030	ENSOARG00000011060	1207.91	37.3119	629.241			protein_coding
18	ENSOART00000006210	ENSOARG00000005700	1207.03	37.2849	848.374			protein_coding	microtubule affinity regulating kinase 3 [Source:HGNC Symbol
2	ENSOART00000022458	ENSOARG00000020614	1205.48	37.2371	854.142			protein_coding	thyroid hormone receptor interactor 12 [Source:HGNC Symbol
3	ENSOART00000014965	ENSOARG00000013754	1204.38	37.2028	715.881			protein_coding
12	ENSOART00000017396	ENSOARG00000015973	1203.08	37.1628	614.955			protein_coding	RAS protein activator like 2 [Source:HGNC Symbol
X	ENSOART00000014086	ENSOARG00000012962	1202.39	37.1415	641.829			protein_coding
11	ENSOART00000018670	ENSOARG00000017147	1201.94	37.1275	762.49			protein_coding	nuclear receptor corepressor 1 [Source:HGNC Symbol
24	ENSOART00000013142	ENSOARG00000012082	1201.39	37.1106	795.874			protein_coding	centriolar coiled-coil protein 110 [Source:HGNC Symbol
13	ENSOART00000003490	ENSOARG00000003219	1200.72	37.0899	778.534			protein_coding	PLAG1 like zinc finger 2 [Source:HGNC Symbol
7	ENSOART00000020321	ENSOARG00000018666	1200.3	37.0769	636.281			protein_coding	ribosomal protein lateral stalk subunit P1 [Source:NCBI gene
9	ENSOART00000000134	ENSOARG00000000129	1198.22	37.0127	686.58			protein_coding	eukaryotic translation elongation factor 1 delta [Source:NCBI gene
4	ENSOART00000016870	ENSOARG00000015508	1194.48	36.8973	699.104			protein_coding	serine protease 58 [Source:HGNC Symbol
MT	ENSOART00000000028	ENSOARG00000000028	1193.53	36.8679	1234.84	ND4-201	ND4	protein_coding	NADH dehydrogenase subunit 4 [Source:NCBI gene
JH924073.1	ENSOART00000002544	ENSOARG00000002346	1193.5	36.8669	756.758			protein_coding	protein phosphatase 1 regulatory subunit 16A [Source:HGNC Symbol
14	ENSOART00000017881	ENSOARG00000016405	1189.45	36.7419	763.873			protein_coding	phosphorylase kinase regulatory subunit beta [Source:HGNC Symbol
1	ENSOART00000004848	ENSOARG00000004448	1188.17	36.7023	701.823			protein_coding	ASH1 like histone lysine methyltransferase [Source:HGNC Symbol
1	ENSOART00000009616	ENSOARG00000008830	1187.62	36.6854	852.826			protein_coding	chromosome 1 open reading frame 87 [Source:HGNC Symbol
2	ENSOART00000021177	ENSOARG00000019446	1186.91	36.6632	761.503			protein_coding	tensin 1 [Source:HGNC Symbol
5	ENSOART00000016726	ENSOARG00000015370	1184	36.5734	537.836			protein_coding	kelch like family member 3 [Source:HGNC Symbol
1	ENSOART00000003821	ENSOARG00000003508	1182.94	36.5406	870.61			protein_coding	DEAH-box helicase 36 [Source:HGNC Symbol
11	ENSOART00000018019	ENSOARG00000016545	1181.81	36.5059	754.875			protein_coding	tektin 3 [Source:HGNC Symbol
18	ENSOART00000011611	ENSOARG00000010666	1180.95	36.4793	871.986			protein_coding	A-kinase anchoring protein 13 [Source:HGNC Symbol
11	ENSOART00000019662	ENSOARG00000018067	1179.41	36.4315	651.576			protein_coding	tetratricopeptide repeat domain 25 [Source:HGNC Symbol
26	ENSOART00000002127	ENSOARG00000001975	1178.56	36.4055	554.489			protein_coding	disintegrin and metalloproteinase domain-containing protein 5-like [Source:NCBI gene
14	ENSOART00000010654	ENSOARG00000009792	1177.83	36.3828	808.596			protein_coding	oxidative stress induced growth inhibitor 1 [Source:HGNC Symbol
26	ENSOART00000011177	ENSOARG00000010272	1177.67	36.378	743.765			protein_coding	dual specificity phosphatase 4 [Source:HGNC Symbol
15	ENSOART00000007152	ENSOARG00000006581	1177.52	36.3731	644.516	SLC39A13-201	SLC39A13	protein_coding	solute carrier family 39 member 13 [Source:NCBI gene
3	ENSOART00000020921	ENSOARG00000019214	1176.8	36.3509	708.571			protein_coding	EF-hand calcium binding domain 6 [Source:HGNC Symbol
4	ENSOART00000007692	ENSOARG00000007063	1173.95	36.2631	655.256			protein_coding	limb development membrane protein 1 [Source:HGNC Symbol
14	ENSOART00000000228	ENSOARG00000000221	1166.86	36.044	920.965			protein_coding
24	ENSOART00000013060	ENSOARG00000012008	1164.66	35.9759	631.317			protein_coding	glycerophosphodiester phosphodiesterase 1 [Source:HGNC Symbol
18	ENSOART00000017120	ENSOARG00000015720	1161.47	35.8775	2128.01			protein_coding	calmin [Source:HGNC Symbol
7	ENSOART00000003163	ENSOARG00000002918	1158.47	35.7848	583.959			protein_coding	general transcription factor IIA subunit 1 [Source:HGNC Symbol
11	ENSOART00000004577	ENSOARG00000004141	1158.27	35.7785	887.292			protein_coding	dynein axonemal heavy chain 17 [Source:HGNC Symbol
8	ENSOART00000004627	ENSOARG00000004245	1156.67	35.7293	547.714			protein_coding	AT-rich interaction domain 1B [Source:HGNC Symbol
2	ENSOART00000013803	ENSOARG00000012695	1156.42	35.7216	693.774			protein_coding	cilia and flagella associated protein 221 [Source:HGNC Symbol
12	ENSOART00000019918	ENSOARG00000018301	1155.17	35.683	752.068			protein_coding	kelch like family member 12 [Source:HGNC Symbol
20	ENSOART00000011719	ENSOARG00000010772	1150.53	35.5396	593.089			protein_coding
4	ENSOART00000007415	ENSOARG00000006819	1136.81	35.1158	646.907			protein_coding	RNA binding motif protein 33 [Source:HGNC Symbol
3	ENSOART00000008318	ENSOARG00000007641	1134.41	35.0415	768.976			protein_coding	NOP2 nucleolar protein [Source:NCBI gene
11	ENSOART00000019112	ENSOARG00000017557	1131.45	34.9503	638.319			protein_coding	sperm antigen with calponin homology and coiled-coil domains 1 [Source:HGNC Symbol
1	ENSOART00000022254	ENSOARG00000020435	1129.52	34.8904	776.235			protein_coding	coiled-coil domain containing 30 [Source:HGNC Symbol
6	ENSOART00000012614	ENSOARG00000011599	1129.28	34.8832	643.146			protein_coding	joining chain of multimeric IgA and IgM [Source:HGNC Symbol
20	ENSOART00000007515	ENSOARG00000006913	1127.83	34.8383	619.486			protein_coding	G-patch domain and ankyrin repeats 1 [Source:HGNC Symbol
2	ENSOART00000021399	ENSOARG00000019649	1125.91	34.7789	629.175			protein_coding	BCS1 homolog, ubiquinol-cytochrome c reductase complex chaperone [Source:HGNC Symbol
7	ENSOART00000023070	ENSOARG00000021171	1125.66	34.7712	809.191			protein_coding	vesicle transport through interaction with t-SNAREs 1B [Source:HGNC Symbol
19	ENSOART00000014833	ENSOARG00000013633	1124.22	34.7268	603.021			protein_coding	phosphoglycerate mutase 2 [Source:HGNC Symbol
3	ENSOART00000017248	ENSOARG00000015838	1122.31	34.6679	619.258			protein_coding
1	ENSOART00000022189	ENSOARG00000020377	1121.84	34.6535	530.818			protein_coding	discs large MAGUK scaffold protein 1 [Source:HGNC Symbol
17	ENSOART00000018040	ENSOARG00000016563	1118.44	34.5482	811.636			protein_coding	CRK like proto-oncogene, adaptor protein [Source:HGNC Symbol
16	ENSOART00000015334	ENSOARG00000014077	1116.73	34.4956	605.693			protein_coding	membrane associated ring-CH-type finger 6 [Source:HGNC Symbol
15	ENSOART00000011662	ENSOARG00000010713	1114.52	34.4271	809.94			protein_coding	X-ray radiation resistance associated 1 [Source:HGNC Symbol
11	ENSOART00000019342	ENSOARG00000017778	1110.86	34.3142	608.581			protein_coding	kelch like family member 10 [Source:HGNC Symbol
6	ENSOART00000018701	ENSOARG00000017181	1110.23	34.2948	572.457			protein_coding	coiled-coil domain containing 158 [Source:HGNC Symbol
1	ENSOART00000012258	ENSOARG00000011274	1107.23	34.2022	671.466			protein_coding	heat shock transcription factor 2 binding protein [Source:HGNC Symbol
24	ENSOART00000012904	ENSOARG00000011868	1106.78	34.1882	612.889			protein_coding	eukaryotic translation initiation factor 4H [Source:HGNC Symbol
20	ENSOART00000009615	ENSOARG00000008834	1106.09	34.1669	700.684			protein_coding	heat shock protein family A (Hsp70) member 1 like [Source:HGNC Symbol
5	ENSOART00000013452	ENSOARG00000012373	1105.88	34.1602	685.202			protein_coding	ADAM metallopeptidase domain 19 [Source:HGNC Symbol
19	ENSOART00000007838	ENSOARG00000007207	1103.83	34.097	696.431			protein_coding	serine protease 45 [Source:NCBI gene
1	ENSOART00000002527	ENSOARG00000002334	1096.89	33.8827	677.343			protein_coding	NOP2/Sun RNA methyltransferase family member 4 [Source:HGNC Symbol
13	ENSOART00000007246	ENSOARG00000006668	1094.7	33.8151	720.519			protein_coding	BPI fold containing family A member 3 [Source:HGNC Symbol
9	ENSOART00000011783	ENSOARG00000010832	1094.39	33.8054	1327.42			protein_coding	TBC1 domain family member 31 [Source:HGNC Symbol
JH922624.1	ENSOART00000020229	ENSOARG00000018586	1094.02	33.7939	609.678			protein_coding	testis specific serine kinase 1B [Source:HGNC Symbol
1	ENSOART00000015762	ENSOARG00000014461	1090.61	33.6886	715.536			protein_coding	collagen type XXIV alpha 1 chain [Source:HGNC Symbol
13	ENSOART00000004106	ENSOARG00000003781	1085.5	33.5308	695.701			protein_coding	oxidative stress responsive serine rich 1 [Source:HGNC Symbol
5	ENSOART00000012742	ENSOARG00000011715	1085.36	33.5265	606.506			protein_coding
18	ENSOART00000006954	ENSOARG00000006393	1081.97	33.4217	570.603			protein_coding	protein phosphatase 1 regulatory subunit 13B [Source:HGNC Symbol
14	ENSOART00000015631	ENSOARG00000014354	1077.92	33.2967	731.511			protein_coding	zinc finger protein 276 [Source:HGNC Symbol
20	ENSOART00000010827	ENSOARG00000009939	1077.56	33.2856	683.565			protein_coding	synaptic Ras GTPase activating protein 1 [Source:HGNC Symbol
14	ENSOART00000014642	ENSOARG00000013455	1076.2	33.2436	557.242			protein_coding	testis specific serine kinase substrate [Source:HGNC Symbol
25	ENSOART00000004558	ENSOARG00000004186	1075.67	33.2272	622.208			protein_coding	family with sequence similarity 13 member C [Source:HGNC Symbol
13	ENSOART00000005963	ENSOARG00000005472	1073.47	33.1592	763.721			protein_coding	transmembrane protein 239 [Source:HGNC Symbol
7	ENSOART00000000972	ENSOARG00000000898	1071.19	33.0887	775.616			protein_coding	basal body orientation factor 1 [Source:HGNC Symbol
19	ENSOART00000011881	ENSOARG00000010923	1071.02	33.0834	622.099			protein_coding	RNA binding motif protein 5 [Source:HGNC Symbol
18	ENSOART00000006131	ENSOARG00000005628	1068.88	33.0173	560.02			protein_coding	eukaryotic translation initiation factor 5 [Source:HGNC Symbol
14	ENSOART00000003548	ENSOARG00000003272	1068.53	33.0067	736.379	SLC12A4-201	SLC12A4	protein_coding	solute carrier family 12 member 4 [Source:NCBI gene
20	ENSOART00000003726	ENSOARG00000003417	1067.31	32.969	701.892			protein_coding	euchromatic histone lysine methyltransferase 2 [Source:HGNC Symbol
13	ENSOART00000017597	ENSOARG00000016155	1064.97	32.8966	728.951			protein_coding	zinc finger MYND-type containing 11 [Source:HGNC Symbol
9	ENSOART00000005030	ENSOARG00000004606	1064.72	32.8889	653.61			protein_coding	collagen type XXII alpha 1 chain [Source:HGNC Symbol
17	ENSOART00000016981	ENSOARG00000015611	1064.67	32.8874	580.838			protein_coding	yippee like 1 [Source:HGNC Symbol
3	ENSOART00000005214	ENSOARG00000004786	1063.27	32.844	784.841			protein_coding	UBA domain containing 1 [Source:HGNC Symbol
2	ENSOART00000004004	ENSOARG00000003686	1063	32.8358	737.087			protein_coding	WD and tetratricopeptide repeats 1 [Source:HGNC Symbol
13	ENSOART00000011963	ENSOARG00000010995	1060.84	32.7692	661.016			protein_coding
23	ENSOART00000004500	ENSOARG00000004135	1057.38	32.662	728.899			protein_coding	cilia and flagella associated protein 53 [Source:HGNC Symbol
12	ENSOART00000019532	ENSOARG00000017949	1056.41	32.6321	597.897			protein_coding	centrosomal protein 350 [Source:HGNC Symbol
11	ENSOART00000012441	ENSOARG00000011438	1055.34	32.5993	579.54			protein_coding	KAT8 regulatory NSL complex subunit 1 [Source:HGNC Symbol
7	ENSOART00000019391	ENSOARG00000017821	1051.09	32.468	727.108			protein_coding	caseinolytic mitochondrial matrix peptidase chaperone subunit [Source:HGNC Symbol
2	ENSOART00000014394	ENSOARG00000013227	1048.78	32.3966	625.462			protein_coding	cytoplasmic linker associated protein 1 [Source:HGNC Symbol
1	ENSOART00000013517	ENSOARG00000012425	1045.58	32.2976	577.104			protein_coding	DDB1 and CUL4 associated factor 6 [Source:HGNC Symbol
11	ENSOART00000017878	ENSOARG00000016414	1039.03	32.0954	731.889			protein_coding	forkhead box K2 [Source:HGNC Symbol
11	ENSOART00000004526	ENSOARG00000004162	1038.59	32.0819	739.094			protein_coding	family with sequence similarity 222 member B [Source:HGNC Symbol
17	ENSOART00000004512	ENSOARG00000004146	1037.86	32.0592	670.071			protein_coding	F-box and WD repeat domain containing 7 [Source:HGNC Symbol
4	ENSOART00000003264	ENSOARG00000003014	1036.3	32.0109	740.813			protein_coding	family with sequence similarity 71 member F1 [Source:HGNC Symbol
11	ENSOART00000019296	ENSOARG00000017730	1034.23	31.9472	639.734			protein_coding	DNA polymerase delta interacting protein 2 [Source:HGNC Symbol
2	ENSOART00000012855	ENSOARG00000011820	1033.86	31.9356	1448.51			protein_coding	glucosylceramidase beta 2 [Source:HGNC Symbol
12	ENSOART00000011703	ENSOARG00000010759	1031.17	31.8526	568.825			protein_coding	protein phosphatase 2 regulatory subunit B'alpha [Source:HGNC Symbol
12	ENSOART00000010144	ENSOARG00000009324	1029.88	31.8126	657.425			protein_coding	prospero homeobox 1 [Source:HGNC Symbol
18	ENSOART00000012273	ENSOARG00000011286	1029.48	31.8005	536.395			protein_coding	abhydrolase domain containing 2 [Source:HGNC Symbol
12	ENSOART00000015110	ENSOARG00000013880	1028.83	31.7802	747.289			protein_coding	axin interactor, dorsalization associated [Source:HGNC Symbol
11	ENSOART00000007742	ENSOARG00000007115	1028.28	31.7633	762.64			protein_coding	coilin [Source:HGNC Symbol
11	ENSOART00000013404	ENSOARG00000012331	1026.98	31.7233	644.253			protein_coding	ORMDL sphingolipid biosynthesis regulator 3 [Source:HGNC Symbol
1	ENSOART00000017892	ENSOARG00000016422	1026.78	31.717	506.155			protein_coding	ecotropic viral integration site 5 [Source:HGNC Symbol
14	ENSOART00000009666	ENSOARG00000008877	1025.42	31.675	536.377			protein_coding	immunity related GTPase cinema [Source:HGNC Symbol
AMGL01124499.1	ENSOART00000021877	ENSOARG00000020094	1023.52	31.6161	908.299			protein_coding	spermatid nuclear transition protein 3 [Source:NCBI gene
2	ENSOART00000021533	ENSOARG00000019775	1022.81	31.5944	807.601			protein_coding	cilia and flagella associated protein 65 [Source:HGNC Symbol
23	ENSOART00000005086	ENSOARG00000004676	1020.97	31.5375	738.741			protein_coding	mex-3 RNA binding family member C [Source:HGNC Symbol
7	ENSOART00000022171	ENSOARG00000020361	1019.45	31.4906	584.304			protein_coding	RTF1 homolog, Paf1/RNA polymerase II complex component [Source:HGNC Symbol
21	ENSOART00000002541	ENSOARG00000002347	1009.97	31.1977	512.07			protein_coding	HRAS like suppressor family member 5 [Source:HGNC Symbol
14	ENSOART00000020515	ENSOARG00000018834	1004.78	31.0374	633.097			protein_coding	NLR family CARD domain containing 5 [Source:HGNC Symbol
26	ENSOART00000003623	ENSOARG00000003340	1004.7	31.035	526.127			protein_coding
5	ENSOART00000019973	ENSOARG00000018356	1002.64	30.9713	603.622			protein_coding	solute carrier organic anion transporter family member 6A1 [Source:HGNC Symbol
14	ENSOART00000006411	ENSOARG00000005883	1002.2	30.9578	572.426			protein_coding	sirtuin 2 [Source:HGNC Symbol
8	ENSOART00000013876	ENSOARG00000012766	1001.8	30.9452	642.212			protein_coding	ubiquitin conjugating enzyme E2 J1 [Source:HGNC Symbol
8	ENSOART00000011332	ENSOARG00000010409	1001.77	30.9443	553.24			protein_coding	sphingomyelin phosphodiesterase 2 [Source:HGNC Symbol
14	ENSOART00000006571	ENSOARG00000006042	1001.28	30.9293	646.841			protein_coding	sterile alpha motif domain containing 4B [Source:HGNC Symbol
23	ENSOART00000002231	ENSOARG00000002062	999.516	30.8748	672.137			protein_coding	centrosomal protein 192 [Source:HGNC Symbol
5	ENSOART00000015845	ENSOARG00000014548	995.625	30.7546	588.349			protein_coding
17	ENSOART00000019833	ENSOARG00000018223	995.359	30.7464	638.412			protein_coding	ataxin 2 [Source:HGNC Symbol
3	ENSOART00000015617	ENSOARG00000014342	994.828	30.73	412.29			protein_coding	BCL2 like 11 [Source:HGNC Symbol
5	ENSOART00000002101	ENSOARG00000001949	994.719	30.7266	641.551			protein_coding	Rho GTPase activating protein 26 [Source:HGNC Symbol
1	ENSOART00000022012	ENSOARG00000020214	990.297	30.59	536.861			protein_coding	kalirin RhoGEF kinase [Source:HGNC Symbol
2	ENSOART00000015495	ENSOARG00000014222	989.016	30.5504	790.587			protein_coding	DENN domain containing 4C [Source:HGNC Symbol
JH922463.1	ENSOART00000001362	ENSOARG00000001275	988.359	30.5302	1796.45			protein_coding	cysteine rich protein 2 [Source:NCBI gene
1	ENSOART00000020019	ENSOARG00000018397	981.594	30.3212	607.558	SLC30A7-201	SLC30A7	protein_coding	solute carrier family 30 member 7 [Source:NCBI gene
5	ENSOART00000018851	ENSOARG00000017317	979.156	30.2459	639.585			protein_coding	coactivator associated arginine methyltransferase 1 [Source:HGNC Symbol
8	ENSOART00000016295	ENSOARG00000014967	978.297	30.2193	524.155			protein_coding	Abelson helper integration site 1 [Source:HGNC Symbol
6	ENSOART00000018993	ENSOARG00000017447	972.516	30.0408	621.818			protein_coding	serine protease 12 [Source:HGNC Symbol
3	ENSOART00000003794	ENSOARG00000003474	971.375	30.0055	761.998			protein_coding	spectrin beta, non-erythrocytic 1 [Source:HGNC Symbol
5	ENSOART00000004584	ENSOARG00000004207	971.359	30.005	851.526			protein_coding	myosin IF [Source:HGNC Symbol
11	ENSOART00000012573	ENSOARG00000011562	970.422	29.9761	566.665			protein_coding	Y-box binding protein 2 [Source:HGNC Symbol
1	ENSOART00000020259	ENSOARG00000018591	965.797	29.8332	530.065			protein_coding	collagen type XI alpha 1 chain [Source:HGNC Symbol
9	ENSOART00000014346	ENSOARG00000013192	965.688	29.8298	1275.82			protein_coding	cysteine and histidine rich 1 [Source:HGNC Symbol
26	ENSOART00000008446	ENSOARG00000007754	960.906	29.6821	471.678			protein_coding	sorting nexin 25 [Source:HGNC Symbol
25	ENSOART00000007862	ENSOARG00000007226	959.562	29.6406	570.379			protein_coding	mitochondrial calcium uptake 1 [Source:HGNC Symbol
23	ENSOART00000005153	ENSOARG00000004732	959.344	29.6339	514.868			protein_coding	DCC netrin 1 receptor [Source:HGNC Symbol
1	ENSOART00000004533	ENSOARG00000004134	954.25	29.4765	706.461			protein_coding	mediator complex subunit 12 like [Source:HGNC Symbol
1	ENSOART00000022073	ENSOARG00000020271	954.203	29.4751	594.369			protein_coding	leucine rich repeats and calponin homology domain containing 3 [Source:HGNC Symbol
5	ENSOART00000020607	ENSOARG00000018924	951.984	29.4065	512.563			protein_coding	transmembrane protein 232 [Source:HGNC Symbol
16	ENSOART00000016376	ENSOARG00000015042	951.484	29.3911	531.989			protein_coding	NOP2/Sun RNA methyltransferase family member 2 [Source:HGNC Symbol
18	ENSOART00000015154	ENSOARG00000013916	942.297	29.1073	498.748			protein_coding
3	ENSOART00000006370	ENSOARG00000005847	941.141	29.0716	648.205			protein_coding	protein kinase C epsilon [Source:HGNC Symbol
2	ENSOART00000006566	ENSOARG00000006030	939.938	29.0344	597.657			protein_coding	AT-hook transcription factor [Source:HGNC Symbol
1	ENSOART00000022216	ENSOARG00000020401	939.703	29.0272	651.407			protein_coding	forkhead box J3 [Source:HGNC Symbol
17	ENSOART00000009042	ENSOARG00000008310	939.609	29.0243	584.05			protein_coding	tetratricopeptide repeat domain 29 [Source:HGNC Symbol
1	ENSOART00000004114	ENSOARG00000003788	938.172	28.9799	705.953			protein_coding
11	ENSOART00000012752	ENSOARG00000011725	935.656	28.9022	494.469			protein_coding	protein phosphatase, Mg2+/Mn2+ dependent 1E [Source:HGNC Symbol
16	ENSOART00000011085	ENSOARG00000010187	932.703	28.811	556.652			protein_coding	WD repeat domain 70 [Source:HGNC Symbol
8	ENSOART00000008912	ENSOARG00000008189	930.781	28.7516	517.201			protein_coding	cAMP-dependent protein kinase inhibitor beta [Source:NCBI gene
2	ENSOART00000006798	ENSOARG00000006256	930.656	28.7477	1701.14			protein_coding	arginine and serine rich protein 1 [Source:HGNC Symbol
3	ENSOART00000018730	ENSOARG00000017214	930.391	28.7395	624.701			protein_coding	nuclear receptor subfamily 4 group A member 1 [Source:HGNC Symbol
11	ENSOART00000014007	ENSOARG00000012883	929.047	28.698	500.98			protein_coding	dynein axonemal intermediate chain 2 [Source:HGNC Symbol
15	ENSOART00000009316	ENSOARG00000008561	928.156	28.6705	686.571	UCP2-201	UCP2	protein_coding	uncoupling protein 2 [Source:NCBI gene
3	ENSOART00000003990	ENSOARG00000003677	926.188	28.6097	565.888			protein_coding	ribosomal protein L7a [Source:NCBI gene
24	ENSOART00000011771	ENSOARG00000010825	922.859	28.5069	562.998			protein_coding
9	ENSOART00000014840	ENSOARG00000013632	921.672	28.4702	668.861			protein_coding	RB1 inducible coiled-coil 1 [Source:HGNC Symbol
6	ENSOART00000013233	ENSOARG00000012162	914.031	28.2342	624.754			protein_coding	actin binding LIM protein family member 2 [Source:HGNC Symbol
11	ENSOART00000020144	ENSOARG00000018507	913.281	28.211	536.817			protein_coding	dehydrogenase/reductase 11 [Source:HGNC Symbol
14	ENSOART00000004293	ENSOARG00000003949	910.797	28.1343	593.47			protein_coding	tripartite motif containing 28 [Source:HGNC Symbol
1	ENSOART00000020779	ENSOARG00000019083	910.219	28.1164	509.198			protein_coding	KIAA1324 [Source:HGNC Symbol
3	ENSOART00000007537	ENSOARG00000006929	908.562	28.0653	1029.91			protein_coding	R3H domain containing 2 [Source:NCBI gene
MT	ENSOART00000000006	ENSOARG00000000006	906.891	28.0136	1051.12	ND1-201	ND1	protein_coding	NADH dehydrogenase subunit 1 [Source:NCBI gene
11	ENSOART00000016470	ENSOARG00000015133	906.531	28.0025	537.513			protein_coding	centrosomal protein 95 [Source:HGNC Symbol
6	ENSOART00000008368	ENSOARG00000007680	904.906	27.9523	508.939			protein_coding	solute carrier family 34 member 2 [Source:HGNC Symbol
5	ENSOART00000018708	ENSOARG00000017183	902.125	27.8664	658.026			protein_coding	dynamin 2 [Source:HGNC Symbol
2	ENSOART00000021091	ENSOARG00000019366	899.688	27.7911	606.682			protein_coding	X-ray repair cross complementing 5 [Source:HGNC Symbol
7	ENSOART00000022411	ENSOARG00000020571	898.125	27.7428	533.806			protein_coding	tau tubulin kinase 2 [Source:HGNC Symbol
26	ENSOART00000006727	ENSOARG00000006183	895.156	27.6511	547.8			protein_coding
1	ENSOART00000022603	ENSOARG00000020748	894.109	27.6188	506.949			protein_coding	fibronectin type III domain containing 3B [Source:HGNC Symbol
22	ENSOART00000015858	ENSOARG00000014562	886.859	27.3949	492.81			protein_coding
4	ENSOART00000008124	ENSOARG00000007460	884.781	27.3307	543.194			protein_coding
17	ENSOART00000018088	ENSOARG00000016604	883.828	27.3012	553.881			protein_coding	glycosyltransferase 1 domain containing 1 [Source:HGNC Symbol
10	ENSOART00000004832	ENSOARG00000004442	883.734	27.2983	524.069			protein_coding	propionyl-CoA carboxylase subunit alpha [Source:HGNC Symbol
25	ENSOART00000008271	ENSOARG00000007590	879.047	27.1535	435.573			protein_coding	cilia and flagella associated protein 70 [Source:HGNC Symbol
3	ENSOART00000005270	ENSOARG00000004836	875.422	27.0416	550.959			protein_coding	CTD small phosphatase 2 [Source:HGNC Symbol
20	ENSOART00000013595	ENSOARG00000012503	872.875	26.9629	461.162	DTNBP1-201	DTNBP1	protein_coding	dystrobrevin binding protein 1 [Source:NCBI gene
3	ENSOART00000002610	ENSOARG00000002400	870.078	26.8765	487.491			protein_coding	coiled-coil domain containing 88A [Source:HGNC Symbol
21	ENSOART00000007331	ENSOARG00000006741	867.906	26.8094	451.097			protein_coding	integrator complex subunit 4 [Source:HGNC Symbol
2	ENSOART00000010752	ENSOARG00000009874	867.359	26.7925	526.764			protein_coding	potassium channel tetramerization domain containing 9 [Source:HGNC Symbol
3	ENSOART00000021150	ENSOARG00000019420	866.562	26.7679	444.033			protein_coding	ataxin 10 [Source:HGNC Symbol
1	ENSOART00000007812	ENSOARG00000007174	866.484	26.7655	636.27			protein_coding	kirre like nephrin family adhesion molecule 1 [Source:HGNC Symbol
18	ENSOART00000011273	ENSOARG00000010343	866.375	26.7621	563.934			protein_coding	chromodomain helicase DNA binding protein 2 [Source:NCBI gene
13	ENSOART00000003640	ENSOARG00000003351	866.297	26.7597	482.059			protein_coding	intraflagellar transport 52 [Source:HGNC Symbol
12	ENSOART00000011292	ENSOARG00000010374	866.125	26.7544	502.532			protein_coding	period circadian regulator 3 [Source:HGNC Symbol
17	ENSOART00000018672	ENSOARG00000017154	865.359	26.7307	460.014			protein_coding	ess-2 splicing factor homolog [Source:HGNC Symbol
[truncated: 10,692 more rows]

## Sheet: GENES-TRANSCRIPTS
Gene type		Gene type	N	%	Transcript type		Transcript type	N	%
[truncated: 11,881 more rows]

[truncated: 2 more sheets: 90 top abundant protein_genes, Table 3]
