# Supplementary material for: Exploring the ovine sperm transcriptome by RNAseq techniques. I Effect of seasonal conditions on transcripts abundance
Source: PLoS One. 2022 Mar 14;17(3):e0264978. doi: 10.1371/journal.pone.0264978 (PMC8920283; doi:10.1371/journal.pone.0264978)
Supplement: S3 Table — (XLSX) [file pone.0264978.s004.xlsx]

## Sheet: GO IDs ALL genes detected
Tags	Go ID	GO name	GO category	Size	ES	NES	Nominal p-value	FDR q-value	FWER p-value	Rank at Max	Leading Edge
TOP	GO:0061919	process utilizing autophagic mechanism	BIOLOGICAL_PROCESS	196	0.166977	2.71078	0	0.0837338	0.056	4890	tags=59%, list=42%, signal=100%
TOP	GO:0006914	autophagy	BIOLOGICAL_PROCESS	196	0.166977	2.69902	0	0.0482074	0.064	4890	tags=59%, list=42%, signal=100%
TOP	GO:0009895	negative regulation of catabolic process	BIOLOGICAL_PROCESS	131	0.201004	2.6546	0	0.0458479	0.091	4767	tags=61%, list=41%, signal=103%
TOP	GO:0015631	tubulin binding	MOLECULAR_FUNCTION	193	0.16065	2.64076	0	0.0372256	0.099	5187	tags=61%, list=45%, signal=108%
TOP	GO:0008092	cytoskeletal protein binding	MOLECULAR_FUNCTION	437	0.10689	2.50035	0	0.0874787	0.269	6039	tags=62%, list=52%, signal=126%
TOP	GO:0032269	negative regulation of cellular protein metabolic process	BIOLOGICAL_PROCESS	384	0.108755	2.4893	0.00201207	0.0773671	0.28	6920	tags=70%, list=60%, signal=169%
TOP	GO:0046939	nucleotide phosphorylation	BIOLOGICAL_PROCESS	50	0.291281	2.47878	0.0019802	0.0715904	0.302	5670	tags=78%, list=49%, signal=152%
TOP	GO:0006165	nucleoside diphosphate phosphorylation	BIOLOGICAL_PROCESS	50	0.291281	2.46956	0	0.0670848	0.321	5670	tags=78%, list=49%, signal=152%
TOP	GO:0010507	negative regulation of autophagy	BIOLOGICAL_PROCESS	39	0.33444	2.44612	0	0.0732978	0.369	4154	tags=69%, list=36%, signal=108%
TOP	GO:0060429	epithelium development	BIOLOGICAL_PROCESS	389	0.108193	2.40824	0.00204082	0.0862037	0.458	4680	tags=51%, list=40%, signal=83%
TOP	GO:0009894	regulation of catabolic process	BIOLOGICAL_PROCESS	381	0.106853	2.40673	0.00200401	0.0787545	0.46	4028	tags=45%, list=35%, signal=67%
TOP	GO:0070925	organelle assembly	BIOLOGICAL_PROCESS	406	0.10102	2.38141	0.00200803	0.0861228	0.518	7309	tags=73%, list=63%, signal=191%
TOP	GO:0051248	negative regulation of protein metabolic process	BIOLOGICAL_PROCESS	403	0.105445	2.36396	0	0.0899522	0.557	6920	tags=70%, list=60%, signal=168%
TOP	GO:0008289	lipid binding	MOLECULAR_FUNCTION	246	0.130736	2.36295	0	0.08423	0.56	5246	tags=58%, list=45%, signal=104%
TOP	GO:0031330	negative regulation of cellular catabolic process	BIOLOGICAL_PROCESS	106	0.196787	2.34396	0.00200803	0.0891902	0.608	3966	tags=54%, list=34%, signal=81%
TOP	GO:0051129	negative regulation of cellular component organization	BIOLOGICAL_PROCESS	280	0.121905	2.34312	0	0.0840556	0.611	6724	tags=70%, list=58%, signal=163%
TOP	GO:0046785	microtubule polymerization	BIOLOGICAL_PROCESS	44	0.29223	2.33737	0	0.0832051	0.629	4784	tags=70%, list=41%, signal=120%
TOP	GO:0016236	macroautophagy	BIOLOGICAL_PROCESS	115	0.184843	2.3337	0.00201207	0.0803067	0.637	4624	tags=58%, list=40%, signal=96%
TOP	GO:0140326	ATPase-coupled intramembrane lipid transporter activity	MOLECULAR_FUNCTION	18	0.457511	2.32915	0	0.0783943	0.646	5643	tags=94%, list=49%, signal=184%
TOP	GO:0003774	motor activity	MOLECULAR_FUNCTION	73	0.228185	2.31588	0.00392927	0.0812018	0.678	8473	tags=96%, list=73%, signal=356%
TOP	GO:0009132	nucleoside diphosphate metabolic process	BIOLOGICAL_PROCESS	58	0.258169	2.31481	0	0.0777377	0.681	5008	tags=69%, list=43%, signal=121%
TOP	GO:0061912	selective autophagy	BIOLOGICAL_PROCESS	35	0.32268	2.29117	0	0.0882082	0.737	3220	tags=60%, list=28%, signal=83%
TOP	GO:0031112	positive regulation of microtubule polymerization or depolymerization	BIOLOGICAL_PROCESS	18	0.442454	2.28196	0.00201207	0.0890332	0.752	1959	tags=61%, list=17%, signal=73%
TOP	GO:0009135	purine nucleoside diphosphate metabolic process	BIOLOGICAL_PROCESS	52	0.261196	2.25691	0	0.100946	0.812	5670	tags=75%, list=49%, signal=146%
TOP	GO:0046031	ADP metabolic process	BIOLOGICAL_PROCESS	49	0.266252	2.24653	0.00209205	0.105125	0.835	5670	tags=76%, list=49%, signal=147%
TOP	GO:0099080	supramolecular complex	CELLULAR_COMPONENT	438	0.093344	2.24508	0	0.101954	0.841	8261	tags=80%, list=71%, signal=270%
TOP	GO:0003743	translation initiation factor activity	MOLECULAR_FUNCTION	29	0.34484	2.23748	0	0.103258	0.861	4399	tags=72%, list=38%, signal=117%
TOP	GO:0008017	microtubule binding	MOLECULAR_FUNCTION	145	0.157619	2.23663	0	0.100124	0.861	6020	tags=68%, list=52%, signal=139%
TOP	GO:0009179	purine ribonucleoside diphosphate metabolic process	BIOLOGICAL_PROCESS	52	0.261196	2.23546	0	0.097447	0.862	5670	tags=75%, list=49%, signal=146%
TOP	GO:0007017	microtubule-based process	BIOLOGICAL_PROCESS	475	0.0902126	2.23224	0	0.0960814	0.864	8062	tags=78%, list=70%, signal=248%
TOP	GO:0006096	glycolytic process	BIOLOGICAL_PROCESS	45	0.279504	2.23116	0.0039604	0.0934414	0.864	5007	tags=71%, list=43%, signal=125%
TOP	GO:0010506	regulation of autophagy	BIOLOGICAL_PROCESS	112	0.177345	2.2263	0	0.0932124	0.871	4890	tags=60%, list=42%, signal=103%
TOP	GO:0010256	endomembrane system organization	BIOLOGICAL_PROCESS	194	0.137977	2.21818	0	0.094863	0.881	5588	tags=62%, list=48%, signal=118%
TOP	GO:0019318	hexose metabolic process	BIOLOGICAL_PROCESS	84	0.207124	2.2089	0	0.0983629	0.903	6713	tags=79%, list=58%, signal=186%
TOP	GO:0031329	regulation of cellular catabolic process	BIOLOGICAL_PROCESS	322	0.108322	2.2069	0	0.0966476	0.906	4028	tags=45%, list=35%, signal=68%
TOP	GO:0009185	ribonucleoside diphosphate metabolic process	BIOLOGICAL_PROCESS	52	0.261196	2.18586	0.00196078	0.108825	0.942	5670	tags=75%, list=49%, signal=146%
TOP	GO:0010675	regulation of cellular carbohydrate metabolic process	BIOLOGICAL_PROCESS	50	0.261034	2.18239	0	0.108682	0.948	6713	tags=84%, list=58%, signal=199%
TOP	GO:0006757	ATP generation from ADP	BIOLOGICAL_PROCESS	46	0.271973	2.17921	0.00408998	0.107799	0.949	5670	tags=76%, list=49%, signal=149%
TOP	GO:1901565	organonitrogen compound catabolic process	BIOLOGICAL_PROCESS	489	0.0877978	2.17386	0	0.108879	0.952	5653	tags=57%, list=49%, signal=107%
TOP	GO:0007417	central nervous system development	BIOLOGICAL_PROCESS	294	0.111673	2.17247	0	0.10697	0.954	4920	tags=53%, list=43%, signal=91%
TOP	GO:1903320	regulation of protein modification by small protein conjugation or removal	BIOLOGICAL_PROCESS	130	0.165604	2.17153	0	0.105152	0.955	7274	tags=79%, list=63%, signal=211%
TOP	GO:0007612	learning	BIOLOGICAL_PROCESS	50	0.259924	2.1696	0.00198807	0.103898	0.956	4411	tags=64%, list=38%, signal=103%
TOP	GO:0000922	spindle pole	CELLULAR_COMPONENT	72	0.215137	2.15507	0.00197239	0.11198	0.971	5562	tags=69%, list=48%, signal=133%
TOP	GO:0005929	cilium	CELLULAR_COMPONENT	307	0.108341	2.1548	0.00197239	0.109595	0.971	8505	tags=84%, list=73%, signal=309%
TOP	GO:0031116	positive regulation of microtubule polymerization	BIOLOGICAL_PROCESS	17	0.42764	2.15419	0.00209644	0.107506	0.971	1865	tags=59%, list=16%, signal=70%
TOP	GO:0009896	positive regulation of catabolic process	BIOLOGICAL_PROCESS	193	0.135587	2.15017	0.00204499	0.107905	0.975	5952	tags=65%, list=51%, signal=131%
TOP	GO:0022411	cellular component disassembly	BIOLOGICAL_PROCESS	179	0.139369	2.14701	0.00203666	0.107898	0.978	6170	tags=67%, list=53%, signal=141%
TOP	GO:0005996	monosaccharide metabolic process	BIOLOGICAL_PROCESS	87	0.191461	2.12427	0.00382409	0.121327	0.989	6713	tags=77%, list=58%, signal=182%
TOP	GO:0017148	negative regulation of translation	BIOLOGICAL_PROCESS	66	0.223228	2.11863	0.00416667	0.122876	0.991	2691	tags=45%, list=23%, signal=59%
TOP	GO:0010823	negative regulation of mitochondrion organization	BIOLOGICAL_PROCESS	15	0.455628	2.11739	0.00389864	0.121239	0.991	3220	tags=73%, list=28%, signal=101%
TOP	GO:0016242	negative regulation of macroautophagy	BIOLOGICAL_PROCESS	22	0.376676	2.10811	0	0.126262	0.991	3539	tags=68%, list=31%, signal=98%
TOP	GO:0005543	phospholipid binding	MOLECULAR_FUNCTION	162	0.14438	2.1073	0.00398406	0.124347	0.992	5210	tags=59%, list=45%, signal=106%
TOP	GO:0098794	postsynapse	CELLULAR_COMPONENT	156	0.143549	2.09895	0	0.128067	0.993	7634	tags=80%, list=66%, signal=232%
TOP	GO:0051881	regulation of mitochondrial membrane potential	BIOLOGICAL_PROCESS	24	0.360974	2.09864	0.00402414	0.125932	0.993	4028	tags=71%, list=35%, signal=108%
TOP	GO:0044877	protein-containing complex binding	MOLECULAR_FUNCTION	413	0.0925295	2.09517	0.00205761	0.126194	0.994	4431	tags=47%, list=38%, signal=74%
TOP	GO:0021543	pallium development	BIOLOGICAL_PROCESS	62	0.228491	2.09182	0.0056391	0.126601	0.995	4089	tags=58%, list=35%, signal=89%
TOP	GO:0021537	telencephalon development	BIOLOGICAL_PROCESS	95	0.184982	2.08705	0.00804829	0.127707	0.998	4089	tags=54%, list=35%, signal=82%
TOP	GO:0018215	protein phosphopantetheinylation	BIOLOGICAL_PROCESS	51	0.250711	2.07766	0	0.133431	0.998	5053	tags=69%, list=44%, signal=121%
TOP	GO:0007018	microtubule-based movement	BIOLOGICAL_PROCESS	212	0.12241	2.07585	0.00413223	0.132727	0.998	8053	tags=82%, list=70%, signal=263%
TOP	GO:0005770	late endosome	CELLULAR_COMPONENT	84	0.190464	2.05779	0.00203666	0.144764	0.999	5251	tags=64%, list=45%, signal=117%
TOP	GO:0061726	mitochondrion disassembly	BIOLOGICAL_PROCESS	28	0.328209	2.05677	0	0.143336	0.999	4890	tags=75%, list=42%, signal=130%
TOP	GO:0052547	regulation of peptidase activity	BIOLOGICAL_PROCESS	117	0.162118	2.05498	0.00392927	0.142413	0.999	2791	tags=40%, list=24%, signal=52%
TOP	GO:0005975	carbohydrate metabolic process	BIOLOGICAL_PROCESS	228	0.115468	2.04645	0.00200803	0.148062	0.999	6811	tags=70%, list=59%, signal=167%
TOP	GO:0007030	Golgi organization	BIOLOGICAL_PROCESS	50	0.244675	2.04218	0.0100604	0.149921	0.999	7133	tags=86%, list=62%, signal=223%
TOP	GO:0060341	regulation of cellular localization	BIOLOGICAL_PROCESS	295	0.105759	2.03905	0.00788955	0.149939	0.999	7673	tags=77%, list=66%, signal=222%
TOP	GO:0000288	nuclear-transcribed mRNA catabolic process, deadenylation-dependent decay	BIOLOGICAL_PROCESS	20	0.384231	2.03746	0.00199203	0.149144	0.999	2504	tags=60%, list=22%, signal=76%
TOP	GO:1903827	regulation of cellular protein localization	BIOLOGICAL_PROCESS	217	0.118784	2.03433	0.004158	0.149665	0.999	4997	tags=55%, list=43%, signal=95%
TOP	GO:0030674	protein-macromolecule adaptor activity	MOLECULAR_FUNCTION	86	0.185087	2.02623	0.00199203	0.15522	0.999	7428	tags=83%, list=64%, signal=229%
TOP	GO:0006082	organic acid metabolic process	BIOLOGICAL_PROCESS	289	0.103764	2.02483	0.00198807	0.154307	0.999	7078	tags=71%, list=61%, signal=179%
TOP	GO:0000422	autophagy of mitochondrion	BIOLOGICAL_PROCESS	28	0.328209	2.02474	0.00570342	0.152182	0.999	4890	tags=75%, list=42%, signal=130%
TOP	GO:0006109	regulation of carbohydrate metabolic process	BIOLOGICAL_PROCESS	65	0.221149	2.02392	0	0.150817	0.999	6713	tags=80%, list=58%, signal=189%
TOP	GO:0000226	microtubule cytoskeleton organization	BIOLOGICAL_PROCESS	316	0.0979022	2.02173	0.00410678	0.150512	0.999	6039	tags=62%, list=52%, signal=126%
TOP	GO:0070647	protein modification by small protein conjugation or removal	BIOLOGICAL_PROCESS	463	0.0819299	2.02	0	0.149862	0.999	6913	tags=68%, list=60%, signal=161%
TOP	GO:0060562	epithelial tube morphogenesis	BIOLOGICAL_PROCESS	126	0.152865	2.01755	0.00391389	0.149695	0.999	4679	tags=56%, list=40%, signal=92%
TOP	GO:0007420	brain development	BIOLOGICAL_PROCESS	223	0.115977	2.01655	0.00396825	0.148512	0.999	4755	tags=52%, list=41%, signal=87%
TOP	GO:0043243	positive regulation of protein-containing complex disassembly	BIOLOGICAL_PROCESS	17	0.401101	2.00893	0.00793651	0.154175	1	4895	tags=82%, list=42%, signal=142%
TOP	GO:0044092	negative regulation of molecular function	BIOLOGICAL_PROCESS	375	0.0916732	2.00847	0.00193424	0.152614	1	7676	tags=75%, list=66%, signal=216%
TOP	GO:0030162	regulation of proteolysis	BIOLOGICAL_PROCESS	250	0.109568	2.0043	0.00386847	0.154869	1	4036	tags=46%, list=35%, signal=69%
TOP	GO:1903312	negative regulation of mRNA metabolic process	BIOLOGICAL_PROCESS	37	0.280768	1.99722	0.00994036	0.159845	1	3016	tags=54%, list=26%, signal=73%
TOP	GO:0005815	microtubule organizing center	CELLULAR_COMPONENT	416	0.0840609	1.9967	0.00206186	0.158304	1	5794	tags=58%, list=50%, signal=112%
TOP	GO:0052548	regulation of endopeptidase activity	BIOLOGICAL_PROCESS	108	0.167742	1.99544	0.00407332	0.15757	1	2791	tags=41%, list=24%, signal=53%
TOP	GO:0045666	positive regulation of neuron differentiation	BIOLOGICAL_PROCESS	22	0.34892	1.995	0.0135659	0.156132	1	5964	tags=86%, list=52%, signal=178%
TOP	GO:0043436	oxoacid metabolic process	BIOLOGICAL_PROCESS	278	0.103077	1.99468	0.0075188	0.154523	1	7078	tags=71%, list=61%, signal=179%
TOP	GO:0019752	carboxylic acid metabolic process	BIOLOGICAL_PROCESS	276	0.103169	1.99234	0.0060241	0.154854	1	6801	tags=69%, list=59%, signal=163%
TOP	GO:0000122	negative regulation of transcription by RNA polymerase II	BIOLOGICAL_PROCESS	321	0.0976188	1.98749	0.00610998	0.158137	1	6941	tags=69%, list=60%, signal=169%
TOP	GO:0071331	cellular response to hexose stimulus	BIOLOGICAL_PROCESS	31	0.292424	1.9836	0.00398406	0.160374	1	4464	tags=68%, list=39%, signal=110%
TOP	GO:0019888	protein phosphatase regulator activity	MOLECULAR_FUNCTION	34	0.28247	1.98235	0.00990099	0.159765	1	5590	tags=76%, list=48%, signal=147%
TOP	GO:0034249	negative regulation of cellular amide metabolic process	BIOLOGICAL_PROCESS	75	0.195342	1.97292	0.00583658	0.167486	1	2691	tags=43%, list=23%, signal=55%
TOP	GO:0005509	calcium ion binding	MOLECULAR_FUNCTION	296	0.0994774	1.96868	0.0100806	0.169796	1	7714	tags=76%, list=67%, signal=223%
TOP	GO:0032515	negative regulation of phosphoprotein phosphatase activity	BIOLOGICAL_PROCESS	20	0.36757	1.9675	0.0094518	0.168929	1	5590	tags=85%, list=48%, signal=164%
TOP	GO:1902903	regulation of supramolecular fiber organization	BIOLOGICAL_PROCESS	155	0.132878	1.96501	0.00385356	0.169754	1	4306	tags=50%, list=37%, signal=79%
TOP	GO:0010639	negative regulation of organelle organization	BIOLOGICAL_PROCESS	163	0.132127	1.96345	0.00792079	0.169707	1	6657	tags=71%, list=58%, signal=164%
TOP	GO:0009612	response to mechanical stimulus	BIOLOGICAL_PROCESS	39	0.263973	1.95893	0.0078125	0.172148	1	3483	tags=56%, list=30%, signal=80%
TOP	GO:0097435	supramolecular fiber organization	BIOLOGICAL_PROCESS	277	0.102559	1.95819	0.00604839	0.171295	1	5860	tags=61%, list=51%, signal=120%
TOP	GO:0060090	molecular adaptor activity	MOLECULAR_FUNCTION	109	0.159559	1.95711	0.00813008	0.170297	1	8788	tags=92%, list=76%, signal=378%
TOP	GO:0031396	regulation of protein ubiquitination	BIOLOGICAL_PROCESS	107	0.161649	1.95173	0.0100806	0.174229	1	6907	tags=76%, list=60%, signal=186%
TOP	GO:0016874	ligase activity	MOLECULAR_FUNCTION	93	0.176361	1.94988	0	0.174549	1	6188	tags=71%, list=53%, signal=151%
TOP	GO:0006417	regulation of translation	BIOLOGICAL_PROCESS	159	0.13168	1.94714	0.0100604	0.175622	1	6867	tags=72%, list=59%, signal=175%
TOP	GO:0099512	supramolecular fiber	CELLULAR_COMPONENT	284	0.0996064	1.9447	0.0102459	0.176317	1	8207	tags=81%, list=71%, signal=270%
TOP	GO:0016071	mRNA metabolic process	BIOLOGICAL_PROCESS	320	0.0949057	1.94327	0.00632911	0.176126	1	3018	tags=35%, list=26%, signal=46%
TOP	GO:0031109	microtubule polymerization or depolymerization	BIOLOGICAL_PROCESS	63	0.20903	1.94067	0.00952381	0.177129	1	5860	tags=71%, list=51%, signal=144%
TOP	GO:0045182	translation regulator activity	MOLECULAR_FUNCTION	71	0.198965	1.93802	0.012024	0.178093	1	5698	tags=69%, list=49%, signal=135%
TOP	GO:0035308	negative regulation of protein dephosphorylation	BIOLOGICAL_PROCESS	22	0.335755	1.9355	0.00384615	0.179196	1	5590	tags=82%, list=48%, signal=158%
TOP	GO:0030163	protein catabolic process	BIOLOGICAL_PROCESS	409	0.0846844	1.93537	0.00614754	0.177623	1	5647	tags=57%, list=49%, signal=107%
TOP	GO:0030234	enzyme regulator activity	MOLECULAR_FUNCTION	364	0.0870004	1.9347	0.00396825	0.176499	1	6019	tags=60%, list=52%, signal=122%
TOP	GO:0032452	histone demethylase activity	MOLECULAR_FUNCTION	15	0.41398	1.93422	0.00399202	0.175367	1	4473	tags=80%, list=39%, signal=130%
TOP	GO:0010638	positive regulation of organelle organization	BIOLOGICAL_PROCESS	271	0.101531	1.93416	0.00607287	0.173741	1	4916	tags=52%, list=42%, signal=89%
TOP	GO:0071333	cellular response to glucose stimulus	BIOLOGICAL_PROCESS	31	0.292424	1.93289	0.00193798	0.173534	1	4464	tags=68%, list=39%, signal=110%
TOP	GO:0099081	supramolecular polymer	CELLULAR_COMPONENT	284	0.0996064	1.93262	0.006	0.17224	1	8207	tags=81%, list=71%, signal=270%
TOP	GO:0070076	histone lysine demethylation	BIOLOGICAL_PROCESS	15	0.41398	1.93212	0.00604839	0.171096	1	4473	tags=80%, list=39%, signal=130%
TOP	GO:0071322	cellular response to carbohydrate stimulus	BIOLOGICAL_PROCESS	31	0.292424	1.93059	0.0105263	0.170969	1	4464	tags=68%, list=39%, signal=110%
TOP	GO:0099513	polymeric cytoskeletal fiber	CELLULAR_COMPONENT	218	0.114074	1.92797	0.0175439	0.172185	1	8207	tags=82%, list=71%, signal=277%
TOP	GO:0009952	anterior/posterior pattern specification	BIOLOGICAL_PROCESS	56	0.219576	1.92574	0.00589391	0.172709	1	4497	tags=61%, list=39%, signal=99%
TOP	GO:0016052	carbohydrate catabolic process	BIOLOGICAL_PROCESS	57	0.2175	1.92551	0.00596422	0.171469	1	5007	tags=65%, list=43%, signal=114%
TOP	GO:0051130	positive regulation of cellular component organization	BIOLOGICAL_PROCESS	427	0.0811331	1.92343	0.00776699	0.172069	1	4082	tags=43%, list=35%, signal=64%
TOP	GO:0010906	regulation of glucose metabolic process	BIOLOGICAL_PROCESS	41	0.250061	1.91176	0.0117188	0.183156	1	6713	tags=83%, list=58%, signal=197%
TOP	GO:0044282	small molecule catabolic process	BIOLOGICAL_PROCESS	97	0.167522	1.90959	0.0146751	0.184057	1	6906	tags=76%, list=60%, signal=188%
TOP	GO:0140457	protein demethylase activity	MOLECULAR_FUNCTION	15	0.41398	1.90834	0.00801603	0.183684	1	4473	tags=80%, list=39%, signal=130%
TOP	GO:0055002	striated muscle cell development	BIOLOGICAL_PROCESS	20	0.348927	1.90109	0.00787402	0.189592	1	4648	tags=75%, list=40%, signal=125%
TOP	GO:0043467	regulation of generation of precursor metabolites and energy	BIOLOGICAL_PROCESS	48	0.227995	1.8989	0.010142	0.19067	1	6775	tags=81%, list=59%, signal=195%
TOP	GO:0042391	regulation of membrane potential	BIOLOGICAL_PROCESS	100	0.163303	1.89653	0.00988142	0.191306	1	4028	tags=51%, list=35%, signal=78%
TOP	GO:0016241	regulation of macroautophagy	BIOLOGICAL_PROCESS	55	0.218652	1.89256	0.00784314	0.194221	1	3583	tags=53%, list=31%, signal=76%
TOP	GO:0003729	mRNA binding	MOLECULAR_FUNCTION	104	0.157186	1.88774	0.0125261	0.198333	1	6654	tags=73%, list=57%, signal=170%
TOP	GO:0008135	translation factor activity, RNA binding	MOLECULAR_FUNCTION	49	0.222832	1.88771	0.00811359	0.196757	1	5698	tags=71%, list=49%, signal=140%
TOP	GO:0097431	mitotic spindle pole	CELLULAR_COMPONENT	17	0.383175	1.8848	0.00204918	0.198239	1	5783	tags=88%, list=50%, signal=176%
TOP	GO:0030900	forebrain development	BIOLOGICAL_PROCESS	134	0.140789	1.88394	0.00788955	0.197706	1	4089	tags=49%, list=35%, signal=75%
TOP	GO:0090079	translation regulator activity, nucleic acid binding	MOLECULAR_FUNCTION	54	0.216811	1.88297	0.0169851	0.197332	1	5003	tags=65%, list=43%, signal=114%
TOP	GO:0003777	microtubule motor activity	MOLECULAR_FUNCTION	49	0.227991	1.88133	0.00596422	0.197648	1	8473	tags=96%, list=73%, signal=356%
TOP	GO:0071496	cellular response to external stimulus	BIOLOGICAL_PROCESS	81	0.180738	1.87941	0.0116505	0.198192	1	5352	tags=64%, list=46%, signal=119%
TOP	GO:0030239	myofibril assembly	BIOLOGICAL_PROCESS	20	0.348927	1.87678	0.0162602	0.199714	1	4648	tags=75%, list=40%, signal=125%
TOP	GO:0097352	autophagosome maturation	BIOLOGICAL_PROCESS	24	0.324762	1.87555	0.0138889	0.199736	1	5893	tags=83%, list=51%, signal=169%
TOP	GO:1903035	negative regulation of response to wounding	BIOLOGICAL_PROCESS	31	0.280983	1.87455	0.00204918	0.199359	1	3476	tags=58%, list=30%, signal=83%
TOP	GO:0071326	cellular response to monosaccharide stimulus	BIOLOGICAL_PROCESS	31	0.292424	1.86946	0.00811359	0.203253	1	4464	tags=68%, list=39%, signal=110%
TOP	GO:0003779	actin binding	MOLECULAR_FUNCTION	172	0.119019	1.86785	0.00814664	0.203678	1	3285	tags=40%, list=28%, signal=55%
TOP	GO:0034399	nuclear periphery	CELLULAR_COMPONENT	41	0.24346	1.86528	0.016	0.204862	1	7636	tags=90%, list=66%, signal=264%
TOP	GO:0050804	modulation of chemical synaptic transmission	BIOLOGICAL_PROCESS	134	0.13757	1.8614	0.0113208	0.207929	1	7408	tags=78%, list=64%, signal=213%
TOP	GO:0016601	Rac protein signal transduction	BIOLOGICAL_PROCESS	20	0.341146	1.86008	0.0103306	0.207865	1	6474	tags=90%, list=56%, signal=204%
TOP	GO:0031400	negative regulation of protein modification process	BIOLOGICAL_PROCESS	236	0.107606	1.85907	0.0204918	0.207415	1	6920	tags=70%, list=60%, signal=171%
TOP	GO:1903321	negative regulation of protein modification by small protein conjugation or removal	BIOLOGICAL_PROCESS	43	0.242783	1.85755	0.0204082	0.207654	1	6351	tags=79%, list=55%, signal=175%
TOP	GO:0016363	nuclear matrix	CELLULAR_COMPONENT	31	0.276383	1.85456	0.0116505	0.209738	1	7636	tags=94%, list=66%, signal=274%
TOP	GO:0031331	positive regulation of cellular catabolic process	BIOLOGICAL_PROCESS	171	0.125253	1.85413	0.0138067	0.208743	1	6016	tags=64%, list=52%, signal=132%
TOP	GO:0016567	protein ubiquitination	BIOLOGICAL_PROCESS	353	0.0856438	1.8538	0.00804829	0.207651	1	6907	tags=68%, list=60%, signal=163%
TOP	GO:0098772	molecular function regulator	MOLECULAR_FUNCTION	401	0.0811852	1.85222	0.013834	0.208048	1	6019	tags=60%, list=52%, signal=120%
TOP	GO:0035194	post-transcriptional gene silencing by RNA	BIOLOGICAL_PROCESS	39	0.247621	1.85081	0.0153551	0.208128	1	5749	tags=74%, list=50%, signal=147%
TOP	GO:0016311	dephosphorylation	BIOLOGICAL_PROCESS	245	0.102017	1.85041	0.00619835	0.20722	1	5268	tags=56%, list=46%, signal=100%
TOP	GO:0031047	gene silencing by RNA	BIOLOGICAL_PROCESS	50	0.224165	1.84685	0.0123457	0.209677	1	5749	tags=72%, list=50%, signal=142%
TOP	GO:0006090	pyruvate metabolic process	BIOLOGICAL_PROCESS	56	0.211185	1.84677	0.00806452	0.208327	1	5007	tags=64%, list=43%, signal=113%
TOP	GO:0005874	microtubule	CELLULAR_COMPONENT	165	0.122879	1.84675	0.0164609	0.206938	1	8207	tags=83%, list=71%, signal=281%
TOP	GO:0045202	synapse	CELLULAR_COMPONENT	335	0.0885151	1.84626	0.0142566	0.205997	1	7296	tags=72%, list=63%, signal=188%
TOP	GO:0000956	nuclear-transcribed mRNA catabolic process	BIOLOGICAL_PROCESS	50	0.224537	1.84573	0.010101	0.205207	1	2504	tags=44%, list=22%, signal=56%
TOP	GO:0099177	regulation of trans-synaptic signaling	BIOLOGICAL_PROCESS	134	0.13757	1.84425	0.00769231	0.205604	1	7408	tags=78%, list=64%, signal=213%
TOP	GO:0044087	regulation of cellular component biogenesis	BIOLOGICAL_PROCESS	388	0.0813204	1.84236	0.0135135	0.206209	1	7919	tags=76%, list=68%, signal=233%
TOP	GO:1902369	negative regulation of RNA catabolic process	BIOLOGICAL_PROCESS	25	0.299977	1.84175	0.00811359	0.205704	1	3016	tags=56%, list=26%, signal=76%
TOP	GO:0032787	monocarboxylic acid metabolic process	BIOLOGICAL_PROCESS	182	0.118411	1.84042	0.0144928	0.206017	1	5073	tags=55%, list=44%, signal=97%
TOP	GO:0061014	positive regulation of mRNA catabolic process	BIOLOGICAL_PROCESS	33	0.269183	1.83774	0.0211416	0.207718	1	2504	tags=48%, list=22%, signal=62%
TOP	GO:0009991	response to extracellular stimulus	BIOLOGICAL_PROCESS	90	0.164263	1.83511	0.018711	0.209616	1	5057	tags=60%, list=44%, signal=106%
TOP	GO:0044325	ion channel binding	MOLECULAR_FUNCTION	35	0.263977	1.83283	0.0137795	0.210978	1	3236	tags=54%, list=28%, signal=75%
TOP	GO:0009628	response to abiotic stimulus	BIOLOGICAL_PROCESS	329	0.0884297	1.82769	0.00793651	0.215545	1	8890	tags=85%, list=77%, signal=358%
TOP	GO:0031110	regulation of microtubule polymerization or depolymerization	BIOLOGICAL_PROCESS	45	0.227826	1.82752	0.0162272	0.21442	1	5860	tags=73%, list=51%, signal=148%
TOP	GO:1902116	negative regulation of organelle assembly	BIOLOGICAL_PROCESS	29	0.281053	1.82287	0.0138067	0.218791	1	3539	tags=59%, list=31%, signal=84%
TOP	GO:0051098	regulation of binding	BIOLOGICAL_PROCESS	142	0.130415	1.82052	0.0185567	0.220137	1	8941	tags=90%, list=77%, signal=391%
TOP	GO:0032984	protein-containing complex disassembly	BIOLOGICAL_PROCESS	107	0.150456	1.81909	0.0154739	0.220545	1	6170	tags=68%, list=53%, signal=145%
TOP	GO:0001578	microtubule bundle formation	BIOLOGICAL_PROCESS	66	0.193865	1.81698	0.0143149	0.221884	1	5484	tags=67%, list=47%, signal=126%
TOP	GO:0140030	modification-dependent protein binding	MOLECULAR_FUNCTION	89	0.161287	1.81477	0.0167015	0.223226	1	5039	tags=60%, list=44%, signal=105%
TOP	GO:0031113	regulation of microtubule polymerization	BIOLOGICAL_PROCESS	29	0.288625	1.81426	0.0100604	0.22244	1	5048	tags=72%, list=44%, signal=128%
TOP	GO:0001678	cellular glucose homeostasis	BIOLOGICAL_PROCESS	42	0.240152	1.81398	0.0135922	0.221499	1	4670	tags=64%, list=40%, signal=107%
TOP	GO:1902679	negative regulation of RNA biosynthetic process	BIOLOGICAL_PROCESS	456	0.0719956	1.81271	0.0134615	0.221748	1	5747	tags=57%, list=50%, signal=108%
TOP	GO:0005637	nuclear inner membrane	CELLULAR_COMPONENT	16	0.369333	1.80882	0.00976562	0.224977	1	2964	tags=63%, list=26%, signal=84%
TOP	GO:0099536	synaptic signaling	BIOLOGICAL_PROCESS	195	0.110448	1.80369	0.00204499	0.230058	1	7764	tags=78%, list=67%, signal=233%
TOP	GO:0048515	spermatid differentiation	BIOLOGICAL_PROCESS	92	0.158293	1.80358	0.0172414	0.228837	1	7491	tags=80%, list=65%, signal=226%
TOP	GO:0001067	transcription regulatory region nucleic acid binding	MOLECULAR_FUNCTION	321	0.0891666	1.80153	0.0218688	0.229942	1	6964	tags=69%, list=60%, signal=168%
TOP	GO:0051336	regulation of hydrolase activity	BIOLOGICAL_PROCESS	376	0.0816103	1.79985	0.019685	0.230843	1	4749	tags=49%, list=41%, signal=80%
TOP	GO:0005875	microtubule associated complex	CELLULAR_COMPONENT	63	0.188615	1.79869	0.010395	0.231112	1	7381	tags=83%, list=64%, signal=227%
TOP	GO:0061134	peptidase regulator activity	MOLECULAR_FUNCTION	69	0.182647	1.79631	0.0163265	0.232785	1	4104	tags=54%, list=35%, signal=83%
TOP	GO:0016577	histone demethylation	BIOLOGICAL_PROCESS	16	0.363947	1.79169	0.0143149	0.237126	1	4473	tags=75%, list=39%, signal=122%
TOP	GO:0048666	neuron development	BIOLOGICAL_PROCESS	353	0.084875	1.79106	0.0242915	0.236535	1	5932	tags=59%, list=51%, signal=118%
TOP	GO:1990837	sequence-specific double-stranded DNA binding	MOLECULAR_FUNCTION	378	0.0809558	1.78983	0.019802	0.23671	1	6778	tags=66%, list=59%, signal=155%
TOP	GO:0035195	gene silencing by miRNA	BIOLOGICAL_PROCESS	38	0.24083	1.7864	0.0118812	0.239641	1	5749	tags=74%, list=50%, signal=146%
TOP	GO:1903507	negative regulation of nucleic acid-templated transcription	BIOLOGICAL_PROCESS	456	0.0719956	1.78635	0.0140845	0.238397	1	5747	tags=57%, list=50%, signal=108%
TOP	GO:0000976	transcription cis-regulatory region binding	MOLECULAR_FUNCTION	320	0.0881575	1.78501	0.0210325	0.238823	1	6964	tags=69%, list=60%, signal=168%
TOP	GO:0062012	regulation of small molecule metabolic process	BIOLOGICAL_PROCESS	110	0.146543	1.78435	0.0156556	0.238298	1	5053	tags=58%, list=44%, signal=102%
TOP	GO:0045664	regulation of neuron differentiation	BIOLOGICAL_PROCESS	50	0.217046	1.78384	0.0218688	0.237628	1	6294	tags=76%, list=54%, signal=166%
TOP	GO:0045944	positive regulation of transcription by RNA polymerase II	BIOLOGICAL_PROCESS	432	0.0758018	1.78092	0.0120482	0.240255	1	5638	tags=56%, list=49%, signal=105%
TOP	GO:0016458	gene silencing	BIOLOGICAL_PROCESS	67	0.186456	1.77759	0.0238095	0.243122	1	7009	tags=79%, list=61%, signal=199%
TOP	GO:0017111	nucleoside-triphosphatase activity	MOLECULAR_FUNCTION	216	0.104273	1.77524	0.0199203	0.244776	1	7388	tags=74%, list=64%, signal=201%
TOP	GO:0044458	motile cilium assembly	BIOLOGICAL_PROCESS	30	0.264952	1.77377	0.0313725	0.245293	1	5428	tags=73%, list=47%, signal=138%
TOP	GO:0045995	regulation of embryonic development	BIOLOGICAL_PROCESS	28	0.282615	1.77332	0.0252708	0.244533	1	3763	tags=61%, list=33%, signal=90%
TOP	GO:0030971	receptor tyrosine kinase binding	MOLECULAR_FUNCTION	22	0.329742	1.7715	0.01002	0.245737	1	3029	tags=59%, list=26%, signal=80%
TOP	GO:0042307	positive regulation of protein import into nucleus	BIOLOGICAL_PROCESS	15	0.387767	1.77146	0.0239044	0.244481	1	4776	tags=80%, list=41%, signal=136%
TOP	GO:0021987	cerebral cortex development	BIOLOGICAL_PROCESS	43	0.228867	1.77052	0.0077821	0.24426	1	4089	tags=58%, list=35%, signal=90%
TOP	GO:0044265	cellular macromolecule catabolic process	BIOLOGICAL_PROCESS	479	0.0714119	1.76799	0.0182186	0.246245	1	5634	tags=56%, list=49%, signal=104%
TOP	GO:0010608	posttranscriptional regulation of gene expression	BIOLOGICAL_PROCESS	216	0.100377	1.76793	0.0142276	0.245066	1	6950	tags=70%, list=60%, signal=172%
TOP	GO:0006635	fatty acid beta-oxidation	BIOLOGICAL_PROCESS	26	0.295269	1.76547	0.0162272	0.246992	1	4602	tags=69%, list=40%, signal=115%
BOTTOM	GO:0044815	DNA packaging complex	CELLULAR_COMPONENT	87	-0.273788	-2.94529	0	0.00382257	0.013	4572	tags=67%, list=40%, signal=109%
BOTTOM	GO:0000786	nucleosome	CELLULAR_COMPONENT	82	-0.28593	-2.99685	0	0.00469479	0.008	4337	tags=66%, list=37%, signal=105%

## Sheet: FDR < 0.1
Tags	Go ID	GO name	GO category	Size	ES	NES	Nominal p-value	FDR q-value	FWER p-value	Rank at Max	Leading Edge	Core enrichment sequences	No-core enrichment sequences
TOP, DETAILS	GO:0007017	microtubule-based process	BIOLOGICAL_PROCESS	475	0.0902126	2.23224	0	0.0960814	0.864	8062	tags=78%, list=70%, signal=248%	ENSOARG00000002139, ENSOARG00000000634, ENSOARG00000003589, ENSOARG00000002939, ENSOARG00000003907, ENSOARG00000019379, ENSOARG00000018600, ENSOARG00000016302, ENSOARG00000014487, ENSOARG00000000878, ENSOARG00000000758, ENSOARG00000016781, ENSOARG00000013032, ENSOARG00000005093, ENSOARG00000008240, ENSOARG00000018713, ENSOARG00000014115, ENSOARG00000017865, ENSOARG00000011764, ENSOARG00000011523,…	ENSOARG00000003229, ENSOARG00000016382, ENSOARG00000003109, ENSOARG00000019094, ENSOARG00000014122, ENSOARG00000009209, ENSOARG00000019412, ENSOARG00000019135, ENSOARG00000015691, ENSOARG00000015054, ENSOARG00000001849, ENSOARG00000018288, ENSOARG00000019926, ENSOARG00000010792, ENSOARG00000013664, ENSOARG00000005094, ENSOARG00000004281, ENSOARG00000015325, ENSOARG00000006983, ENSOARG00000008367,…
TOP, DETAILS	GO:0070925	organelle assembly	BIOLOGICAL_PROCESS	406	0.10102	2.38141	0.00200803	0.0861228	0.518	7309	tags=73%, list=63%, signal=191%	ENSOARG00000000634, ENSOARG00000008913, ENSOARG00000001841, ENSOARG00000002939, ENSOARG00000018600, ENSOARG00000014487, ENSOARG00000014000, ENSOARG00000010431, ENSOARG00000012973, ENSOARG00000020928, ENSOARG00000011884, ENSOARG00000005093, ENSOARG00000008240, ENSOARG00000014115, ENSOARG00000015688, ENSOARG00000011764, ENSOARG00000011523, ENSOARG00000008921, ENSOARG00000003470, ENSOARG00000009693,…	ENSOARG00000001567, ENSOARG00000016382, ENSOARG00000019094, ENSOARG00000004797, ENSOARG00000014122, ENSOARG00000019412, ENSOARG00000019135, ENSOARG00000015691, ENSOARG00000014514, ENSOARG00000010792, ENSOARG00000011645, ENSOARG00000015325, ENSOARG00000006983, ENSOARG00000005650, ENSOARG00000003351, ENSOARG00000004306, ENSOARG00000018791, ENSOARG00000018313, ENSOARG00000017862, ENSOARG00000019920,…
TOP, DETAILS	GO:0060429	epithelium development	BIOLOGICAL_PROCESS	389	0.108193	2.40824	0.00204082	0.0862037	0.458	4680	tags=51%, list=40%, signal=83%	ENSOARG00000018168, ENSOARG00000016659, ENSOARG00000010431, ENSOARG00000020928, ENSOARG00000019806, ENSOARG00000015446, ENSOARG00000015569, ENSOARG00000004444, ENSOARG00000009693, ENSOARG00000002129, ENSOARG00000007939, ENSOARG00000019483, ENSOARG00000021101, ENSOARG00000006847, ENSOARG00000017185, ENSOARG00000005757, ENSOARG00000016775, ENSOARG00000020812, ENSOARG00000015323, ENSOARG00000018276,…	ENSOARG00000021177, ENSOARG00000002894, ENSOARG00000020522, ENSOARG00000004797, ENSOARG00000006459, ENSOARG00000018964, ENSOARG00000012584, ENSOARG00000015691, ENSOARG00000017232, ENSOARG00000001849, ENSOARG00000018838, ENSOARG00000008088, ENSOARG00000014119, ENSOARG00000010036, ENSOARG00000011881, ENSOARG00000010953, ENSOARG00000009854, ENSOARG00000017986, ENSOARG00000005257, ENSOARG00000006463,…
TOP, DETAILS	GO:0032269	negative regulation of cellular protein metabolic process	BIOLOGICAL_PROCESS	384	0.108755	2.4893	0.00201207	0.0773671	0.28	6920	tags=70%, list=60%, signal=169%	ENSOARG00000007826, ENSOARG00000018601, ENSOARG00000012181, ENSOARG00000006063, ENSOARG00000013945, ENSOARG00000011523, ENSOARG00000008921, ENSOARG00000011408, ENSOARG00000002144, ENSOARG00000006068, ENSOARG00000006981, ENSOARG00000018274, ENSOARG00000005638, ENSOARG00000004429, ENSOARG00000004788, ENSOARG00000018831, ENSOARG00000018039, ENSOARG00000012298, ENSOARG00000000627, ENSOARG00000012174,…	ENSOARG00000001567, ENSOARG00000021177, ENSOARG00000007949, ENSOARG00000003109, ENSOARG00000007306, ENSOARG00000004797, ENSOARG00000000873, ENSOARG00000001967, ENSOARG00000012188, ENSOARG00000013398, ENSOARG00000000638, ENSOARG00000016782, ENSOARG00000019648, ENSOARG00000007798, ENSOARG00000008246, ENSOARG00000004826, ENSOARG00000006968, ENSOARG00000007419, ENSOARG00000020651, ENSOARG00000021069,…
TOP, DETAILS	GO:0051129	negative regulation of cellular component organization	BIOLOGICAL_PROCESS	280	0.121905	2.34312	0	0.0840556	0.611	6724	tags=70%, list=58%, signal=163%	ENSOARG00000000995, ENSOARG00000020244, ENSOARG00000020126, ENSOARG00000018600, ENSOARG00000000758, ENSOARG00000007151, ENSOARG00000005093, ENSOARG00000013945, ENSOARG00000015688, ENSOARG00000014238, ENSOARG00000008921, ENSOARG00000002144, ENSOARG00000000742, ENSOARG00000018274, ENSOARG00000018395, ENSOARG00000005516, ENSOARG00000004788, ENSOARG00000003698, ENSOARG00000004544, ENSOARG00000006964,…	ENSOARG00000007949, ENSOARG00000002894, ENSOARG00000008758, ENSOARG00000016660, ENSOARG00000020849, ENSOARG00000001849, ENSOARG00000011289, ENSOARG00000008088, ENSOARG00000013224, ENSOARG00000016618, ENSOARG00000019724, ENSOARG00000004883, ENSOARG00000000085, ENSOARG00000011328, ENSOARG00000007432, ENSOARG00000004826, ENSOARG00000021069, ENSOARG00000008308, ENSOARG00000016852, ENSOARG00000010471,…
BOTTOM, DETAILS	GO:0008289	lipid binding	MOLECULAR_FUNCTION	246	0.130736	2.36295	0	0.08423	0.56	5246	tags=58%, list=45%, signal=104%	ENSOARG00000004834, ENSOARG00000003626, ENSOARG00000004038, ENSOARG00000020246, ENSOARG00000003468, ENSOARG00000007822, ENSOARG00000018444, ENSOARG00000020405, ENSOARG00000014245, ENSOARG00000018045, ENSOARG00000000912, ENSOARG00000002817, ENSOARG00000012334, ENSOARG00000011008, ENSOARG00000003474, ENSOARG00000008921, ENSOARG00000000242, ENSOARG00000003079, ENSOARG00000005254, ENSOARG00000007396,…	ENSOARG00000008758, ENSOARG00000009332, ENSOARG00000011881, ENSOARG00000017227, ENSOARG00000014876, ENSOARG00000013706, ENSOARG00000021064, ENSOARG00000010838, ENSOARG00000007935, ENSOARG00000020137, ENSOARG00000000345, ENSOARG00000017344, ENSOARG00000018799, ENSOARG00000020816, ENSOARG00000012296, ENSOARG00000015044, ENSOARG00000010543, ENSOARG00000011599, ENSOARG00000017978, ENSOARG00000005004,…
TOP, DETAILS	GO:0010256	endomembrane system organization	BIOLOGICAL_PROCESS	194	0.137977	2.21818	0	0.094863	0.881	5588	tags=62%, list=48%, signal=118%	ENSOARG00000000995, ENSOARG00000008518, ENSOARG00000008913, ENSOARG00000006219, ENSOARG00000020522, ENSOARG00000003589, ENSOARG00000014245, ENSOARG00000018567, ENSOARG00000000878, ENSOARG00000000758, ENSOARG00000011485, ENSOARG00000004282, ENSOARG00000013945, ENSOARG00000014115, ENSOARG00000007436, ENSOARG00000005892, ENSOARG00000002129, ENSOARG00000019085, ENSOARG00000004788, ENSOARG00000005358,…	ENSOARG00000004715, ENSOARG00000010919, ENSOARG00000002894, ENSOARG00000004236, ENSOARG00000005843, ENSOARG00000019216, ENSOARG00000010281, ENSOARG00000010084, ENSOARG00000010161, ENSOARG00000010233, ENSOARG00000012654, ENSOARG00000009852, ENSOARG00000016336, ENSOARG00000010235, ENSOARG00000013986, ENSOARG00000010758, ENSOARG00000009370, ENSOARG00000007276, ENSOARG00000007671, ENSOARG00000003537,…
BOTTOM, DETAILS	GO:0015631	tubulin binding	MOLECULAR_FUNCTION	193	0.16065	2.64076	0	0.0372256	0.099	5187	tags=61%, list=45%, signal=108%	ENSOARG00000001689, ENSOARG00000000634, ENSOARG00000003626, ENSOARG00000008518, ENSOARG00000003589, ENSOARG00000016302, ENSOARG00000000878, ENSOARG00000015055, ENSOARG00000010671, ENSOARG00000014115, ENSOARG00000014996, ENSOARG00000011523, ENSOARG00000011127, ENSOARG00000010555, ENSOARG00000002782, ENSOARG00000008368, ENSOARG00000005770, ENSOARG00000003470, ENSOARG00000011926, ENSOARG00000004788,…	ENSOARG00000004913, ENSOARG00000014160, ENSOARG00000015491, ENSOARG00000016382, ENSOARG00000020323, ENSOARG00000013591, ENSOARG00000015406, ENSOARG00000017949, ENSOARG00000005093, ENSOARG00000008240, ENSOARG00000015325, ENSOARG00000010758, ENSOARG00000007238, ENSOARG00000003278, ENSOARG00000015928, ENSOARG00000001438, ENSOARG00000002647, ENSOARG00000019040, ENSOARG00000004668, ENSOARG00000009637,…
TOP, DETAILS	GO:0019318	hexose metabolic process	BIOLOGICAL_PROCESS	84	0.207124	2.2089	0	0.0983629	0.903	6713	tags=79%, list=58%, signal=186%	ENSOARG00000006739, ENSOARG00000000558, ENSOARG00000021059, ENSOARG00000004237, ENSOARG00000018247, ENSOARG00000018523, ENSOARG00000018166, ENSOARG00000015096, ENSOARG00000018880, ENSOARG00000012384, ENSOARG00000020928, ENSOARG00000005491, ENSOARG00000012575, ENSOARG00000017943, ENSOARG00000010677, ENSOARG00000017788, ENSOARG00000016414, ENSOARG00000017867, ENSOARG00000008843, ENSOARG00000000285,…	ENSOARG00000004826, ENSOARG00000005406, ENSOARG00000012909, ENSOARG00000004577, ENSOARG00000009826, ENSOARG00000010493, ENSOARG00000020816, ENSOARG00000010140, ENSOARG00000017957, ENSOARG00000012222, ENSOARG00000017816, ENSOARG00000018976, ENSOARG00000019427, ENSOARG00000002297, ENSOARG00000003586, ENSOARG00000002292, ENSOARG00000007012, ENSOARG00000006780
BOTTOM, DETAILS	GO:0000786	nucleosome	CELLULAR_COMPONENT	82	-0.28593	-2.99685	0	0.00469479	0.008	4337	tags=66%, list=37%, signal=105%
BOTTOM, DETAILS	GO:0003774	motor activity	MOLECULAR_FUNCTION	73	0.228185	2.31588	0.00392927	0.0812018	0.678	8473	tags=96%, list=73%, signal=356%	ENSOARG00000015491, ENSOARG00000003665, ENSOARG00000018367, ENSOARG00000015651, ENSOARG00000014042, ENSOARG00000000878, ENSOARG00000018760, ENSOARG00000015055, ENSOARG00000014514, ENSOARG00000012972, ENSOARG00000018916, ENSOARG00000017865, ENSOARG00000011127, ENSOARG00000005770, ENSOARG00000003470, ENSOARG00000019120, ENSOARG00000002205, ENSOARG00000008948, ENSOARG00000009318, ENSOARG00000009637,…	ENSOARG00000013591, ENSOARG00000018463, ENSOARG00000018135
TOP, DETAILS	GO:0009179	purine ribonucleoside diphosphate metabolic process	BIOLOGICAL_PROCESS	52	0.261196	2.23546	0	0.097447	0.862	5670	tags=75%, list=49%, signal=146%	ENSOARG00000000358, ENSOARG00000017691, ENSOARG00000005428, ENSOARG00000005506, ENSOARG00000021136, ENSOARG00000008736, ENSOARG00000013790, ENSOARG00000015056, ENSOARG00000018886, ENSOARG00000005491, ENSOARG00000006281, ENSOARG00000017943, ENSOARG00000016414, ENSOARG00000013723, ENSOARG00000003652, ENSOARG00000000285, ENSOARG00000003252, ENSOARG00000004143, ENSOARG00000007154, ENSOARG00000004505,…	ENSOARG00000005406, ENSOARG00000007716, ENSOARG00000012909, ENSOARG00000004401, ENSOARG00000004952, ENSOARG00000020868, ENSOARG00000013373, ENSOARG00000012378, ENSOARG00000017957, ENSOARG00000018976, ENSOARG00000019427, ENSOARG00000010857, ENSOARG00000006259
TOP, DETAILS	GO:0006165	nucleoside diphosphate phosphorylation	BIOLOGICAL_PROCESS	50	0.291281	2.46956	0	0.0670848	0.321	5670	tags=78%, list=49%, signal=152%	ENSOARG00000000358, ENSOARG00000017691, ENSOARG00000005428, ENSOARG00000005769, ENSOARG00000005506, ENSOARG00000021136, ENSOARG00000008736, ENSOARG00000013790, ENSOARG00000015056, ENSOARG00000018886, ENSOARG00000005491, ENSOARG00000011961, ENSOARG00000017943, ENSOARG00000016414, ENSOARG00000013723, ENSOARG00000003652, ENSOARG00000000285, ENSOARG00000003252, ENSOARG00000004143, ENSOARG00000007154,…	ENSOARG00000009486, ENSOARG00000012378, ENSOARG00000017957, ENSOARG00000005406, ENSOARG00000007716, ENSOARG00000012909, ENSOARG00000018976, ENSOARG00000004401, ENSOARG00000019427, ENSOARG00000010857, ENSOARG00000013373
TOP, DETAILS	GO:0006096	glycolytic process	BIOLOGICAL_PROCESS	45	0.279504	2.23116	0.0039604	0.0934414	0.864	5007	tags=71%, list=43%, signal=125%	ENSOARG00000017691, ENSOARG00000005428, ENSOARG00000005506, ENSOARG00000021136, ENSOARG00000008736, ENSOARG00000013790, ENSOARG00000015056, ENSOARG00000005491, ENSOARG00000017943, ENSOARG00000016414, ENSOARG00000013723, ENSOARG00000003652, ENSOARG00000000285, ENSOARG00000003252, ENSOARG00000004143, ENSOARG00000007154, ENSOARG00000004505, ENSOARG00000005238, ENSOARG00000001511, ENSOARG00000004502,…	ENSOARG00000003228, ENSOARG00000005406, ENSOARG00000007716, ENSOARG00000012909, ENSOARG00000004401, ENSOARG00000018886, ENSOARG00000013373, ENSOARG00000012378, ENSOARG00000017957, ENSOARG00000018976, ENSOARG00000019427, ENSOARG00000010857, ENSOARG00000006670
TOP, DETAILS	GO:0046785	microtubule polymerization	BIOLOGICAL_PROCESS	44	0.29223	2.33737	0	0.0832051	0.629	4784	tags=70%, list=41%, signal=120%	ENSOARG00000001689, ENSOARG00000008719, ENSOARG00000017174, ENSOARG00000000778, ENSOARG00000003626, ENSOARG00000001302, ENSOARG00000011395, ENSOARG00000014560, ENSOARG00000011303, ENSOARG00000013227, ENSOARG00000011523, ENSOARG00000011820, ENSOARG00000002021, ENSOARG00000007259, ENSOARG00000001771, ENSOARG00000002062, ENSOARG00000005197, ENSOARG00000002965, ENSOARG00000000523, ENSOARG00000020672,…	ENSOARG00000005516, ENSOARG00000007419, ENSOARG00000019040, ENSOARG00000004217, ENSOARG00000019756, ENSOARG00000014131, ENSOARG00000001849, ENSOARG00000016028, ENSOARG00000014368, ENSOARG00000014996, ENSOARG00000007238, ENSOARG00000009198, ENSOARG00000015928
TOP, DETAILS	GO:0010507	negative regulation of autophagy	BIOLOGICAL_PROCESS	39	0.33444	2.44612	0	0.0732978	0.369	4154	tags=69%, list=36%, signal=108%	ENSOARG00000007625, ENSOARG00000017730, ENSOARG00000011450, ENSOARG00000018066, ENSOARG00000019970, ENSOARG00000010671, ENSOARG00000016414, ENSOARG00000008921, ENSOARG00000003652, ENSOARG00000008841, ENSOARG00000000501, ENSOARG00000003417, ENSOARG00000020596, ENSOARG00000003698, ENSOARG00000020775, ENSOARG00000012074, ENSOARG00000012790, ENSOARG00000010982, ENSOARG00000018608, ENSOARG00000010243,…	ENSOARG00000003418, ENSOARG00000004478, ENSOARG00000019724, ENSOARG00000005279, ENSOARG00000016112, ENSOARG00000005346, ENSOARG00000020834, ENSOARG00000008644, ENSOARG00000010108, ENSOARG00000002738, ENSOARG00000003393, ENSOARG00000015175
TOP, DETAILS	GO:0061912	selective autophagy	BIOLOGICAL_PROCESS	35	0.32268	2.29117	0	0.0882082	0.737	3220	tags=60%, list=28%, signal=83%	ENSOARG00000006705, ENSOARG00000004788, ENSOARG00000003698, ENSOARG00000007768, ENSOARG00000003468, ENSOARG00000003369, ENSOARG00000014352, ENSOARG00000016156, ENSOARG00000017763, ENSOARG00000011197, ENSOARG00000003629, ENSOARG00000019320, ENSOARG00000003718, ENSOARG00000013632, ENSOARG00000009126, ENSOARG00000009787, ENSOARG00000014115, ENSOARG00000004002, ENSOARG00000000110, ENSOARG00000002683,…	ENSOARG00000003799, ENSOARG00000003029, ENSOARG00000002610, ENSOARG00000013077, ENSOARG00000003608, ENSOARG00000015889, ENSOARG00000011199, ENSOARG00000009897, ENSOARG00000012789, ENSOARG00000013920, ENSOARG00000002593, ENSOARG00000009010, ENSOARG00000007079, ENSOARG00000004131
BOTTOM, DETAILS	GO:0140326	ATPase-coupled intramembrane lipid transporter activity	MOLECULAR_FUNCTION	18	0.457511	2.32915	0	0.0783943	0.646	5643	tags=94%, list=49%, signal=184%	ENSOARG00000018095, ENSOARG00000020665, ENSOARG00000020996, ENSOARG00000017114, ENSOARG00000014541, ENSOARG00000000958, ENSOARG00000014351, ENSOARG00000006481, ENSOARG00000012027, ENSOARG00000007391, ENSOARG00000013009, ENSOARG00000015932, ENSOARG00000012842, ENSOARG00000012688, ENSOARG00000009194, ENSOARG00000004295, ENSOARG00000010639	ENSOARG00000013606
TOP, DETAILS	GO:0031112	positive regulation of microtubule polymerization or depolymerization	BIOLOGICAL_PROCESS	18	0.442454	2.28196	0.00201207	0.0890332	0.752	1959	tags=61%, list=17%, signal=73%	ENSOARG00000011333, ENSOARG00000020672, ENSOARG00000017174, ENSOARG00000000778, ENSOARG00000003626, ENSOARG00000010326, ENSOARG00000011303, ENSOARG00000005733, ENSOARG00000011523, ENSOARG00000002021, ENSOARG00000000804	ENSOARG00000011159, ENSOARG00000014996, ENSOARG00000004217, ENSOARG00000007238, ENSOARG00000011395, ENSOARG00000007782, ENSOARG00000009198

## Sheet: leyend
SIZE	Number of genes in the gene set after filtering out those genes not in the expression dataset
ES	Enrichment score for the gene set; that is, the degree to which this gene set is overrepresented at the top or bottom of the ranked list of genes in the expression dataset.
NES	Normalized enrichment score; that is, the enrichment score for the gene set after it has been normalized across analyzed gene sets.
NOM p-value	Nominal p value; that is, the statistical significance of the enrichment score. The nominal p value is not adjusted for gene set size or multiple hypothesis testing; therefore, it is of limited use in comparing gene sets.
FDR q-value	False discovery rate; that is, the estimated probability that the normalized enrichment score represents a false positive finding.
FWER p-value	Familywise-error rate; that is, a more conservatively estimated probability that the normalized enrichment score represents a false positive finding. Because the goal of GSEA is to generate hypotheses, the GSEA team recommends focusing on the FDR statistic.
RANK AT MAX	The position in the ranked list at which the maximum enrichment score occurred. The more interesting gene sets achieve the maximum enrichment score near the top or bottom of the ranked list; that is, the rank at max is either very small or very large.
LEADING EDGE	Displays the three statistics used to define the leading edge subset:
	● Tags. The percentage of gene hits before (for positive ES) or after (for negative ES) the peak in the running enrichment score. This gives an indication of the percentage of genes contributing to the enrichment score.
	● List. The percentage of genes in the ranked gene list before (for positive ES) or after (for negative ES) the peak in the running enrichment score. This gives an indication of where in the list the enrichment score is attained.
	● Signal. The enrichment signal strength that combines the two previous statistics:
	where N is the number of genes in the list and Nh is the number of genes in the gene set. If the gene set is entirely within the first Nh positions in the list, then the signal strength is maximal or 100%. If the gene set is spread throughout the list, then the signal strength decreases towards 0%.
	These statistics describe the leading-edge subset of a single gene set. Use the Leading Edge analysis to analyze the overlap between multiple leading-edge subsets.
