# Supplementary material for: Exploring the ovine sperm transcriptome by RNAseq techniques. I Effect of seasonal conditions on transcripts abundance
Source: PLoS One. 2022 Mar 14;17(3):e0264978. doi: 10.1371/journal.pone.0264978 (PMC8920283; doi:10.1371/journal.pone.0264978)
Supplement: S4 Table — (XLSX) [file pone.0264978.s005.xlsx]

## Sheet: leyend
PROBE	Gene symbol, either as provided in the original dataset file or from a chip file as the result of a collapse/remap operation. As a convenience, GSEA assumes it can link out to the Ensembl website to provide information for these symbols, (it’s possible that this might not be appropriate for your dataset or chip file, if the symbols are not in the Ensembl namespace).
	Note that the name of this column header (“PROBE”) is from earlier versions of GSEA, and is no longer correct; it will be changed in a future release.
DESCRIPTION	Gene description supplied in the expression dataset file or from a chip file as the result of a collapse/remap operation.
	Note that the “(from dataset)” labeling in the column header is from earlier versions of GSEA and should be ignored; it will be removed in a future release.
GENE SYMBOL	At present, this column will always be blank. It will be removed in a future release.
GENE TITLE	At present, this column will always be blank. It will be removed in a future release.
RANK IN GENE LIST	Position of the gene in the ranked list of genes.
RANK METRIC SCORE	Score used to position the gene in the ranked list.
RUNNING ES	Running enrichment score; that is, the enrichment score at this point in the ranked list of genes.
CORE ENRICHMENT	Genes with a Yes value in this column contribute to the leading-edge subset within the gene set. This is the subset of genes that contributes most to the enrichment result. Use the Leading Edge analysis to analyze the overlap between multiple leading-edge subsets.

## Sheet: GO0007017MicrotubBasedProc 373
Probe	UniProtKB Gene Name symbol	Rank in Gene List	Rank Metric Score	Running ES	Core Enrichment	Description	nº GO	GO Ids	GO names
ENSOARG00000016526	AAAS	2330	0.105636	0.013908	Yes	aladin WD repeat nucleoporin [Source:NCBI gene (formerly Entrezgene);Acc:101104648]	11	P:GO:0030317; P:GO:0060271; P:GO:0060294; P:GO:0060378; C:GO:0002080; C:GO:0005737; C:GO:0005929; C:GO:0015630; C:GO:0031514; C:GO:0036126; C:GO:0042995	P:flagellated sperm motility; P:cilium assembly; P:cilium movement involved in cell motility; P:regulation of brood size; C:acrosomal membrane; C:cytoplasm; C:cilium; C:microtubule cytoskeleton; C:motile cilium; C:sperm flagellum; C:cell projection
ENSOARG00000007419	ABL1	7408	-0.409888	0.083276	Yes	ABL proto-oncogene 1, non-receptor tyrosine kinase [Source:NCBI gene (formerly Entrezgene);Acc:101122941]	13	P:GO:0002218; P:GO:0016575; P:GO:0045944; P:GO:0046600; P:GO:0060395; P:GO:0098534; F:GO:0003676; F:GO:0003723; F:GO:0030374; C:GO:0005634; C:GO:0005667; C:GO:0005737; C:GO:0016607	P:activation of innate immune response; P:histone deacetylation; P:positive regulation of transcription by RNA polymerase II; P:negative regulation of centriole replication; P:SMAD protein signal transduction; P:centriole assembly; F:nucleic acid binding; F:RNA binding; F:nuclear receptor coactivator activity; C:nucleus; C:transcription regulator complex; C:cytoplasm; C:nuclear speck
ENSOARG00000012286	ADCY10	7731	-0.447828	0.087105	Yes	adenylate cyclase 10 [Source:NCBI gene (formerly Entrezgene);Acc:101111248]	17	P:GO:0000724; P:GO:0007015; P:GO:0007129; P:GO:0007283; P:GO:0034397; P:GO:0048477; P:GO:0051225; P:GO:0051653; P:GO:0090172; P:GO:0090220; F:GO:0042802; F:GO:0070840; C:GO:0000781; C:GO:0000800; C:GO:0005640; C:GO:0034993; C:GO:0090619	P:double-strand break repair via homologous recombination; P:actin filament organization; P:homologous chromosome pairing at meiosis; P:spermatogenesis; P:telomere localization; P:oogenesis; P:spindle assembly; P:spindle localization; P:microtubule cytoskeleton organization involved in homologous chromosome segregation; P:chromosome localization to nuclear envelope involved in homologous chromoso…
ENSOARG00000008849	AGTPBP1	6540	-0.309124	0.075862	Yes	ATP/GTP binding protein 1 [Source:NCBI gene (formerly Entrezgene);Acc:101115757]	26	P:GO:0001764; P:GO:0007098; P:GO:0022027; P:GO:0031122; P:GO:0033365; P:GO:0034453; P:GO:0034454; P:GO:0035176; P:GO:0035735; P:GO:0050768; P:GO:0060271; P:GO:0071539; P:GO:0090316; P:GO:0097150; P:GO:1905515; C:GO:0000242; C:GO:0005737; C:GO:0005813; C:GO:0005814; C:GO:0005829; C:GO:0031965; C:GO:0032991; C:GO:0034451; C:GO:0035869; C:GO:0036064; C:GO:0045177	P:neuron migration; P:centrosome cycle; P:interkinetic nuclear migration; P:cytoplasmic microtubule organization; P:protein localization to organelle; P:microtubule anchoring; P:microtubule anchoring at centrosome; P:social behavior; P:intraciliary transport involved in cilium assembly; P:negative regulation of neurogenesis; P:cilium assembly; P:protein localization to centrosome; P:positive regu…
ENSOARG00000019387	AJUBA	4954	-0.165924	0.04752	Yes	ajuba LIM protein [Source:NCBI gene (formerly Entrezgene);Acc:101102150]	5	P:GO:0000226; P:GO:0007288; P:GO:0030317; F:GO:0005515; F:GO:0008233	P:microtubule cytoskeleton organization; P:sperm axoneme assembly; P:flagellated sperm motility; F:protein binding; F:peptidase activity
ENSOARG00000010039	AKAP4	3109	0.005333	0.016168	Yes	A-kinase anchoring protein 4 [Source:NCBI gene (formerly Entrezgene);Acc:101102535]	9	P:GO:0008104; P:GO:0010457; P:GO:0044782; C:GO:0005813; C:GO:0005814; C:GO:0005929; C:GO:0036126; C:GO:0097539; C:GO:0120103	P:protein localization; P:centriole-centriole cohesion; P:cilium organization; C:centrosome; C:centriole; C:cilium; C:sperm flagellum; C:ciliary transition fiber; C:centriolar subdistal appendage
ENSOARG00000011333	ANKRD53	1766	0.202112	-0.003333	Yes	ankyrin repeat domain 53 [Source:NCBI gene (formerly Entrezgene);Acc:101102636]	2	P:GO:0000226; C:GO:0015630	P:microtubule cytoskeleton organization; C:microtubule cytoskeleton
ENSOARG00000017119	AP3B1	2038	0.153792	0.011677	Yes	adaptor related protein complex 3 subunit beta 1 [Source:NCBI gene (formerly Entrezgene);Acc:101112650]	8	P:GO:0007018; F:GO:0000166; F:GO:0003777; F:GO:0005515; F:GO:0005524; F:GO:0008017; F:GO:1990939; C:GO:0005856	P:microtubule-based movement; F:nucleotide binding; F:microtubule motor activity; F:protein binding; F:ATP binding; F:microtubule binding; F:ATP-dependent microtubule motor activity; C:cytoskeleton
ENSOARG00000003077	AP3M2	7082	-0.367992	0.070936	Yes	adaptor related protein complex 3 subunit mu 2 [Source:NCBI gene (formerly Entrezgene);Acc:101118077]	13	P:GO:0000226; P:GO:0045494; P:GO:1903546; P:GO:1903621; C:GO:0005654; C:GO:0005739; C:GO:0005829; C:GO:0005930; C:GO:0015630; C:GO:0032391; C:GO:0036064; C:GO:0120200; C:GO:0120206	P:microtubule cytoskeleton organization; P:photoreceptor cell maintenance; P:protein localization to photoreceptor outer segment; P:protein localization to photoreceptor connecting cilium; C:nucleoplasm; C:mitochondrion; C:cytosol; C:axoneme; C:microtubule cytoskeleton; C:photoreceptor connecting cilium; C:ciliary basal body; C:rod photoreceptor outer segment; C:photoreceptor distal connecting ci…
ENSOARG00000015056	APP	3573	-0.043761	0.022661	Yes	amyloid beta precursor protein [Source:NCBI gene (formerly Entrezgene);Acc:101111593]	15	P:GO:0043161; P:GO:0045944; P:GO:0046685; P:GO:0090169; P:GO:0090234; F:GO:0008134; F:GO:0008270; F:GO:0042802; F:GO:0046872; C:GO:0005634; C:GO:0005654; C:GO:0005737; C:GO:0016604; C:GO:0016605; C:GO:1990752	P:proteasome-mediated ubiquitin-dependent protein catabolic process; P:positive regulation of transcription by RNA polymerase II; P:response to arsenic-containing substance; P:regulation of spindle assembly; P:regulation of kinetochore assembly; F:transcription factor binding; F:zinc ion binding; F:identical protein binding; F:metal ion binding; C:nucleus; C:nucleoplasm; C:cytoplasm; C:nuclear bo…
ENSOARG00000003154	ARHGAP21	3153	0.000713	0.016595	Yes	Rho GTPase activating protein 21 [Source:NCBI gene (formerly Entrezgene);Acc:101114376]	21	P:GO:0001841; P:GO:0001947; P:GO:0007224; P:GO:0007368; P:GO:0009953; P:GO:0035720; P:GO:0042733; P:GO:0050680; P:GO:0060271; P:GO:0070613; P:GO:1905515; C:GO:0005813; C:GO:0005814; C:GO:0005929; C:GO:0030992; C:GO:0032391; C:GO:0036064; C:GO:0044292; C:GO:0097542; C:GO:0097546; C:GO:0097733	P:neural tube formation; P:heart looping; P:smoothened signaling pathway; P:determination of left/right symmetry; P:dorsal/ventral pattern formation; P:intraciliary anterograde transport; P:embryonic digit morphogenesis; P:negative regulation of epithelial cell proliferation; P:cilium assembly; P:regulation of protein processing; P:non-motile cilium assembly; C:centrosome; C:centriole; C:cilium; …
ENSOARG00000005650	ARHGEF10	7810	-0.459312	0.086573	Yes	Rho guanine nucleotide exchange factor 10 [Source:NCBI gene (formerly Entrezgene);Acc:101104295]	18	P:GO:0000281; P:GO:0007019; P:GO:0007052; P:GO:0007409; P:GO:0009615; P:GO:0031110; P:GO:0031115; P:GO:0035024; P:GO:0048012; P:GO:0051272; P:GO:0051497; P:GO:0061436; P:GO:0070495; P:GO:1905098; F:GO:0015631; C:GO:0005737; C:GO:0005829; C:GO:0016020	P:mitotic cytokinesis; P:microtubule depolymerization; P:mitotic spindle organization; P:axonogenesis; P:response to virus; P:regulation of microtubule polymerization or depolymerization; P:negative regulation of microtubule polymerization; P:negative regulation of Rho protein signal transduction; P:hepatocyte growth factor receptor signaling pathway; P:positive regulation of cellular component m…
ENSOARG00000005093	ARHGEF2	5964	-0.251561	0.081656	Yes	Rho/Rac guanine nucleotide exchange factor 2 [Source:NCBI gene (formerly Entrezgene);Acc:101121729]	10	P:GO:0007052; P:GO:0007099; P:GO:0021987; P:GO:0022008; F:GO:0005515; C:GO:0000922; C:GO:0005634; C:GO:0005813; C:GO:0005829; C:GO:0034451	P:mitotic spindle organization; P:centriole replication; P:cerebral cortex development; P:neurogenesis; F:protein binding; C:spindle pole; C:nucleus; C:centrosome; C:cytosol; C:centriolar satellite
ENSOARG00000011395	ARL2	3038	0.012524	0.018175	Yes	ADP ribosylation factor like GTPase 2 [Source:NCBI gene (formerly Entrezgene);Acc:100302310]	21	P:GO:0001654; P:GO:0007596; P:GO:0008089; P:GO:0030168; P:GO:0032402; P:GO:0032438; P:GO:0032816; P:GO:0033299; P:GO:0035646; P:GO:0042493; P:GO:0043473; P:GO:0048066; P:GO:0048490; P:GO:0060155; P:GO:0071806; F:GO:0008320; C:GO:0005737; C:GO:0005829; C:GO:0030133; C:GO:0031083; C:GO:1904115	P:eye development; P:blood coagulation; P:anterograde axonal transport; P:platelet activation; P:melanosome transport; P:melanosome organization; P:positive regulation of natural killer cell activation; P:secretion of lysosomal enzymes; P:endosome to melanosome transport; P:response to drug; P:pigmentation; P:developmental pigmentation; P:anterograde synaptic vesicle transport; P:platelet dense g…
ENSOARG00000001689	ARL3	2866	0.031091	0.013913	Yes	ADP ribosylation factor like GTPase 3 [Source:NCBI gene (formerly Entrezgene);Acc:100302311]	9	P:GO:0007010; P:GO:0007017; F:GO:0000166; F:GO:0003924; F:GO:0005200; F:GO:0005525; C:GO:0005737; C:GO:0005856; C:GO:0005874	P:cytoskeleton organization; P:microtubule-based process; F:nucleotide binding; F:GTPase activity; F:structural constituent of cytoskeleton; F:GTP binding; C:cytoplasm; C:cytoskeleton; C:microtubule
ENSOARG00000010709	ARMC2	3716	-0.059174	0.02734	Yes	armadillo repeat containing 2 [Source:NCBI gene (formerly Entrezgene);Acc:101116405]	23	P:GO:0000902; P:GO:0001701; P:GO:0007224; P:GO:0008406; P:GO:0030326; P:GO:0031076; P:GO:0035721; P:GO:0042471; P:GO:0048701; P:GO:0050877; P:GO:0055123; P:GO:0060271; P:GO:0060830; P:GO:0060831; P:GO:0061055; P:GO:0065003; P:GO:1903441; F:GO:0005515; C:GO:0005929; C:GO:0030991; C:GO:0031514; C:GO:0032391; C:GO:0097730	P:cell morphogenesis; P:in utero embryonic development; P:smoothened signaling pathway; P:gonad development; P:embryonic limb morphogenesis; P:embryonic camera-type eye development; P:intraciliary retrograde transport; P:ear morphogenesis; P:embryonic cranial skeleton morphogenesis; P:nervous system process; P:digestive system development; P:cilium assembly; P:ciliary receptor clustering involved…
ENSOARG00000015684	ARMC4	5157	-0.183631	0.057769	Yes	armadillo repeat containing 4 [Source:NCBI gene (formerly Entrezgene);Acc:101118121]	26	P:GO:0007368; P:GO:0007507; P:GO:0008589; P:GO:0021532; P:GO:0031076; P:GO:0035108; P:GO:0035721; P:GO:0035845; P:GO:0042073; P:GO:0042733; P:GO:0048701; P:GO:0060271; P:GO:0061512; P:GO:1902017; P:GO:1905515; P:GO:1990403; F:GO:0005515; C:GO:0001750; C:GO:0005813; C:GO:0005814; C:GO:0005929; C:GO:0005930; C:GO:0030991; C:GO:0032391; C:GO:0036064; C:GO:0097730	P:determination of left/right symmetry; P:heart development; P:regulation of smoothened signaling pathway; P:neural tube patterning; P:embryonic camera-type eye development; P:limb morphogenesis; P:intraciliary retrograde transport; P:photoreceptor cell outer segment organization; P:intraciliary transport; P:embryonic digit morphogenesis; P:embryonic cranial skeleton morphogenesis; P:cilium assem…
ENSOARG00000004448	ASH1L	4383	-0.114935	0.028714	Yes	ASH1 like histone lysine methyltransferase [Source:NCBI gene (formerly Entrezgene);Acc:101119775]	15	P:GO:0017148; P:GO:0033962; P:GO:0039529; P:GO:0051607; P:GO:0060340; P:GO:0090307; F:GO:0003690; F:GO:0003725; F:GO:0003727; C:GO:0000932; C:GO:0005737; C:GO:0005829; C:GO:0010494; C:GO:0036464; C:GO:0072686	P:negative regulation of translation; P:P-body assembly; P:RIG-I signaling pathway; P:defense response to virus; P:positive regulation of type I interferon-mediated signaling pathway; P:mitotic spindle assembly; F:double-stranded DNA binding; F:double-stranded RNA binding; F:single-stranded RNA binding; C:P-body; C:cytoplasm; C:cytosol; C:cytoplasmic stress granule; C:cytoplasmic ribonucleoprotei…
ENSOARG00000008386	ATP1A4	4809	-0.153926	0.043021	Yes	sodium/potassium-transporting ATPase subunit alpha-4 [Source:NCBI gene (formerly Entrezgene);Acc:101118398]	22	P:GO:0007030; P:GO:0007032; P:GO:0007040; P:GO:0007286; P:GO:0008333; P:GO:0030705; P:GO:0031122; P:GO:0045022; P:GO:1905198; P:GO:1905719; F:GO:0003779; F:GO:0005515; F:GO:0008017; F:GO:0042802; F:GO:0042803; C:GO:0005737; C:GO:0005829; C:GO:0005856; C:GO:0005874; C:GO:0015630; C:GO:0030897; C:GO:0070695	P:Golgi organization; P:endosome organization; P:lysosome organization; P:spermatid development; P:endosome to lysosome transport; P:cytoskeleton-dependent intracellular transport; P:cytoplasmic microtubule organization; P:early endosome to late endosome transport; P:manchette assembly; P:protein localization to perinuclear region of cytoplasm; F:actin binding; F:protein binding; F:microtubule bi…
ENSOARG00000005794	AUNIP	3184	-0.00252	0.018192	Yes	aurora kinase A and ninein interacting protein [Source:NCBI gene (formerly Entrezgene);Acc:101114173]	11	P:GO:0001558; P:GO:0006879; P:GO:0010826; P:GO:0016226; P:GO:0051642; P:GO:0072697; F:GO:0005524; F:GO:0051536; F:GO:0051539; C:GO:0005829; C:GO:0005886	P:regulation of cell growth; P:cellular iron ion homeostasis; P:negative regulation of centrosome duplication; P:iron-sulfur cluster assembly; P:centrosome localization; P:protein localization to cell cortex; F:ATP binding; F:iron-sulfur cluster binding; F:4 iron, 4 sulfur cluster binding; C:cytosol; C:plasma membrane
ENSOARG00000018369	AURKA	5783	-0.23597	0.078206	Yes	aurora kinase A [Source:NCBI gene (formerly Entrezgene);Acc:100216431]	52	P:GO:0001701; P:GO:0001756; P:GO:0001819; P:GO:0001843; P:GO:0006355; P:GO:0007399; P:GO:0007616; P:GO:0008283; P:GO:0016573; P:GO:0016578; P:GO:0018393; P:GO:0021537; P:GO:0022037; P:GO:0030901; P:GO:0031647; P:GO:0035264; P:GO:0043966; P:GO:0043983; P:GO:0044154; P:GO:0045589; P:GO:0045722; P:GO:0045893; P:GO:0045944; P:GO:0046600; P:GO:0048167; P:GO:0050863; P:GO:0061035; P:GO:0106077; P:GO:01…	P:in utero embryonic development; P:somitogenesis; P:positive regulation of cytokine production; P:neural tube closure; P:regulation of transcription, DNA-templated; P:nervous system development; P:long-term memory; P:cell population proliferation; P:histone acetylation; P:histone deubiquitination; P:internal peptidyl-lysine acetylation; P:telencephalon development; P:metencephalon development; P…
ENSOARG00000016753	BCAS3	6462	-0.300049	0.074108	Yes	BCAS3 microtubule associated cell migration factor [Source:NCBI gene (formerly Entrezgene);Acc:101108670]	14	P:GO:0007018; P:GO:0060285; F:GO:0000166; F:GO:0003777; F:GO:0005524; F:GO:0008569; F:GO:0016887; C:GO:0005737; C:GO:0005856; C:GO:0005858; C:GO:0005874; C:GO:0005929; C:GO:0030286; C:GO:0042995	P:microtubule-based movement; P:cilium-dependent cell motility; F:nucleotide binding; F:microtubule motor activity; F:ATP binding; F:ATP-dependent microtubule motor activity, minus-end-directed; F:ATPase; C:cytoplasm; C:cytoskeleton; C:axonemal dynein complex; C:microtubule; C:cilium; C:dynein complex; C:cell projection
ENSOARG00000019379	BICD1	6001	-0.256149	0.084909	Yes	BICD cargo adaptor 1 [Source:NCBI gene (formerly Entrezgene);Acc:101105646]	3	P:GO:0007098; P:GO:0051225; C:GO:0070652	P:centrosome cycle; P:spindle assembly; C:HAUS complex
ENSOARG00000008190	BICD2	3577	-0.04418	0.026691	Yes	BICD cargo adaptor 2 [Source:NCBI gene (formerly Entrezgene);Acc:101112119]	4	P:GO:0007099; C:GO:0005737; C:GO:0005813; C:GO:0005815	P:centriole replication; C:cytoplasm; C:centrosome; C:microtubule organizing center
ENSOARG00000011326	BLOC1S1	6572	-0.312685	0.075174	Yes	biogenesis of lysosomal organelles complex 1 subunit 1 [Source:NCBI gene (formerly Entrezgene);Acc:101105150]	7	P:GO:0007080; P:GO:0031116; P:GO:0060236; P:GO:1902412; F:GO:0005515; C:GO:0000922; C:GO:0005819	P:mitotic metaphase plate congression; P:positive regulation of microtubule polymerization; P:regulation of mitotic spindle organization; P:regulation of mitotic cytokinesis; F:protein binding; C:spindle pole; C:spindle
ENSOARG00000011429	BLOC1S3	7578	-0.429883	0.083327	Yes	biogenesis of lysosomal organelles complex 1 subunit 3 [Source:NCBI gene (formerly Entrezgene);Acc:101112341]	24	P:GO:0000070; P:GO:0001824; P:GO:0006468; P:GO:0007059; P:GO:0032212; P:GO:0043392; P:GO:0046602; P:GO:0046777; P:GO:0051299; P:GO:0051973; P:GO:0051988; P:GO:0090307; P:GO:1903126; P:GO:1904355; F:GO:0004672; F:GO:0005524; F:GO:0019903; C:GO:0000776; C:GO:0000794; C:GO:0000922; C:GO:0005654; C:GO:0005813; C:GO:0030496; C:GO:0032991	P:mitotic sister chromatid segregation; P:blastocyst development; P:protein phosphorylation; P:chromosome segregation; P:positive regulation of telomere maintenance via telomerase; P:negative regulation of DNA binding; P:regulation of mitotic centrosome separation; P:protein autophosphorylation; P:centrosome separation; P:positive regulation of telomerase activity; P:regulation of attachment of s…
ENSOARG00000011166	BLOC1S4	1550	0.249243	-0.014607	Yes	biogenesis of lysosomal organelles complex 1 subunit 4 [Source:NCBI gene (formerly Entrezgene);Acc:100145878]	55	P:GO:0001558; P:GO:0001894; P:GO:0001944; P:GO:0006468; P:GO:0006470; P:GO:0006974; P:GO:0007409; P:GO:0008285; P:GO:0010212; P:GO:0010508; P:GO:0016310; P:GO:0030010; P:GO:0030111; P:GO:0030308; P:GO:0030511; P:GO:0032147; P:GO:0042593; P:GO:0043276; P:GO:0045059; P:GO:0046777; P:GO:0048814; P:GO:0050772; P:GO:0050852; P:GO:0051645; P:GO:0051726; P:GO:0051896; P:GO:0060070; P:GO:0060770; P:GO:00…	P:regulation of cell growth; P:tissue homeostasis; P:vasculature development; P:protein phosphorylation; P:protein dephosphorylation; P:cellular response to DNA damage stimulus; P:axonogenesis; P:negative regulation of cell population proliferation; P:response to ionizing radiation; P:positive regulation of autophagy; P:phosphorylation; P:establishment of cell polarity; P:regulation of Wnt signal…
ENSOARG00000020826	BNIP2	506	0.771589	-0.003968	Yes	BCL2 interacting protein 2 [Source:NCBI gene (formerly Entrezgene);Acc:101103240]	11	P:GO:0001701; P:GO:0007057; P:GO:0008315; P:GO:0040008; P:GO:0043029; P:GO:0048538; C:GO:0005737; C:GO:0005813; C:GO:0005829; C:GO:0015630; C:GO:0016020	P:in utero embryonic development; P:spindle assembly involved in female meiosis I; P:G2/MI transition of meiotic cell cycle; P:regulation of growth; P:T cell homeostasis; P:thymus development; C:cytoplasm; C:centrosome; C:cytosol; C:microtubule cytoskeleton; C:membrane
ENSOARG00000020864	BORCS5	823	0.542356	-0.010575	Yes	BLOC-1 related complex subunit 5 [Source:NCBI gene (formerly Entrezgene);Acc:101112472]	10	P:GO:0007283; P:GO:0007288; P:GO:0044782; P:GO:0045724; P:GO:0070986; F:GO:0042802; C:GO:0005635; C:GO:0005882; C:GO:0005930; C:GO:0036126	P:spermatogenesis; P:sperm axoneme assembly; P:cilium organization; P:positive regulation of cilium assembly; P:left/right axis specification; F:identical protein binding; C:nuclear envelope; C:intermediate filament; C:axoneme; C:sperm flagellum
ENSOARG00000004835	BRCA1	4837	-0.155814	0.047084	Yes	BRCA1 DNA repair associated [Source:NCBI gene (formerly Entrezgene);Acc:101108584]	5	P:GO:0007098; P:GO:0051225; C:GO:0005813; C:GO:0070652; C:GO:1990498	P:centrosome cycle; P:spindle assembly; C:centrosome; C:HAUS complex; C:mitotic spindle microtubule
ENSOARG00000009005	C2CD3	4503	-0.12621	0.035465	Yes	C2 domain containing 3 centriole elongation regulator [Source:NCBI gene (formerly Entrezgene);Acc:101105438]	8	P:GO:0072383; P:GO:1901098; F:GO:0046872; C:GO:0005764; C:GO:0005770; C:GO:0005776; C:GO:0005794; C:GO:0043231	P:plus-end-directed vesicle transport along microtubule; P:positive regulation of autophagosome maturation; F:metal ion binding; C:lysosome; C:late endosome; C:autophagosome; C:Golgi apparatus; C:intracellular membrane-bounded organelle
ENSOARG00000016884	CACNA1I	2633	0.062885	0.010757	Yes	calcium voltage-gated channel subunit alpha1 I [Source:NCBI gene (formerly Entrezgene);Acc:101123461]	10	P:GO:0035721; P:GO:0042073; P:GO:0060271; P:GO:0061512; P:GO:1990830; F:GO:0005515; C:GO:0005813; C:GO:0005930; C:GO:0030991; C:GO:0036064	P:intraciliary retrograde transport; P:intraciliary transport; P:cilium assembly; P:protein localization to cilium; P:cellular response to leukemia inhibitory factor; F:protein binding; C:centrosome; C:axoneme; C:intraciliary transport particle A; C:ciliary basal body
ENSOARG00000004913	CAMSAP1	5789	-0.236267	0.07986	Yes	calmodulin regulated spectrin associated protein 1 [Source:NCBI gene (formerly Entrezgene);Acc:101118095]	14	P:GO:0006469; P:GO:0008284; P:GO:0030307; P:GO:0030335; P:GO:0034453; F:GO:0005515; F:GO:0019901; F:GO:0030292; F:GO:0042803; C:GO:0005634; C:GO:0005813; C:GO:0005814; C:GO:0005815; C:GO:0048471	P:negative regulation of protein kinase activity; P:positive regulation of cell population proliferation; P:positive regulation of cell growth; P:positive regulation of cell migration; P:microtubule anchoring; F:protein binding; F:protein kinase binding; F:protein tyrosine kinase inhibitor activity; F:protein homodimerization activity; C:nucleus; C:centrosome; C:centriole; C:microtubule organizin…
ENSOARG00000016523	CAMSAP2	4431	-0.119351	0.033171	Yes	calmodulin regulated spectrin associated protein family member 2 [Source:NCBI gene (formerly Entrezgene);Acc:101107980]	14	P:GO:0001578; P:GO:0006913; P:GO:0007612; P:GO:0009566; P:GO:0090307; F:GO:0005515; C:GO:0000922; C:GO:0005635; C:GO:0005643; C:GO:0005654; C:GO:0005813; C:GO:0005829; C:GO:0031965; C:GO:0072686	P:microtubule bundle formation; P:nucleocytoplasmic transport; P:learning; P:fertilization; P:mitotic spindle assembly; F:protein binding; C:spindle pole; C:nuclear envelope; C:nuclear pore; C:nucleoplasm; C:centrosome; C:cytosol; C:nuclear membrane; C:mitotic spindle
ENSOARG00000001771	CAMSAP3	4243	-0.103302	0.032546	Yes	calmodulin regulated spectrin associated protein family member 3 [Source:NCBI gene (formerly Entrezgene);Acc:101123375]	5	P:GO:0007368; P:GO:0007507; P:GO:0030030; P:GO:0070286; C:GO:0005737	P:determination of left/right symmetry; P:heart development; P:cell projection organization; P:axonemal dynein complex assembly; C:cytoplasm
ENSOARG00000001498	CATSPER1	2574	0.071393	0.009487	Yes	cation channel sperm associated 1 [Source:NCBI gene (formerly Entrezgene);Acc:101103937]	10	P:GO:0007018; F:GO:0000166; F:GO:0005524; F:GO:0008569; C:GO:0005737; C:GO:0005856; C:GO:0005874; C:GO:0005929; C:GO:0030286; C:GO:0042995	P:microtubule-based movement; F:nucleotide binding; F:ATP binding; F:ATP-dependent microtubule motor activity, minus-end-directed; C:cytoplasm; C:cytoskeleton; C:microtubule; C:cilium; C:dynein complex; C:cell projection
ENSOARG00000010849	CATSPER2	7456	-0.415129	0.085537	Yes	cation channel sperm associated 2 [Source:NCBI gene (formerly Entrezgene);Acc:101109215]	1	P:GO:0032886	P:regulation of microtubule-based process
ENSOARG00000014572	CATSPER3	474	0.812082	-0.005476	Yes	cation channel sperm associated 3 [Source:NCBI gene (formerly Entrezgene);Acc:101104315]	10	P:GO:0007080; P:GO:1901673; F:GO:0005515; C:GO:0005634; C:GO:0005737; C:GO:0005819; C:GO:0005876; C:GO:0015630; C:GO:0030496; C:GO:1990498	P:mitotic metaphase plate congression; P:regulation of mitotic spindle assembly; F:protein binding; C:nucleus; C:cytoplasm; C:spindle; C:spindle microtubule; C:microtubule cytoskeleton; C:midbody; C:mitotic spindle microtubule
ENSOARG00000009271	CCDC103	625	0.666455	-0.010299	Yes	coiled-coil domain containing 103 [Source:NCBI gene (formerly Entrezgene);Acc:101117001]	7	P:GO:0034453; F:GO:0005515; C:GO:0005654; C:GO:0005813; C:GO:0005815; C:GO:0031514; C:GO:0036064	P:microtubule anchoring; F:protein binding; C:nucleoplasm; C:centrosome; C:microtubule organizing center; C:motile cilium; C:ciliary basal body
ENSOARG00000018366	CCDC151	7302	-0.396782	0.077459	Yes	coiled-coil domain containing 151 [Source:NCBI gene (formerly Entrezgene);Acc:101119302]	9	P:GO:0007018; F:GO:0000166; F:GO:0003774; F:GO:0003777; F:GO:0005515; F:GO:0005524; F:GO:0008017; F:GO:0042802; F:GO:1990939	P:microtubule-based movement; F:nucleotide binding; F:motor activity; F:microtubule motor activity; F:protein binding; F:ATP binding; F:microtubule binding; F:identical protein binding; F:ATP-dependent microtubule motor activity
ENSOARG00000012939	CCDC155	2578	0.07039	0.011322	Yes	KASH domain containing 5 [Source:NCBI gene (formerly Entrezgene);Acc:101105594]	12	P:GO:0000226; P:GO:0006468; P:GO:0010975; P:GO:0050773; P:GO:0051654; F:GO:0000166; F:GO:0004672; F:GO:0004674; F:GO:0005524; F:GO:0106310; F:GO:0106311; C:GO:0030425	P:microtubule cytoskeleton organization; P:protein phosphorylation; P:regulation of neuron projection development; P:regulation of dendrite development; P:establishment of mitochondrion localization; F:nucleotide binding; F:protein kinase activity; F:protein serine/threonine kinase activity; F:ATP binding; F:protein serine kinase activity; F:protein threonine kinase activity; C:dendrite
ENSOARG00000002415	CCDC40	3607	-0.047405	0.028379	Yes	coiled-coil domain containing 40 [Source:NCBI gene (formerly Entrezgene);Acc:101110430]	6	P:GO:0030030; P:GO:0098535; P:GO:1903251; F:GO:0042802; C:GO:0005737; C:GO:0098536	P:cell projection organization; P:de novo centriole assembly involved in multi-ciliated epithelial cell differentiation; P:multi-ciliated epithelial cell differentiation; F:identical protein binding; C:cytoplasm; C:deuterosome
ENSOARG00000015275	CCDC66	4404	-0.116414	0.033408	Yes	coiled-coil domain containing 66 [Source:NCBI gene (formerly Entrezgene);Acc:101104693]	14	P:GO:0035082; P:GO:0048870; P:GO:0060294; P:GO:1903566; F:GO:0008017; F:GO:0031267; C:GO:0005737; C:GO:0005829; C:GO:0005856; C:GO:0005874; C:GO:0005886; C:GO:0005929; C:GO:0005930; C:GO:0031514	P:axoneme assembly; P:cell motility; P:cilium movement involved in cell motility; P:positive regulation of protein localization to cilium; F:microtubule binding; F:small GTPase binding; C:cytoplasm; C:cytosol; C:cytoskeleton; C:microtubule; C:plasma membrane; C:cilium; C:axoneme; C:motile cilium
ENSOARG00000020836	CCNB2	1256	0.346504	-0.014462	Yes	cyclin B2 [Source:NCBI gene (formerly Entrezgene);Acc:101115712]	10	P:GO:0032418; P:GO:0072384; C:GO:0005765; C:GO:0005873; C:GO:0005886; C:GO:0016020; C:GO:0031224; C:GO:0043231; C:GO:0098574; C:GO:0099078	P:lysosome localization; P:organelle transport along microtubule; C:lysosomal membrane; C:plus-end kinesin complex; C:plasma membrane; C:membrane; C:intrinsic component of membrane; C:intracellular membrane-bounded organelle; C:cytoplasmic side of lysosomal membrane; C:BORC complex
ENSOARG00000018890	CCNYL1	5988	-0.254241	0.083884	Yes	cyclin Y like 1 [Source:NCBI gene (formerly Entrezgene);Acc:101118334]	17	P:GO:0031113; P:GO:0045737; P:GO:0045860; P:GO:0045893; P:GO:1903033; F:GO:0005515; F:GO:0008017; F:GO:0008022; F:GO:0019901; F:GO:0042802; F:GO:0051010; C:GO:0005737; C:GO:0005874; C:GO:0015630; C:GO:0030496; C:GO:0035371; C:GO:1905721	P:regulation of microtubule polymerization; P:positive regulation of cyclin-dependent protein serine/threonine kinase activity; P:positive regulation of protein kinase activity; P:positive regulation of transcription, DNA-templated; P:positive regulation of microtubule plus-end binding; F:protein binding; F:microtubule binding; F:protein C-terminus binding; F:protein kinase binding; F:identical p…
ENSOARG00000012082	CCP110	5717	-0.229238	0.075371	Yes	centriolar coiled-coil protein 110 [Source:NCBI gene (formerly Entrezgene);Acc:101117720]	18	P:GO:0006281; P:GO:0006890; P:GO:0006914; P:GO:0007098; P:GO:0032465; P:GO:0032801; P:GO:0051684; P:GO:0071900; P:GO:0097352; P:GO:0097680; C:GO:0000421; C:GO:0005764; C:GO:0005769; C:GO:0005770; C:GO:0005783; C:GO:0005813; C:GO:0030496; C:GO:0070418	P:DNA repair; P:retrograde vesicle-mediated transport, Golgi to endoplasmic reticulum; P:autophagy; P:centrosome cycle; P:regulation of cytokinesis; P:receptor catabolic process; P:maintenance of Golgi location; P:regulation of protein serine/threonine kinase activity; P:autophagosome maturation; P:double-strand break repair via classical nonhomologous end joining; C:autophagosome membrane; C:lys…
ENSOARG00000000373	CCSER2	3575	-0.043931	0.024676	Yes	coiled-coil serine rich protein 2 [Source:NCBI gene (formerly Entrezgene);Acc:101110815]	1	P:GO:0090660	P:cerebrospinal fluid circulation
ENSOARG00000020542	CDC20	292	1.04892	-0.011031	Yes	cell division cycle 20 [Source:NCBI gene (formerly Entrezgene);Acc:101110548]	9	P:GO:0007018; F:GO:0000166; F:GO:0003774; F:GO:0003777; F:GO:0005515; F:GO:0005524; F:GO:0008017; F:GO:0008289; F:GO:1990939	P:microtubule-based movement; F:nucleotide binding; F:motor activity; F:microtubule motor activity; F:protein binding; F:ATP binding; F:microtubule binding; F:lipid binding; F:ATP-dependent microtubule motor activity
ENSOARG00000005733	CDK5RAP2	1598	0.237226	-0.007955	Yes	CDK5 regulatory subunit associated protein 2 [Source:NCBI gene (formerly Entrezgene);Acc:101116809]	14	P:GO:0007129; P:GO:0021817; P:GO:0051642; P:GO:0070197; F:GO:0005521; C:GO:0005634; C:GO:0005635; C:GO:0005639; C:GO:0005737; C:GO:0016020; C:GO:0016021; C:GO:0031965; C:GO:0034993; C:GO:0043231	P:homologous chromosome pairing at meiosis; P:nucleokinesis involved in cell motility in cerebral cortex radial glia guided migration; P:centrosome localization; P:meiotic attachment of telomere to nuclear envelope; F:lamin binding; C:nucleus; C:nuclear envelope; C:integral component of nuclear inner membrane; C:cytoplasm; C:membrane; C:integral component of membrane; C:nuclear membrane; C:meioti…
ENSOARG00000021028	CELF3	2768	0.043021	0.013961	Yes	CUGBP Elav-like family member 3 [Source:NCBI gene (formerly Entrezgene);Acc:101118582]	18	P:GO:0006060; P:GO:0006062; P:GO:0030317; P:GO:0046370; P:GO:0051160; P:GO:0051164; P:GO:0055114; F:GO:0003939; F:GO:0008270; F:GO:0016491; F:GO:0042802; F:GO:0046872; F:GO:0051287; C:GO:0005739; C:GO:0016020; C:GO:0031514; C:GO:0032991; C:GO:0070062	P:sorbitol metabolic process; P:sorbitol catabolic process; P:flagellated sperm motility; P:fructose biosynthetic process; P:L-xylitol catabolic process; P:L-xylitol metabolic process; P:obsolete oxidation-reduction process; F:L-iditol 2-dehydrogenase activity; F:zinc ion binding; F:oxidoreductase activity; F:identical protein binding; F:metal ion binding; F:NAD binding; C:mitochondrion; C:membra…
ENSOARG00000014560	CENPJ	3830	-0.06817	0.02585	Yes	centromere protein J [Source:NCBI gene (formerly Entrezgene);Acc:101119996]	13	P:GO:0016192; P:GO:0030036; P:GO:0036089; P:GO:0040038; P:GO:0045010; P:GO:0046907; P:GO:0051295; P:GO:0070649; P:GO:2000781; F:GO:0003779; C:GO:0005938; C:GO:0030659; C:GO:0032154	P:vesicle-mediated transport; P:actin cytoskeleton organization; P:cleavage furrow formation; P:polar body extrusion after meiotic divisions; P:actin nucleation; P:intracellular transport; P:establishment of meiotic spindle localization; P:formin-nucleated actin cable assembly; P:positive regulation of double-strand break repair; F:actin binding; C:cell cortex; C:cytoplasmic vesicle membrane; C:c…
ENSOARG00000018810	CEP120	7199	-0.383069	0.075762	Yes	centrosomal protein 120 [Source:NCBI gene (formerly Entrezgene);Acc:101110325]	8	P:GO:0007368; P:GO:0007507; P:GO:0060285; P:GO:0070286; C:GO:0005829; C:GO:0005858; C:GO:0031514; C:GO:0042995	P:determination of left/right symmetry; P:heart development; P:cilium-dependent cell motility; P:axonemal dynein complex assembly; C:cytosol; C:axonemal dynein complex; C:motile cilium; C:cell projection
ENSOARG00000003002	CEP135	2635	0.062456	0.012772	Yes	centrosomal protein 135 [Source:NCBI gene (formerly Entrezgene);Acc:101108311]	20	P:GO:0007018; P:GO:0032388; P:GO:0033962; P:GO:0034063; P:GO:0051293; P:GO:0060236; P:GO:0090235; P:GO:0120162; P:GO:1905832; F:GO:0000166; F:GO:0005524; F:GO:0008569; F:GO:0051959; C:GO:0005737; C:GO:0005813; C:GO:0005856; C:GO:0005868; C:GO:0005874; C:GO:0030175; C:GO:0030286	P:microtubule-based movement; P:positive regulation of intracellular transport; P:P-body assembly; P:stress granule assembly; P:establishment of spindle localization; P:regulation of mitotic spindle organization; P:regulation of metaphase plate congression; P:positive regulation of cold-induced thermogenesis; P:positive regulation of spindle assembly; F:nucleotide binding; F:ATP binding; F:ATP-de…
ENSOARG00000021014	CEP152	3181	-0.002031	0.016267	Yes	centrosomal protein 152 [Source:NCBI gene (formerly Entrezgene);Acc:101109362]	10	P:GO:0007283; P:GO:0030317; P:GO:0030575; P:GO:0098781; F:GO:0003676; F:GO:0003723; F:GO:0097322; C:GO:0005634; C:GO:0005737; C:GO:0016604	P:spermatogenesis; P:flagellated sperm motility; P:nuclear body organization; P:ncRNA transcription; F:nucleic acid binding; F:RNA binding; F:7SK snRNA binding; C:nucleus; C:cytoplasm; C:nuclear body
ENSOARG00000002062	CEP192	2455	0.087569	0.015818	Yes	centrosomal protein 192 [Source:NCBI gene (formerly Entrezgene);Acc:101107490]	31	P:GO:0000226; P:GO:0001833; P:GO:0001834; P:GO:0010628; P:GO:0021510; P:GO:0030576; P:GO:0031641; P:GO:0033120; P:GO:0042023; P:GO:0042307; P:GO:0045927; P:GO:0061564; P:GO:0071364; P:GO:0071931; P:GO:1902742; P:GO:1990261; P:GO:2000672; F:GO:0008270; F:GO:0030971; F:GO:0031369; F:GO:0046872; C:GO:0005634; C:GO:0005654; C:GO:0005730; C:GO:0005737; C:GO:0015030; C:GO:0030424; C:GO:0030426; C:GO:00…	P:microtubule cytoskeleton organization; P:inner cell mass cell proliferation; P:trophectodermal cell proliferation; P:positive regulation of gene expression; P:spinal cord development; P:Cajal body organization; P:regulation of myelination; P:positive regulation of RNA splicing; P:DNA endoreduplication; P:positive regulation of protein import into nucleus; P:positive regulation of growth; P:axon…
ENSOARG00000012767	CEP250	897	0.496025	-0.012852	Yes	centrosomal protein 250 [Source:NCBI gene (formerly Entrezgene);Acc:101120102]	6	P:GO:0070507; P:GO:2000035; P:GO:2000134; C:GO:0005634; C:GO:0005737; C:GO:0005874	P:regulation of microtubule cytoskeleton organization; P:regulation of stem cell division; P:negative regulation of G1/S transition of mitotic cell cycle; C:nucleus; C:cytoplasm; C:microtubule
ENSOARG00000002317	CEP295	2926	0.025381	0.017289	Yes	centrosomal protein 295 [Source:NCBI gene (formerly Entrezgene);Acc:101106980]	16	P:GO:0001947; P:GO:0003341; P:GO:0003351; P:GO:0003356; P:GO:0030317; P:GO:0030324; P:GO:0035082; P:GO:0035469; P:GO:0036159; P:GO:0044458; P:GO:0060287; P:GO:0070286; P:GO:0071907; P:GO:0071910; C:GO:0005929; C:GO:0005930	P:heart looping; P:cilium movement; P:epithelial cilium movement involved in extracellular fluid movement; P:regulation of cilium beat frequency; P:flagellated sperm motility; P:lung development; P:axoneme assembly; P:determination of pancreatic left/right asymmetry; P:inner dynein arm assembly; P:motile cilium assembly; P:epithelial cilium movement involved in determination of left/right asymmet…
ENSOARG00000017949	CEP350	5713	-0.228734	0.07134	Yes	centrosomal protein 350 [Source:NCBI gene (formerly Entrezgene);Acc:101122613]	15	P:GO:0003341; P:GO:0007420; P:GO:0007507; P:GO:0030324; P:GO:0036158; P:GO:0060287; P:GO:0090660; P:GO:0120197; P:GO:0120229; F:GO:0005515; C:GO:0005576; C:GO:0005737; C:GO:0005930; C:GO:0097729; C:GO:0120228	P:cilium movement; P:brain development; P:heart development; P:lung development; P:outer dynein arm assembly; P:epithelial cilium movement involved in determination of left/right asymmetry; P:cerebrospinal fluid circulation; P:mucociliary clearance; P:protein localization to motile cilium; F:protein binding; C:extracellular region; C:cytoplasm; C:axoneme; C:9+2 motile cilium; C:outer dynein arm d…
ENSOARG00000008840	CEP57	3936	-0.077333	0.031667	Yes	centrosomal protein 57 [Source:NCBI gene (formerly Entrezgene);Acc:101102008]	36	P:GO:0000281; P:GO:0006620; P:GO:0006914; P:GO:0006997; P:GO:0007034; P:GO:0007080; P:GO:0010458; P:GO:0010506; P:GO:0010824; P:GO:0031468; P:GO:0036438; P:GO:0039702; P:GO:0046755; P:GO:0050792; P:GO:0051258; P:GO:0060548; P:GO:0061952; P:GO:0090148; P:GO:0090611; P:GO:1901215; P:GO:1901673; P:GO:1902188; P:GO:1902902; F:GO:0042802; F:GO:0042803; C:GO:0000815; C:GO:0005634; C:GO:0005635; C:GO:00…	P:mitotic cytokinesis; P:posttranslational protein targeting to endoplasmic reticulum membrane; P:autophagy; P:nucleus organization; P:vacuolar transport; P:mitotic metaphase plate congression; P:exit from mitosis; P:regulation of autophagy; P:regulation of centrosome duplication; P:nuclear membrane reassembly; P:maintenance of lens transparency; P:viral budding via host ESCRT complex; P:viral bu…
ENSOARG00000008193	CEP63	5968	-0.252288	0.083491	Yes	centrosomal protein 63 [Source:NCBI gene (formerly Entrezgene);Acc:101114919]	13	P:GO:0030317; P:GO:0034614; P:GO:0060271; F:GO:0008017; C:GO:0005634; C:GO:0005737; C:GO:0005829; C:GO:0005930; C:GO:0016607; C:GO:0036157; C:GO:0097225; C:GO:0097228; C:GO:0097598	P:flagellated sperm motility; P:cellular response to reactive oxygen species; P:cilium assembly; F:microtubule binding; C:nucleus; C:cytoplasm; C:cytosol; C:axoneme; C:nuclear speck; C:outer dynein arm; C:sperm midpiece; C:sperm principal piece; C:sperm cytoplasmic droplet
ENSOARG00000007346	CEP70	6039	-0.259909	0.088071	Yes	centrosomal protein 70 [Source:NCBI gene (formerly Entrezgene);Acc:101111770]	32	P:GO:0043323; P:GO:0045954; P:GO:0050821; P:GO:0072594; P:GO:0090160; P:GO:0140507; P:GO:1902513; F:GO:0019899; F:GO:0019904; C:GO:0000421; C:GO:0005737; C:GO:0005764; C:GO:0005765; C:GO:0005768; C:GO:0005770; C:GO:0005771; C:GO:0005829; C:GO:0005886; C:GO:0008021; C:GO:0009897; C:GO:0009986; C:GO:0016020; C:GO:0016021; C:GO:0031982; C:GO:0042383; C:GO:0042470; C:GO:0044194; C:GO:0044754; C:GO:00…	P:positive regulation of natural killer cell degranulation; P:positive regulation of natural killer cell mediated cytotoxicity; P:protein stabilization; P:establishment of protein localization to organelle; P:Golgi to lysosome transport; P:granzyme-mediated programmed cell death signaling pathway; P:regulation of organelle transport along microtubule; F:enzyme binding; F:protein domain specific b…
ENSOARG00000015903	CEP72	5550	-0.215896	0.07505	Yes	centrosomal protein 72 [Source:NCBI gene (formerly Entrezgene);Acc:101109828]	3	P:GO:0007052; C:GO:0005737; C:GO:0005856	P:mitotic spindle organization; C:cytoplasm; C:cytoskeleton
ENSOARG00000004999	CEP85	3886	-0.072765	0.029586	Yes	centrosomal protein 85 [Source:NCBI gene (formerly Entrezgene);Acc:101112118]	20	P:GO:0006357; P:GO:0007224; P:GO:0008589; P:GO:0010628; P:GO:0021549; P:GO:0021591; P:GO:0021702; P:GO:0021798; P:GO:0030900; P:GO:0035721; P:GO:0060020; P:GO:0061512; P:GO:0090263; P:GO:0097499; P:GO:1903999; P:GO:1905799; F:GO:0003682; F:GO:0005515; C:GO:0005929; C:GO:0030991	P:regulation of transcription by RNA polymerase II; P:smoothened signaling pathway; P:regulation of smoothened signaling pathway; P:positive regulation of gene expression; P:cerebellum development; P:ventricular system development; P:cerebellar Purkinje cell differentiation; P:forebrain dorsal/ventral pattern formation; P:forebrain development; P:intraciliary retrograde transport; P:Bergmann glia…
ENSOARG00000018600	CEP97	4393	-0.115796	0.032204	Yes	centrosomal protein 97 [Source:NCBI gene (formerly Entrezgene);Acc:101112438]	5	P:GO:0007018; F:GO:0003777; F:GO:0005524; F:GO:0008017; C:GO:0045171	P:microtubule-based movement; F:microtubule motor activity; F:ATP binding; F:microtubule binding; C:intercellular bridge
ENSOARG00000011747	CFAP157	1505	0.261407	-0.014943	Yes	cilia and flagella associated protein 157 [Source:NCBI gene (formerly Entrezgene);Acc:101110317]	24	P:GO:0000122; P:GO:0016567; P:GO:0032088; P:GO:0035518; P:GO:0036353; P:GO:0046600; P:GO:0051091; P:GO:0051092; P:GO:0051865; P:GO:0070842; F:GO:0003682; F:GO:0003713; F:GO:0004842; F:GO:0005164; F:GO:0005515; F:GO:0008270; F:GO:0031625; F:GO:0042803; F:GO:0061630; C:GO:0005737; C:GO:0005777; C:GO:0005829; C:GO:0016235; C:GO:0035098	P:negative regulation of transcription by RNA polymerase II; P:protein ubiquitination; P:negative regulation of NF-kappaB transcription factor activity; P:histone H2A monoubiquitination; P:histone H2A-K119 monoubiquitination; P:negative regulation of centriole replication; P:positive regulation of DNA-binding transcription factor activity; P:positive regulation of NF-kappaB transcription factor a…
ENSOARG00000001211	CFAP20	3465	-0.032453	0.019219	Yes	cilia and flagella associated protein 20 [Source:NCBI gene (formerly Entrezgene);Acc:101104170]	12	P:GO:0000226; P:GO:0001764; P:GO:0007020; P:GO:0007420; F:GO:0043015; C:GO:0000922; C:GO:0005654; C:GO:0005737; C:GO:0005813; C:GO:0005815; C:GO:0005856; C:GO:0005874	P:microtubule cytoskeleton organization; P:neuron migration; P:microtubule nucleation; P:brain development; F:gamma-tubulin binding; C:spindle pole; C:nucleoplasm; C:cytoplasm; C:centrosome; C:microtubule organizing center; C:cytoskeleton; C:microtubule
ENSOARG00000012695	CFAP221	2210	0.12457	0.013743	Yes	cilia and flagella associated protein 221 [Source:NCBI gene (formerly Entrezgene);Acc:101112377]	8	P:GO:0007018; P:GO:0060404; P:GO:0070462; F:GO:0003777; F:GO:0005524; F:GO:0008017; F:GO:0008574; C:GO:0005929	P:microtubule-based movement; P:axonemal microtubule depolymerization; P:plus-end specific microtubule depolymerization; F:microtubule motor activity; F:ATP binding; F:microtubule binding; F:ATP-dependent microtubule motor activity, plus-end-directed; C:cilium
ENSOARG00000013554	CFAP298	6830	-0.337823	0.071687	Yes	cilia and flagella associated protein 298 [Source:NCBI gene (formerly Entrezgene);Acc:101102107]	15	P:GO:0007018; P:GO:0007019; P:GO:0051310; P:GO:0051983; F:GO:0000166; F:GO:0003774; F:GO:0003777; F:GO:0005524; F:GO:0008017; F:GO:1990939; C:GO:0005730; C:GO:0005874; C:GO:0015630; C:GO:0045171; C:GO:0072686	P:microtubule-based movement; P:microtubule depolymerization; P:metaphase plate congression; P:regulation of chromosome segregation; F:nucleotide binding; F:motor activity; F:microtubule motor activity; F:ATP binding; F:microtubule binding; F:ATP-dependent microtubule motor activity; C:nucleolus; C:microtubule; C:microtubule cytoskeleton; C:intercellular bridge; C:mitotic spindle
ENSOARG00000006805	CFAP43	3939	-0.077639	0.033592	Yes	cilia and flagella associated protein 43 [Source:NCBI gene (formerly Entrezgene);Acc:101114833]	19	P:GO:0007368; P:GO:0035721; P:GO:0035735; P:GO:0060271; P:GO:1902017; F:GO:0045504; C:GO:0005737; C:GO:0005813; C:GO:0005815; C:GO:0005856; C:GO:0005868; C:GO:0005874; C:GO:0005929; C:GO:0005930; C:GO:0030990; C:GO:0031514; C:GO:0035869; C:GO:0036064; C:GO:0045177	P:determination of left/right symmetry; P:intraciliary retrograde transport; P:intraciliary transport involved in cilium assembly; P:cilium assembly; P:regulation of cilium assembly; F:dynein heavy chain binding; C:cytoplasm; C:centrosome; C:microtubule organizing center; C:cytoskeleton; C:cytoplasmic dynein complex; C:microtubule; C:cilium; C:axoneme; C:intraciliary transport particle; C:motile …
ENSOARG00000019394	CFAP44	7894	-0.472035	0.087786	Yes	cilia and flagella associated protein 44 [Source:NCBI gene (formerly Entrezgene);Acc:101115253]	15	P:GO:0000012; P:GO:0006337; P:GO:0006338; P:GO:0006342; P:GO:0007283; P:GO:0007286; P:GO:0007290; P:GO:0010954; P:GO:0019953; P:GO:0030317; P:GO:0035093; P:GO:0045892; F:GO:0003677; C:GO:0000786; C:GO:0005634	P:single strand break repair; P:nucleosome disassembly; P:chromatin remodeling; P:chromatin silencing; P:spermatogenesis; P:spermatid development; P:spermatid nucleus elongation; P:positive regulation of protein processing; P:sexual reproduction; P:flagellated sperm motility; P:spermatogenesis, exchange of chromosomal proteins; P:negative regulation of transcription, DNA-templated; F:DNA binding;…
ENSOARG00000017206	CFAP46	1908	0.1767	0.012413	Yes	cilia and flagella associated protein 46 [Source:NCBI gene (formerly Entrezgene);Acc:101110287]	5	P:GO:0007288; P:GO:0070286; F:GO:0005515; C:GO:0005737; C:GO:0005813	P:sperm axoneme assembly; P:axonemal dynein complex assembly; F:protein binding; C:cytoplasm; C:centrosome
ENSOARG00000019775	CFAP65	1473	0.270611	-0.016451	Yes	cilia and flagella associated protein 65 [Source:NCBI gene (formerly Entrezgene);Acc:101112547]	19	P:GO:0000045; P:GO:0006888; P:GO:0006897; P:GO:0006914; P:GO:0007030; P:GO:0016477; P:GO:0019068; P:GO:0030252; P:GO:0032402; P:GO:0032757; P:GO:0034446; P:GO:0042742; P:GO:0047496; P:GO:0090110; P:GO:1903020; F:GO:0003924; F:GO:0005525; C:GO:0005794; C:GO:0042470	P:autophagosome assembly; P:endoplasmic reticulum to Golgi vesicle-mediated transport; P:endocytosis; P:autophagy; P:Golgi organization; P:cell migration; P:virion assembly; P:growth hormone secretion; P:melanosome transport; P:positive regulation of interleukin-8 production; P:substrate adhesion-dependent cell spreading; P:defense response to bacterium; P:vesicle transport along microtubule; P:C…
ENSOARG00000007590	CFAP70	4955	-0.165978	0.049625	Yes	cilia and flagella associated protein 70 [Source:NCBI gene (formerly Entrezgene);Acc:101118160]	26	P:GO:0001957; P:GO:0007420; P:GO:0007626; P:GO:0032465; P:GO:0032691; P:GO:0045454; P:GO:0045820; P:GO:0048013; P:GO:0048666; P:GO:0061743; P:GO:0071222; P:GO:0090063; P:GO:0099171; P:GO:0106015; P:GO:2000300; F:GO:0005096; F:GO:0005515; F:GO:0043015; F:GO:0044877; C:GO:0005739; C:GO:0005813; C:GO:0005829; C:GO:0005925; C:GO:0044305; C:GO:0097431; C:GO:0098794	P:intramembranous ossification; P:brain development; P:locomotory behavior; P:regulation of cytokinesis; P:negative regulation of interleukin-1 beta production; P:cell redox homeostasis; P:negative regulation of glycolytic process; P:ephrin receptor signaling pathway; P:neuron development; P:motor learning; P:cellular response to lipopolysaccharide; P:positive regulation of microtubule nucleation…
ENSOARG00000005933	CFAP97D1	1299	0.32597	-0.013946	Yes	CFAP97 domain containing 1 [Source:NCBI gene (formerly Entrezgene);Acc:101111301]	30	P:GO:0000226; P:GO:0001764; P:GO:0001895; P:GO:0007608; P:GO:0008104; P:GO:0008594; P:GO:0009566; P:GO:0016358; P:GO:0021591; P:GO:0021756; P:GO:0021766; P:GO:0021987; P:GO:0030534; P:GO:0042048; P:GO:0042445; P:GO:0044255; P:GO:0045444; P:GO:0048854; P:GO:0051216; P:GO:0060271; P:GO:0060296; P:GO:0061351; P:GO:1905515; F:GO:0005102; F:GO:0051219; C:GO:0005813; C:GO:0005929; C:GO:0031514; C:GO:00…	P:microtubule cytoskeleton organization; P:neuron migration; P:retina homeostasis; P:sensory perception of smell; P:protein localization; P:photoreceptor cell morphogenesis; P:fertilization; P:dendrite development; P:ventricular system development; P:striatum development; P:hippocampus development; P:cerebral cortex development; P:adult behavior; P:olfactory behavior; P:hormone metabolic process;…
ENSOARG00000018107	CFL1	5843	-0.241313	0.081581	Yes	cofilin 1 [Source:NCBI gene (formerly Entrezgene);Acc:494432]	8	P:GO:0007099; P:GO:0051299; P:GO:1902017; P:GO:1902410; F:GO:0019904; C:GO:0005813; C:GO:0005814; C:GO:0005829	P:centriole replication; P:centrosome separation; P:regulation of cilium assembly; P:mitotic cytokinetic process; F:protein domain specific binding; C:centrosome; C:centriole; C:cytosol
ENSOARG00000017855	CHD3	1486	0.266748	-0.015427	Yes	chromodomain helicase DNA binding protein 3 [Source:NCBI gene (formerly Entrezgene);Acc:101119918]	4	P:GO:0007018; F:GO:0005524; F:GO:0008569; C:GO:0030286	P:microtubule-based movement; F:ATP binding; F:ATP-dependent microtubule motor activity, minus-end-directed; C:dynein complex
ENSOARG00000008841	CHMP4B	1546	0.249554	-0.016442	Yes	charged multivesicular body protein 4B [Source:NCBI gene (formerly Entrezgene);Acc:101111216]	29	P:GO:0001754; P:GO:0006508; P:GO:0007005; P:GO:0007628; P:GO:0008285; P:GO:0021549; P:GO:0021680; P:GO:0021702; P:GO:0021772; P:GO:0021954; P:GO:0035608; P:GO:0035609; P:GO:0035610; P:GO:0042133; P:GO:0050905; P:GO:0060041; P:GO:0098930; P:GO:0098957; P:GO:0098958; P:GO:2000060; F:GO:0004181; F:GO:0008270; F:GO:0015631; C:GO:0005634; C:GO:0005730; C:GO:0005737; C:GO:0005739; C:GO:0005829; C:GO:00…	P:eye photoreceptor cell differentiation; P:proteolysis; P:mitochondrion organization; P:adult walking behavior; P:negative regulation of cell population proliferation; P:cerebellum development; P:cerebellar Purkinje cell layer development; P:cerebellar Purkinje cell differentiation; P:olfactory bulb development; P:central nervous system neuron development; P:protein deglutamylation; P:C-terminal…
ENSOARG00000012128	CIB1	7357	-0.403312	0.076894	Yes	calcium and integrin binding 1 [Source:NCBI gene (formerly Entrezgene);Acc:100141300]	16	P:GO:0000226; P:GO:0001578; P:GO:0008284; P:GO:0032465; F:GO:0008017; F:GO:0019894; F:GO:0019901; C:GO:0005634; C:GO:0005654; C:GO:0005819; C:GO:0005856; C:GO:0005886; C:GO:0015630; C:GO:0030496; C:GO:0045171; C:GO:0070938	P:microtubule cytoskeleton organization; P:microtubule bundle formation; P:positive regulation of cell population proliferation; P:regulation of cytokinesis; F:microtubule binding; F:kinesin binding; F:protein kinase binding; C:nucleus; C:nucleoplasm; C:spindle; C:cytoskeleton; C:plasma membrane; C:microtubule cytoskeleton; C:midbody; C:intercellular bridge; C:contractile ring
ENSOARG00000004217	CKAP5	6418	-0.295424	0.071487	Yes	cytoskeleton associated protein 5 [Source:NCBI gene (formerly Entrezgene);Acc:101115651]	24	P:GO:0006417; P:GO:0006513; P:GO:0007288; P:GO:0007595; P:GO:0008285; P:GO:0030317; P:GO:0043065; P:GO:0045741; P:GO:0045746; P:GO:0048170; P:GO:0051491; P:GO:0060999; P:GO:0071230; P:GO:0090129; F:GO:0004842; F:GO:0045183; F:GO:0046872; F:GO:0061630; C:GO:0005737; C:GO:0005886; C:GO:0014069; C:GO:0043197; C:GO:0043204; C:GO:0097440	P:regulation of translation; P:protein monoubiquitination; P:sperm axoneme assembly; P:lactation; P:negative regulation of cell population proliferation; P:flagellated sperm motility; P:positive regulation of apoptotic process; P:positive regulation of epidermal growth factor-activated receptor activity; P:negative regulation of Notch signaling pathway; P:positive regulation of long-term neuronal…
ENSOARG00000013227	CLASP1	1754	0.205672	-0.004447	Yes	cytoplasmic linker associated protein 1 [Source:NCBI gene (formerly Entrezgene);Acc:101114679]	23	P:GO:0006351; P:GO:0006355; P:GO:0007368; P:GO:0031018; P:GO:0045892; P:GO:0045893; P:GO:0045944; P:GO:0048469; P:GO:0050796; P:GO:0060271; P:GO:0060285; P:GO:0060287; P:GO:0072560; P:GO:2000078; F:GO:0000976; F:GO:0003677; F:GO:0003700; F:GO:0043565; F:GO:1990837; C:GO:0000785; C:GO:0005576; C:GO:0005634; C:GO:0005667	P:transcription, DNA-templated; P:regulation of transcription, DNA-templated; P:determination of left/right symmetry; P:endocrine pancreas development; P:negative regulation of transcription, DNA-templated; P:positive regulation of transcription, DNA-templated; P:positive regulation of transcription by RNA polymerase II; P:cell maturation; P:regulation of insulin secretion; P:cilium assembly; P:c…
ENSOARG00000011159	CLIP1	4784	-0.150876	0.043078	Yes	CAP-Gly domain containing linker protein 1 [Source:NCBI gene (formerly Entrezgene);Acc:101121120]	13	P:GO:0007224; P:GO:0007286; P:GO:0035082; P:GO:0042073; P:GO:0060271; P:GO:0061512; P:GO:1905198; F:GO:0005515; F:GO:0120170; C:GO:0005813; C:GO:0005929; C:GO:0030992; C:GO:0036064	P:smoothened signaling pathway; P:spermatid development; P:axoneme assembly; P:intraciliary transport; P:cilium assembly; P:protein localization to cilium; P:manchette assembly; F:protein binding; F:intraciliary transport particle B binding; C:centrosome; C:cilium; C:intraciliary transport particle B; C:ciliary basal body
ENSOARG00000005197	CLIP3	286	1.063	-0.012686	Yes	CAP-Gly domain containing linker protein 3 [Source:NCBI gene (formerly Entrezgene);Acc:101106102]	33	P:GO:0000132; P:GO:0000226; P:GO:0001578; P:GO:0007059; P:GO:0007098; P:GO:0007099; P:GO:0007420; P:GO:0022008; P:GO:0031023; P:GO:0031116; P:GO:0045665; P:GO:0045893; P:GO:0046600; P:GO:0090266; F:GO:0000976; F:GO:0005516; F:GO:0008017; F:GO:0015631; F:GO:0019901; F:GO:0043015; C:GO:0000242; C:GO:0000922; C:GO:0000931; C:GO:0005737; C:GO:0005794; C:GO:0005813; C:GO:0005815; C:GO:0005829; C:GO:00…	P:establishment of mitotic spindle orientation; P:microtubule cytoskeleton organization; P:microtubule bundle formation; P:chromosome segregation; P:centrosome cycle; P:centriole replication; P:brain development; P:neurogenesis; P:microtubule organizing center organization; P:positive regulation of microtubule polymerization; P:negative regulation of neuron differentiation; P:positive regulation …
ENSOARG00000014084	CNTLN	4488	-0.124655	0.034621	Yes	centlein [Source:NCBI gene (formerly Entrezgene);Acc:101122503]	43	P:GO:0000132; P:GO:0006890; P:GO:0007030; P:GO:0031587; P:GO:0031648; P:GO:0042297; P:GO:0043065; P:GO:0043666; P:GO:0045724; P:GO:0047496; P:GO:1903599; P:GO:1904504; P:GO:1905289; P:GO:1905337; P:GO:2000479; P:GO:2001237; F:GO:0002039; F:GO:0005522; F:GO:0019900; F:GO:0031072; F:GO:0034452; F:GO:0042802; F:GO:0044325; F:GO:0045505; F:GO:0048487; C:GO:0005634; C:GO:0005654; C:GO:0005737; C:GO:00…	P:establishment of mitotic spindle orientation; P:retrograde vesicle-mediated transport, Golgi to endoplasmic reticulum; P:Golgi organization; P:positive regulation of inositol 1,4,5-trisphosphate-sensitive calcium-release channel activity; P:protein destabilization; P:vocal learning; P:positive regulation of apoptotic process; P:regulation of phosphoprotein phosphatase activity; P:positive regul…
ENSOARG00000018387	CNTROB	2169	0.132015	0.008655	Yes	centrobin, centriole duplication and spindle assembly protein [Source:NCBI gene (formerly Entrezgene);Acc:101120679]	16	P:GO:0000226; P:GO:0007098; P:GO:0008283; P:GO:0010825; P:GO:0021987; P:GO:0022008; P:GO:0022027; P:GO:0030953; P:GO:0032880; P:GO:0032886; P:GO:0045724; P:GO:1903724; P:GO:1904951; F:GO:0008022; C:GO:0005813; C:GO:0005814	P:microtubule cytoskeleton organization; P:centrosome cycle; P:cell population proliferation; P:positive regulation of centrosome duplication; P:cerebral cortex development; P:neurogenesis; P:interkinetic nuclear migration; P:astral microtubule organization; P:regulation of protein localization; P:regulation of microtubule-based process; P:positive regulation of cilium assembly; P:positive regula…
ENSOARG00000011764	CROCC	2012	0.157663	0.009629	Yes	ciliary rootlet coiled-coil, rootletin [Source:NCBI gene (formerly Entrezgene);Acc:101109254]	21	P:GO:0005975; P:GO:0006680; P:GO:0008203; P:GO:0008206; P:GO:0016139; P:GO:0021954; P:GO:0030259; P:GO:0030833; P:GO:0031113; P:GO:0097035; F:GO:0004348; F:GO:0004553; F:GO:0008422; F:GO:0046527; F:GO:0050295; C:GO:0005829; C:GO:0016020; C:GO:0016021; C:GO:0019898; C:GO:0042406; C:GO:0090498	P:carbohydrate metabolic process; P:glucosylceramide catabolic process; P:cholesterol metabolic process; P:bile acid metabolic process; P:glycoside catabolic process; P:central nervous system neuron development; P:lipid glycosylation; P:regulation of actin filament polymerization; P:regulation of microtubule polymerization; P:regulation of membrane lipid distribution; F:glucosylceramidase activit…
ENSOARG00000017520	CYLD	7473	-0.417046	0.086201	Yes	CYLD lysine 63 deubiquitinase [Source:NCBI gene (formerly Entrezgene);Acc:101113429]	25	P:GO:0000122; P:GO:0006325; P:GO:0006333; P:GO:0007051; P:GO:0007098; P:GO:0032508; P:GO:0043044; F:GO:0000166; F:GO:0000976; F:GO:0003678; F:GO:0004386; F:GO:0005524; F:GO:0016787; F:GO:0016887; F:GO:0036121; F:GO:0046872; F:GO:0070615; C:GO:0005634; C:GO:0005654; C:GO:0005730; C:GO:0005737; C:GO:0005813; C:GO:0016581; C:GO:0016605; C:GO:0034451	P:negative regulation of transcription by RNA polymerase II; P:chromatin organization; P:chromatin assembly or disassembly; P:spindle organization; P:centrosome cycle; P:DNA duplex unwinding; P:ATP-dependent chromatin remodeling; F:nucleotide binding; F:transcription cis-regulatory region binding; F:DNA helicase activity; F:helicase activity; F:ATP binding; F:hydrolase activity; F:ATPase; F:doubl…
ENSOARG00000013645	DAG1	7453	-0.414976	0.083612	Yes	dystroglycan 1 [Source:NCBI gene (formerly Entrezgene);Acc:101103515]	40	P:GO:0006913; P:GO:0007080; P:GO:0007098; P:GO:0007100; P:GO:0007166; P:GO:0007569; P:GO:0008219; P:GO:0008285; P:GO:0015031; P:GO:0042059; P:GO:0043066; P:GO:0043069; P:GO:0043123; P:GO:0043407; P:GO:0045840; P:GO:0045893; P:GO:0046580; P:GO:0046601; P:GO:0051169; P:GO:0060236; P:GO:0098534; P:GO:1903438; P:GO:1904781; F:GO:0017056; F:GO:0030159; F:GO:0030544; F:GO:0042169; F:GO:0043130; F:GO:00…	P:nucleocytoplasmic transport; P:mitotic metaphase plate congression; P:centrosome cycle; P:mitotic centrosome separation; P:cell surface receptor signaling pathway; P:cell aging; P:cell death; P:negative regulation of cell population proliferation; P:protein transport; P:negative regulation of epidermal growth factor receptor signaling pathway; P:negative regulation of apoptotic process; P:negat…
ENSOARG00000006304	DCTN2	6441	-0.296749	0.07161	Yes	dynactin subunit 2 [Source:NCBI gene (formerly Entrezgene);Acc:101119807]	13	P:GO:0001764; P:GO:0007098; P:GO:0030010; P:GO:0031023; P:GO:0035148; P:GO:1902017; C:GO:0005737; C:GO:0005813; C:GO:0005814; C:GO:0005911; C:GO:0034451; C:GO:0036064; C:GO:0097733	P:neuron migration; P:centrosome cycle; P:establishment of cell polarity; P:microtubule organizing center organization; P:tube formation; P:regulation of cilium assembly; C:cytoplasm; C:centrosome; C:centriole; C:cell-cell junction; C:centriolar satellite; C:ciliary basal body; C:photoreceptor cell cilium
ENSOARG00000002606	DEUP1	7128	-0.373741	0.068987	Yes	deuterosome assembly protein 1 [Source:NCBI gene (formerly Entrezgene);Acc:101119682]	10	P:GO:0000226; P:GO:0007052; P:GO:0051012; P:GO:0051294; F:GO:0008017; F:GO:0015631; C:GO:0005737; C:GO:0005856; C:GO:0005874; C:GO:0014069	P:microtubule cytoskeleton organization; P:mitotic spindle organization; P:microtubule sliding; P:establishment of spindle orientation; F:microtubule binding; F:tubulin binding; C:cytoplasm; C:cytoskeleton; C:microtubule; C:postsynaptic density
ENSOARG00000005183	DLG2	6744	-0.328742	0.070654	Yes	discs large MAGUK scaffold protein 2 [Source:NCBI gene (formerly Entrezgene);Acc:101104867]	18	P:GO:0000226; P:GO:0001578; P:GO:0007399; P:GO:0007409; P:GO:0009987; P:GO:0016358; P:GO:0032387; P:GO:0047497; P:GO:0048675; P:GO:0061162; F:GO:0008017; C:GO:0001750; C:GO:0005829; C:GO:0005874; C:GO:0005886; C:GO:0014069; C:GO:0030425; C:GO:0043025	P:microtubule cytoskeleton organization; P:microtubule bundle formation; P:nervous system development; P:axonogenesis; P:cellular process; P:dendrite development; P:negative regulation of intracellular transport; P:mitochondrion transport along microtubule; P:axon extension; P:establishment of monopolar cell polarity; F:microtubule binding; C:photoreceptor outer segment; C:cytosol; C:microtubule;…
ENSOARG00000010346	DNAAF1	4211	-0.100782	0.031039	Yes	dynein axonemal assembly factor 1 [Source:NCBI gene (formerly Entrezgene);Acc:101102412]	12	P:GO:0001835; P:GO:0031110; P:GO:0031122; P:GO:0031175; P:GO:0035021; P:GO:0043087; P:GO:0051493; F:GO:0015631; F:GO:0019904; C:GO:0005737; C:GO:0005794; C:GO:0005829	P:blastocyst hatching; P:regulation of microtubule polymerization or depolymerization; P:cytoplasmic microtubule organization; P:neuron projection development; P:negative regulation of Rac protein signal transduction; P:regulation of GTPase activity; P:regulation of cytoskeleton organization; F:tubulin binding; F:protein domain specific binding; C:cytoplasm; C:Golgi apparatus; C:cytosol
ENSOARG00000020603	DNAAF2	3770	-0.063662	0.026865	Yes	dynein axonemal assembly factor 2 [Source:NCBI gene (formerly Entrezgene);Acc:101122790]	8	P:GO:0001824; P:GO:0007098; P:GO:0043410; P:GO:0045666; P:GO:0051057; P:GO:0051146; C:GO:0005814; C:GO:0031616	P:blastocyst development; P:centrosome cycle; P:positive regulation of MAPK cascade; P:positive regulation of neuron differentiation; P:positive regulation of small GTPase mediated signal transduction; P:striated muscle cell differentiation; C:centriole; C:spindle pole centrosome
ENSOARG00000005161	DNAH1	1455	0.274637	-0.017024	Yes	dynein axonemal heavy chain 1 [Source:NCBI gene (formerly Entrezgene);Acc:101112094]	16	P:GO:0007268; P:GO:0019233; P:GO:0035865; P:GO:0099562; P:GO:0099641; P:GO:0099642; P:GO:0099645; F:GO:0005515; F:GO:0098919; C:GO:0014069; C:GO:0030054; C:GO:0030672; C:GO:0044224; C:GO:0045211; C:GO:0098978; C:GO:1904115	P:chemical synaptic transmission; P:sensory perception of pain; P:cellular response to potassium ion; P:maintenance of postsynaptic density structure; P:anterograde axonal protein transport; P:retrograde axonal protein transport; P:neurotransmitter receptor localization to postsynaptic specialization membrane; F:protein binding; F:structural constituent of postsynaptic density; C:postsynaptic den…
ENSOARG00000002205	DNAH10	6480	-0.301873	0.074682	Yes	dynein axonemal heavy chain 10 [Source:NCBI gene (formerly Entrezgene);Acc:101121295]	5	P:GO:0042073; P:GO:0060830; F:GO:0042802; C:GO:0005813; C:GO:0036064	P:intraciliary transport; P:ciliary receptor clustering involved in smoothened signaling pathway; F:identical protein binding; C:centrosome; C:ciliary basal body
ENSOARG00000010841	DNAH11	7164	-0.378629	0.07233	Yes	dynein axonemal heavy chain 11 [Source:NCBI gene (formerly Entrezgene);Acc:101120490]	7	P:GO:0006811; P:GO:0030317; P:GO:0055085; F:GO:0005216; F:GO:0005227; C:GO:0016020; C:GO:0036128	P:ion transport; P:flagellated sperm motility; P:transmembrane transport; F:ion channel activity; F:calcium activated cation channel activity; C:membrane; C:CatSper complex
ENSOARG00000013890	DNAH12	6443	-0.297048	0.073625	Yes	dynein axonemal heavy chain 12 [Source:NCBI gene (formerly Entrezgene);Acc:101108960]	11	P:GO:0007098; P:GO:0035020; P:GO:0035735; P:GO:0060271; P:GO:2000145; C:GO:0005815; C:GO:0005912; C:GO:0031252; C:GO:0032991; C:GO:0034451; C:GO:0036064	P:centrosome cycle; P:regulation of Rac protein signal transduction; P:intraciliary transport involved in cilium assembly; P:cilium assembly; P:regulation of cell motility; C:microtubule organizing center; C:adherens junction; C:cell leading edge; C:protein-containing complex; C:centriolar satellite; C:ciliary basal body
ENSOARG00000004141	DNAH17	1635	0.231609	-0.009093	Yes	dynein axonemal heavy chain 17 [Source:NCBI gene (formerly Entrezgene);Acc:101113255]	17	P:GO:0007051; P:GO:0007098; P:GO:0030951; P:GO:0090063; F:GO:0008017; F:GO:0043021; C:GO:0000775; C:GO:0000776; C:GO:0000776; C:GO:0000922; C:GO:0000930; C:GO:0005730; C:GO:0005737; C:GO:0005813; C:GO:0005886; C:GO:0032991; C:GO:0035371	P:spindle organization; P:centrosome cycle; P:establishment or maintenance of microtubule cytoskeleton polarity; P:positive regulation of microtubule nucleation; F:microtubule binding; F:ribonucleoprotein complex binding; C:chromosome, centromeric region; C:kinetochore; C:kinetochore; C:spindle pole; C:gamma-tubulin complex; C:nucleolus; C:cytoplasm; C:centrosome; C:plasma membrane; C:protein-con…
ENSOARG00000016429	DNAH2	1119	0.397986	-0.019682	Yes	dynein axonemal heavy chain 2 [Source:NCBI gene (formerly Entrezgene);Acc:101104254]	17	P:GO:0000226; P:GO:0031113; P:GO:0031175; P:GO:0033043; P:GO:0050773; P:GO:0061564; P:GO:1903358; F:GO:0005515; F:GO:0005516; F:GO:0008017; F:GO:0030507; F:GO:0051011; C:GO:0005794; C:GO:0005813; C:GO:0005829; C:GO:0036449; C:GO:1990752	P:microtubule cytoskeleton organization; P:regulation of microtubule polymerization; P:neuron projection development; P:regulation of organelle organization; P:regulation of dendrite development; P:axon development; P:regulation of Golgi organization; F:protein binding; F:calmodulin binding; F:microtubule binding; F:spectrin binding; F:microtubule minus-end binding; C:Golgi apparatus; C:centrosom…
ENSOARG00000013879	DNAH3	3861	-0.070633	0.025252	Yes	dynein axonemal heavy chain 3 [Source:NCBI gene (formerly Entrezgene);Acc:101113559]	4	P:GO:0007018; F:GO:0005524; F:GO:0008569; C:GO:0030286	P:microtubule-based movement; F:ATP binding; F:ATP-dependent microtubule motor activity, minus-end-directed; C:dynein complex
ENSOARG00000013498	DNAH5	5484	-0.210345	0.076605	Yes	dynein axonemal heavy chain 5 [Source:NCBI gene (formerly Entrezgene);Acc:101104179]	1	P:GO:0003352	P:regulation of cilium movement
ENSOARG00000020428	DNAH6	4991	-0.169149	0.052967	Yes	dynein axonemal heavy chain 6 [Source:NCBI gene (formerly Entrezgene);Acc:101122589]	15	P:GO:0007064; P:GO:0031145; P:GO:0031915; P:GO:0040020; P:GO:0090129; P:GO:0090307; P:GO:1904668; F:GO:0005515; F:GO:0008022; F:GO:0010997; F:GO:0019899; F:GO:0097027; C:GO:0005654; C:GO:0005680; C:GO:0005829	P:mitotic sister chromatid cohesion; P:anaphase-promoting complex-dependent catabolic process; P:positive regulation of synaptic plasticity; P:regulation of meiotic nuclear division; P:positive regulation of synapse maturation; P:mitotic spindle assembly; P:positive regulation of ubiquitin protein ligase activity; F:protein binding; F:protein C-terminus binding; F:anaphase-promoting complex bindi…
ENSOARG00000014514	DNAH7	8009	-0.487223	0.086206	Yes	dynein axonemal heavy chain 7 [Source:NCBI gene (formerly Entrezgene);Acc:101119280]	27	P:GO:0007099; P:GO:0007224; P:GO:0030954; P:GO:0044458; P:GO:0046427; P:GO:0046599; P:GO:0046785; P:GO:0051298; P:GO:0051301; P:GO:0061511; P:GO:0098534; P:GO:1902857; P:GO:1903724; P:GO:1904951; P:GO:1905515; F:GO:0003713; F:GO:0015631; F:GO:0019901; F:GO:0019904; F:GO:0042802; F:GO:0043015; C:GO:0005654; C:GO:0005737; C:GO:0005813; C:GO:0005814; C:GO:0005886; C:GO:0036064	P:centriole replication; P:smoothened signaling pathway; P:astral microtubule nucleation; P:motile cilium assembly; P:positive regulation of receptor signaling pathway via JAK-STAT; P:regulation of centriole replication; P:microtubule polymerization; P:centrosome duplication; P:cell division; P:centriole elongation; P:centriole assembly; P:positive regulation of non-motile cilium assembly; P:posi…
ENSOARG00000015651	DNAH8	4553	-0.130029	0.037546	Yes	dynein axonemal heavy chain 8 [Source:NCBI gene (formerly Entrezgene);Acc:101105194]	9	P:GO:0003341; P:GO:0003356; P:GO:0007368; P:GO:0007507; P:GO:0021591; P:GO:0036158; F:GO:0005515; C:GO:0005930; C:GO:0097546	P:cilium movement; P:regulation of cilium beat frequency; P:determination of left/right symmetry; P:heart development; P:ventricular system development; P:outer dynein arm assembly; F:protein binding; C:axoneme; C:ciliary base
ENSOARG00000015028	DNAH9	3507	-0.036969	0.019826	Yes	dynein axonemal heavy chain 9 [Source:NCBI gene (formerly Entrezgene);Acc:101114286]	10	P:GO:0007018; P:GO:0050770; F:GO:0003777; F:GO:0005515; F:GO:0005524; F:GO:0008017; F:GO:0019901; F:GO:0071889; C:GO:0005737; C:GO:0030424	P:microtubule-based movement; P:regulation of axonogenesis; F:microtubule motor activity; F:protein binding; F:ATP binding; F:microtubule binding; F:protein kinase binding; F:14-3-3 protein binding; C:cytoplasm; C:axon
ENSOARG00000009251	DNAI1	4203	-0.100133	0.029564	Yes	dynein axonemal intermediate chain 1 [Source:NCBI gene (formerly Entrezgene);Acc:101122250]	8	P:GO:0001947; P:GO:0003341; P:GO:0036158; P:GO:0036159; P:GO:0070286; P:GO:0071907; F:GO:0042803; C:GO:0036157	P:heart looping; P:cilium movement; P:outer dynein arm assembly; P:inner dynein arm assembly; P:axonemal dynein complex assembly; P:determination of digestive tract left/right asymmetry; F:protein homodimerization activity; C:outer dynein arm
ENSOARG00000008463	DNAJB13	1388	0.295472	-0.019769	Yes	DnaJ heat shock protein family (Hsp40) member B13 [Source:NCBI gene (formerly Entrezgene);Acc:101104684]	25	P:GO:0006281; P:GO:0007049; P:GO:0007062; P:GO:0007064; P:GO:0009314; P:GO:0019827; P:GO:0051276; P:GO:0051321; P:GO:0072423; P:GO:0090307; F:GO:0003682; F:GO:0005515; F:GO:0005524; F:GO:0016887; F:GO:0036033; F:GO:0046982; C:GO:0000776; C:GO:0005634; C:GO:0005654; C:GO:0005694; C:GO:0005829; C:GO:0008278; C:GO:0016363; C:GO:0030893; C:GO:0097431	P:DNA repair; P:cell cycle; P:sister chromatid cohesion; P:mitotic sister chromatid cohesion; P:response to radiation; P:stem cell population maintenance; P:chromosome organization; P:meiotic cell cycle; P:response to DNA damage checkpoint signaling; P:mitotic spindle assembly; F:chromatin binding; F:protein binding; F:ATP binding; F:ATPase; F:mediator complex binding; F:protein heterodimerizatio…
ENSOARG00000000634	DNAL1	4151	-0.096705	0.029859	Yes	dynein axonemal light chain 1 [Source:NCBI gene (formerly Entrezgene);Acc:101104495]	31	P:GO:0006886; P:GO:0007040; P:GO:0007042; P:GO:0007268; P:GO:0008089; P:GO:0008090; P:GO:0008333; P:GO:0010977; P:GO:0016079; P:GO:0016188; P:GO:0031629; P:GO:0032418; P:GO:0034629; P:GO:0043393; P:GO:0048489; P:GO:0048490; P:GO:0051604; P:GO:0072553; P:GO:0097352; P:GO:1902774; P:GO:2000300; F:GO:0000149; C:GO:0001669; C:GO:0002177; C:GO:0005829; C:GO:0008021; C:GO:0031083; C:GO:0031410; C:GO:00…	P:intracellular protein transport; P:lysosome organization; P:lysosomal lumen acidification; P:chemical synaptic transmission; P:anterograde axonal transport; P:retrograde axonal transport; P:endosome to lysosome transport; P:negative regulation of neuron projection development; P:synaptic vesicle exocytosis; P:synaptic vesicle maturation; P:synaptic vesicle fusion to presynaptic active zone memb…
ENSOARG00000016073	DNAL4	2949	0.022535	0.019607	Yes	dynein axonemal light chain 4 [Source:NCBI gene (formerly Entrezgene);Acc:101106580]	8	P:GO:0003351; P:GO:0007283; P:GO:0007368; P:GO:0021591; P:GO:0021670; P:GO:0021678; P:GO:0030317; P:GO:0060972	P:epithelial cilium movement involved in extracellular fluid movement; P:spermatogenesis; P:determination of left/right symmetry; P:ventricular system development; P:lateral ventricle development; P:third ventricle development; P:flagellated sperm motility; P:left/right pattern formation
ENSOARG00000017865	DNHD1	3328	-0.018301	0.014	Yes	dynein heavy chain domain 1 [Source:NCBI gene (formerly Entrezgene);Acc:101110446]	6	P:GO:0034453; P:GO:0071539; P:GO:1905515; F:GO:0008017; C:GO:0005813; C:GO:0005814	P:microtubule anchoring; P:protein localization to centrosome; P:non-motile cilium assembly; F:microtubule binding; C:centrosome; C:centriole
ENSOARG00000004690	DNMT3B	3684	-0.055478	0.025832	Yes	microtubule associated protein RP/EB family member 1 [Source:NCBI gene (formerly Entrezgene);Acc:100500777]	68	P:GO:0000724; P:GO:0006281; P:GO:0006301; P:GO:0006302; P:GO:0006349; P:GO:0006357; P:GO:0006974; P:GO:0007059; P:GO:0007095; P:GO:0007098; P:GO:0008630; P:GO:0009048; P:GO:0010212; P:GO:0010575; P:GO:0010628; P:GO:0016567; P:GO:0031398; P:GO:0033147; P:GO:0035066; P:GO:0035067; P:GO:0043009; P:GO:0043627; P:GO:0044030; P:GO:0044818; P:GO:0045717; P:GO:0045739; P:GO:0045766; P:GO:0045892; P:GO:00…	P:double-strand break repair via homologous recombination; P:DNA repair; P:postreplication repair; P:double-strand break repair; P:regulation of gene expression by genetic imprinting; P:regulation of transcription by RNA polymerase II; P:cellular response to DNA damage stimulus; P:chromosome segregation; P:mitotic G2 DNA damage checkpoint signaling; P:centrosome cycle; P:intrinsic apoptotic signa…
ENSOARG00000009306	DOCK7	428	0.848732	-0.010112	Yes	dedicator of cytokinesis 7 [Source:NCBI gene (formerly Entrezgene);Acc:101123342]	51	P:GO:0006006; P:GO:0006468; P:GO:0008610; P:GO:0009411; P:GO:0010332; P:GO:0010508; P:GO:0010628; P:GO:0010629; P:GO:0019395; P:GO:0031669; P:GO:0032007; P:GO:0033135; P:GO:0034599; P:GO:0042149; P:GO:0042542; P:GO:0042593; P:GO:0042752; P:GO:0043066; P:GO:0048511; P:GO:0048643; P:GO:0050995; P:GO:0061744; P:GO:0061762; P:GO:0062028; P:GO:0070050; P:GO:0070507; P:GO:0071277; P:GO:0071333; P:GO:00…	P:glucose metabolic process; P:protein phosphorylation; P:lipid biosynthetic process; P:response to UV; P:response to gamma radiation; P:positive regulation of autophagy; P:positive regulation of gene expression; P:negative regulation of gene expression; P:fatty acid oxidation; P:cellular response to nutrient levels; P:negative regulation of TOR signaling; P:regulation of peptidyl-serine phosphor…
ENSOARG00000016638	DPCD	1869	0.18362	0.007145	Yes	deleted in primary ciliary dyskinesia homolog (mouse) [Source:NCBI gene (formerly Entrezgene);Acc:101103361]	30	P:GO:0007030; P:GO:0010595; P:GO:0031023; P:GO:0034260; P:GO:0035148; P:GO:0043085; P:GO:0043547; P:GO:0045944; P:GO:0051491; P:GO:0051895; P:GO:0071391; P:GO:0090316; P:GO:0090630; P:GO:2000114; P:GO:2000251; F:GO:0003682; F:GO:0005515; F:GO:0008134; F:GO:0010698; F:GO:0016922; F:GO:0035035; F:GO:0042393; F:GO:0048487; C:GO:0005634; C:GO:0005737; C:GO:0005881; C:GO:0031252; C:GO:0035327; C:GO:00…	P:Golgi organization; P:positive regulation of endothelial cell migration; P:microtubule organizing center organization; P:negative regulation of GTPase activity; P:tube formation; P:positive regulation of catalytic activity; P:positive regulation of GTPase activity; P:positive regulation of transcription by RNA polymerase II; P:positive regulation of filopodium assembly; P:negative regulation of…
ENSOARG00000018813	DRC1	739	0.588944	-0.011789	Yes	dynein regulatory complex subunit 1 [Source:NCBI gene (formerly Entrezgene);Acc:101110744]	25	P:GO:0000226; P:GO:0001578; P:GO:0007409; P:GO:0016358; P:GO:0021954; P:GO:0030010; P:GO:0030517; P:GO:0071310; P:GO:1903827; F:GO:0008017; F:GO:0015631; C:GO:0005737; C:GO:0014069; C:GO:0030424; C:GO:0030425; C:GO:0034399; C:GO:0043005; C:GO:0043025; C:GO:0043194; C:GO:0043198; C:GO:0043203; C:GO:0044297; C:GO:0097440; C:GO:0097442; C:GO:1990769	P:microtubule cytoskeleton organization; P:microtubule bundle formation; P:axonogenesis; P:dendrite development; P:central nervous system neuron development; P:establishment of cell polarity; P:negative regulation of axon extension; P:cellular response to organic substance; P:regulation of cellular protein localization; F:microtubule binding; F:tubulin binding; C:cytoplasm; C:postsynaptic density…
ENSOARG00000010326	DRG1	1571	0.243975	-0.012108	Yes	developmentally regulated GTP binding protein 1 [Source:NCBI gene (formerly Entrezgene);Acc:101115484]	21	P:GO:0001947; P:GO:0003341; P:GO:0003356; P:GO:0030324; P:GO:0035469; P:GO:0036158; P:GO:0036159; P:GO:0044458; P:GO:0060271; P:GO:0060972; P:GO:0070286; P:GO:0071907; P:GO:0071910; F:GO:0005515; F:GO:0070840; C:GO:0005829; C:GO:0005886; C:GO:0005929; C:GO:0005930; C:GO:0016607; C:GO:0042995	P:heart looping; P:cilium movement; P:regulation of cilium beat frequency; P:lung development; P:determination of pancreatic left/right asymmetry; P:outer dynein arm assembly; P:inner dynein arm assembly; P:motile cilium assembly; P:cilium assembly; P:left/right pattern formation; P:axonemal dynein complex assembly; P:determination of digestive tract left/right asymmetry; P:determination of liver…
ENSOARG00000012503	DTNBP1	5449	-0.20795	0.073173	Yes	dystrobrevin binding protein 1 [Source:NCBI gene (formerly Entrezgene);Acc:100145862]	21	P:GO:0006820; P:GO:0006821; P:GO:0007275; P:GO:0007283; P:GO:0008272; P:GO:0019532; P:GO:0030154; P:GO:0030317; P:GO:0048240; P:GO:0051321; P:GO:0055085; P:GO:0098656; P:GO:1902358; F:GO:0005254; F:GO:0008271; F:GO:0008509; F:GO:0015116; F:GO:0019531; C:GO:0005886; C:GO:0016020; C:GO:0016021	P:anion transport; P:chloride transport; P:multicellular organism development; P:spermatogenesis; P:sulfate transport; P:oxalate transport; P:cell differentiation; P:flagellated sperm motility; P:sperm capacitation; P:meiotic cell cycle; P:transmembrane transport; P:anion transmembrane transport; P:sulfate transmembrane transport; F:chloride channel activity; F:secondary active sulfate transmembr…
ENSOARG00000003064	DYNC1H1	5116	-0.180452	0.057073	Yes	dynein cytoplasmic 1 heavy chain 1 [Source:NCBI gene (formerly Entrezgene);Acc:101102427]	11	P:GO:0006886; P:GO:0008089; P:GO:0015031; P:GO:0016192; P:GO:0048490; C:GO:0005794; C:GO:0016020; C:GO:0030131; C:GO:0030659; C:GO:0031410; C:GO:1904115	P:intracellular protein transport; P:anterograde axonal transport; P:protein transport; P:vesicle-mediated transport; P:anterograde synaptic vesicle transport; C:Golgi apparatus; C:membrane; C:clathrin adaptor complex; C:cytoplasmic vesicle membrane; C:cytoplasmic vesicle; C:axon cytoplasm
ENSOARG00000001885	DYNC1I2	3302	-0.015606	0.014147	Yes	dynein cytoplasmic 1 intermediate chain 2 [Source:NCBI gene (formerly Entrezgene);Acc:101115433]	44	P:GO:0001934; P:GO:0003376; P:GO:0007264; P:GO:0008361; P:GO:0010591; P:GO:0010592; P:GO:0010595; P:GO:0010764; P:GO:0010811; P:GO:0030032; P:GO:0030036; P:GO:0030334; P:GO:0031116; P:GO:0031529; P:GO:0032707; P:GO:0034446; P:GO:0048012; P:GO:0048870; P:GO:0051492; P:GO:0051496; P:GO:0051668; P:GO:0051894; P:GO:0060263; P:GO:0090023; P:GO:0097178; P:GO:1900026; F:GO:0003924; F:GO:0005525; F:GO:00…	P:positive regulation of protein phosphorylation; P:sphingosine-1-phosphate receptor signaling pathway; P:small GTPase mediated signal transduction; P:regulation of cell size; P:regulation of lamellipodium assembly; P:positive regulation of lamellipodium assembly; P:positive regulation of endothelial cell migration; P:negative regulation of fibroblast migration; P:positive regulation of cell-subs…
ENSOARG00000002145	DYNC1LI2	6902	-0.346036	0.071786	Yes	dynein cytoplasmic 1 light intermediate chain 2 [Source:NCBI gene (formerly Entrezgene);Acc:101108246]	13	P:GO:0007099; P:GO:0010825; P:GO:1901985; P:GO:1903724; P:GO:1904951; F:GO:0008017; C:GO:0005737; C:GO:0005813; C:GO:0005814; C:GO:0005829; C:GO:0005856; C:GO:0005886; C:GO:1990498	P:centriole replication; P:positive regulation of centrosome duplication; P:positive regulation of protein acetylation; P:positive regulation of centriole elongation; P:positive regulation of establishment of protein localization; F:microtubule binding; C:cytoplasm; C:centrosome; C:centriole; C:cytosol; C:cytoskeleton; C:plasma membrane; C:mitotic spindle microtubule
ENSOARG00000003665	DYNC2H1	3968	-0.080561	0.033175	Yes	dynein cytoplasmic 2 heavy chain 1 [Source:NCBI gene (formerly Entrezgene);Acc:101118215]	15	P:GO:0007040; P:GO:0007268; P:GO:0008088; P:GO:0048489; P:GO:0048675; P:GO:0090389; P:GO:0090659; C:GO:0005730; C:GO:0005737; C:GO:0005829; C:GO:0005886; C:GO:0030424; C:GO:0030425; C:GO:0031410; C:GO:0045202	P:lysosome organization; P:chemical synaptic transmission; P:axo-dendritic transport; P:synaptic vesicle transport; P:axon extension; P:phagosome-lysosome fusion involved in apoptotic cell clearance; P:walking behavior; C:nucleolus; C:cytoplasm; C:cytosol; C:plasma membrane; C:axon; C:dendrite; C:cytoplasmic vesicle; C:synapse
ENSOARG00000006820	DYNC2LI1	473	0.812584	-0.007581	Yes	dynein cytoplasmic 2 light intermediate chain 1 [Source:NCBI gene (formerly Entrezgene);Acc:101114180]	9	P:GO:0000226; P:GO:0007020; F:GO:0043015; C:GO:0000922; C:GO:0005737; C:GO:0005813; C:GO:0005814; C:GO:0005815; C:GO:0005827	P:microtubule cytoskeleton organization; P:microtubule nucleation; F:gamma-tubulin binding; C:spindle pole; C:cytoplasm; C:centrosome; C:centriole; C:microtubule organizing center; C:polar microtubule
ENSOARG00000012429	DYNLL1	7363	-0.404194	0.080744	Yes	dynein light chain LC8-type 1 [Source:NCBI gene (formerly Entrezgene);Acc:101118902]	18	P:GO:0006914; P:GO:0007399; P:GO:0007626; P:GO:0030317; P:GO:0030382; P:GO:0035176; P:GO:1905146; C:GO:0005741; C:GO:0005765; C:GO:0005789; C:GO:0005794; C:GO:0005811; C:GO:0010008; C:GO:0019898; C:GO:0031045; C:GO:0031966; C:GO:0097225; C:GO:0099013	P:autophagy; P:nervous system development; P:locomotory behavior; P:flagellated sperm motility; P:sperm mitochondrion organization; P:social behavior; P:lysosomal protein catabolic process; C:mitochondrial outer membrane; C:lysosomal membrane; C:endoplasmic reticulum membrane; C:Golgi apparatus; C:lipid droplet; C:endosome membrane; C:extrinsic component of membrane; C:dense core granule; C:mitoc…
ENSOARG00000016781	DYNLL1	1227	0.35298	-0.01624	Yes		39	P:GO:0000902; P:GO:0002224; P:GO:0002244; P:GO:0003016; P:GO:0006464; P:GO:0006622; P:GO:0006882; P:GO:0006886; P:GO:0006954; P:GO:0007040; P:GO:0007283; P:GO:0007338; P:GO:0007596; P:GO:0008089; P:GO:0016182; P:GO:0016192; P:GO:0019882; P:GO:0030324; P:GO:0030851; P:GO:0032438; P:GO:0034394; P:GO:0042789; P:GO:0043473; P:GO:0045944; P:GO:0048007; P:GO:0048490; P:GO:0048872; P:GO:0050790; P:GO:00…	P:cell morphogenesis; P:toll-like receptor signaling pathway; P:hematopoietic progenitor cell differentiation; P:respiratory system process; P:cellular protein modification process; P:protein targeting to lysosome; P:cellular zinc ion homeostasis; P:intracellular protein transport; P:inflammatory response; P:lysosome organization; P:spermatogenesis; P:single fertilization; P:blood coagulation; P:…
ENSOARG00000008083	DYNLRB2	6581	-0.313419	0.076559	Yes	dynein light chain roadblock-type 2 [Source:NCBI gene (formerly Entrezgene);Acc:101120685]	12	P:GO:0003341; P:GO:0035082; P:GO:0060271; P:GO:0060294; P:GO:0062177; P:GO:1904158; C:GO:0001534; C:GO:0005737; C:GO:0005856; C:GO:0005930; C:GO:0031514; C:GO:0097729	P:cilium movement; P:axoneme assembly; P:cilium assembly; P:cilium movement involved in cell motility; P:radial spoke assembly; P:axonemal central apparatus assembly; C:radial spoke; C:cytoplasm; C:cytoskeleton; C:axoneme; C:motile cilium; C:9+2 motile cilium
ENSOARG00000014368	DYRK1A	7403	-0.409604	0.081531	Yes	dual specificity tyrosine phosphorylation regulated kinase 1A [Source:NCBI gene (formerly Entrezgene);Acc:101117130]	5	P:GO:0006464; P:GO:0018095; P:GO:0051013; F:GO:0005524; C:GO:0036064	P:cellular protein modification process; P:protein polyglutamylation; P:microtubule severing; F:ATP binding; C:ciliary basal body
ENSOARG00000015538	EML3	7886	-0.471121	0.086312	Yes	EMAP like 3 [Source:NCBI gene (formerly Entrezgene);Acc:101111136]	20	P:GO:0000226; P:GO:0001578; P:GO:0006915; P:GO:0010848; P:GO:0048812; F:GO:0003677; F:GO:0008017; F:GO:0015631; F:GO:0048487; F:GO:0051015; C:GO:0005634; C:GO:0005654; C:GO:0005730; C:GO:0005819; C:GO:0005829; C:GO:0005874; C:GO:0030054; C:GO:0042995; C:GO:0045202; C:GO:0048471	P:microtubule cytoskeleton organization; P:microtubule bundle formation; P:apoptotic process; P:regulation of chromatin disassembly; P:neuron projection morphogenesis; F:DNA binding; F:microtubule binding; F:tubulin binding; F:beta-tubulin binding; F:actin filament binding; C:nucleus; C:nucleoplasm; C:nucleolus; C:spindle; C:cytosol; C:microtubule; C:cell junction; C:cell projection; C:synapse; C…
ENSOARG00000003548	ENKUR	116	1.62209	-0.008346	Yes	enkurin, TRPC channel interacting protein [Source:NCBI gene (formerly Entrezgene);Acc:101105676]	26	P:GO:0007032; P:GO:0007040; P:GO:0008333; P:GO:0022027; P:GO:0030705; P:GO:0031122; P:GO:0034454; P:GO:0045022; P:GO:0050768; P:GO:0051645; P:GO:0071539; P:GO:0097150; P:GO:1905719; F:GO:0005515; F:GO:0008017; F:GO:0034452; F:GO:0042802; F:GO:0045503; F:GO:0045505; C:GO:0000242; C:GO:0005737; C:GO:0005801; C:GO:0005813; C:GO:0030897; C:GO:0034451; C:GO:0070695	P:endosome organization; P:lysosome organization; P:endosome to lysosome transport; P:interkinetic nuclear migration; P:cytoskeleton-dependent intracellular transport; P:cytoplasmic microtubule organization; P:microtubule anchoring at centrosome; P:early endosome to late endosome transport; P:negative regulation of neurogenesis; P:Golgi localization; P:protein localization to centrosome; P:neuron…
ENSOARG00000016587	ESPL1	2184	0.129452	0.011695	Yes	extra spindle pole bodies like 1, separase [Source:NCBI gene (formerly Entrezgene);Acc:101105898]	7	P:GO:0007288; P:GO:0030317; P:GO:0061512; C:GO:0097224; C:GO:0097225; C:GO:0097228; C:GO:0097229	P:sperm axoneme assembly; P:flagellated sperm motility; P:protein localization to cilium; C:sperm connecting piece; C:sperm midpiece; C:sperm principal piece; C:sperm end piece
ENSOARG00000012034	FAM107A	7667	-0.438361	0.086285	Yes	family with sequence similarity 107 member A [Source:HGNC Symbol;Acc:HGNC:30827]	57	P:GO:0001933; P:GO:0001934; P:GO:0001954; P:GO:0002931; P:GO:0006915; P:GO:0006974; P:GO:0007026; P:GO:0007113; P:GO:0007286; P:GO:0008284; P:GO:0008285; P:GO:0010977; P:GO:0030220; P:GO:0030307; P:GO:0030335; P:GO:0031122; P:GO:0033630; P:GO:0038163; P:GO:0042127; P:GO:0043066; P:GO:0043085; P:GO:0045653; P:GO:0051092; P:GO:0051302; P:GO:0051898; P:GO:0070374; P:GO:0070886; P:GO:0071356; P:GO:00…	P:negative regulation of protein phosphorylation; P:positive regulation of protein phosphorylation; P:positive regulation of cell-matrix adhesion; P:response to ischemia; P:apoptotic process; P:cellular response to DNA damage stimulus; P:negative regulation of microtubule depolymerization; P:endomitotic cell cycle; P:spermatid development; P:positive regulation of cell population proliferation; P…
ENSOARG00000004921	FGFR1OP	7192	-0.382216	0.074197	Yes	centrosomal protein 43 [Source:NCBI gene (formerly Entrezgene);Acc:101115039]	8	P:GO:0006469; P:GO:0046602; C:GO:0000242; C:GO:0000922; C:GO:0005730; C:GO:0005794; C:GO:0005813; C:GO:0005829	P:negative regulation of protein kinase activity; P:regulation of mitotic centrosome separation; C:pericentriolar material; C:spindle pole; C:nucleolus; C:Golgi apparatus; C:centrosome; C:cytosol
ENSOARG00000009297	FOPNL	374	0.905454	-0.014029	Yes	centrosomal protein 20 [Source:NCBI gene (formerly Entrezgene);Acc:101114664]	13	P:GO:0007018; P:GO:0007019; P:GO:0060271; F:GO:0000166; F:GO:0003774; F:GO:0003777; F:GO:0005515; F:GO:0005524; F:GO:0008017; F:GO:0042802; F:GO:1990939; C:GO:0005814; C:GO:0032991	P:microtubule-based movement; P:microtubule depolymerization; P:cilium assembly; F:nucleotide binding; F:motor activity; F:microtubule motor activity; F:protein binding; F:ATP binding; F:microtubule binding; F:identical protein binding; F:ATP-dependent microtubule motor activity; C:centriole; C:protein-containing complex
ENSOARG00000007895	FOXJ1	3708	-0.058117	0.025865	Yes	forkhead box J1 [Source:HGNC Symbol;Acc:HGNC:3816]	7	P:GO:0007018; F:GO:0045505; C:GO:0005737; C:GO:0005856; C:GO:0005868; C:GO:0005874; C:GO:0030286	P:microtubule-based movement; F:dynein intermediate chain binding; C:cytoplasm; C:cytoskeleton; C:cytoplasmic dynein complex; C:microtubule; C:dynein complex
ENSOARG00000016675	FSIP2	4996	-0.169468	0.056908	Yes	fibrous sheath interacting protein 2 [Source:NCBI gene (formerly Entrezgene);Acc:101121155]	9	P:GO:0007010; P:GO:0007017; F:GO:0000166; F:GO:0003924; F:GO:0005200; F:GO:0005525; C:GO:0005737; C:GO:0005856; C:GO:0005874	P:cytoskeleton organization; P:microtubule-based process; F:nucleotide binding; F:GTPase activity; F:structural constituent of cytoskeleton; F:GTP binding; C:cytoplasm; C:cytoskeleton; C:microtubule
ENSOARG00000009139	FYCO1	4624	-0.137438	0.03554	Yes	FYVE and coiled-coil domain autophagy adaptor 1 [Source:NCBI gene (formerly Entrezgene);Acc:101104278]	4	P:GO:0031116; C:GO:0005874; C:GO:0005929; C:GO:0036064	P:positive regulation of microtubule polymerization; C:microtubule; C:cilium; C:ciliary basal body
ENSOARG00000011016	GABARAP	5883	-0.245294	0.084563	Yes	GABA type A receptor-associated protein [Source:NCBI gene (formerly Entrezgene);Acc:101118285]	9	P:GO:0007018; P:GO:0072383; F:GO:0000166; F:GO:0003774; F:GO:0003777; F:GO:0005515; F:GO:0005524; F:GO:0008017; F:GO:1990939	P:microtubule-based movement; P:plus-end-directed vesicle transport along microtubule; F:nucleotide binding; F:motor activity; F:microtubule motor activity; F:protein binding; F:ATP binding; F:microtubule binding; F:ATP-dependent microtubule motor activity
ENSOARG00000015279	GAS8	5471	-0.2095	0.073386	Yes	growth arrest specific 8 [Source:NCBI gene (formerly Entrezgene);Acc:101108770]	11	P:GO:0000281; P:GO:0007018; P:GO:0051256; F:GO:0000166; F:GO:0003774; F:GO:0003777; F:GO:0005524; F:GO:0008017; F:GO:1990939; C:GO:0005654; C:GO:0030496	P:mitotic cytokinesis; P:microtubule-based movement; P:mitotic spindle midzone assembly; F:nucleotide binding; F:motor activity; F:microtubule motor activity; F:ATP binding; F:microtubule binding; F:ATP-dependent microtubule motor activity; C:nucleoplasm; C:midbody
ENSOARG00000011820	GBA2	3657	-0.053625	0.026069	Yes	glucosylceramidase beta 2 [Source:NCBI gene (formerly Entrezgene);Acc:101113987]	7	P:GO:0000226; P:GO:0032418; P:GO:0048813; F:GO:0005516; F:GO:0008017; C:GO:0005874; C:GO:0048471	P:microtubule cytoskeleton organization; P:lysosome localization; P:dendrite morphogenesis; F:calmodulin binding; F:microtubule binding; C:microtubule; C:perinuclear region of cytoplasm
ENSOARG00000007782	GIT1	3389	-0.024186	0.012894	Yes	GIT ArfGAP 1 [Source:NCBI gene (formerly Entrezgene);Acc:101122040]	8	P:GO:0090307; F:GO:0003682; C:GO:0000785; C:GO:0005654; C:GO:0008278; C:GO:0016363; C:GO:0016604; C:GO:0097431	P:mitotic spindle assembly; F:chromatin binding; C:chromatin; C:nucleoplasm; C:cohesin complex; C:nuclear matrix; C:nuclear body; C:mitotic spindle pole
ENSOARG00000004906	HAUS5	7707	-0.444872	0.087072	Yes	HAUS augmin like complex subunit 5 [Source:NCBI gene (formerly Entrezgene);Acc:101116420]	12	P:GO:0000226; P:GO:0007010; P:GO:0022604; P:GO:0031113; P:GO:0031175; F:GO:0005515; F:GO:0005516; F:GO:0008017; F:GO:0030507; F:GO:0051011; C:GO:0005874; C:GO:0036449	P:microtubule cytoskeleton organization; P:cytoskeleton organization; P:regulation of cell morphogenesis; P:regulation of microtubule polymerization; P:neuron projection development; F:protein binding; F:calmodulin binding; F:microtubule binding; F:spectrin binding; F:microtubule minus-end binding; C:microtubule; C:microtubule minus-end
ENSOARG00000014181	HAUS6	5103	-0.179099	0.056049	Yes	HAUS augmin like complex subunit 6 [Source:NCBI gene (formerly Entrezgene);Acc:101123274]	34	P:GO:0006468; P:GO:0007623; P:GO:0016310; P:GO:0018105; P:GO:0018107; P:GO:0018108; P:GO:0031115; P:GO:0033120; P:GO:0034205; P:GO:0038083; P:GO:0043518; P:GO:0046777; P:GO:0048025; P:GO:0090312; F:GO:0000166; F:GO:0004672; F:GO:0004674; F:GO:0004712; F:GO:0004714; F:GO:0004715; F:GO:0005524; F:GO:0016301; F:GO:0016740; F:GO:0042802; F:GO:0043621; F:GO:0048156; F:GO:0106310; F:GO:0106311; C:GO:00…	P:protein phosphorylation; P:circadian rhythm; P:phosphorylation; P:peptidyl-serine phosphorylation; P:peptidyl-threonine phosphorylation; P:peptidyl-tyrosine phosphorylation; P:negative regulation of microtubule polymerization; P:positive regulation of RNA splicing; P:amyloid-beta formation; P:peptidyl-tyrosine autophosphorylation; P:negative regulation of DNA damage response, signal transductio…
ENSOARG00000014131	HDGFL3	5655	-0.223787	0.074371	Yes	HDGF like 3 [Source:HGNC Symbol;Acc:HGNC:24937]	8	P:GO:0007098; P:GO:0051225; C:GO:0005813; C:GO:0005829; C:GO:0016607; C:GO:0034451; C:GO:0070652; C:GO:1990498	P:centrosome cycle; P:spindle assembly; C:centrosome; C:cytosol; C:nuclear speck; C:centriolar satellite; C:HAUS complex; C:mitotic spindle microtubule
ENSOARG00000018713	HEPACAM2	7136	-0.374233	0.070462	Yes	HEPACAM family member 2 [Source:NCBI gene (formerly Entrezgene);Acc:101112557]	27	P:GO:0001738; P:GO:0001822; P:GO:0001933; P:GO:0016567; P:GO:0021532; P:GO:0031076; P:GO:0031333; P:GO:0032480; P:GO:0032688; P:GO:0035050; P:GO:0035556; P:GO:0036342; P:GO:0042733; P:GO:0050687; P:GO:0060271; P:GO:0070507; P:GO:1901621; F:GO:0005515; F:GO:0008017; C:GO:0005813; C:GO:0005929; C:GO:0005930; C:GO:0030992; C:GO:0035869; C:GO:0036064; C:GO:0097542; C:GO:0097546	P:morphogenesis of a polarized epithelium; P:kidney development; P:negative regulation of protein phosphorylation; P:protein ubiquitination; P:neural tube patterning; P:embryonic camera-type eye development; P:negative regulation of protein-containing complex assembly; P:negative regulation of type I interferon production; P:negative regulation of interferon-beta production; P:embryonic heart tub…
ENSOARG00000021136	HIF1A	3546	-0.040377	0.018507	Yes	hypoxia inducible factor 1 subunit alpha [Source:NCBI gene (formerly Entrezgene);Acc:443519]	25	P:GO:0007097; P:GO:0021817; P:GO:0030335; P:GO:0031022; P:GO:0051642; P:GO:1902017; F:GO:0003779; F:GO:0005515; F:GO:0051015; F:GO:0140444; C:GO:0005634; C:GO:0005635; C:GO:0005737; C:GO:0005739; C:GO:0005925; C:GO:0016021; C:GO:0016529; C:GO:0030016; C:GO:0030018; C:GO:0031258; C:GO:0031527; C:GO:0031965; C:GO:0031981; C:GO:0034993; C:GO:0045111	P:nuclear migration; P:nucleokinesis involved in cell motility in cerebral cortex radial glia guided migration; P:positive regulation of cell migration; P:nuclear migration along microfilament; P:centrosome localization; P:regulation of cilium assembly; F:actin binding; F:protein binding; F:actin filament binding; F:cytoskeleton-nuclear membrane anchor activity; C:nucleus; C:nuclear envelope; C:c…
ENSOARG00000004985	HNRNPU	6528	-0.307913	0.074748	Yes	heterogeneous nuclear ribonucleoprotein U [Source:NCBI gene (formerly Entrezgene);Acc:101107118]	41	P:GO:0001525; P:GO:0001570; P:GO:0001763; P:GO:0001843; P:GO:0006298; P:GO:0006355; P:GO:0006368; P:GO:0010452; P:GO:0010468; P:GO:0010569; P:GO:0010793; P:GO:0018023; P:GO:0018026; P:GO:0030900; P:GO:0032465; P:GO:0032727; P:GO:0034340; P:GO:0034728; P:GO:0034968; P:GO:0035441; P:GO:0035987; P:GO:0048332; P:GO:0048568; P:GO:0048701; P:GO:0048863; P:GO:0048864; P:GO:0051607; P:GO:0060039; P:GO:00…	P:angiogenesis; P:vasculogenesis; P:morphogenesis of a branching structure; P:neural tube closure; P:mismatch repair; P:regulation of transcription, DNA-templated; P:transcription elongation from RNA polymerase II promoter; P:histone H3-K36 methylation; P:regulation of gene expression; P:regulation of double-strand break repair via homologous recombination; P:regulation of mRNA export from nucleu…
ENSOARG00000008518	HOOK1	466	0.816624	-0.009145	Yes	hook microtubule tethering protein 1 [Source:NCBI gene (formerly Entrezgene);Acc:101104698]	23	P:GO:0001764; P:GO:0007020; P:GO:0007405; P:GO:0021987; P:GO:0030154; P:GO:0030900; P:GO:0031023; P:GO:0047496; P:GO:0051298; P:GO:2000574; F:GO:0008017; F:GO:0042802; C:GO:0000775; C:GO:0000776; C:GO:0000776; C:GO:0005737; C:GO:0005813; C:GO:0005815; C:GO:0005819; C:GO:0005856; C:GO:0005874; C:GO:0031616; C:GO:0045202	P:neuron migration; P:microtubule nucleation; P:neuroblast proliferation; P:cerebral cortex development; P:cell differentiation; P:forebrain development; P:microtubule organizing center organization; P:vesicle transport along microtubule; P:centrosome duplication; P:regulation of microtubule motor activity; F:microtubule binding; F:identical protein binding; C:chromosome, centromeric region; C:ki…
ENSOARG00000010967	HOOK2	869	0.512929	-0.012525	Yes	hook microtubule tethering protein 2 [Source:NCBI gene (formerly Entrezgene);Acc:101106005]	21	P:GO:0000226; P:GO:0006914; P:GO:0008625; P:GO:0032436; P:GO:0035020; P:GO:1902524; F:GO:0008017; F:GO:0031625; F:GO:0048487; F:GO:0050811; C:GO:0000421; C:GO:0005764; C:GO:0005776; C:GO:0005790; C:GO:0005794; C:GO:0005875; C:GO:0005886; C:GO:0005930; C:GO:0015629; C:GO:0016020; C:GO:0097225	P:microtubule cytoskeleton organization; P:autophagy; P:extrinsic apoptotic signaling pathway via death domain receptors; P:positive regulation of proteasomal ubiquitin-dependent protein catabolic process; P:regulation of Rac protein signal transduction; P:positive regulation of protein K48-linked ubiquitination; F:microtubule binding; F:ubiquitin protein ligase binding; F:beta-tubulin binding; F…
ENSOARG00000003589	HOOK3	4898	-0.161274	0.045979	Yes	hook microtubule tethering protein 3 [Source:NCBI gene (formerly Entrezgene);Acc:101123347]	50	P:GO:0000132; P:GO:0001578; P:GO:0030513; P:GO:0030953; P:GO:0031116; P:GO:0032388; P:GO:0045618; P:GO:0051798; P:GO:0051984; P:GO:0055048; P:GO:0060236; P:GO:0090235; P:GO:1902365; P:GO:1902846; P:GO:1904778; P:GO:1905820; P:GO:1905832; F:GO:0008017; F:GO:0008022; F:GO:0015631; F:GO:0019904; F:GO:0035091; F:GO:0044877; F:GO:0051010; F:GO:0051011; F:GO:0070840; F:GO:0097718; C:GO:0000139; C:GO:00…	P:establishment of mitotic spindle orientation; P:microtubule bundle formation; P:positive regulation of BMP signaling pathway; P:astral microtubule organization; P:positive regulation of microtubule polymerization; P:positive regulation of intracellular transport; P:positive regulation of keratinocyte differentiation; P:positive regulation of hair follicle development; P:positive regulation of c…
ENSOARG00000014115	HTT	1588	0.240251	-0.009249	Yes	huntingtin [Source:NCBI gene (formerly Entrezgene);Acc:100216476]	9	P:GO:0007026; P:GO:0031175; P:GO:0046785; F:GO:0008017; F:GO:0015631; C:GO:0005634; C:GO:0005654; C:GO:0005737; C:GO:0005829	P:negative regulation of microtubule depolymerization; P:neuron projection development; P:microtubule polymerization; F:microtubule binding; F:tubulin binding; C:nucleus; C:nucleoplasm; C:cytoplasm; C:cytosol
ENSOARG00000015834	IFT140	6933	-0.350096	0.071189	Yes	intraflagellar transport 140 [Source:NCBI gene (formerly Entrezgene);Acc:101109504]	16	P:GO:0000281; P:GO:0001578; P:GO:0007018; P:GO:0032465; P:GO:0061952; F:GO:0003777; F:GO:0005524; F:GO:0008017; F:GO:0019901; C:GO:0005654; C:GO:0005794; C:GO:0005819; C:GO:0005874; C:GO:0030496; C:GO:0032154; C:GO:0045171	P:mitotic cytokinesis; P:microtubule bundle formation; P:microtubule-based movement; P:regulation of cytokinesis; P:midbody abscission; F:microtubule motor activity; F:ATP binding; F:microtubule binding; F:protein kinase binding; C:nucleoplasm; C:Golgi apparatus; C:spindle; C:microtubule; C:midbody; C:cleavage furrow; C:intercellular bridge
ENSOARG00000003351	IFT52	7644	-0.435764	0.083966	Yes	intraflagellar transport 52 [Source:NCBI gene (formerly Entrezgene);Acc:101107376]	15	P:GO:0007018; P:GO:0090307; F:GO:0000166; F:GO:0003774; F:GO:0003777; F:GO:0005524; F:GO:0008017; F:GO:0031267; F:GO:0120170; F:GO:1990939; C:GO:0005813; C:GO:0005874; C:GO:0005929; C:GO:0015630; C:GO:0016939	P:microtubule-based movement; P:mitotic spindle assembly; F:nucleotide binding; F:motor activity; F:microtubule motor activity; F:ATP binding; F:microtubule binding; F:small GTPase binding; F:intraciliary transport particle B binding; F:ATP-dependent microtubule motor activity; C:centrosome; C:microtubule; C:cilium; C:microtubule cytoskeleton; C:kinesin II complex
ENSOARG00000014545	IFT74	3815	-0.0671	0.025006	Yes	intraflagellar transport 74 [Source:NCBI gene (formerly Entrezgene);Acc:101110029]	11	P:GO:0006811; P:GO:0006814; P:GO:0030317; P:GO:0048240; P:GO:0055085; F:GO:0005216; F:GO:0005245; C:GO:0001669; C:GO:0005783; C:GO:0016020; C:GO:0036128	P:ion transport; P:sodium ion transport; P:flagellated sperm motility; P:sperm capacitation; P:transmembrane transport; F:ion channel activity; F:voltage-gated calcium channel activity; C:acrosomal vesicle; C:endoplasmic reticulum; C:membrane; C:CatSper complex
ENSOARG00000020323	INO80	7485	-0.419223	0.089511	Yes	INO80 complex ATPase subunit [Source:NCBI gene (formerly Entrezgene);Acc:101112063]	10	P:GO:0000226; P:GO:0000281; P:GO:0040001; F:GO:0003677; F:GO:0008017; C:GO:0005634; C:GO:0005730; C:GO:0005737; C:GO:0005819; C:GO:0005874	P:microtubule cytoskeleton organization; P:mitotic cytokinesis; P:establishment of mitotic spindle localization; F:DNA binding; F:microtubule binding; C:nucleus; C:nucleolus; C:cytoplasm; C:spindle; C:microtubule
ENSOARG00000020263	IQCG	7004	-0.359634	0.071378	Yes	IQ motif containing G [Source:NCBI gene (formerly Entrezgene);Acc:101119097]	24	P:GO:0000070; P:GO:0000724; P:GO:0006281; P:GO:0006302; P:GO:0006338; P:GO:0006351; P:GO:0010571; P:GO:0030307; P:GO:0034644; P:GO:0045944; P:GO:0051225; P:GO:0070914; P:GO:0071479; P:GO:2000045; F:GO:0003677; F:GO:0005524; F:GO:0008094; F:GO:0016887; F:GO:0043014; C:GO:0005634; C:GO:0005654; C:GO:0005829; C:GO:0016604; C:GO:0031011	P:mitotic sister chromatid segregation; P:double-strand break repair via homologous recombination; P:DNA repair; P:double-strand break repair; P:chromatin remodeling; P:transcription, DNA-templated; P:positive regulation of nuclear cell cycle DNA replication; P:positive regulation of cell growth; P:cellular response to UV; P:positive regulation of transcription by RNA polymerase II; P:spindle ass…
ENSOARG00000018791	JHY	7743	-0.450163	0.088219	Yes	junctional cadherin complex regulator [Source:NCBI gene (formerly Entrezgene);Acc:101112344]	9	P:GO:0007010; P:GO:0007017; F:GO:0000166; F:GO:0003924; F:GO:0005200; F:GO:0005525; C:GO:0005737; C:GO:0005856; C:GO:0005874	P:cytoskeleton organization; P:microtubule-based process; F:nucleotide binding; F:GTPase activity; F:structural constituent of cytoskeleton; F:GTP binding; C:cytoplasm; C:cytoskeleton; C:microtubule
ENSOARG00000018523	KAT2A	424	0.855378	-0.011947	Yes	lysine acetyltransferase 2A [Source:NCBI gene (formerly Entrezgene);Acc:101109985]	8	P:GO:0000132; P:GO:0046604; P:GO:1904780; F:GO:0005515; C:GO:0005654; C:GO:0005829; C:GO:0005886; C:GO:0045111	P:establishment of mitotic spindle orientation; P:positive regulation of mitotic centrosome separation; P:negative regulation of protein localization to centrosome; F:protein binding; C:nucleoplasm; C:cytosol; C:plasma membrane; C:intermediate filament cytoskeleton
ENSOARG00000015796	KAT2B	5053	-0.175398	0.056163	Yes	lysine acetyltransferase 2B [Source:NCBI gene (formerly Entrezgene);Acc:101115756]	52	P:GO:0001934; P:GO:0006468; P:GO:0006939; P:GO:0007165; P:GO:0007249; P:GO:0007266; P:GO:0010595; P:GO:0010628; P:GO:0010825; P:GO:0016310; P:GO:0016525; P:GO:0018105; P:GO:0018107; P:GO:0030036; P:GO:0030335; P:GO:0030866; P:GO:0032956; P:GO:0035509; P:GO:0035556; P:GO:0039694; P:GO:0045019; P:GO:0045616; P:GO:0051298; P:GO:0051496; P:GO:0071394; P:GO:0072659; P:GO:0150033; P:GO:1902004; P:GO:19…	P:positive regulation of protein phosphorylation; P:protein phosphorylation; P:smooth muscle contraction; P:signal transduction; P:I-kappaB kinase/NF-kappaB signaling; P:Rho protein signal transduction; P:positive regulation of endothelial cell migration; P:positive regulation of gene expression; P:positive regulation of centrosome duplication; P:phosphorylation; P:negative regulation of angiogen…
ENSOARG00000002782	KATNA1	1795	0.196852	-0.00375	Yes	katanin catalytic subunit A1 [Source:NCBI gene (formerly Entrezgene);Acc:101122604]	21	P:GO:0000082; P:GO:0007052; P:GO:0007059; P:GO:0007088; P:GO:0050790; P:GO:0051225; F:GO:0003682; F:GO:0005085; F:GO:0031267; F:GO:0031491; F:GO:0031492; F:GO:0042393; F:GO:0043199; F:GO:0046982; C:GO:0000785; C:GO:0000794; C:GO:0005634; C:GO:0005654; C:GO:0005737; C:GO:0031965; C:GO:0032991	P:G1/S transition of mitotic cell cycle; P:mitotic spindle organization; P:chromosome segregation; P:regulation of mitotic nuclear division; P:regulation of catalytic activity; P:spindle assembly; F:chromatin binding; F:guanyl-nucleotide exchange factor activity; F:small GTPase binding; F:nucleosome binding; F:nucleosomal DNA binding; F:histone binding; F:sulfate binding; F:protein heterodimeriza…
ENSOARG00000011926	KATNAL1	5165	-0.184105	0.061439	Yes	katanin catalytic subunit A1 like 1 [Source:NCBI gene (formerly Entrezgene);Acc:101112580]	10	P:GO:0007099; P:GO:0032053; P:GO:0032465; P:GO:0045724; P:GO:0051298; P:GO:1902018; C:GO:0005813; C:GO:0005814; C:GO:0005815; C:GO:0032991	P:centriole replication; P:ciliary basal body organization; P:regulation of cytokinesis; P:positive regulation of cilium assembly; P:centrosome duplication; P:negative regulation of cilium assembly; C:centrosome; C:centriole; C:microtubule organizing center; C:protein-containing complex
ENSOARG00000003483	KATNAL2	5963	-0.251551	0.079551	Yes	katanin catalytic subunit A1 like 2 [Source:NCBI gene (formerly Entrezgene);Acc:101113378]	10	P:GO:0045944; P:GO:0090307; P:GO:1990830; F:GO:0000978; F:GO:0000981; F:GO:0001228; F:GO:1990837; C:GO:0005634; C:GO:0005654; C:GO:0031523	P:positive regulation of transcription by RNA polymerase II; P:mitotic spindle assembly; P:cellular response to leukemia inhibitory factor; F:RNA polymerase II cis-regulatory region sequence-specific DNA binding; F:DNA-binding transcription factor activity, RNA polymerase II-specific; F:DNA-binding transcription activator activity, RNA polymerase II-specific; F:sequence-specific double-stranded D…
ENSOARG00000000804	KATNB1	1959	0.168261	0.010013	Yes	katanin regulatory subunit B1 [Source:NCBI gene (formerly Entrezgene);Acc:101103087]	13	P:GO:0007017; P:GO:0007018; P:GO:0007030; P:GO:0045218; P:GO:0090136; F:GO:0003777; F:GO:0005524; F:GO:0008017; F:GO:0008569; C:GO:0005794; C:GO:0005813; C:GO:0005871; C:GO:0005915	P:microtubule-based process; P:microtubule-based movement; P:Golgi organization; P:zonula adherens maintenance; P:epithelial cell-cell adhesion; F:microtubule motor activity; F:ATP binding; F:microtubule binding; F:ATP-dependent microtubule motor activity, minus-end-directed; C:Golgi apparatus; C:centrosome; C:kinesin complex; C:zonula adherens
ENSOARG00000000439	KIAA0556	2697	0.053501	0.015968	Yes	KIAA0556 ortholog [Source:NCBI gene (formerly Entrezgene);Acc:101120464]	23	P:GO:0003254; P:GO:0006888; P:GO:0032527; P:GO:0042391; P:GO:0090226; P:GO:0098905; P:GO:0098909; P:GO:1900825; P:GO:1902305; P:GO:1903078; P:GO:2000010; P:GO:2000649; F:GO:0005085; F:GO:0017080; F:GO:0031267; F:GO:0044325; C:GO:0005634; C:GO:0005654; C:GO:0005737; C:GO:0005791; C:GO:0005829; C:GO:0005901; C:GO:0014704	P:regulation of membrane depolarization; P:endoplasmic reticulum to Golgi vesicle-mediated transport; P:protein exit from endoplasmic reticulum; P:regulation of membrane potential; P:regulation of microtubule nucleation by Ran protein signal transduction; P:regulation of bundle of His cell action potential; P:regulation of cardiac muscle cell action potential involved in regulation of contraction…
ENSOARG00000001510	KIAA0753	2943	0.023173	0.017952	Yes	KIAA0753 ortholog [Source:NCBI gene (formerly Entrezgene);Acc:101104412]	13	P:GO:0007052; P:GO:0045893; F:GO:0016922; F:GO:0030331; F:GO:0030374; F:GO:0035259; F:GO:0042974; F:GO:0042975; F:GO:0046965; F:GO:0046966; C:GO:0005737; C:GO:0005829; C:GO:0005856	P:mitotic spindle organization; P:positive regulation of transcription, DNA-templated; F:nuclear receptor binding; F:estrogen receptor binding; F:nuclear receptor coactivator activity; F:glucocorticoid receptor binding; F:retinoic acid receptor binding; F:peroxisome proliferator activated receptor binding; F:retinoid X receptor binding; F:thyroid hormone receptor binding; C:cytoplasm; C:cytosol; …
ENSOARG00000011127	KIF13A	3085	0.007599	0.016135	Yes	kinesin family member 13A [Source:NCBI gene (formerly Entrezgene);Acc:101112010]	7	P:GO:0008089; P:GO:0032438; P:GO:0048490; P:GO:0050885; P:GO:0070527; C:GO:0005737; C:GO:0031083	P:anterograde axonal transport; P:melanosome organization; P:anterograde synaptic vesicle transport; P:neuromuscular process controlling balance; P:platelet aggregation; C:cytoplasm; C:BLOC-1 complex
ENSOARG00000015055	KIF13B	4008	-0.084201	0.031766	Yes	kinesin family member 13B [Source:NCBI gene (formerly Entrezgene);Acc:101109076]	126	P:GO:0001774; P:GO:0001934; P:GO:0001967; P:GO:0002265; P:GO:0006378; P:GO:0006417; P:GO:0006468; P:GO:0006878; P:GO:0006897; P:GO:0006979; P:GO:0007176; P:GO:0007219; P:GO:0007399; P:GO:0007409; P:GO:0007611; P:GO:0007612; P:GO:0007617; P:GO:0007626; P:GO:0008088; P:GO:0008203; P:GO:0008285; P:GO:0008344; P:GO:0008542; P:GO:0009987; P:GO:0010466; P:GO:0010468; P:GO:0010628; P:GO:0010629; P:GO:00…	P:microglial cell activation; P:positive regulation of protein phosphorylation; P:suckling behavior; P:astrocyte activation involved in immune response; P:mRNA polyadenylation; P:regulation of translation; P:protein phosphorylation; P:cellular copper ion homeostasis; P:endocytosis; P:response to oxidative stress; P:regulation of epidermal growth factor-activated receptor activity; P:Notch signali…
ENSOARG00000004780	KIF15	7648	-0.435865	0.085801	Yes	kinesin family member 15 [Source:NCBI gene (formerly Entrezgene);Acc:101121554]	76	P:GO:0000122; P:GO:0000381; P:GO:0007346; P:GO:0009048; P:GO:0016071; P:GO:0032211; P:GO:0032922; P:GO:0033673; P:GO:0034244; P:GO:0045944; P:GO:0048255; P:GO:0051457; P:GO:0055013; P:GO:0070934; P:GO:0071385; P:GO:0090336; P:GO:0098963; P:GO:1901673; P:GO:1902275; P:GO:1902425; P:GO:1902889; P:GO:1990280; P:GO:1990830; P:GO:1990845; P:GO:2000648; P:GO:2000737; F:GO:0000978; F:GO:0000993; F:GO:00…	P:negative regulation of transcription by RNA polymerase II; P:regulation of alternative mRNA splicing, via spliceosome; P:regulation of mitotic cell cycle; P:dosage compensation by inactivation of X chromosome; P:mRNA metabolic process; P:negative regulation of telomere maintenance via telomerase; P:circadian regulation of gene expression; P:negative regulation of kinase activity; P:negative reg…
ENSOARG00000008948	KIF17	3603	-0.046727	0.026544	Yes	kinesin family member 17 [Source:NCBI gene (formerly Entrezgene);Acc:101101877]	8	P:GO:0003351; P:GO:0007018; P:GO:0021591; P:GO:0060271; F:GO:0003777; F:GO:0005524; F:GO:0008017; C:GO:0005929	P:epithelial cilium movement involved in extracellular fluid movement; P:microtubule-based movement; P:ventricular system development; P:cilium assembly; F:microtubule motor activity; F:ATP binding; F:microtubule binding; C:cilium
ENSOARG00000009389	KIF18B	8038	-0.491856	0.087984	Yes	kinesin family member 18B [Source:NCBI gene (formerly Entrezgene);Acc:101118461]	12	P:GO:0007018; P:GO:0008045; P:GO:0051028; F:GO:0003777; F:GO:0005524; F:GO:0008017; C:GO:0005737; C:GO:0035253; C:GO:0043005; C:GO:0043025; C:GO:0044295; C:GO:0150034	P:microtubule-based movement; P:motor neuron axon guidance; P:mRNA transport; F:microtubule motor activity; F:ATP binding; F:microtubule binding; C:cytoplasm; C:ciliary rootlet; C:neuron projection; C:neuronal cell body; C:axonal growth cone; C:distal axon
ENSOARG00000012762	KIF19	6170	-0.272725	0.078463	Yes	kinesin family member 19 [Source:NCBI gene (formerly Entrezgene);Acc:101106188]	14	P:GO:0000278; P:GO:0008104; P:GO:0010457; P:GO:0030997; P:GO:0033365; P:GO:0060271; P:GO:1904781; P:GO:1905515; F:GO:0008022; F:GO:0019901; F:GO:0019904; C:GO:0005813; C:GO:0005814; C:GO:0032991	P:mitotic cell cycle; P:protein localization; P:centriole-centriole cohesion; P:regulation of centriole-centriole cohesion; P:protein localization to organelle; P:cilium assembly; P:positive regulation of protein localization to centrosome; P:non-motile cilium assembly; F:protein C-terminus binding; F:protein kinase binding; F:protein domain specific binding; C:centrosome; C:centriole; C:protein-…
ENSOARG00000018367	KIF1A	1886	0.180528	0.007809	Yes	kinesin family member 1A [Source:NCBI gene (formerly Entrezgene);Acc:101103691]	55	P:GO:0000212; P:GO:0000226; P:GO:0000278; P:GO:0006468; P:GO:0007049; P:GO:0007051; P:GO:0007052; P:GO:0007057; P:GO:0007098; P:GO:0007100; P:GO:0009611; P:GO:0009948; P:GO:0010629; P:GO:0016310; P:GO:0018105; P:GO:0031647; P:GO:0032091; P:GO:0032436; P:GO:0035404; P:GO:0043066; P:GO:0051301; P:GO:0051321; P:GO:0051642; P:GO:0071539; P:GO:0097421; P:GO:1900195; P:GO:1990138; F:GO:0000166; F:GO:00…	P:meiotic spindle organization; P:microtubule cytoskeleton organization; P:mitotic cell cycle; P:protein phosphorylation; P:cell cycle; P:spindle organization; P:mitotic spindle organization; P:spindle assembly involved in female meiosis I; P:centrosome cycle; P:mitotic centrosome separation; P:response to wounding; P:anterior/posterior axis specification; P:negative regulation of gene expression…
ENSOARG00000005770	KIF1B	1714	0.213754	-0.005234	Yes	kinesin family member 1B [Source:NCBI gene (formerly Entrezgene);Acc:101115220]	7	P:GO:0000724; P:GO:0007051; P:GO:2001033; F:GO:0003684; C:GO:0000922; C:GO:0005813; C:GO:0090734	P:double-strand break repair via homologous recombination; P:spindle organization; P:negative regulation of double-strand break repair via nonhomologous end joining; F:damaged DNA binding; C:spindle pole; C:centrosome; C:site of DNA damage
ENSOARG00000015873	KIF20A	7358	-0.403482	0.078999	Yes	kinesin family member 20A [Source:NCBI gene (formerly Entrezgene);Acc:101109352]	8	P:GO:0007051; P:GO:0007099; P:GO:0033566; P:GO:1904779; F:GO:0005515; F:GO:0042802; C:GO:0005813; C:GO:0034451	P:spindle organization; P:centriole replication; P:gamma-tubulin complex localization; P:regulation of protein localization to centrosome; F:protein binding; F:identical protein binding; C:centrosome; C:centriolar satellite
ENSOARG00000015503	KIF20B	958	0.466769	-0.013957	Yes	kinesin family member 20B [Source:NCBI gene (formerly Entrezgene);Acc:101122564]	9	P:GO:0001895; P:GO:0007099; P:GO:0008283; P:GO:0060271; F:GO:0005515; C:GO:0000922; C:GO:0005813; C:GO:0005814; C:GO:0036064	P:retina homeostasis; P:centriole replication; P:cell population proliferation; P:cilium assembly; F:protein binding; C:spindle pole; C:centrosome; C:centriole; C:ciliary basal body
ENSOARG00000017121	KIF21B	3185	-0.002566	0.020298	Yes	kinesin family member 21B [Source:NCBI gene (formerly Entrezgene);Acc:101108506]	3	P:GO:0035082; P:GO:0060294; F:GO:0005515	P:axoneme assembly; P:cilium movement involved in cell motility; F:protein binding
ENSOARG00000005591	KIF22	2811	0.038311	0.014478	Yes	kinesin family member 22 [Source:NCBI gene (formerly Entrezgene);Acc:101120211]	11	P:GO:0022011; P:GO:0035023; P:GO:0051298; P:GO:0051496; P:GO:0090307; P:GO:0090630; F:GO:0005085; F:GO:0005515; F:GO:0019894; C:GO:0005813; C:GO:0005829	P:myelination in peripheral nervous system; P:regulation of Rho protein signal transduction; P:centrosome duplication; P:positive regulation of stress fiber assembly; P:mitotic spindle assembly; P:activation of GTPase activity; F:guanyl-nucleotide exchange factor activity; F:protein binding; F:kinesin binding; C:centrosome; C:cytosol
ENSOARG00000018647	KIF23	5333	-0.197013	0.063866	Yes	kinesin family member 23 [Source:NCBI gene (formerly Entrezgene);Acc:101114023]	8	P:GO:0007098; C:GO:0005654; C:GO:0005794; C:GO:0005813; C:GO:0005819; C:GO:0030496; C:GO:0043231; C:GO:0072686	P:centrosome cycle; C:nucleoplasm; C:Golgi apparatus; C:centrosome; C:spindle; C:midbody; C:intracellular membrane-bounded organelle; C:mitotic spindle
ENSOARG00000009318	KIF24	2651	0.059997	0.015721	Yes	kinesin family member 24 [Source:NCBI gene (formerly Entrezgene);Acc:101123527]	17	P:GO:0000278; P:GO:0007018; P:GO:0007019; P:GO:0051302; F:GO:0003774; F:GO:0003777; F:GO:0005524; F:GO:0008017; F:GO:0019894; C:GO:0000235; C:GO:0005634; C:GO:0005654; C:GO:0005737; C:GO:0005829; C:GO:0016604; C:GO:0035371; C:GO:1990752	P:mitotic cell cycle; P:microtubule-based movement; P:microtubule depolymerization; P:regulation of cell division; F:motor activity; F:microtubule motor activity; F:ATP binding; F:microtubule binding; F:kinesin binding; C:astral microtubule; C:nucleus; C:nucleoplasm; C:cytoplasm; C:cytosol; C:nuclear body; C:microtubule plus-end; C:microtubule end
ENSOARG00000008971	KIF27	5829	-0.239463	0.080647	Yes	kinesin family member 27 [Source:NCBI gene (formerly Entrezgene);Acc:101118416]	19	P:GO:0001701; P:GO:0001947; P:GO:0007389; P:GO:0007420; P:GO:0008589; P:GO:0016485; P:GO:0021915; P:GO:0021997; P:GO:0030162; P:GO:0030326; P:GO:0042733; P:GO:0060271; P:GO:0061511; P:GO:0071539; P:GO:1905515; C:GO:0005813; C:GO:0005814; C:GO:0034451; C:GO:0036064	P:in utero embryonic development; P:heart looping; P:pattern specification process; P:brain development; P:regulation of smoothened signaling pathway; P:protein processing; P:neural tube development; P:neural plate axis specification; P:regulation of proteolysis; P:embryonic limb morphogenesis; P:embryonic digit morphogenesis; P:cilium assembly; P:centriole elongation; P:protein localization to c…
ENSOARG00000006919	KIF2A	7948	-0.4792	0.087312	Yes	kinesin family member 2A [Source:NCBI gene (formerly Entrezgene);Acc:101107307]	9	P:GO:0007010; P:GO:0007017; F:GO:0000166; F:GO:0003924; F:GO:0005200; F:GO:0005525; C:GO:0005737; C:GO:0005856; C:GO:0005874	P:cytoskeleton organization; P:microtubule-based process; F:nucleotide binding; F:GTPase activity; F:structural constituent of cytoskeleton; F:GTP binding; C:cytoplasm; C:cytoskeleton; C:microtubule
ENSOARG00000013605	KIF2B	5172	-0.184656	0.063004	Yes	kinesin family member 2B [Source:NCBI gene (formerly Entrezgene);Acc:101117942]	56	P:GO:0002011; P:GO:0006509; P:GO:0010470; P:GO:0010717; P:GO:0014044; P:GO:0019048; P:GO:0021682; P:GO:0022011; P:GO:0030336; P:GO:0034453; P:GO:0043409; P:GO:0046718; P:GO:0050807; P:GO:0051898; P:GO:0060441; P:GO:0060445; P:GO:0071679; P:GO:0071711; P:GO:0098696; P:GO:0098942; P:GO:1904261; F:GO:0001618; F:GO:0002162; F:GO:0003779; F:GO:0005509; F:GO:0008307; F:GO:0015631; F:GO:0017166; F:GO:00…	P:morphogenesis of an epithelial sheet; P:membrane protein ectodomain proteolysis; P:regulation of gastrulation; P:regulation of epithelial to mesenchymal transition; P:Schwann cell development; P:modulation by virus of host process; P:nerve maturation; P:myelination in peripheral nervous system; P:negative regulation of cell migration; P:microtubule anchoring; P:negative regulation of MAPK casca…
ENSOARG00000001102	KIF2C	5756	-0.232882	0.076248	Yes	kinesin family member 2C [Source:NCBI gene (formerly Entrezgene);Acc:101117203]	16	P:GO:0001764; P:GO:0007010; P:GO:0007017; P:GO:0050804; P:GO:1902669; P:GO:1990403; F:GO:0000166; F:GO:0003924; F:GO:0005200; F:GO:0005525; F:GO:0046982; C:GO:0005737; C:GO:0005856; C:GO:0005874; C:GO:0015630; C:GO:0098685	P:neuron migration; P:cytoskeleton organization; P:microtubule-based process; P:modulation of chemical synaptic transmission; P:positive regulation of axon guidance; P:embryonic brain development; F:nucleotide binding; F:GTPase activity; F:structural constituent of cytoskeleton; F:GTP binding; F:protein heterodimerization activity; C:cytoplasm; C:cytoskeleton; C:microtubule; C:microtubule cytoske…
ENSOARG00000014844	KIF3A	2809	0.038509	0.012463	Yes	kinesin family member 3A [Source:NCBI gene (formerly Entrezgene);Acc:101122522]	20	P:GO:0007010; P:GO:0007017; P:GO:0007411; P:GO:0038007; F:GO:0000166; F:GO:0003924; F:GO:0005200; F:GO:0005525; F:GO:1990890; C:GO:0005737; C:GO:0005856; C:GO:0005874; C:GO:0015630; C:GO:0030027; C:GO:0030175; C:GO:0030424; C:GO:0030425; C:GO:0030426; C:GO:0043025; C:GO:0071944	P:cytoskeleton organization; P:microtubule-based process; P:axon guidance; P:netrin-activated signaling pathway; F:nucleotide binding; F:GTPase activity; F:structural constituent of cytoskeleton; F:GTP binding; F:netrin receptor binding; C:cytoplasm; C:cytoskeleton; C:microtubule; C:microtubule cytoskeleton; C:lamellipodium; C:filopodium; C:axon; C:dendrite; C:growth cone; C:neuronal cell body; C…
ENSOARG00000003470	KIF3B	2150	0.136614	0.008172	Yes	kinesin family member 3B [Source:NCBI gene (formerly Entrezgene);Acc:101104261]	13	P:GO:0051013; F:GO:0000166; F:GO:0005515; F:GO:0005524; F:GO:0008017; F:GO:0008568; F:GO:0016853; F:GO:0016887; C:GO:0000922; C:GO:0005737; C:GO:0005819; C:GO:0005856; C:GO:0005874	P:microtubule severing; F:nucleotide binding; F:protein binding; F:ATP binding; F:microtubule binding; F:microtubule-severing ATPase activity; F:isomerase activity; F:ATPase; C:spindle pole; C:cytoplasm; C:spindle; C:cytoskeleton; C:microtubule
ENSOARG00000015491	KIF4A	8030	-0.490517	0.08651	Yes	kinesin family member 4A [Source:NCBI gene (formerly Entrezgene);Acc:101123442]	33	P:GO:0001843; P:GO:0007018; P:GO:0007088; P:GO:0008284; P:GO:0032467; P:GO:0035372; P:GO:0048812; P:GO:0070201; P:GO:0090316; P:GO:1903438; P:GO:2000114; P:GO:2001222; P:GO:2001224; F:GO:0003777; F:GO:0005524; F:GO:0008017; F:GO:0008574; F:GO:0042803; F:GO:0050699; C:GO:0005634; C:GO:0005654; C:GO:0005730; C:GO:0005737; C:GO:0005813; C:GO:0005829; C:GO:0015630; C:GO:0030496; C:GO:0045171; C:GO:00…	P:neural tube closure; P:microtubule-based movement; P:regulation of mitotic nuclear division; P:positive regulation of cell population proliferation; P:positive regulation of cytokinesis; P:protein localization to microtubule; P:neuron projection morphogenesis; P:regulation of establishment of protein localization; P:positive regulation of intracellular protein transport; P:positive regulation o…
ENSOARG00000006131	KIF5A	2980	0.018929	0.01901	Yes	kinesin family member 5A [Source:NCBI gene (formerly Entrezgene);Acc:101119383]	21	P:GO:0003341; P:GO:0003351; P:GO:0008584; P:GO:0030317; P:GO:0036158; P:GO:0036159; P:GO:0043393; P:GO:0044458; P:GO:0051649; P:GO:0060287; P:GO:0061458; P:GO:0061512; P:GO:0070286; P:GO:0090660; P:GO:0120229; F:GO:0005515; C:GO:0005576; C:GO:0005737; C:GO:0005829; C:GO:0005929; C:GO:0090651	P:cilium movement; P:epithelial cilium movement involved in extracellular fluid movement; P:male gonad development; P:flagellated sperm motility; P:outer dynein arm assembly; P:inner dynein arm assembly; P:regulation of protein binding; P:motile cilium assembly; P:establishment of localization in cell; P:epithelial cilium movement involved in determination of left/right asymmetry; P:reproductive …
ENSOARG00000009508	KIF5C	1853	0.184597	0.004196	Yes	kinesin family member 5C [Source:NCBI gene (formerly Entrezgene);Acc:101113663]	11	P:GO:0003341; P:GO:0006457; P:GO:0036158; P:GO:0036159; P:GO:0044458; P:GO:0061512; P:GO:1905505; F:GO:0044183; F:GO:0060090; C:GO:0005737; C:GO:0016324	P:cilium movement; P:protein folding; P:outer dynein arm assembly; P:inner dynein arm assembly; P:motile cilium assembly; P:protein localization to cilium; P:positive regulation of motile cilium assembly; F:protein folding chaperone; F:molecular adaptor activity; C:cytoplasm; C:apical plasma membrane
ENSOARG00000016687	KIF6	5187	-0.185777	0.063848	Yes	kinesin family member 6 [Source:NCBI gene (formerly Entrezgene);Acc:101106209]	6	P:GO:0007017; C:GO:0005737; C:GO:0005856; C:GO:0005874; C:GO:0005875; C:GO:0030286	P:microtubule-based process; C:cytoplasm; C:cytoskeleton; C:microtubule; C:microtubule associated complex; C:dynein complex
ENSOARG00000004598	KIF9	3918	-0.074991	0.031093	Yes	kinesin family member 9 [Source:NCBI gene (formerly Entrezgene);Acc:101113963]	22	P:GO:0000122; P:GO:0006306; P:GO:0007049; P:GO:0010468; P:GO:0010628; P:GO:0031110; P:GO:0051301; P:GO:0051571; P:GO:0051573; F:GO:0003714; F:GO:0003886; F:GO:0005515; F:GO:0008017; F:GO:0008168; F:GO:0009008; F:GO:0051010; C:GO:0005634; C:GO:0005654; C:GO:0005737; C:GO:0005815; C:GO:0005856; C:GO:0005874	P:negative regulation of transcription by RNA polymerase II; P:DNA methylation; P:cell cycle; P:regulation of gene expression; P:positive regulation of gene expression; P:regulation of microtubule polymerization or depolymerization; P:cell division; P:positive regulation of histone H3-K4 methylation; P:negative regulation of histone H3-K9 methylation; F:transcription corepressor activity; F:DNA (…
ENSOARG00000011666	KIFAP3	6658	-0.320424	0.071817	Yes	kinesin associated protein 3 [Source:NCBI gene (formerly Entrezgene);Acc:101102827]	23	P:GO:0007098; P:GO:0008104; P:GO:0010457; P:GO:0010669; P:GO:0032053; P:GO:0033365; P:GO:0045494; P:GO:0045724; P:GO:0051656; P:GO:1903566; F:GO:0003779; F:GO:0005198; F:GO:0005200; F:GO:0019894; C:GO:0001917; C:GO:0005813; C:GO:0005814; C:GO:0005829; C:GO:0005886; C:GO:0015629; C:GO:0035253; C:GO:0097729; C:GO:0120219	P:centrosome cycle; P:protein localization; P:centriole-centriole cohesion; P:epithelial structure maintenance; P:ciliary basal body organization; P:protein localization to organelle; P:photoreceptor cell maintenance; P:positive regulation of cilium assembly; P:establishment of organelle localization; P:positive regulation of protein localization to cilium; F:actin binding; F:structural molecule …
ENSOARG00000013059	KIFC2	1644	0.229162	-0.007708	Yes	kinesin family member C2 [Source:NCBI gene (formerly Entrezgene);Acc:101107533]	10	P:GO:0003356; P:GO:0007288; P:GO:0030030; P:GO:1901317; C:GO:0005737; C:GO:0005856; C:GO:0005929; C:GO:0005930; C:GO:0036064; C:GO:0042995	P:regulation of cilium beat frequency; P:sperm axoneme assembly; P:cell projection organization; P:regulation of flagellated sperm motility; C:cytoplasm; C:cytoskeleton; C:cilium; C:axoneme; C:ciliary basal body; C:cell projection
ENSOARG00000000878	KIFC3	1840	0.187098	-0.001219	Yes	kinesin family member C3 [Source:NCBI gene (formerly Entrezgene);Acc:101103342]	19	P:GO:0007018; P:GO:0007019; P:GO:0007080; P:GO:0030951; P:GO:0051310; P:GO:0051315; P:GO:0051983; F:GO:0000166; F:GO:0003774; F:GO:0003777; F:GO:0005524; F:GO:0008017; F:GO:0051010; F:GO:1990939; C:GO:0000775; C:GO:0000776; C:GO:0005874; C:GO:0015630; C:GO:0035371	P:microtubule-based movement; P:microtubule depolymerization; P:mitotic metaphase plate congression; P:establishment or maintenance of microtubule cytoskeleton polarity; P:metaphase plate congression; P:attachment of mitotic spindle microtubules to kinetochore; P:regulation of chromosome segregation; F:nucleotide binding; F:motor activity; F:microtubule motor activity; F:ATP binding; F:microtubul…
ENSOARG00000004116	KIZ	4734	-0.147615	0.043192	Yes	kizuna centrosomal protein [Source:NCBI gene (formerly Entrezgene);Acc:101102003]	3	P:GO:0003341; P:GO:0007368; P:GO:0060271	P:cilium movement; P:determination of left/right symmetry; P:cilium assembly
ENSOARG00000009796	KLC3	2216	0.123688	0.015398	Yes	kinesin light chain 3 [Source:NCBI gene (formerly Entrezgene);Acc:101116082]	14	P:GO:0035721; P:GO:0042073; P:GO:0048704; P:GO:0060271; F:GO:0005515; F:GO:0045503; F:GO:0045504; C:GO:0000242; C:GO:0000922; C:GO:0005813; C:GO:0005868; C:GO:0005929; C:GO:0031021; C:GO:0097546	P:intraciliary retrograde transport; P:intraciliary transport; P:embryonic skeletal system morphogenesis; P:cilium assembly; F:protein binding; F:dynein light chain binding; F:dynein heavy chain binding; C:pericentriolar material; C:spindle pole; C:centrosome; C:cytoplasmic dynein complex; C:cilium; C:interphase microtubule organizing center; C:ciliary base
ENSOARG00000020216	KNSTRN	1424	0.283419	-0.018622	Yes	kinetochore localized astrin (SPAG5) binding protein [Source:HGNC Symbol;Acc:HGNC:30767]	8	P:GO:0007018; P:GO:0060285; F:GO:0003777; F:GO:0005524; F:GO:0008569; F:GO:0016887; C:GO:0005858; C:GO:0030286	P:microtubule-based movement; P:cilium-dependent cell motility; F:microtubule motor activity; F:ATP binding; F:ATP-dependent microtubule motor activity, minus-end-directed; F:ATPase; C:axonemal dynein complex; C:dynein complex
ENSOARG00000021096	KTN1	735	0.591723	-0.013624	Yes	kinectin 1 [Source:NCBI gene (formerly Entrezgene);Acc:101119479]
ENSOARG00000008215	LAMP1	4965	-0.166922	0.050919	Yes	lysosomal associated membrane protein 1 [Source:NCBI gene (formerly Entrezgene);Acc:101119403]	13	P:GO:0010826; P:GO:0030433; P:GO:0060271; F:GO:0031005; F:GO:0051082; C:GO:0005789; C:GO:0005813; C:GO:0016020; C:GO:0016021; C:GO:0030659; C:GO:0035869; C:GO:0036038; C:GO:0060170	P:negative regulation of centrosome duplication; P:ubiquitin-dependent ERAD pathway; P:cilium assembly; F:filamin binding; F:unfolded protein binding; C:endoplasmic reticulum membrane; C:centrosome; C:membrane; C:integral component of membrane; C:cytoplasmic vesicle membrane; C:ciliary transition zone; C:MKS complex; C:ciliary membrane
ENSOARG00000009784	LIMK2	7255	-0.39016	0.075107	Yes	LIM domain kinase 2 [Source:NCBI gene (formerly Entrezgene);Acc:101114815]	11	P:GO:0008088; F:GO:0005515; F:GO:0008017; F:GO:0019894; C:GO:0005737; C:GO:0005856; C:GO:0005871; C:GO:0005874; C:GO:0031514; C:GO:0035253; C:GO:0043005	P:axo-dendritic transport; F:protein binding; F:microtubule binding; F:kinesin binding; C:cytoplasm; C:cytoskeleton; C:kinesin complex; C:microtubule; C:motile cilium; C:ciliary rootlet; C:neuron projection
ENSOARG00000005489	LMNA	2903	0.02724	0.017166	Yes	lamin A/C [Source:NCBI gene (formerly Entrezgene);Acc:101107924]	17	P:GO:0007010; P:GO:0007017; P:GO:0031115; F:GO:0000166; F:GO:0003924; F:GO:0005200; F:GO:0005509; F:GO:0005525; C:GO:0005737; C:GO:0005856; C:GO:0005874; C:GO:0005929; C:GO:0005930; C:GO:0033269; C:GO:0042995; C:GO:0043025; C:GO:0043209	P:cytoskeleton organization; P:microtubule-based process; P:negative regulation of microtubule polymerization; F:nucleotide binding; F:GTPase activity; F:structural constituent of cytoskeleton; F:calcium ion binding; F:GTP binding; C:cytoplasm; C:cytoskeleton; C:microtubule; C:cilium; C:axoneme; C:internode region of axon; C:cell projection; C:neuronal cell body; C:myelin sheath
ENSOARG00000019620	LOC101104041	5382	-0.20138	0.068232	Yes	tetratricopeptide repeat protein 30A [Source:NCBI gene (formerly Entrezgene);Acc:101104041]	3	P:GO:0000226; C:GO:0005829; C:GO:0015630	P:microtubule cytoskeleton organization; C:cytosol; C:microtubule cytoskeleton
ENSOARG00000020032	LOC101116286	683	0.627764	-0.013329	Yes	tubulin alpha-1D chain [Source:NCBI gene (formerly Entrezgene);Acc:101116286]	8	P:GO:0001932; P:GO:0030317; P:GO:0044782; P:GO:0048240; P:GO:0061512; C:GO:0005737; C:GO:0097228; C:GO:0097598	P:regulation of protein phosphorylation; P:flagellated sperm motility; P:cilium organization; P:sperm capacitation; P:protein localization to cilium; C:cytoplasm; C:sperm principal piece; C:sperm cytoplasmic droplet
ENSOARG00000006372	LRRC6	5082	-0.17777	0.055745	Yes	leucine rich repeat containing 6 [Source:NCBI gene (formerly Entrezgene);Acc:101102570]	14	P:GO:0003356; P:GO:0007288; P:GO:0007420; P:GO:0030317; P:GO:0044458; P:GO:0090660; P:GO:0120197; F:GO:0005515; C:GO:0005576; C:GO:0005737; C:GO:0005856; C:GO:0005930; C:GO:0042995; C:GO:0097729	P:regulation of cilium beat frequency; P:sperm axoneme assembly; P:brain development; P:flagellated sperm motility; P:motile cilium assembly; P:cerebrospinal fluid circulation; P:mucociliary clearance; F:protein binding; C:extracellular region; C:cytoplasm; C:cytoskeleton; C:axoneme; C:cell projection; C:9+2 motile cilium
ENSOARG00000004475	LSM14A	6363	-0.291332	0.072051	Yes	LSM14A mRNA processing body assembly factor [Source:NCBI gene (formerly Entrezgene);Acc:101111736]	3	P:GO:0034453; F:GO:0008017; C:GO:0005813	P:microtubule anchoring; F:microtubule binding; C:centrosome
ENSOARG00000005188	MAP1B	2744	0.046433	0.013928	Yes	microtubule associated protein 1B [Source:NCBI gene (formerly Entrezgene);Acc:101116509]	19	P:GO:0001934; P:GO:0010828; P:GO:0018230; P:GO:0031115; P:GO:0043065; P:GO:0044091; P:GO:0045444; P:GO:0045807; P:GO:0098840; P:GO:1903078; F:GO:0005515; F:GO:0008017; F:GO:0035594; C:GO:0005802; C:GO:0005886; C:GO:0031901; C:GO:0032588; C:GO:0045121; C:GO:0055038	P:positive regulation of protein phosphorylation; P:positive regulation of glucose transmembrane transport; P:peptidyl-L-cysteine S-palmitoylation; P:negative regulation of microtubule polymerization; P:positive regulation of apoptotic process; P:membrane biogenesis; P:fat cell differentiation; P:positive regulation of endocytosis; P:protein transport along microtubule; P:positive regulation of p…
ENSOARG00000015551	MAP1S	4040	-0.086518	0.033274	Yes	microtubule associated protein 1S [Source:NCBI gene (formerly Entrezgene);Acc:101113329]	47	P:GO:0006338; P:GO:0006355; P:GO:0006473; P:GO:0008285; P:GO:0010835; P:GO:0016573; P:GO:0018076; P:GO:0018215; P:GO:0018393; P:GO:0018394; P:GO:0032869; P:GO:0043966; P:GO:0043970; P:GO:0045722; P:GO:0045736; P:GO:0045893; P:GO:0045944; P:GO:0046600; P:GO:2000233; F:GO:0000977; F:GO:0003682; F:GO:0003712; F:GO:0003713; F:GO:0004402; F:GO:0004468; F:GO:0004861; F:GO:0005515; F:GO:0008080; F:GO:00…	P:chromatin remodeling; P:regulation of transcription, DNA-templated; P:protein acetylation; P:negative regulation of cell population proliferation; P:regulation of protein ADP-ribosylation; P:histone acetylation; P:N-terminal peptidyl-lysine acetylation; P:protein phosphopantetheinylation; P:internal peptidyl-lysine acetylation; P:peptidyl-lysine acetylation; P:cellular response to insulin stimu…
ENSOARG00000019101	MAP2	3241	-0.008728	0.017448	Yes	microtubule associated protein 2 [Source:NCBI gene (formerly Entrezgene);Acc:101121239]	13	P:GO:0002395; P:GO:0003351; P:GO:0006464; P:GO:0007288; P:GO:0018095; P:GO:0021702; P:GO:0030317; P:GO:0035082; P:GO:0120197; P:GO:0120222; F:GO:0005524; F:GO:0070740; C:GO:0036064	P:immune response in nasopharyngeal-associated lymphoid tissue; P:epithelial cilium movement involved in extracellular fluid movement; P:cellular protein modification process; P:sperm axoneme assembly; P:protein polyglutamylation; P:cerebellar Purkinje cell differentiation; P:flagellated sperm motility; P:axoneme assembly; P:mucociliary clearance; P:regulation of blastocyst development; F:ATP bin…
ENSOARG00000016243	MAP3K11	2087	0.146109	0.009457	Yes	mitogen-activated protein kinase kinase kinase 11 [Source:NCBI gene (formerly Entrezgene);Acc:101108969]	11	P:GO:0000281; P:GO:0007051; P:GO:0007340; P:GO:0051726; P:GO:0070507; F:GO:0004842; F:GO:0005515; F:GO:0008270; F:GO:0043014; C:GO:0001669; C:GO:0005737	P:mitotic cytokinesis; P:spindle organization; P:acrosome reaction; P:regulation of cell cycle; P:regulation of microtubule cytoskeleton organization; F:ubiquitin-protein transferase activity; F:protein binding; F:zinc ion binding; F:alpha-tubulin binding; C:acrosomal vesicle; C:cytoplasm
ENSOARG00000002647	MAP4	7256	-0.390241	0.077213	Yes	microtubule associated protein 4 [Source:NCBI gene (formerly Entrezgene);Acc:101113439]	9	P:GO:0007010; P:GO:0007017; F:GO:0000166; F:GO:0003924; F:GO:0005200; F:GO:0005525; C:GO:0005737; C:GO:0005856; C:GO:0005874	P:cytoskeleton organization; P:microtubule-based process; F:nucleotide binding; F:GTPase activity; F:structural constituent of cytoskeleton; F:GTP binding; C:cytoplasm; C:cytoskeleton; C:microtubule
ENSOARG00000011875	MAP6	7925	-0.476076	0.087188	Yes	microtubule associated protein 6 [Source:NCBI gene (formerly Entrezgene);Acc:101109480]	10	P:GO:0051013; F:GO:0005524; F:GO:0008017; F:GO:0008568; F:GO:0016887; F:GO:0042802; C:GO:0000922; C:GO:0005737; C:GO:0005819; C:GO:0005874	P:microtubule severing; F:ATP binding; F:microtubule binding; F:microtubule-severing ATPase activity; F:ATPase; F:identical protein binding; C:spindle pole; C:cytoplasm; C:spindle; C:microtubule
ENSOARG00000000249	MAP7	1403	0.289733	-0.018925	Yes	microtubule associated protein 7 [Source:NCBI gene (formerly Entrezgene);Acc:101112232]	3	P:GO:0001578; F:GO:0008017; C:GO:0015630	P:microtubule bundle formation; F:microtubule binding; C:microtubule cytoskeleton
ENSOARG00000019654	MAP7D1	2351	0.102665	0.016407	Yes	MAP7 domain containing 1 [Source:NCBI gene (formerly Entrezgene);Acc:101112772]	16	P:GO:0003351; P:GO:0006468; P:GO:0007224; P:GO:0007228; P:GO:0007420; P:GO:0009791; P:GO:0045880; P:GO:0051090; P:GO:0060271; F:GO:0004672; F:GO:0004674; F:GO:0005524; F:GO:0008134; C:GO:0005634; C:GO:0005737; C:GO:0005829	P:epithelial cilium movement involved in extracellular fluid movement; P:protein phosphorylation; P:smoothened signaling pathway; P:positive regulation of hh target transcription factor activity; P:brain development; P:post-embryonic development; P:positive regulation of smoothened signaling pathway; P:regulation of DNA-binding transcription factor activity; P:cilium assembly; F:protein kinase ac…
ENSOARG00000016304	MAPK8IP3	7428	-0.412174	0.083669	Yes	mitogen-activated protein kinase 8 interacting protein 3 [Source:NCBI gene (formerly Entrezgene);Acc:101110293]	7	P:GO:0007018; F:GO:0005524; F:GO:0008569; C:GO:0005930; C:GO:0030286; C:GO:0031514; C:GO:0036126	P:microtubule-based movement; F:ATP binding; F:ATP-dependent microtubule motor activity, minus-end-directed; C:axoneme; C:dynein complex; C:motile cilium; C:sperm flagellum
ENSOARG00000019040	MAPRE3	7783	-0.455883	0.08681	Yes	microtubule associated protein RP/EB family member 3 [Source:NCBI gene (formerly Entrezgene);Acc:101112123]	16	P:GO:0006468; P:GO:0007286; P:GO:0009566; P:GO:0018105; P:GO:0030317; P:GO:0032793; P:GO:1990443; F:GO:0000287; F:GO:0004672; F:GO:0004674; F:GO:0005524; F:GO:0042802; F:GO:0042803; F:GO:0044877; C:GO:0031514; C:GO:0036126	P:protein phosphorylation; P:spermatid development; P:fertilization; P:peptidyl-serine phosphorylation; P:flagellated sperm motility; P:positive regulation of CREB transcription factor activity; P:peptidyl-threonine autophosphorylation; F:magnesium ion binding; F:protein kinase activity; F:protein serine/threonine kinase activity; F:ATP binding; F:identical protein binding; F:protein homodimeriza…
ENSOARG00000011303	MAPT	1087	0.413944	-0.018994	Yes	microtubule associated protein tau [Source:NCBI gene (formerly Entrezgene);Acc:101121024]	9	P:GO:0008089; P:GO:0048490; C:GO:0005758; C:GO:0005759; C:GO:0005765; C:GO:0005769; C:GO:0005829; C:GO:0031083; C:GO:1904115	P:anterograde axonal transport; P:anterograde synaptic vesicle transport; C:mitochondrial intermembrane space; C:mitochondrial matrix; C:lysosomal membrane; C:early endosome; C:cytosol; C:BLOC-1 complex; C:axon cytoplasm
ENSOARG00000012956	MARK1	5293	-0.193351	0.063079	Yes	microtubule affinity regulating kinase 1 [Source:NCBI gene (formerly Entrezgene);Acc:101105515]	40	P:GO:0000226; P:GO:0001578; P:GO:0006903; P:GO:0007020; P:GO:0007026; P:GO:0007030; P:GO:0007052; P:GO:0010458; P:GO:0010470; P:GO:0010634; P:GO:0010717; P:GO:0030953; P:GO:0031023; P:GO:0031111; P:GO:0034453; P:GO:0040001; P:GO:0045921; P:GO:0051294; P:GO:0051301; P:GO:0051497; P:GO:0051893; P:GO:0070507; P:GO:0090091; P:GO:1903690; P:GO:1904261; F:GO:0002162; F:GO:0008017; F:GO:0043515; F:GO:00…	P:microtubule cytoskeleton organization; P:microtubule bundle formation; P:vesicle targeting; P:microtubule nucleation; P:negative regulation of microtubule depolymerization; P:Golgi organization; P:mitotic spindle organization; P:exit from mitosis; P:regulation of gastrulation; P:positive regulation of epithelial cell migration; P:regulation of epithelial to mesenchymal transition; P:astral micr…
ENSOARG00000001333	MDM1	3330	-0.018601	0.016015	Yes	Mdm1 nuclear protein [Source:NCBI gene (formerly Entrezgene);Acc:101106759]	20	P:GO:0007020; P:GO:0007026; P:GO:0007049; P:GO:0032147; P:GO:0051301; P:GO:0060236; P:GO:0090307; F:GO:0019901; F:GO:0061676; C:GO:0000922; C:GO:0005634; C:GO:0005654; C:GO:0005737; C:GO:0005819; C:GO:0005856; C:GO:0005874; C:GO:0015630; C:GO:0043203; C:GO:0045171; C:GO:0072686	P:microtubule nucleation; P:negative regulation of microtubule depolymerization; P:cell cycle; P:activation of protein kinase activity; P:cell division; P:regulation of mitotic spindle organization; P:mitotic spindle assembly; F:protein kinase binding; F:importin-alpha family protein binding; C:spindle pole; C:nucleus; C:nucleoplasm; C:cytoplasm; C:spindle; C:cytoskeleton; C:microtubule; C:microt…
ENSOARG00000000778	MET	1250	0.348203	-0.016117	Yes	MET proto-oncogene, receptor tyrosine kinase [Source:NCBI gene (formerly Entrezgene);Acc:443076]	18	P:GO:0007026; P:GO:0031117; P:GO:0051013; F:GO:0005515; F:GO:0008017; F:GO:0046982; F:GO:0060590; F:GO:0070840; C:GO:0000922; C:GO:0005737; C:GO:0005813; C:GO:0005819; C:GO:0005829; C:GO:0005874; C:GO:0005886; C:GO:0008352; C:GO:0015630; C:GO:0030424	P:negative regulation of microtubule depolymerization; P:positive regulation of microtubule depolymerization; P:microtubule severing; F:protein binding; F:microtubule binding; F:protein heterodimerization activity; F:ATPase regulator activity; F:dynein complex binding; C:spindle pole; C:cytoplasm; C:centrosome; C:spindle; C:cytosol; C:microtubule; C:plasma membrane; C:katanin complex; C:microtubu…
ENSOARG00000020878	MNS1	5254	-0.190532	0.064397	Yes	meiosis specific nuclear structural 1 [Source:NCBI gene (formerly Entrezgene);Acc:101120667]	10	P:GO:0007099; P:GO:0051298; P:GO:0098535; F:GO:0019901; C:GO:0000242; C:GO:0005654; C:GO:0005813; C:GO:0005814; C:GO:0005815; C:GO:0098536	P:centriole replication; P:centrosome duplication; P:de novo centriole assembly involved in multi-ciliated epithelial cell differentiation; F:protein kinase binding; C:pericentriolar material; C:nucleoplasm; C:centrosome; C:centriole; C:microtubule organizing center; C:deuterosome
ENSOARG00000003547	MYBL2	1847	0.18586	0.002541	Yes	MYB proto-oncogene like 2 [Source:NCBI gene (formerly Entrezgene);Acc:101105095]	7	P:GO:0030317; P:GO:0061966; F:GO:0005516; C:GO:0001669; C:GO:0097228; C:GO:0097728; C:GO:0097729	P:flagellated sperm motility; P:establishment of left/right asymmetry; F:calmodulin binding; C:acrosomal vesicle; C:sperm principal piece; C:9+0 motile cilium; C:9+2 motile cilium
ENSOARG00000018290	NAT10	4389	-0.115618	0.030369	Yes	N-acetyltransferase 10 [Source:NCBI gene (formerly Entrezgene);Acc:101103589]	6	P:GO:0007051; P:GO:0046604; P:GO:0046907; C:GO:0005737; C:GO:0005813; C:GO:0005829	P:spindle organization; P:positive regulation of mitotic centrosome separation; P:intracellular transport; C:cytoplasm; C:centrosome; C:cytosol
ENSOARG00000014996	NAV3	5048	-0.175109	0.054418	Yes	neuron navigator 3 [Source:NCBI gene (formerly Entrezgene);Acc:101102301]	11	P:GO:0001701; P:GO:0008595; P:GO:0045814; P:GO:0045869; P:GO:0060809; P:GO:0090307; P:GO:0090309; P:GO:0097355; F:GO:0003682; C:GO:0000792; C:GO:0005654	P:in utero embryonic development; P:anterior/posterior axis specification, embryo; P:negative regulation of gene expression, epigenetic; P:negative regulation of single stranded viral RNA replication via double stranded DNA intermediate; P:mesodermal to mesenchymal transition involved in gastrulation; P:mitotic spindle assembly; P:positive regulation of DNA methylation-dependent heterochromatin a…
ENSOARG00000017147	NCOR1	4698	-0.144934	0.042045	Yes	nuclear receptor corepressor 1 [Source:NCBI gene (formerly Entrezgene);Acc:101117774]	8	P:GO:0007020; P:GO:0031113; P:GO:0031116; P:GO:0031122; C:GO:0005813; C:GO:0005829; C:GO:0015630; C:GO:0035371	P:microtubule nucleation; P:regulation of microtubule polymerization; P:positive regulation of microtubule polymerization; P:cytoplasmic microtubule organization; C:centrosome; C:cytosol; C:microtubule cytoskeleton; C:microtubule plus-end
ENSOARG00000008719	NDE1	4089	-0.092105	0.031054	Yes	nudE neurodevelopment protein 1 [Source:NCBI gene (formerly Entrezgene);Acc:101114156]	17	P:GO:0006898; P:GO:0008090; P:GO:0021542; P:GO:0031175; P:GO:0051388; P:GO:0097106; P:GO:0097484; P:GO:0098815; P:GO:1990416; C:GO:0005769; C:GO:0010008; C:GO:0014069; C:GO:0016020; C:GO:0016021; C:GO:0030424; C:GO:0036477; C:GO:1904115	P:receptor-mediated endocytosis; P:retrograde axonal transport; P:dentate gyrus development; P:neuron projection development; P:positive regulation of neurotrophin TRK receptor signaling pathway; P:postsynaptic density organization; P:dendrite extension; P:modulation of excitatory postsynaptic potential; P:cellular response to brain-derived neurotrophic factor stimulus; C:early endosome; C:endoso…
ENSOARG00000001311	NDEL1	1846	0.186028	0.000436	Yes	nudE neurodevelopment protein 1 like 1 [Source:NCBI gene (formerly Entrezgene);Acc:101108583]	9	P:GO:0045494; P:GO:0046600; F:GO:0008017; C:GO:0005634; C:GO:0005737; C:GO:0005813; C:GO:0005814; C:GO:0005829; C:GO:0005856	P:photoreceptor cell maintenance; P:negative regulation of centriole replication; F:microtubule binding; C:nucleus; C:cytoplasm; C:centrosome; C:centriole; C:cytosol; C:cytoskeleton
ENSOARG00000013919	NEK10	5340	-0.19775	0.06543	Yes	NIMA related kinase 10 [Source:NCBI gene (formerly Entrezgene);Acc:101108783]	18	P:GO:0003334; P:GO:0007219; P:GO:0007368; P:GO:0007507; P:GO:0008544; P:GO:0033630; P:GO:0035735; P:GO:0042073; P:GO:0045944; P:GO:0050680; P:GO:0060271; P:GO:1905515; F:GO:0003682; F:GO:0048487; C:GO:0005634; C:GO:0005813; C:GO:0005929; C:GO:0030992	P:keratinocyte development; P:Notch signaling pathway; P:determination of left/right symmetry; P:heart development; P:epidermis development; P:positive regulation of cell adhesion mediated by integrin; P:intraciliary transport involved in cilium assembly; P:intraciliary transport; P:positive regulation of transcription by RNA polymerase II; P:negative regulation of epithelial cell proliferation; …
ENSOARG00000011466	NEK2	3557	-0.041291	0.019712	Yes	NIMA related kinase 2 [Source:NCBI gene (formerly Entrezgene);Acc:101118973]	71	P:GO:0006412; P:GO:0006974; P:GO:0007059; P:GO:0010628; P:GO:0017148; P:GO:0031116; P:GO:0031334; P:GO:0031397; P:GO:0032079; P:GO:0032743; P:GO:0034614; P:GO:0042104; P:GO:0042769; P:GO:0042981; P:GO:0043507; P:GO:0045738; P:GO:0045739; P:GO:0050862; P:GO:0051092; P:GO:0051225; P:GO:0061481; P:GO:0070301; P:GO:0071356; P:GO:1901224; P:GO:1902231; P:GO:1902546; P:GO:1905053; P:GO:2001235; P:GO:20…	P:translation; P:cellular response to DNA damage stimulus; P:chromosome segregation; P:positive regulation of gene expression; P:negative regulation of translation; P:positive regulation of microtubule polymerization; P:positive regulation of protein-containing complex assembly; P:negative regulation of protein ubiquitination; P:positive regulation of endodeoxyribonuclease activity; P:positive re…
ENSOARG00000004357	NEURL1	5310	-0.194758	0.063743	Yes	neuralized E3 ubiquitin protein ligase 1 [Source:NCBI gene (formerly Entrezgene);Acc:101113116]	21	P:GO:0007141; P:GO:0007144; P:GO:0008584; P:GO:0008585; P:GO:0021888; P:GO:0031398; P:GO:0047497; P:GO:0048812; P:GO:0051881; P:GO:0060612; P:GO:0060613; P:GO:0061136; P:GO:0072520; P:GO:0097009; P:GO:1901214; P:GO:1902255; P:GO:1902527; F:GO:0005515; C:GO:0005739; C:GO:0043005; C:GO:0043025	P:male meiosis I; P:female meiosis I; P:male gonad development; P:female gonad development; P:hypothalamus gonadotrophin-releasing hormone neuron development; P:positive regulation of protein ubiquitination; P:mitochondrion transport along microtubule; P:neuron projection morphogenesis; P:regulation of mitochondrial membrane potential; P:adipose tissue development; P:fat pad development; P:regula…
ENSOARG00000020672	NIN	1573	0.243584	-0.010093	Yes	ninein [Source:NCBI gene (formerly Entrezgene);Acc:101104912]	5	P:GO:0007018; P:GO:0015031; F:GO:0019894; C:GO:0005783; C:GO:0030176	P:microtubule-based movement; P:protein transport; F:kinesin binding; C:endoplasmic reticulum; C:integral component of endoplasmic reticulum membrane
ENSOARG00000008240	NME8	6722	-0.326253	0.070441	Yes	NME/NM23 family member 8 [Source:NCBI gene (formerly Entrezgene);Acc:101107016]	24	P:GO:0006811; P:GO:0006813; P:GO:0006814; P:GO:0007283; P:GO:0009566; P:GO:0010248; P:GO:0030317; P:GO:0030641; P:GO:0035725; P:GO:0042391; P:GO:0071805; F:GO:0000166; F:GO:0005391; F:GO:0005524; F:GO:0008556; F:GO:0016887; F:GO:0019829; F:GO:0046872; C:GO:0005890; C:GO:0016020; C:GO:0016021; C:GO:0097225; C:GO:0097733; C:GO:0120200	P:ion transport; P:potassium ion transport; P:sodium ion transport; P:spermatogenesis; P:fertilization; P:establishment or maintenance of transmembrane electrochemical gradient; P:flagellated sperm motility; P:regulation of cellular pH; P:sodium ion transmembrane transport; P:regulation of membrane potential; P:potassium ion transmembrane transport; F:nucleotide binding; F:P-type sodium:potassium…
ENSOARG00000018543	NSFL1C	4979	-0.167923	0.051853	Yes	NSFL1 cofactor [Source:NCBI gene (formerly Entrezgene);Acc:101120101]	7	P:GO:1901673; P:GO:1902018; F:GO:0005515; C:GO:0005813; C:GO:0005829; C:GO:0032991; C:GO:0034451	P:regulation of mitotic spindle assembly; P:negative regulation of cilium assembly; F:protein binding; C:centrosome; C:cytosol; C:protein-containing complex; C:centriolar satellite
ENSOARG00000008748	NTMT1	3487	-0.034824	0.019432	Yes	N-terminal Xaa-Pro-Lys N-methyltransferase 1 [Source:NCBI gene (formerly Entrezgene);Acc:101115521]	70	P:GO:0001837; P:GO:0003383; P:GO:0006468; P:GO:0007159; P:GO:0007165; P:GO:0007249; P:GO:0007266; P:GO:0010508; P:GO:0010613; P:GO:0010628; P:GO:0010951; P:GO:0016310; P:GO:0016525; P:GO:0018105; P:GO:0022614; P:GO:0030036; P:GO:0030334; P:GO:0030866; P:GO:0031175; P:GO:0032060; P:GO:0032091; P:GO:0032956; P:GO:0032970; P:GO:0035509; P:GO:0035556; P:GO:0042326; P:GO:0043410; P:GO:0043524; P:GO:00…	P:epithelial to mesenchymal transition; P:apical constriction; P:protein phosphorylation; P:leukocyte cell-cell adhesion; P:signal transduction; P:I-kappaB kinase/NF-kappaB signaling; P:Rho protein signal transduction; P:positive regulation of autophagy; P:positive regulation of cardiac muscle hypertrophy; P:positive regulation of gene expression; P:negative regulation of endopeptidase activity; …
ENSOARG00000005920	NUBP1	761	0.57703	-0.011575	Yes	nucleotide binding protein 1 [Source:NCBI gene (formerly Entrezgene);Acc:101108182]	1	P:GO:0007288	P:sperm axoneme assembly
ENSOARG00000003907	NUDC	5143	-0.182384	0.056835	Yes	nuclear distribution C, dynein complex regulator [Source:NCBI gene (formerly Entrezgene);Acc:101109337]	13	P:GO:0030317; F:GO:0000166; F:GO:0005525; F:GO:0042802; F:GO:0042803; C:GO:0005737; C:GO:0005819; C:GO:0005856; C:GO:0015630; C:GO:0030496; C:GO:0031105; C:GO:0048471; C:GO:0097227	P:flagellated sperm motility; F:nucleotide binding; F:GTP binding; F:identical protein binding; F:protein homodimerization activity; C:cytoplasm; C:spindle; C:cytoskeleton; C:microtubule cytoskeleton; C:midbody; C:septin complex; C:perinuclear region of cytoplasm; C:sperm annulus
ENSOARG00000003626	NUMA1	1865	0.183811	0.00531	Yes	nuclear mitotic apparatus protein 1 [Source:NCBI gene (formerly Entrezgene);Acc:101119246]	26	P:GO:0001822; P:GO:0007018; P:GO:0007030; P:GO:0007368; P:GO:0007507; P:GO:0009953; P:GO:0016485; P:GO:0021522; P:GO:0030182; P:GO:0030326; P:GO:0030900; P:GO:0035721; P:GO:0045880; P:GO:0060271; P:GO:0060976; P:GO:0061512; P:GO:1905515; F:GO:0005524; F:GO:0008569; C:GO:0005794; C:GO:0005868; C:GO:0005874; C:GO:0005930; C:GO:0030286; C:GO:0031514; C:GO:0045177	P:kidney development; P:microtubule-based movement; P:Golgi organization; P:determination of left/right symmetry; P:heart development; P:dorsal/ventral pattern formation; P:protein processing; P:spinal cord motor neuron differentiation; P:neuron differentiation; P:embryonic limb morphogenesis; P:forebrain development; P:intraciliary retrograde transport; P:positive regulation of smoothened signal…
ENSOARG00000013686	NUP62	2179	0.13024	0.00995	Yes	nucleoporin 62 [Source:NCBI gene (formerly Entrezgene);Acc:101114722]	6	P:GO:0007017; F:GO:0003924; F:GO:0005200; F:GO:0005525; C:GO:0005874; C:GO:0015630	P:microtubule-based process; F:GTPase activity; F:structural constituent of cytoskeleton; F:GTP binding; C:microtubule; C:microtubule cytoskeleton
ENSOARG00000020239	OBSL1	2340	0.104085	0.015202	Yes	obscurin like cytoskeletal adaptor 1 [Source:HGNC Symbol;Acc:HGNC:29092]	11	P:GO:0007286; P:GO:0007288; F:GO:0005515; F:GO:0005516; F:GO:0030544; C:GO:0002177; C:GO:0005737; C:GO:0005829; C:GO:0005929; C:GO:0031514; C:GO:0036126	P:spermatid development; P:sperm axoneme assembly; F:protein binding; F:calmodulin binding; F:Hsp70 protein binding; C:manchette; C:cytoplasm; C:cytosol; C:cilium; C:motile cilium; C:sperm flagellum
ENSOARG00000010125	ODF2	3401	-0.025507	0.014009	Yes	outer dense fiber of sperm tails 2 [Source:NCBI gene (formerly Entrezgene);Acc:101119381]	29	P:GO:0000209; P:GO:0006471; P:GO:0016055; P:GO:0018105; P:GO:0018107; P:GO:0032212; P:GO:0045944; P:GO:0051225; P:GO:0051973; P:GO:0070198; P:GO:0070212; P:GO:0070213; P:GO:0090263; P:GO:1904355; P:GO:1904357; P:GO:1904743; P:GO:1904908; F:GO:0003950; F:GO:0005515; F:GO:0008270; F:GO:0042393; F:GO:1990404; C:GO:0000781; C:GO:0005654; C:GO:0005794; C:GO:0005829; C:GO:0016604; C:GO:0031965; C:GO:00…	P:protein polyubiquitination; P:protein ADP-ribosylation; P:Wnt signaling pathway; P:peptidyl-serine phosphorylation; P:peptidyl-threonine phosphorylation; P:positive regulation of telomere maintenance via telomerase; P:positive regulation of transcription by RNA polymerase II; P:spindle assembly; P:positive regulation of telomerase activity; P:protein localization to chromosome, telomeric region…
ENSOARG00000016011	PAFAH1B1	4920	-0.163261	0.048388	Yes	platelet activating factor acetylhydrolase 1b regulatory subunit 1 [Source:NCBI gene (formerly Entrezgene);Acc:101119146]	39	P:GO:0000226; P:GO:0006903; P:GO:0007020; P:GO:0007030; P:GO:0007052; P:GO:0010458; P:GO:0010470; P:GO:0010634; P:GO:0010717; P:GO:0031023; P:GO:0031110; P:GO:0032886; P:GO:0034453; P:GO:0045921; P:GO:0051497; P:GO:0051895; P:GO:0072659; P:GO:0090091; P:GO:1903690; P:GO:1904261; F:GO:0002162; F:GO:0008017; F:GO:0051010; C:GO:0000775; C:GO:0000776; C:GO:0000776; C:GO:0005737; C:GO:0005794; C:GO:00…	P:microtubule cytoskeleton organization; P:vesicle targeting; P:microtubule nucleation; P:Golgi organization; P:mitotic spindle organization; P:exit from mitosis; P:regulation of gastrulation; P:positive regulation of epithelial cell migration; P:regulation of epithelial to mesenchymal transition; P:microtubule organizing center organization; P:regulation of microtubule polymerization or depolyme…
ENSOARG00000008888	PCM1	5609	-0.219802	0.074124	Yes	pericentriolar material 1 [Source:NCBI gene (formerly Entrezgene);Acc:101118162]	15	P:GO:0007017; P:GO:0007018; P:GO:0016192; P:GO:0031503; P:GO:0098971; F:GO:0003777; F:GO:0005524; F:GO:0008017; C:GO:0005871; C:GO:0005929; C:GO:0005930; C:GO:0015630; C:GO:0032391; C:GO:0036064; C:GO:1990075	P:microtubule-based process; P:microtubule-based movement; P:vesicle-mediated transport; P:protein-containing complex localization; P:anterograde dendritic transport of neurotransmitter receptor complex; F:microtubule motor activity; F:ATP binding; F:microtubule binding; C:kinesin complex; C:cilium; C:axoneme; C:microtubule cytoskeleton; C:photoreceptor connecting cilium; C:ciliary basal body; C:…
ENSOARG00000013261	PCNT	1153	0.383664	-0.016159	Yes	pericentrin [Source:NCBI gene (formerly Entrezgene);Acc:101107254]	4	P:GO:0007283; P:GO:0007291; P:GO:0030317; C:GO:0005737	P:spermatogenesis; P:sperm individualization; P:flagellated sperm motility; C:cytoplasm
ENSOARG00000010885	PHLDB1	1436	0.279378	-0.017508	Yes	pleckstrin homology like domain family B member 1 [Source:NCBI gene (formerly Entrezgene);Acc:101103420]	16	P:GO:0001578; P:GO:0031116; P:GO:0044861; F:GO:0008017; F:GO:0008270; F:GO:0015631; F:GO:0051010; C:GO:0005635; C:GO:0005737; C:GO:0005813; C:GO:0005856; C:GO:0005874; C:GO:0015630; C:GO:0016020; C:GO:0035371; C:GO:0044354	P:microtubule bundle formation; P:positive regulation of microtubule polymerization; P:protein transport into plasma membrane raft; F:microtubule binding; F:zinc ion binding; F:tubulin binding; F:microtubule plus-end binding; C:nuclear envelope; C:cytoplasm; C:centrosome; C:cytoskeleton; C:microtubule; C:microtubule cytoskeleton; C:membrane; C:microtubule plus-end; C:macropinosome
ENSOARG00000017343	PLK1	244	1.15606	-0.013293	Yes	polo like kinase 1 [Source:NCBI gene (formerly Entrezgene);Acc:101105713]	49	P:GO:0002376; P:GO:0006511; P:GO:0007346; P:GO:0010803; P:GO:0016055; P:GO:0016579; P:GO:0032088; P:GO:0043369; P:GO:0043393; P:GO:0045087; P:GO:0045577; P:GO:0045582; P:GO:0046329; P:GO:0048872; P:GO:0050727; P:GO:0050862; P:GO:0060544; P:GO:0070266; P:GO:0070507; P:GO:0070536; P:GO:0071108; P:GO:0090090; P:GO:1901026; P:GO:1901223; P:GO:1902017; P:GO:1903753; P:GO:1903829; P:GO:1990108; P:GO:20…	P:immune system process; P:ubiquitin-dependent protein catabolic process; P:regulation of mitotic cell cycle; P:regulation of tumor necrosis factor-mediated signaling pathway; P:Wnt signaling pathway; P:protein deubiquitination; P:negative regulation of NF-kappaB transcription factor activity; P:CD4-positive or CD8-positive, alpha-beta T cell lineage commitment; P:regulation of protein binding; P…
ENSOARG00000006352	POC1A	4468	-0.12287	0.034228	Yes	POC1 centriolar protein A [Source:NCBI gene (formerly Entrezgene);Acc:101113105]	9	P:GO:0006508; P:GO:0016926; P:GO:0070646; P:GO:0090169; P:GO:0090234; F:GO:0008234; F:GO:0070139; C:GO:0005654; C:GO:0005829	P:proteolysis; P:protein desumoylation; P:protein modification by small protein removal; P:regulation of spindle assembly; P:regulation of kinetochore assembly; F:cysteine-type peptidase activity; F:SUMO-specific endopeptidase activity; C:nucleoplasm; C:cytosol
ENSOARG00000015648	POC1B	8062	-0.494731	0.090213	Yes	POC1 centriolar protein B [Source:NCBI gene (formerly Entrezgene);Acc:101110747]	10	P:GO:0007018; F:GO:0000166; F:GO:0005524; F:GO:0008569; C:GO:0005737; C:GO:0005856; C:GO:0005874; C:GO:0005929; C:GO:0030286; C:GO:0042995	P:microtubule-based movement; F:nucleotide binding; F:ATP binding; F:ATP-dependent microtubule motor activity, minus-end-directed; C:cytoplasm; C:cytoskeleton; C:microtubule; C:cilium; C:dynein complex; C:cell projection
ENSOARG00000012267	PRC1	2681	0.055789	0.015214	Yes	protein regulator of cytokinesis 1 [Source:NCBI gene (formerly Entrezgene);Acc:101103846]	15	P:GO:0003351; P:GO:0006171; P:GO:0009190; P:GO:0035556; P:GO:0071241; F:GO:0004016; F:GO:0016829; F:GO:0071890; C:GO:0005576; C:GO:0005634; C:GO:0015630; C:GO:0016020; C:GO:0016324; C:GO:0031514; C:GO:0048471	P:epithelial cilium movement involved in extracellular fluid movement; P:cAMP biosynthetic process; P:cyclic nucleotide biosynthetic process; P:intracellular signal transduction; P:cellular response to inorganic substance; F:adenylate cyclase activity; F:lyase activity; F:bicarbonate binding; C:extracellular region; C:nucleus; C:microtubule cytoskeleton; C:membrane; C:apical plasma membrane; C:mo…
ENSOARG00000009317	PRKAA1	1156	0.38221	-0.014234	Yes	protein kinase AMP-activated catalytic subunit alpha 1 [Source:NCBI gene (formerly Entrezgene);Acc:101103425]	18	P:GO:0001934; P:GO:0006468; P:GO:0007283; P:GO:0030953; P:GO:0051650; P:GO:0060322; P:GO:0061303; P:GO:1900182; P:GO:1902018; F:GO:0004672; F:GO:0004674; F:GO:0005515; F:GO:0005524; C:GO:0005634; C:GO:0005737; C:GO:0005801; C:GO:0005813; C:GO:0072686	P:positive regulation of protein phosphorylation; P:protein phosphorylation; P:spermatogenesis; P:astral microtubule organization; P:establishment of vesicle localization; P:head development; P:cornea development in camera-type eye; P:positive regulation of protein localization to nucleus; P:negative regulation of cilium assembly; F:protein kinase activity; F:protein serine/threonine kinase activ…
ENSOARG00000003418	PTK2	5423	-0.205873	0.07332	Yes	protein tyrosine kinase 2 [Source:NCBI gene (formerly Entrezgene);Acc:101120842]	4	P:GO:0007018; F:GO:0003777; F:GO:0005524; F:GO:0008017	P:microtubule-based movement; F:microtubule motor activity; F:ATP binding; F:microtubule binding
ENSOARG00000013578	PURA	2220	0.123353	0.017233	Yes	purine rich element binding protein A [Source:NCBI gene (formerly Entrezgene);Acc:443494]	12	P:GO:0006468; P:GO:0031954; P:GO:0043406; P:GO:0070372; P:GO:0120197; P:GO:1902749; F:GO:0000166; F:GO:0004672; F:GO:0004674; F:GO:0005524; C:GO:0005576; C:GO:1902911	P:protein phosphorylation; P:positive regulation of protein autophosphorylation; P:positive regulation of MAP kinase activity; P:regulation of ERK1 and ERK2 cascade; P:mucociliary clearance; P:regulation of cell cycle G2/M phase transition; F:nucleotide binding; F:protein kinase activity; F:protein serine/threonine kinase activity; F:ATP binding; C:extracellular region; C:protein kinase complex
ENSOARG00000018084	RAB11A	4994	-0.169216	0.054893	Yes	RAB11A, member RAS oncogene family [Source:NCBI gene (formerly Entrezgene);Acc:780464]	28	P:GO:0000281; P:GO:0000915; P:GO:0007165; P:GO:0007283; P:GO:0007405; P:GO:0008272; P:GO:0032467; P:GO:0035556; P:GO:0043547; P:GO:0045995; P:GO:0051256; P:GO:0051988; F:GO:0005096; F:GO:0005547; F:GO:0008017; F:GO:0019901; F:GO:0043014; F:GO:0043015; F:GO:0048487; C:GO:0005634; C:GO:0005654; C:GO:0005819; C:GO:0030496; C:GO:0031234; C:GO:0032154; C:GO:0051233; C:GO:0072686; C:GO:0097149	P:mitotic cytokinesis; P:actomyosin contractile ring assembly; P:signal transduction; P:spermatogenesis; P:neuroblast proliferation; P:sulfate transport; P:positive regulation of cytokinesis; P:intracellular signal transduction; P:positive regulation of GTPase activity; P:regulation of embryonic development; P:mitotic spindle midzone assembly; P:regulation of attachment of spindle microtubules to…
ENSOARG00000019997	RAB1A	930	0.478213	-0.01363	Yes	RAB1A, member RAS oncogene family [Source:NCBI gene (formerly Entrezgene);Acc:100302065]	12	P:GO:0007010; P:GO:0007017; F:GO:0000166; F:GO:0003924; F:GO:0005200; F:GO:0005525; F:GO:0019899; F:GO:0019901; C:GO:0005737; C:GO:0005856; C:GO:0005874; C:GO:0015630	P:cytoskeleton organization; P:microtubule-based process; F:nucleotide binding; F:GTPase activity; F:structural constituent of cytoskeleton; F:GTP binding; F:enzyme binding; F:protein kinase binding; C:cytoplasm; C:cytoskeleton; C:microtubule; C:microtubule cytoskeleton
ENSOARG00000002021	RAC1	451	0.828602	-0.009989	Yes	Rac family small GTPase 1 [Source:NCBI gene (formerly Entrezgene);Acc:100101233]	13	P:GO:0009617; P:GO:0010923; P:GO:0051298; P:GO:0071539; P:GO:0090222; P:GO:0090307; F:GO:0005515; F:GO:0019902; C:GO:0000242; C:GO:0005737; C:GO:0005813; C:GO:0005814; C:GO:0005829	P:response to bacterium; P:negative regulation of phosphatase activity; P:centrosome duplication; P:protein localization to centrosome; P:centrosome-templated microtubule nucleation; P:mitotic spindle assembly; F:protein binding; F:phosphatase binding; C:pericentriolar material; C:cytoplasm; C:centrosome; C:centriole; C:cytosol
ENSOARG00000018102	RACGAP1	2443	0.089485	0.014704	Yes	Rac GTPase activating protein 1 [Source:NCBI gene (formerly Entrezgene);Acc:101120998]	22	P:GO:0000154; P:GO:0006364; P:GO:0006473; P:GO:0008033; P:GO:0010824; P:GO:0016072; P:GO:0032211; P:GO:0034470; P:GO:0042274; P:GO:0045727; P:GO:0051391; F:GO:0000166; F:GO:0005524; F:GO:0008080; F:GO:0016740; F:GO:0016746; F:GO:0070182; F:GO:0106162; C:GO:0005634; C:GO:0005697; C:GO:0005730; C:GO:0030496	P:rRNA modification; P:rRNA processing; P:protein acetylation; P:tRNA processing; P:regulation of centrosome duplication; P:rRNA metabolic process; P:negative regulation of telomere maintenance via telomerase; P:ncRNA processing; P:ribosomal small subunit biogenesis; P:positive regulation of translation; P:tRNA acetylation; F:nucleotide binding; F:ATP binding; F:N-acetyltransferase activity; F:tr…
ENSOARG00000018318	RANBP1	6353	-0.290541	0.070757	Yes	RAN binding protein 1 [Source:NCBI gene (formerly Entrezgene);Acc:101122630]	6	P:GO:0003341; P:GO:0007368; P:GO:0036158; P:GO:0070286; C:GO:0005929; C:GO:0005930	P:cilium movement; P:determination of left/right symmetry; P:outer dynein arm assembly; P:axonemal dynein complex assembly; C:cilium; C:axoneme
ENSOARG00000000523	RANGRF	2022	0.155952	0.010923	Yes	RAN guanine nucleotide release factor [Source:NCBI gene (formerly Entrezgene);Acc:101107111]	4	P:GO:0036158; F:GO:0005515; F:GO:0043014; F:GO:0045504	P:outer dynein arm assembly; F:protein binding; F:alpha-tubulin binding; F:dynein heavy chain binding
ENSOARG00000007565	RBM14	7817	-0.460972	0.088138	Yes	RNA binding motif protein 14 [Source:HGNC Symbol;Acc:HGNC:14219]	8	P:GO:0003341; P:GO:0060271; F:GO:0005515; C:GO:0005930; C:GO:0031514; C:GO:0036064; C:GO:0036126; C:GO:0036157	P:cilium movement; P:cilium assembly; F:protein binding; C:axoneme; C:motile cilium; C:ciliary basal body; C:sperm flagellum; C:outer dynein arm
ENSOARG00000002939	RCC1	4132	-0.095513	0.029375	Yes	regulator of chromosome condensation 1 [Source:NCBI gene (formerly Entrezgene);Acc:101102961]	7	P:GO:0001578; P:GO:0007566; P:GO:0046697; P:GO:0046785; F:GO:0015631; C:GO:0048471; C:GO:0097427	P:microtubule bundle formation; P:embryo implantation; P:decidualization; P:microtubule polymerization; F:tubulin binding; C:perinuclear region of cytoplasm; C:microtubule bundle
ENSOARG00000013361	RFX3	6763	-0.330367	0.071138	Yes	regulatory factor X3 [Source:NCBI gene (formerly Entrezgene);Acc:101111519]	29	P:GO:0000122; P:GO:0006268; P:GO:0007399; P:GO:0008284; P:GO:0017148; P:GO:0030154; P:GO:0042127; P:GO:0045892; P:GO:0046651; P:GO:0050673; P:GO:0098963; F:GO:0000900; F:GO:0000977; F:GO:0003677; F:GO:0003690; F:GO:0003691; F:GO:0003697; F:GO:0003700; F:GO:0003723; F:GO:0008134; F:GO:0032422; F:GO:0046332; C:GO:0005634; C:GO:0005737; C:GO:0030425; C:GO:0032839; C:GO:0043025; C:GO:0098794; C:GO:00…	P:negative regulation of transcription by RNA polymerase II; P:DNA unwinding involved in DNA replication; P:nervous system development; P:positive regulation of cell population proliferation; P:negative regulation of translation; P:cell differentiation; P:regulation of cell population proliferation; P:negative regulation of transcription, DNA-templated; P:lymphocyte proliferation; P:epithelial ce…
ENSOARG00000011384	RHOT1	2418	0.091921	0.014761	Yes	ras homolog family member T1 [Source:NCBI gene (formerly Entrezgene);Acc:101115887]	6	P:GO:0031116; F:GO:0000166; F:GO:0003924; F:GO:0005525; F:GO:0019003; C:GO:0005737	P:positive regulation of microtubule polymerization; F:nucleotide binding; F:GTPase activity; F:GTP binding; F:GDP binding; C:cytoplasm
ENSOARG00000015178	RNF4	7174	-0.380173	0.073624	Yes	ring finger protein 4 [Source:NCBI gene (formerly Entrezgene);Acc:101110510]	15	P:GO:0001578; P:GO:0050908; P:GO:0060271; P:GO:1903564; F:GO:0008017; F:GO:0042803; C:GO:0001917; C:GO:0005813; C:GO:0005829; C:GO:0005874; C:GO:0005929; C:GO:0030054; C:GO:0034451; C:GO:0036064; C:GO:0090543	P:microtubule bundle formation; P:detection of light stimulus involved in visual perception; P:cilium assembly; P:regulation of protein localization to cilium; F:microtubule binding; F:protein homodimerization activity; C:photoreceptor inner segment; C:centrosome; C:cytosol; C:microtubule; C:cilium; C:cell junction; C:centriolar satellite; C:ciliary basal body; C:Flemming body
ENSOARG00000008819	ROCK1	2229	0.12196	0.018617	Yes	Rho associated coiled-coil containing protein kinase 1 [Source:NCBI gene (formerly Entrezgene);Acc:101102442]	14	P:GO:0007286; P:GO:0008543; P:GO:0034453; P:GO:0051260; F:GO:0008017; F:GO:0017134; F:GO:0042802; F:GO:0042803; F:GO:0043015; C:GO:0005634; C:GO:0005737; C:GO:0005794; C:GO:0005813; C:GO:0005874	P:spermatid development; P:fibroblast growth factor receptor signaling pathway; P:microtubule anchoring; P:protein homooligomerization; F:microtubule binding; F:fibroblast growth factor binding; F:identical protein binding; F:protein homodimerization activity; F:gamma-tubulin binding; C:nucleus; C:cytoplasm; C:Golgi apparatus; C:centrosome; C:microtubule
ENSOARG00000015898	ROCK2	414	0.864345	-0.013242	Yes	Rho associated coiled-coil containing protein kinase 2 [Source:NCBI gene (formerly Entrezgene);Acc:101103800]	3	P:GO:0007017; F:GO:0042802; C:GO:0030286	P:microtubule-based process; F:identical protein binding; C:dynein complex
ENSOARG00000020208	ROPN1	5227	-0.189058	0.062439	Yes	rhophilin associated tail protein 1 [Source:NCBI gene (formerly Entrezgene);Acc:101116109]	11	P:GO:0000226; P:GO:0007030; P:GO:0007088; P:GO:0034067; P:GO:0050775; F:GO:0005515; C:GO:0005737; C:GO:0005794; C:GO:0005813; C:GO:0048471; C:GO:1990393	P:microtubule cytoskeleton organization; P:Golgi organization; P:regulation of mitotic nuclear division; P:protein localization to Golgi apparatus; P:positive regulation of dendrite morphogenesis; F:protein binding; C:cytoplasm; C:Golgi apparatus; C:centrosome; C:perinuclear region of cytoplasm; C:3M complex
ENSOARG00000013987	ROPN1L	4816	-0.154437	0.044586	Yes	rhophilin associated tail protein 1 like [Source:HGNC Symbol;Acc:HGNC:24060]	10	P:GO:0010457; P:GO:0033365; F:GO:0019901; F:GO:0019904; F:GO:0030674; C:GO:0005654; C:GO:0005737; C:GO:0005813; C:GO:0005814; C:GO:0005829	P:centriole-centriole cohesion; P:protein localization to organelle; F:protein kinase binding; F:protein domain specific binding; F:protein-macromolecule adaptor activity; C:nucleoplasm; C:cytoplasm; C:centrosome; C:centriole; C:cytosol
ENSOARG00000011523	RPS3	1823	0.190641	-0.004078	Yes	ribosomal protein S3 [Source:NCBI gene (formerly Entrezgene);Acc:101108684]	21	P:GO:0007017; P:GO:0008104; P:GO:0008285; P:GO:0043066; P:GO:0046587; F:GO:0005515; F:GO:0019894; F:GO:0019903; F:GO:0120170; C:GO:0000794; C:GO:0005783; C:GO:0005794; C:GO:0005813; C:GO:0005871; C:GO:0005876; C:GO:0005930; C:GO:0015630; C:GO:0016939; C:GO:0032391; C:GO:0036064; C:GO:1990075	P:microtubule-based process; P:protein localization; P:negative regulation of cell population proliferation; P:negative regulation of apoptotic process; P:positive regulation of calcium-dependent cell-cell adhesion; F:protein binding; F:kinesin binding; F:protein phosphatase binding; F:intraciliary transport particle B binding; C:condensed nuclear chromosome; C:endoplasmic reticulum; C:Golgi appa…
ENSOARG00000010840	RSPH1	7236	-0.387401	0.074624	Yes	radial spoke head component 1 [Source:NCBI gene (formerly Entrezgene);Acc:101105125]	25	P:GO:0003341; P:GO:0003351; P:GO:0007018; P:GO:0007368; P:GO:0007507; P:GO:0007611; P:GO:0030317; P:GO:0035545; P:GO:0060287; P:GO:0060411; F:GO:0000166; F:GO:0005524; F:GO:0008569; C:GO:0005576; C:GO:0005737; C:GO:0005856; C:GO:0005874; C:GO:0005929; C:GO:0005930; C:GO:0030286; C:GO:0031514; C:GO:0042995; C:GO:0097728; C:GO:0097729; C:GO:0120134	P:cilium movement; P:epithelial cilium movement involved in extracellular fluid movement; P:microtubule-based movement; P:determination of left/right symmetry; P:heart development; P:learning or memory; P:flagellated sperm motility; P:determination of left/right asymmetry in nervous system; P:epithelial cilium movement involved in determination of left/right asymmetry; P:cardiac septum morphogene…
ENSOARG00000010309	RSPH6A	5380	-0.201169	0.066217	Yes	radial spoke head 6 homolog A [Source:NCBI gene (formerly Entrezgene);Acc:101118893]	13	P:GO:0031116; P:GO:1901673; F:GO:0000166; F:GO:0003924; F:GO:0005525; F:GO:0008017; F:GO:0030955; F:GO:0042802; C:GO:0005634; C:GO:0005737; C:GO:0005829; C:GO:0005844; C:GO:0016604	P:positive regulation of microtubule polymerization; P:regulation of mitotic spindle assembly; F:nucleotide binding; F:GTPase activity; F:GTP binding; F:microtubule binding; F:potassium ion binding; F:identical protein binding; C:nucleus; C:cytoplasm; C:cytosol; C:polysome; C:nuclear body
ENSOARG00000008093	RSPH9	4308	-0.108804	0.028885	Yes	radial spoke head component 9 [Source:NCBI gene (formerly Entrezgene);Acc:101116098]	21	P:GO:0006890; P:GO:0007018; P:GO:0034067; P:GO:0051642; P:GO:0070507; P:GO:0072385; P:GO:0072393; F:GO:0008093; F:GO:0031267; F:GO:0034452; F:GO:0051959; F:GO:0070840; C:GO:0005635; C:GO:0005642; C:GO:0005643; C:GO:0005737; C:GO:0005794; C:GO:0005813; C:GO:0005829; C:GO:0005886; C:GO:0031410	P:retrograde vesicle-mediated transport, Golgi to endoplasmic reticulum; P:microtubule-based movement; P:protein localization to Golgi apparatus; P:centrosome localization; P:regulation of microtubule cytoskeleton organization; P:minus-end-directed organelle transport along microtubule; P:microtubule anchoring at microtubule organizing center; F:cytoskeletal anchor activity; F:small GTPase bindin…
ENSOARG00000010609	SBDS	2647	0.060767	0.013886	Yes	SBDS ribosome maturation factor [Source:NCBI gene (formerly Entrezgene);Acc:101111067]	2	P:GO:0007288; F:GO:0005515	P:sperm axoneme assembly; F:protein binding
ENSOARG00000006316	SDCCAG8	3017	0.014945	0.017871	Yes	SHH signaling and ciliogenesis regulator SDCCAG8 [Source:NCBI gene (formerly Entrezgene);Acc:101118887]	12	P:GO:0003431; P:GO:0007052; P:GO:0007283; P:GO:0010825; P:GO:0060348; P:GO:1905515; F:GO:0005515; C:GO:0000922; C:GO:0005737; C:GO:0005813; C:GO:0005814; C:GO:0036064	P:growth plate cartilage chondrocyte development; P:mitotic spindle organization; P:spermatogenesis; P:positive regulation of centrosome duplication; P:bone development; P:non-motile cilium assembly; F:protein binding; C:spindle pole; C:cytoplasm; C:centrosome; C:centriole; C:ciliary basal body
ENSOARG00000006569	SENP6	7285	-0.394107	0.076795	Yes	SUMO specific peptidase 6 [Source:NCBI gene (formerly Entrezgene);Acc:101118793]	3	P:GO:0030317; P:GO:0048240; C:GO:0036128	P:flagellated sperm motility; P:sperm capacitation; C:CatSper complex
ENSOARG00000003930	SEPTIN12	5853	-0.24244	0.082876	Yes	septin 12 [Source:NCBI gene (formerly Entrezgene);Acc:101103776]	7	P:GO:0007051; F:GO:0019901; C:GO:0005737; C:GO:0005813; C:GO:0005815; C:GO:0005856; C:GO:0042995	P:spindle organization; F:protein kinase binding; C:cytoplasm; C:centrosome; C:microtubule organizing center; C:cytoskeleton; C:cell projection
ENSOARG00000005054	SETD2	4527	-0.128082	0.035498	Yes	SET domain containing 2, histone lysine methyltransferase [Source:HGNC Symbol;Acc:HGNC:18420]	10	P:GO:0007018; P:GO:0007288; P:GO:0030317; P:GO:0036159; F:GO:0005524; F:GO:0008569; C:GO:0005930; C:GO:0030286; C:GO:0036126; C:GO:0036156	P:microtubule-based movement; P:sperm axoneme assembly; P:flagellated sperm motility; P:inner dynein arm assembly; F:ATP binding; F:ATP-dependent microtubule motor activity, minus-end-directed; C:axoneme; C:dynein complex; C:sperm flagellum; C:inner dynein arm
ENSOARG00000019439	SFPQ	7636	-0.435348	0.082492	Yes	splicing factor proline and glutamine rich [Source:NCBI gene (formerly Entrezgene);Acc:101115249]	15	P:GO:0000070; P:GO:0000226; P:GO:0007051; P:GO:0007059; P:GO:0016477; P:GO:0051988; P:GO:0071364; F:GO:0042803; F:GO:0051010; C:GO:0000776; C:GO:0001726; C:GO:0005886; C:GO:0034451; C:GO:0035371; C:GO:0072686	P:mitotic sister chromatid segregation; P:microtubule cytoskeleton organization; P:spindle organization; P:chromosome segregation; P:cell migration; P:regulation of attachment of spindle microtubules to kinetochore; P:cellular response to epidermal growth factor stimulus; F:protein homodimerization activity; F:microtubule plus-end binding; C:kinetochore; C:ruffle; C:plasma membrane; C:centriolar …
ENSOARG00000017174	SLAIN2	1657	0.225931	-0.006684	Yes	SLAIN motif family member 2 [Source:NCBI gene (formerly Entrezgene);Acc:101102730]	20	P:GO:0000281; P:GO:0001755; P:GO:0001842; P:GO:0006468; P:GO:0007015; P:GO:0030010; P:GO:0030042; P:GO:0030043; P:GO:0030836; P:GO:0040019; P:GO:0043200; P:GO:0051293; F:GO:0003779; F:GO:0005102; F:GO:0051015; C:GO:0005737; C:GO:0005911; C:GO:0015629; C:GO:0030027; C:GO:0030864	P:mitotic cytokinesis; P:neural crest cell migration; P:neural fold formation; P:protein phosphorylation; P:actin filament organization; P:establishment of cell polarity; P:actin filament depolymerization; P:actin filament fragmentation; P:positive regulation of actin filament depolymerization; P:positive regulation of embryonic development; P:response to amino acid; P:establishment of spindle lo…
ENSOARG00000010017	SLC22A16	2199	0.126842	0.012539	Yes	solute carrier family 22 member 16 [Source:NCBI gene (formerly Entrezgene);Acc:101111717]	15	P:GO:0007178; P:GO:0008104; P:GO:0030317; P:GO:0044458; P:GO:0045184; F:GO:0051018; C:GO:0005929; C:GO:0030018; C:GO:0031514; C:GO:0035686; C:GO:0048471; C:GO:0097224; C:GO:0097225; C:GO:0097228; C:GO:0097229	P:transmembrane receptor protein serine/threonine kinase signaling pathway; P:protein localization; P:flagellated sperm motility; P:motile cilium assembly; P:establishment of protein localization; F:protein kinase A binding; C:cilium; C:Z disc; C:motile cilium; C:sperm fibrous sheath; C:perinuclear region of cytoplasm; C:sperm connecting piece; C:sperm midpiece; C:sperm principal piece; C:sperm e…
ENSOARG00000012670	SLC26A8	4823	-0.154814	0.04615	Yes	solute carrier family 26 member 8 [Source:NCBI gene (formerly Entrezgene);Acc:101119854]	5	P:GO:0003341; P:GO:0044458; P:GO:0060271; F:GO:0005516; C:GO:0005929	P:cilium movement; P:motile cilium assembly; P:cilium assembly; F:calmodulin binding; C:cilium
ENSOARG00000008581	SMC1A	406	0.870494	-0.014716	Yes	structural maintenance of chromosomes 1A [Source:NCBI gene (formerly Entrezgene);Acc:101120550]	11	P:GO:0000226; P:GO:0007264; P:GO:0007409; P:GO:0031175; P:GO:0033138; P:GO:0045200; P:GO:0090630; P:GO:1904754; F:GO:0005085; F:GO:0031267; C:GO:0008180	P:microtubule cytoskeleton organization; P:small GTPase mediated signal transduction; P:axonogenesis; P:neuron projection development; P:positive regulation of peptidyl-serine phosphorylation; P:establishment of neuroblast polarity; P:activation of GTPase activity; P:positive regulation of vascular associated smooth muscle cell migration; F:guanyl-nucleotide exchange factor activity; F:small GTPa…
ENSOARG00000000758	SNAPIN	4371	-0.113458	0.0276	Yes	SNAP associated protein [Source:NCBI gene (formerly Entrezgene);Acc:101123177]	31	P:GO:0001886; P:GO:0006468; P:GO:0007169; P:GO:0016310; P:GO:0018108; P:GO:0031116; P:GO:0035024; P:GO:0045944; P:GO:0048754; P:GO:0050918; P:GO:0051497; P:GO:0061436; P:GO:0070495; P:GO:0071526; P:GO:1901299; P:GO:1905098; P:GO:2001028; F:GO:0000166; F:GO:0004672; F:GO:0004713; F:GO:0004714; F:GO:0005515; F:GO:0005524; F:GO:0016301; F:GO:0016740; F:GO:0017154; F:GO:0019903; F:GO:0042802; C:GO:00…	P:endothelial cell morphogenesis; P:protein phosphorylation; P:transmembrane receptor protein tyrosine kinase signaling pathway; P:phosphorylation; P:peptidyl-tyrosine phosphorylation; P:positive regulation of microtubule polymerization; P:negative regulation of Rho protein signal transduction; P:positive regulation of transcription by RNA polymerase II; P:branching morphogenesis of an epithelial…
ENSOARG00000013038	SON	3901	-0.073918	0.03043	Yes	SON DNA and RNA binding protein [Source:NCBI gene (formerly Entrezgene);Acc:101121305]	4	P:GO:0007018; F:GO:0003777; F:GO:0005524; F:GO:0008017	P:microtubule-based movement; F:microtubule motor activity; F:ATP binding; F:microtubule binding
ENSOARG00000021059	SORD	3878	-0.071851	0.028111	Yes	sorbitol dehydrogenase [Source:NCBI gene (formerly Entrezgene);Acc:101115280]	118	P:GO:0000302; P:GO:0001525; P:GO:0001568; P:GO:0001666; P:GO:0001755; P:GO:0001837; P:GO:0001892; P:GO:0001922; P:GO:0001944; P:GO:0001947; P:GO:0002052; P:GO:0002248; P:GO:0003151; P:GO:0003208; P:GO:0006089; P:GO:0006110; P:GO:0006355; P:GO:0006879; P:GO:0007165; P:GO:0007595; P:GO:0008542; P:GO:0010039; P:GO:0010468; P:GO:0010508; P:GO:0010573; P:GO:0010575; P:GO:0010628; P:GO:0010629; P:GO:00…	P:response to reactive oxygen species; P:angiogenesis; P:blood vessel development; P:response to hypoxia; P:neural crest cell migration; P:epithelial to mesenchymal transition; P:embryonic placenta development; P:B-1 B cell homeostasis; P:vasculature development; P:heart looping; P:positive regulation of neuroblast proliferation; P:connective tissue replacement involved in inflammatory response w…
ENSOARG00000020356	SPAG17	3875	-0.071765	0.026186	Yes	sperm associated antigen 17 [Source:NCBI gene (formerly Entrezgene);Acc:101109497]	4	P:GO:0060285; P:GO:0070286; C:GO:0005737; C:GO:0005829	P:cilium-dependent cell motility; P:axonemal dynein complex assembly; C:cytoplasm; C:cytosol
ENSOARG00000003122	SPATA7	733	0.593774	-0.015639	Yes	spermatogenesis associated 7 [Source:NCBI gene (formerly Entrezgene);Acc:101118616]	10	P:GO:0007030; P:GO:0007165; P:GO:0051683; P:GO:0051684; P:GO:0072384; F:GO:0005515; C:GO:0005794; C:GO:0005886; C:GO:0015629; C:GO:0030054	P:Golgi organization; P:signal transduction; P:establishment of Golgi localization; P:maintenance of Golgi location; P:organelle transport along microtubule; F:protein binding; C:Golgi apparatus; C:plasma membrane; C:actin cytoskeleton; C:cell junction
ENSOARG00000001438	SPEF1	5394	-0.203698	0.071542	Yes	sperm flagellar 1 [Source:NCBI gene (formerly Entrezgene);Acc:101120936]	5	P:GO:0007099; P:GO:0071539; C:GO:0005813; C:GO:0005829; C:GO:0034451	P:centriole replication; P:protein localization to centrosome; C:centrosome; C:cytosol; C:centriolar satellite
ENSOARG00000013266	SPEM1	4638	-0.139305	0.03867	Yes	spermatid maturation 1 [Source:NCBI gene (formerly Entrezgene);Acc:101120848]	20	P:GO:0003341; P:GO:0003351; P:GO:0007018; P:GO:0007368; P:GO:0007507; P:GO:0021670; P:GO:0030317; P:GO:0036158; P:GO:0051649; P:GO:0060271; F:GO:0003777; F:GO:0005524; F:GO:0008569; C:GO:0005737; C:GO:0005858; C:GO:0005930; C:GO:0030286; C:GO:0031514; C:GO:0036157; C:GO:0097729	P:cilium movement; P:epithelial cilium movement involved in extracellular fluid movement; P:microtubule-based movement; P:determination of left/right symmetry; P:heart development; P:lateral ventricle development; P:flagellated sperm motility; P:outer dynein arm assembly; P:establishment of localization in cell; P:cilium assembly; F:microtubule motor activity; F:ATP binding; F:ATP-dependent micro…
ENSOARG00000003712	SPG11	7051	-0.364847	0.071534	Yes	SPG11 vesicle trafficking associated, spatacsin [Source:NCBI gene (formerly Entrezgene);Acc:101116484]	6	P:GO:0007052; P:GO:0007080; C:GO:0005737; C:GO:0005829; C:GO:0030496; C:GO:0072686	P:mitotic spindle organization; P:mitotic metaphase plate congression; C:cytoplasm; C:cytosol; C:midbody; C:mitotic spindle
ENSOARG00000001837	SPIRE1	6891	-0.344986	0.070582	Yes	spire type actin nucleation factor 1 [Source:NCBI gene (formerly Entrezgene);Acc:101106482]	6	P:GO:0007018; F:GO:0005515; C:GO:0005813; C:GO:0005868; C:GO:0005874; C:GO:0031982	P:microtubule-based movement; F:protein binding; C:centrosome; C:cytoplasmic dynein complex; C:microtubule; C:vesicle
ENSOARG00000014736	SPIRE2	7953	-0.479736	0.089056	Yes	spire type actin nucleation factor 2 [Source:NCBI gene (formerly Entrezgene);Acc:101112252]	4	P:GO:0007018; F:GO:0003777; F:GO:0005524; F:GO:0008017	P:microtubule-based movement; F:microtubule motor activity; F:ATP binding; F:microtubule binding
ENSOARG00000007205	SS18	3429	-0.027575	0.018072	Yes	SS18 subunit of BAF chromatin remodeling complex [Source:NCBI gene (formerly Entrezgene);Acc:101117893]	126	P:GO:0001843; P:GO:0001922; P:GO:0001934; P:GO:0002322; P:GO:0002333; P:GO:0006468; P:GO:0006909; P:GO:0006974; P:GO:0006975; P:GO:0006979; P:GO:0007173; P:GO:0007204; P:GO:0007229; P:GO:0009791; P:GO:0010595; P:GO:0016310; P:GO:0018108; P:GO:0021587; P:GO:0022408; P:GO:0030035; P:GO:0030036; P:GO:0030182; P:GO:0030514; P:GO:0030516; P:GO:0031113; P:GO:0032489; P:GO:0032729; P:GO:0032743; P:GO:00…	P:neural tube closure; P:B-1 B cell homeostasis; P:positive regulation of protein phosphorylation; P:B cell proliferation involved in immune response; P:transitional one stage B cell differentiation; P:protein phosphorylation; P:phagocytosis; P:cellular response to DNA damage stimulus; P:DNA damage induced protein phosphorylation; P:response to oxidative stress; P:epidermal growth factor receptor…
ENSOARG00000002485	SSNA1	5741	-0.23125	0.075404	Yes	SS nuclear autoantigen 1 [Source:HGNC Symbol;Acc:HGNC:11321]	27	P:GO:0000212; P:GO:0007017; P:GO:0007020; P:GO:0031122; F:GO:0000166; F:GO:0003924; F:GO:0005525; F:GO:0042802; C:GO:0000242; C:GO:0000794; C:GO:0000930; C:GO:0005737; C:GO:0005813; C:GO:0005814; C:GO:0005815; C:GO:0005827; C:GO:0005856; C:GO:0005874; C:GO:0005876; C:GO:0005881; C:GO:0005929; C:GO:0031252; C:GO:0036064; C:GO:0045177; C:GO:0055037; C:GO:0097730; C:GO:1990498	P:meiotic spindle organization; P:microtubule-based process; P:microtubule nucleation; P:cytoplasmic microtubule organization; F:nucleotide binding; F:GTPase activity; F:GTP binding; F:identical protein binding; C:pericentriolar material; C:condensed nuclear chromosome; C:gamma-tubulin complex; C:cytoplasm; C:centrosome; C:centriole; C:microtubule organizing center; C:polar microtubule; C:cytoske…
ENSOARG00000013977	SSX2IP	617	0.676096	-0.011773	Yes	SSX family member 2 interacting protein [Source:NCBI gene (formerly Entrezgene);Acc:101110888]	8	P:GO:0001932; P:GO:0003341; P:GO:0030317; P:GO:0048240; F:GO:0042802; C:GO:0005737; C:GO:0005929; C:GO:0031514	P:regulation of protein phosphorylation; P:cilium movement; P:flagellated sperm motility; P:sperm capacitation; F:identical protein binding; C:cytoplasm; C:cilium; C:motile cilium
ENSOARG00000007863	STAG1	5419	-0.205242	0.071485	Yes	stromal antigen 1 [Source:NCBI gene (formerly Entrezgene);Acc:101113301]	40	P:GO:0000122; P:GO:0002508; P:GO:0002635; P:GO:0002897; P:GO:0002924; P:GO:0006355; P:GO:0006959; P:GO:0007368; P:GO:0007420; P:GO:0007507; P:GO:0030036; P:GO:0030856; P:GO:0032053; P:GO:0032088; P:GO:0032715; P:GO:0033085; P:GO:0034613; P:GO:0035082; P:GO:0035089; P:GO:0035502; P:GO:0042130; P:GO:0044458; P:GO:0045893; P:GO:0045944; P:GO:0050869; P:GO:0050900; P:GO:0060271; P:GO:0060428; P:GO:00…	P:negative regulation of transcription by RNA polymerase II; P:central tolerance induction; P:negative regulation of germinal center formation; P:positive regulation of central B cell tolerance induction; P:negative regulation of humoral immune response mediated by circulating immunoglobulin; P:regulation of transcription, DNA-templated; P:humoral immune response; P:determination of left/right sy…
ENSOARG00000011242	STK11	4840	-0.15625	0.049009	Yes	serine/threonine kinase 11 [Source:NCBI gene (formerly Entrezgene);Acc:101117245]	53	P:GO:0000226; P:GO:0007613; P:GO:0010506; P:GO:0010629; P:GO:0010917; P:GO:0031110; P:GO:0031116; P:GO:0032930; P:GO:0033673; P:GO:0045773; P:GO:0048312; P:GO:0050808; P:GO:0050848; P:GO:0051258; P:GO:0070507; P:GO:0090258; P:GO:0097435; P:GO:1900034; P:GO:1901216; P:GO:1902474; P:GO:1903748; P:GO:1903829; P:GO:1904428; P:GO:1990000; P:GO:2001020; F:GO:0008017; F:GO:0015631; F:GO:0017124; F:GO:00…	P:microtubule cytoskeleton organization; P:memory; P:regulation of autophagy; P:negative regulation of gene expression; P:negative regulation of mitochondrial membrane potential; P:regulation of microtubule polymerization or depolymerization; P:positive regulation of microtubule polymerization; P:positive regulation of superoxide anion generation; P:negative regulation of kinase activity; P:posit…
ENSOARG00000019667	STK36	2305	0.109518	0.013965	Yes	serine/threonine kinase 36 [Source:NCBI gene (formerly Entrezgene);Acc:101112457]	4	P:GO:1901317; F:GO:0015631; C:GO:0005829; C:GO:0036126	P:regulation of flagellated sperm motility; F:tubulin binding; C:cytosol; C:sperm flagellum
ENSOARG00000005764	STMN1	3765	-0.06311	0.02512	Yes	stathmin 1 [Source:NCBI gene (formerly Entrezgene);Acc:101113917]	17	P:GO:0007018; P:GO:0007270; P:GO:0007274; P:GO:0008089; P:GO:0030705; P:GO:0047497; F:GO:0000166; F:GO:0003774; F:GO:0003777; F:GO:0005515; F:GO:0005524; F:GO:0008017; F:GO:1990939; C:GO:0005737; C:GO:0005739; C:GO:0005875; C:GO:0030659	P:microtubule-based movement; P:neuron-neuron synaptic transmission; P:neuromuscular synaptic transmission; P:anterograde axonal transport; P:cytoskeleton-dependent intracellular transport; P:mitochondrion transport along microtubule; F:nucleotide binding; F:motor activity; F:microtubule motor activity; F:protein binding; F:ATP binding; F:microtubule binding; F:ATP-dependent microtubule motor act…
ENSOARG00000010555	STMN3	4319	-0.109651	0.03009	Yes	stathmin 3 [Source:NCBI gene (formerly Entrezgene);Acc:101108850]	18	P:GO:0001833; P:GO:0002244; P:GO:0006364; P:GO:0007052; P:GO:0030282; P:GO:0030595; P:GO:0042254; P:GO:0042256; P:GO:0048539; F:GO:0008017; F:GO:0019843; F:GO:0043022; C:GO:0000922; C:GO:0005634; C:GO:0005654; C:GO:0005730; C:GO:0005737; C:GO:0005829	P:inner cell mass cell proliferation; P:hematopoietic progenitor cell differentiation; P:rRNA processing; P:mitotic spindle organization; P:bone mineralization; P:leukocyte chemotaxis; P:ribosome biogenesis; P:mature ribosome assembly; P:bone marrow development; F:microtubule binding; F:rRNA binding; F:ribosome binding; C:spindle pole; C:nucleus; C:nucleoplasm; C:nucleolus; C:cytoplasm; C:cytosol
ENSOARG00000009739	STMN4	258	1.11686	-0.012359	Yes	stathmin 4 [Source:NCBI gene (formerly Entrezgene);Acc:101108107]	10	P:GO:0000226; P:GO:0007020; F:GO:0043015; C:GO:0000922; C:GO:0005737; C:GO:0005813; C:GO:0005815; C:GO:0005856; C:GO:0005874; C:GO:0055037	P:microtubule cytoskeleton organization; P:microtubule nucleation; F:gamma-tubulin binding; C:spindle pole; C:cytoplasm; C:centrosome; C:microtubule organizing center; C:cytoskeleton; C:microtubule; C:recycling endosome
ENSOARG00000005987	SUN1	2593	0.068417	0.012166	Yes	Sad1 and UNC84 domain containing 1 [Source:NCBI gene (formerly Entrezgene);Acc:101115676]	15	P:GO:0007018; P:GO:0016192; P:GO:0098971; F:GO:0000166; F:GO:0003774; F:GO:0003777; F:GO:0005524; F:GO:0008017; F:GO:0019894; F:GO:1990939; C:GO:0005737; C:GO:0032839; C:GO:0035253; C:GO:0043005; C:GO:0043025	P:microtubule-based movement; P:vesicle-mediated transport; P:anterograde dendritic transport of neurotransmitter receptor complex; F:nucleotide binding; F:motor activity; F:microtubule motor activity; F:ATP binding; F:microtubule binding; F:kinesin binding; F:ATP-dependent microtubule motor activity; C:cytoplasm; C:dendrite cytoplasm; C:ciliary rootlet; C:neuron projection; C:neuronal cell body
ENSOARG00000015976	SUN2	1838	0.187247	-0.003234	Yes	Sad1 and UNC84 domain containing 2 [Source:NCBI gene (formerly Entrezgene);Acc:101106156]	46	P:GO:0000226; P:GO:0001667; P:GO:0001675; P:GO:0001764; P:GO:0001961; P:GO:0007268; P:GO:0007405; P:GO:0007611; P:GO:0008090; P:GO:0008344; P:GO:0009306; P:GO:0016477; P:GO:0019226; P:GO:0021766; P:GO:0021819; P:GO:0021987; P:GO:0030036; P:GO:0036035; P:GO:0038026; P:GO:0040019; P:GO:0042249; P:GO:0043087; P:GO:0043622; P:GO:0046329; P:GO:0047496; P:GO:0050885; P:GO:0051081; P:GO:0051130; P:GO:00…	P:microtubule cytoskeleton organization; P:ameboidal-type cell migration; P:acrosome assembly; P:neuron migration; P:positive regulation of cytokine-mediated signaling pathway; P:chemical synaptic transmission; P:neuroblast proliferation; P:learning or memory; P:retrograde axonal transport; P:adult locomotory behavior; P:protein secretion; P:cell migration; P:transmission of nerve impulse; P:hipp…
ENSOARG00000021147	SYNE2	5715	-0.229013	0.073355	Yes	spectrin repeat containing nuclear envelope protein 2 [Source:HGNC Symbol;Acc:HGNC:17084]	10	P:GO:0006811; P:GO:0030317; P:GO:0034220; P:GO:0055085; P:GO:0098655; F:GO:0005216; F:GO:0005227; C:GO:0016020; C:GO:0016021; C:GO:0036128	P:ion transport; P:flagellated sperm motility; P:ion transmembrane transport; P:transmembrane transport; P:cation transmembrane transport; F:ion channel activity; F:calcium activated cation channel activity; C:membrane; C:integral component of membrane; C:CatSper complex
ENSOARG00000001595	TACC1	5776	-0.234766	0.076641	Yes	transforming acidic coiled-coil containing protein 1 [Source:HGNC Symbol;Acc:HGNC:11522]	31	P:GO:0000281; P:GO:0001822; P:GO:0006892; P:GO:0006893; P:GO:0007224; P:GO:0007264; P:GO:0031116; P:GO:0042073; P:GO:0042461; P:GO:0060271; P:GO:0061512; P:GO:1903441; F:GO:0000166; F:GO:0000287; F:GO:0003924; F:GO:0005525; F:GO:0008017; F:GO:0019003; F:GO:0032794; C:GO:0005634; C:GO:0005654; C:GO:0005794; C:GO:0005813; C:GO:0005876; C:GO:0005881; C:GO:0005929; C:GO:0005930; C:GO:0030496; C:GO:00…	P:mitotic cytokinesis; P:kidney development; P:post-Golgi vesicle-mediated transport; P:Golgi to plasma membrane transport; P:smoothened signaling pathway; P:small GTPase mediated signal transduction; P:positive regulation of microtubule polymerization; P:intraciliary transport; P:photoreceptor cell development; P:cilium assembly; P:protein localization to cilium; P:protein localization to ciliar…
ENSOARG00000006729	TACC2	156	1.41889	-0.009755	Yes	transforming acidic coiled-coil containing protein 2 [Source:NCBI gene (formerly Entrezgene);Acc:101123429]	10	P:GO:0001578; P:GO:0003353; P:GO:0006464; P:GO:0018095; P:GO:0051013; F:GO:0005524; F:GO:0015631; F:GO:0070739; C:GO:0036064; C:GO:0097731	P:microtubule bundle formation; P:positive regulation of cilium movement; P:cellular protein modification process; P:protein polyglutamylation; P:microtubule severing; F:ATP binding; F:tubulin binding; F:protein-glutamic acid ligase activity; C:ciliary basal body; C:9+0 non-motile cilium
ENSOARG00000006793	TAOK1	1206	0.363997	-0.016543	Yes	TAO kinase 1 [Source:NCBI gene (formerly Entrezgene);Acc:101109719]	22	P:GO:0000226; P:GO:0007018; P:GO:0007052; P:GO:0030334; P:GO:0090307; F:GO:0000166; F:GO:0003774; F:GO:0003777; F:GO:0005524; F:GO:0008017; F:GO:1990939; C:GO:0000922; C:GO:0005654; C:GO:0005730; C:GO:0005737; C:GO:0005813; C:GO:0005814; C:GO:0005874; C:GO:0005876; C:GO:0016604; C:GO:0097228; C:GO:0120103	P:microtubule cytoskeleton organization; P:microtubule-based movement; P:mitotic spindle organization; P:regulation of cell migration; P:mitotic spindle assembly; F:nucleotide binding; F:motor activity; F:microtubule motor activity; F:ATP binding; F:microtubule binding; F:ATP-dependent microtubule motor activity; C:spindle pole; C:nucleoplasm; C:nucleolus; C:cytoplasm; C:centrosome; C:centriole; …
ENSOARG00000015004	TASOR	3443	-0.029471	0.019006	Yes	transcription activation suppressor [Source:NCBI gene (formerly Entrezgene);Acc:101104275]	11	P:GO:0003341; P:GO:0007018; F:GO:0000166; F:GO:0005524; F:GO:0008569; C:GO:0005737; C:GO:0005856; C:GO:0005874; C:GO:0005929; C:GO:0030286; C:GO:0042995	P:cilium movement; P:microtubule-based movement; F:nucleotide binding; F:ATP binding; F:ATP-dependent microtubule motor activity, minus-end-directed; C:cytoplasm; C:cytoskeleton; C:microtubule; C:cilium; C:dynein complex; C:cell projection
ENSOARG00000019613	TEKT2	2847	0.033813	0.01343	Yes	tektin 2 [Source:NCBI gene (formerly Entrezgene);Acc:101111755]	6	P:GO:0030030; P:GO:0042073; F:GO:0005515; C:GO:0005879; C:GO:0005929; C:GO:0042995	P:cell projection organization; P:intraciliary transport; F:protein binding; C:axonemal microtubule; C:cilium; C:cell projection
ENSOARG00000016545	TEKT3	6525	-0.307694	0.072823	Yes	tektin 3 [Source:NCBI gene (formerly Entrezgene);Acc:101115807]	12	P:GO:0000070; P:GO:0000212; P:GO:0000278; P:GO:0006508; P:GO:0007059; P:GO:0007127; P:GO:0045143; F:GO:0004197; F:GO:0008233; F:GO:0008234; C:GO:0005634; C:GO:0005813	P:mitotic sister chromatid segregation; P:meiotic spindle organization; P:mitotic cell cycle; P:proteolysis; P:chromosome segregation; P:meiosis I; P:homologous chromosome segregation; F:cysteine-type endopeptidase activity; F:peptidase activity; F:cysteine-type peptidase activity; C:nucleus; C:centrosome
ENSOARG00000008737	TMEM108	7614	-0.43346	0.082279	Yes	transmembrane protein 108 [Source:NCBI gene (formerly Entrezgene);Acc:101115599]	16	P:GO:0006480; P:GO:0007051; P:GO:0007059; P:GO:0016571; P:GO:0018012; P:GO:0018013; P:GO:0018016; P:GO:0035572; P:GO:0035573; F:GO:0008168; F:GO:0008276; F:GO:0042054; F:GO:0071885; C:GO:0005634; C:GO:0005654; C:GO:0005829	P:N-terminal protein amino acid methylation; P:spindle organization; P:chromosome segregation; P:histone methylation; P:N-terminal peptidyl-alanine trimethylation; P:N-terminal peptidyl-glycine methylation; P:N-terminal peptidyl-proline dimethylation; P:N-terminal peptidyl-serine dimethylation; P:N-terminal peptidyl-serine trimethylation; F:methyltransferase activity; F:protein methyltransferase …
ENSOARG00000008459	TMEM67	4452	-0.121338	0.033474	Yes	transmembrane protein 67 [Source:NCBI gene (formerly Entrezgene);Acc:101110519]	8	P:GO:0006457; P:GO:1904158; F:GO:0051082; C:GO:0005737; C:GO:0005930; C:GO:0031514; C:GO:0036126; C:GO:0097224	P:protein folding; P:axonemal central apparatus assembly; F:unfolded protein binding; C:cytoplasm; C:axoneme; C:motile cilium; C:sperm flagellum; C:sperm connecting piece
ENSOARG00000010235	TMF1	6033	-0.259205	0.086416	Yes	TATA element modulatory factor 1 [Source:NCBI gene (formerly Entrezgene);Acc:101116869]	7	P:GO:0044458; P:GO:0060271; P:GO:0060294; P:GO:1905199; C:GO:0001534; C:GO:0005930; C:GO:0036126	P:motile cilium assembly; P:cilium assembly; P:cilium movement involved in cell motility; P:manchette disassembly; C:radial spoke; C:axoneme; C:sperm flagellum
ENSOARG00000019426	TNP1	1904	0.177675	0.010578	Yes	transition protein 1 [Source:NCBI gene (formerly Entrezgene);Acc:101108026]	3	P:GO:0030317; P:GO:0036159; C:GO:0005815	P:flagellated sperm motility; P:inner dynein arm assembly; C:microtubule organizing center
ENSOARG00000009198	TOGARAM1	6866	-0.341749	0.070639	Yes	TOG array regulator of axonemal microtubules 1 [Source:NCBI gene (formerly Entrezgene);Acc:101105443]	9	P:GO:0003351; P:GO:0007368; P:GO:0007507; P:GO:0008286; F:GO:0005515; C:GO:0005576; C:GO:0005737; C:GO:0005813; C:GO:0097729	P:epithelial cilium movement involved in extracellular fluid movement; P:determination of left/right symmetry; P:heart development; P:insulin receptor signaling pathway; F:protein binding; C:extracellular region; C:cytoplasm; C:centrosome; C:9+2 motile cilium
ENSOARG00000019694	TPPP2	4900	-0.161306	0.047994	Yes	tubulin polymerization promoting protein family member 2 [Source:NCBI gene (formerly Entrezgene);Acc:101111551]	6	P:GO:0007288; P:GO:0030317; C:GO:0001669; C:GO:0005737; C:GO:0036126; C:GO:0097225	P:sperm axoneme assembly; P:flagellated sperm motility; C:acrosomal vesicle; C:cytoplasm; C:sperm flagellum; C:sperm midpiece
ENSOARG00000002965	TPPP3	2149	0.136827	0.006067	Yes	tubulin polymerization promoting protein family member 3 [Source:NCBI gene (formerly Entrezgene);Acc:101113519]	10	P:GO:0000226; P:GO:0006468; P:GO:0010975; P:GO:0043408; P:GO:0046328; P:GO:0090036; P:GO:1900744; P:GO:2001222; F:GO:0004672; F:GO:0005524	P:microtubule cytoskeleton organization; P:protein phosphorylation; P:regulation of neuron projection development; P:regulation of MAPK cascade; P:regulation of JNK cascade; P:regulation of protein kinase C signaling; P:regulation of p38MAPK cascade; P:regulation of neuron migration; F:protein kinase activity; F:ATP binding
ENSOARG00000006631	TPR	4637	-0.139257	0.036564	Yes	translocated promoter region, nuclear basket protein [Source:NCBI gene (formerly Entrezgene);Acc:101109818]	7	P:GO:0007052; F:GO:0016922; C:GO:0005654; C:GO:0005737; C:GO:0005829; C:GO:0005856; C:GO:0005886	P:mitotic spindle organization; F:nuclear receptor binding; C:nucleoplasm; C:cytoplasm; C:cytosol; C:cytoskeleton; C:plasma membrane
ENSOARG00000001419	TPX2	1564	0.2465	-0.013673	Yes	TPX2 microtubule nucleation factor [Source:NCBI gene (formerly Entrezgene);Acc:101102581]	21	P:GO:0001578; P:GO:0003341; P:GO:0007026; P:GO:0030032; P:GO:0046847; P:GO:0060548; P:GO:1904158; F:GO:0003779; F:GO:0005515; F:GO:0008017; C:GO:0005737; C:GO:0005874; C:GO:0005902; C:GO:0016323; C:GO:0016324; C:GO:0030027; C:GO:0030175; C:GO:0031514; C:GO:0097542; C:GO:0097729; C:GO:1990716	P:microtubule bundle formation; P:cilium movement; P:negative regulation of microtubule depolymerization; P:lamellipodium assembly; P:filopodium assembly; P:negative regulation of cell death; P:axonemal central apparatus assembly; F:actin binding; F:protein binding; F:microtubule binding; C:cytoplasm; C:microtubule; C:microvillus; C:basolateral plasma membrane; C:apical plasma membrane; C:lamelli…
ENSOARG00000018779	TRAF3IP1	6020	-0.257667	0.085392	Yes	TRAF3 interacting protein 1 [Source:NCBI gene (formerly Entrezgene);Acc:101108537]	7	P:GO:0007420; P:GO:0030154; P:GO:0035082; P:GO:0044458; P:GO:0090175; P:GO:0090660; C:GO:0005576	P:brain development; P:cell differentiation; P:axoneme assembly; P:motile cilium assembly; P:regulation of establishment of planar polarity; P:cerebrospinal fluid circulation; C:extracellular region
ENSOARG00000016302	TRIM36	4639	-0.13931	0.040775	Yes	tripartite motif containing 36 [Source:NCBI gene (formerly Entrezgene);Acc:101106080]	31	P:GO:0001701; P:GO:0007254; P:GO:0007257; P:GO:0007411; P:GO:0007585; P:GO:0008104; P:GO:0009791; P:GO:0010468; P:GO:0016192; P:GO:0030900; P:GO:0043507; P:GO:0046328; P:GO:0048286; P:GO:0060425; P:GO:0061564; P:GO:0099641; P:GO:2001224; F:GO:0005078; F:GO:0005515; F:GO:0008432; F:GO:0019894; F:GO:0031434; F:GO:0031435; C:GO:0000139; C:GO:0005737; C:GO:0005790; C:GO:0005886; C:GO:0030424; C:GO:00…	P:in utero embryonic development; P:JNK cascade; P:activation of JUN kinase activity; P:axon guidance; P:respiratory gaseous exchange by respiratory system; P:protein localization; P:post-embryonic development; P:regulation of gene expression; P:vesicle-mediated transport; P:forebrain development; P:positive regulation of JUN kinase activity; P:regulation of JNK cascade; P:lung alveolus developme…
ENSOARG00000011845	TRIM37	6406	-0.294369	0.070372	Yes	tripartite motif containing 37 [Source:NCBI gene (formerly Entrezgene);Acc:101106605]	9	P:GO:0007018; F:GO:0000166; F:GO:0003774; F:GO:0003777; F:GO:0005515; F:GO:0005524; F:GO:0008017; F:GO:0035091; F:GO:1990939	P:microtubule-based movement; F:nucleotide binding; F:motor activity; F:microtubule motor activity; F:protein binding; F:ATP binding; F:microtubule binding; F:phosphatidylinositol binding; F:ATP-dependent microtubule motor activity
ENSOARG00000019183	TSSK4	7480	-0.418129	0.087766	Yes	testis specific serine kinase 4 [Source:NCBI gene (formerly Entrezgene);Acc:101115710]	21	P:GO:0016032; P:GO:0033365; P:GO:0048260; P:GO:0070507; P:GO:0072385; P:GO:1904781; F:GO:0008093; F:GO:0019901; F:GO:0031267; F:GO:0034452; F:GO:0045505; F:GO:0070840; C:GO:0005794; C:GO:0005802; C:GO:0005813; C:GO:0005829; C:GO:0005881; C:GO:0016020; C:GO:0031410; C:GO:0048471; C:GO:0099503	P:viral process; P:protein localization to organelle; P:positive regulation of receptor-mediated endocytosis; P:regulation of microtubule cytoskeleton organization; P:minus-end-directed organelle transport along microtubule; P:positive regulation of protein localization to centrosome; F:cytoskeletal anchor activity; F:protein kinase binding; F:small GTPase binding; F:dynactin binding; F:dynein in…
ENSOARG00000017307	TTC12	1962	0.167675	0.011938	Yes	tetratricopeptide repeat domain 12 [Source:NCBI gene (formerly Entrezgene);Acc:101109209]	67	P:GO:0000070; P:GO:0000086; P:GO:0000122; P:GO:0000132; P:GO:0000278; P:GO:0000281; P:GO:0001578; P:GO:0006468; P:GO:0007094; P:GO:0007095; P:GO:0007098; P:GO:0007346; P:GO:0010800; P:GO:0016310; P:GO:0016321; P:GO:0016567; P:GO:0018105; P:GO:0030071; P:GO:0031648; P:GO:0032436; P:GO:0032465; P:GO:0033365; P:GO:0043066; P:GO:0043393; P:GO:0045143; P:GO:0045184; P:GO:0045736; P:GO:0045862; P:GO:00…	P:mitotic sister chromatid segregation; P:G2/M transition of mitotic cell cycle; P:negative regulation of transcription by RNA polymerase II; P:establishment of mitotic spindle orientation; P:mitotic cell cycle; P:mitotic cytokinesis; P:microtubule bundle formation; P:protein phosphorylation; P:mitotic spindle assembly checkpoint signaling; P:mitotic G2 DNA damage checkpoint signaling; P:centroso…
ENSOARG00000002127	TTC21A	5650	-0.223291	0.072626	Yes	tetratricopeptide repeat domain 21A [Source:NCBI gene (formerly Entrezgene);Acc:101112092]	6	P:GO:0006464; P:GO:0018095; P:GO:0030317; F:GO:0000166; F:GO:0005524; C:GO:0036064	P:cellular protein modification process; P:protein polyglutamylation; P:flagellated sperm motility; F:nucleotide binding; F:ATP binding; C:ciliary basal body
ENSOARG00000005011	TTC21B	7159	-0.377307	0.070585	Yes	tetratricopeptide repeat domain 21B [Source:NCBI gene (formerly Entrezgene);Acc:101102621]	27	P:GO:0000132; P:GO:0000902; P:GO:0002376; P:GO:0007015; P:GO:0007049; P:GO:0007275; P:GO:0007399; P:GO:0030154; P:GO:0035023; P:GO:0035556; P:GO:0045087; P:GO:0045666; P:GO:0050768; P:GO:0050790; P:GO:0051301; P:GO:0055059; P:GO:0071802; P:GO:2001224; F:GO:0005085; F:GO:0008017; C:GO:0002102; C:GO:0005737; C:GO:0005794; C:GO:0005923; C:GO:0014069; C:GO:0043025; C:GO:0043198	P:establishment of mitotic spindle orientation; P:cell morphogenesis; P:immune system process; P:actin filament organization; P:cell cycle; P:multicellular organism development; P:nervous system development; P:cell differentiation; P:regulation of Rho protein signal transduction; P:intracellular signal transduction; P:innate immune response; P:positive regulation of neuron differentiation; P:nega…
ENSOARG00000018067	TTC25	6250	-0.280947	0.077842	Yes	tetratricopeptide repeat domain 25 [Source:NCBI gene (formerly Entrezgene);Acc:101109466]	44	P:GO:0007080; P:GO:0010634; P:GO:0010796; P:GO:0010971; P:GO:0016192; P:GO:0030953; P:GO:0031175; P:GO:0032402; P:GO:0032465; P:GO:0034394; P:GO:0036258; P:GO:0045773; P:GO:0051650; P:GO:0060627; P:GO:0072594; P:GO:0072659; P:GO:0090150; P:GO:0090307; P:GO:0150093; P:GO:1990182; F:GO:0003924; F:GO:0005525; F:GO:0008017; F:GO:0031489; C:GO:0000922; C:GO:0005737; C:GO:0005771; C:GO:0005802; C:GO:00…	P:mitotic metaphase plate congression; P:positive regulation of epithelial cell migration; P:regulation of multivesicular body size; P:positive regulation of G2/M transition of mitotic cell cycle; P:vesicle-mediated transport; P:astral microtubule organization; P:neuron projection development; P:melanosome transport; P:regulation of cytokinesis; P:protein localization to cell surface; P:multivesi…
ENSOARG00000011182	TTC26	6203	-0.276048	0.079881	Yes	tetratricopeptide repeat domain 26 [Source:NCBI gene (formerly Entrezgene);Acc:101104570]	7	P:GO:0007288; F:GO:0008017; C:GO:0005829; C:GO:0005886; C:GO:0005929; C:GO:0036064; C:GO:0043231	P:sperm axoneme assembly; F:microtubule binding; C:cytosol; C:plasma membrane; C:cilium; C:ciliary basal body; C:intracellular membrane-bounded organelle
ENSOARG00000019104	TTLL1	1070	0.418689	-0.019658	Yes	tubulin tyrosine ligase like 1 [Source:NCBI gene (formerly Entrezgene);Acc:101116134]	31	P:GO:0000122; P:GO:0000380; P:GO:0000724; P:GO:0002218; P:GO:0006974; P:GO:0042752; P:GO:0042754; P:GO:0045876; P:GO:0045892; P:GO:0045944; P:GO:0048511; P:GO:0051276; P:GO:0051726; P:GO:0070932; P:GO:0098963; P:GO:1902177; F:GO:0000976; F:GO:0003676; F:GO:0003677; F:GO:0003682; F:GO:0003723; F:GO:0042803; F:GO:0042826; C:GO:0000785; C:GO:0005634; C:GO:0005654; C:GO:0016363; C:GO:0016607; C:GO:00…	P:negative regulation of transcription by RNA polymerase II; P:alternative mRNA splicing, via spliceosome; P:double-strand break repair via homologous recombination; P:activation of innate immune response; P:cellular response to DNA damage stimulus; P:regulation of circadian rhythm; P:negative regulation of circadian rhythm; P:positive regulation of sister chromatid cohesion; P:negative regulatio…
ENSOARG00000014404	TTLL11	4222	-0.101688	0.032243	Yes	tubulin tyrosine ligase like 11 [Source:NCBI gene (formerly Entrezgene);Acc:101121845]	11	P:GO:0030317; P:GO:0060271; P:GO:0060294; P:GO:0060378; C:GO:0005929; C:GO:0015630; C:GO:0031514; C:GO:0036126; C:GO:0042995; C:GO:0097225; C:GO:0097228	P:flagellated sperm motility; P:cilium assembly; P:cilium movement involved in cell motility; P:regulation of brood size; C:cilium; C:microtubule cytoskeleton; C:motile cilium; C:sperm flagellum; C:cell projection; C:sperm midpiece; C:sperm principal piece
ENSOARG00000006786	TTLL6	3144	0.00147	0.01521	Yes	tubulin tyrosine ligase like 6 [Source:NCBI gene (formerly Entrezgene);Acc:101120098]	19	P:GO:0000226; P:GO:0006468; P:GO:0006974; P:GO:0007026; P:GO:0007095; P:GO:0016310; P:GO:0032874; P:GO:0046330; P:GO:0070050; P:GO:0097194; P:GO:1901985; F:GO:0000166; F:GO:0004672; F:GO:0005524; F:GO:0016301; F:GO:0043014; F:GO:0048487; C:GO:0015630; C:GO:0048471	P:microtubule cytoskeleton organization; P:protein phosphorylation; P:cellular response to DNA damage stimulus; P:negative regulation of microtubule depolymerization; P:mitotic G2 DNA damage checkpoint signaling; P:phosphorylation; P:positive regulation of stress-activated MAPK cascade; P:positive regulation of JNK cascade; P:neuron cellular homeostasis; P:execution phase of apoptosis; P:positive…
ENSOARG00000002139	TTLL9	6946	-0.35141	0.072213	Yes	tubulin tyrosine ligase like 9 [Source:NCBI gene (formerly Entrezgene);Acc:101103255]	5	P:GO:0000226; P:GO:0007018; P:GO:0051642; C:GO:0005813; C:GO:0005868	P:microtubule cytoskeleton organization; P:microtubule-based movement; P:centrosome localization; C:centrosome; C:cytoplasmic dynein complex
ENSOARG00000018884	TUBA1B	4764	-0.149319	0.042685	Yes	tubulin alpha 1b [Source:HGNC Symbol;Acc:HGNC:18809]	8	P:GO:0000079; P:GO:0001932; P:GO:0007283; P:GO:0030317; P:GO:0045859; F:GO:0019901; C:GO:0005886; C:GO:0016020	P:regulation of cyclin-dependent protein serine/threonine kinase activity; P:regulation of protein phosphorylation; P:spermatogenesis; P:flagellated sperm motility; P:regulation of protein kinase activity; F:protein kinase binding; C:plasma membrane; C:membrane
ENSOARG00000018879	TUBA1C	2479	0.08489	0.015851	Yes		15	P:GO:0000226; P:GO:0007010; P:GO:0007017; P:GO:0071353; F:GO:0000166; F:GO:0003725; F:GO:0003924; F:GO:0005200; F:GO:0005525; F:GO:0031625; C:GO:0005737; C:GO:0005856; C:GO:0005874; C:GO:0005881; C:GO:0015630	P:microtubule cytoskeleton organization; P:cytoskeleton organization; P:microtubule-based process; P:cellular response to interleukin-4; F:nucleotide binding; F:double-stranded RNA binding; F:GTPase activity; F:structural constituent of cytoskeleton; F:GTP binding; F:ubiquitin protein ligase binding; C:cytoplasm; C:cytoskeleton; C:microtubule; C:cytoplasmic microtubule; C:microtubule cytoskeleton
ENSOARG00000016681	TUBA3E	7690	-0.442745	0.086408	Yes		4	P:GO:0007018; F:GO:0003777; F:GO:0005524; F:GO:0008017	P:microtubule-based movement; F:microtubule motor activity; F:ATP binding; F:microtubule binding
ENSOARG00000020020	TUBA4A	7316	-0.398027	0.078393	Yes	tubulin alpha 4a [Source:NCBI gene (formerly Entrezgene);Acc:100302357]	5	P:GO:0007017; F:GO:0003924; F:GO:0005200; F:GO:0005525; C:GO:0005874	P:microtubule-based process; F:GTPase activity; F:structural constituent of cytoskeleton; F:GTP binding; C:microtubule
ENSOARG00000013739	TUBA8	2887	0.029043	0.014217	Yes	tubulin alpha 8 [Source:NCBI gene (formerly Entrezgene);Acc:101118605]	10	P:GO:0007018; F:GO:0000166; F:GO:0005524; F:GO:0008569; C:GO:0005737; C:GO:0005856; C:GO:0005874; C:GO:0005929; C:GO:0030286; C:GO:0042995	P:microtubule-based movement; F:nucleotide binding; F:ATP binding; F:ATP-dependent microtubule motor activity, minus-end-directed; C:cytoplasm; C:cytoskeleton; C:microtubule; C:cilium; C:dynein complex; C:cell projection
ENSOARG00000005516	TUBB4A	5860	-0.243067	0.08444	Yes	tubulin beta 4A class IVa [Source:HGNC Symbol;Acc:HGNC:20774]	14	P:GO:0006281; P:GO:0007018; P:GO:0007062; P:GO:0007080; P:GO:0051310; F:GO:0003677; F:GO:0003777; F:GO:0005524; F:GO:0008017; C:GO:0000785; C:GO:0005819; C:GO:0005829; C:GO:0016607; C:GO:0072686	P:DNA repair; P:microtubule-based movement; P:sister chromatid cohesion; P:mitotic metaphase plate congression; P:metaphase plate congression; F:DNA binding; F:microtubule motor activity; F:ATP binding; F:microtubule binding; C:chromatin; C:spindle; C:cytosol; C:nuclear speck; C:mitotic spindle
ENSOARG00000002687	TUBG1	1658	0.225309	-0.004579	Yes	tubulin gamma-1 chain [Source:NCBI gene (formerly Entrezgene);Acc:101103906]	33	P:GO:0000226; P:GO:0001525; P:GO:0001568; P:GO:0001570; P:GO:0001764; P:GO:0006468; P:GO:0007097; P:GO:0007172; P:GO:0008284; P:GO:0010507; P:GO:0010613; P:GO:0018108; P:GO:0021955; P:GO:0030198; P:GO:0038083; P:GO:0043542; P:GO:0046621; P:GO:0046777; P:GO:0050771; P:GO:0051964; P:GO:0071560; P:GO:2000060; F:GO:0004672; F:GO:0004713; F:GO:0004715; F:GO:0005524; C:GO:0005634; C:GO:0005829; C:GO:00…	P:microtubule cytoskeleton organization; P:angiogenesis; P:blood vessel development; P:vasculogenesis; P:neuron migration; P:protein phosphorylation; P:nuclear migration; P:signal complex assembly; P:positive regulation of cell population proliferation; P:negative regulation of autophagy; P:positive regulation of cardiac muscle hypertrophy; P:peptidyl-tyrosine phosphorylation; P:central nervous s…
ENSOARG00000002762	TUBG2	4531	-0.128412	0.037333	Yes	tubulin gamma 2 [Source:NCBI gene (formerly Entrezgene);Acc:101111036]	11	P:GO:0051013; F:GO:0005524; F:GO:0008017; F:GO:0008568; F:GO:0016887; F:GO:0046982; C:GO:0000922; C:GO:0005737; C:GO:0005819; C:GO:0030496; C:GO:0097431	P:microtubule severing; F:ATP binding; F:microtubule binding; F:microtubule-severing ATPase activity; F:ATPase; F:protein heterodimerization activity; C:spindle pole; C:cytoplasm; C:spindle; C:midbody; C:mitotic spindle pole
ENSOARG00000001302	TUBGCP2	3408	-0.025896	0.017769	Yes	tubulin gamma complex associated protein 2 [Source:NCBI gene (formerly Entrezgene);Acc:101113640]	35	P:GO:0000226; P:GO:0001764; P:GO:0001833; P:GO:0007059; P:GO:0007100; P:GO:0007399; P:GO:0008090; P:GO:0008286; P:GO:0010975; P:GO:0016477; P:GO:0021799; P:GO:0021955; P:GO:0032418; P:GO:0033157; P:GO:0043547; P:GO:0047496; P:GO:0051642; P:GO:0060052; P:GO:0090630; P:GO:1900029; P:GO:1990138; P:GO:2000574; F:GO:0008017; F:GO:0042802; F:GO:0043014; F:GO:0048487; C:GO:0000776; C:GO:0005813; C:GO:00…	P:microtubule cytoskeleton organization; P:neuron migration; P:inner cell mass cell proliferation; P:chromosome segregation; P:mitotic centrosome separation; P:nervous system development; P:retrograde axonal transport; P:insulin receptor signaling pathway; P:regulation of neuron projection development; P:cell migration; P:cerebral cortex radially oriented cell migration; P:central nervous system …
ENSOARG00000007259	TUBGCP3	4569	-0.131463	0.0383	Yes	tubulin gamma complex associated protein 3 [Source:NCBI gene (formerly Entrezgene);Acc:101117598]	9	P:GO:0060271; P:GO:0070507; F:GO:0005515; F:GO:0042802; F:GO:0043015; C:GO:0005737; C:GO:0005813; C:GO:0005815; C:GO:0005856	P:cilium assembly; P:regulation of microtubule cytoskeleton organization; F:protein binding; F:identical protein binding; F:gamma-tubulin binding; C:cytoplasm; C:centrosome; C:microtubule organizing center; C:cytoskeleton
ENSOARG00000009985	TUBGCP4	4674	-0.142511	0.039817	Yes	tubulin gamma complex associated protein 4 [Source:NCBI gene (formerly Entrezgene);Acc:101107391]	13	P:GO:0007338; P:GO:0015695; P:GO:0015879; P:GO:0030317; P:GO:0046717; P:GO:0055085; F:GO:0005275; F:GO:0015101; F:GO:0015226; F:GO:0022857; C:GO:0005829; C:GO:0005886; C:GO:0016021	P:single fertilization; P:organic cation transport; P:carnitine transport; P:flagellated sperm motility; P:acid secretion; P:transmembrane transport; F:amine transmembrane transporter activity; F:organic cation transmembrane transporter activity; F:carnitine transmembrane transporter activity; F:transmembrane transporter activity; C:cytosol; C:plasma membrane; C:integral component of membrane
ENSOARG00000004399	UBB	4028	-0.08587	0.032159	Yes	ubiquitin B [Source:NCBI gene (formerly Entrezgene);Acc:443016]	31	P:GO:0001501; P:GO:0002674; P:GO:0006325; P:GO:0007338; P:GO:0009791; P:GO:0010468; P:GO:0030317; P:GO:0043124; P:GO:0043409; P:GO:0045944; P:GO:0046697; P:GO:0048733; P:GO:0050728; P:GO:0051567; P:GO:0051568; P:GO:0061038; P:GO:0097676; P:GO:1903699; P:GO:1903709; F:GO:0003677; F:GO:0003682; F:GO:0005515; F:GO:0016740; F:GO:0018024; F:GO:0042800; F:GO:0046872; F:GO:0046974; F:GO:0046975; C:GO:00…	P:skeletal system development; P:negative regulation of acute inflammatory response; P:chromatin organization; P:single fertilization; P:post-embryonic development; P:regulation of gene expression; P:flagellated sperm motility; P:negative regulation of I-kappaB kinase/NF-kappaB signaling; P:negative regulation of MAPK cascade; P:positive regulation of transcription by RNA polymerase II; P:decidua…
ENSOARG00000002993	ULK4	6178	-0.273426	0.079938	Yes	serine/threonine-protein kinase ULK4 [Source:NCBI gene (formerly Entrezgene);Acc:101115658]	7	P:GO:0007099; P:GO:0010457; P:GO:1902857; P:GO:1904951; F:GO:0008022; C:GO:0005813; C:GO:0005814	P:centriole replication; P:centriole-centriole cohesion; P:positive regulation of non-motile cilium assembly; P:positive regulation of establishment of protein localization; F:protein C-terminus binding; C:centrosome; C:centriole
ENSOARG00000013032	USP33	1668	0.224061	-0.003285	Yes	ubiquitin specific peptidase 33 [Source:NCBI gene (formerly Entrezgene);Acc:101122479]	12	P:GO:0000226; P:GO:0000281; P:GO:0006397; P:GO:0043066; P:GO:0043484; P:GO:0048024; P:GO:0051726; F:GO:0003676; F:GO:0003723; F:GO:0005515; F:GO:0050733; C:GO:0016607	P:microtubule cytoskeleton organization; P:mitotic cytokinesis; P:mRNA processing; P:negative regulation of apoptotic process; P:regulation of RNA splicing; P:regulation of mRNA splicing, via spliceosome; P:regulation of cell cycle; F:nucleic acid binding; F:RNA binding; F:protein binding; F:RS domain binding; C:nuclear speck
ENSOARG00000012433	VPS13A	8053	-0.49306	0.088828	Yes	vacuolar protein sorting 13 homolog A [Source:NCBI gene (formerly Entrezgene);Acc:101112545]	36	P:GO:0001956; P:GO:0006996; P:GO:0007596; P:GO:0008089; P:GO:0010628; P:GO:0014059; P:GO:0031175; P:GO:0031532; P:GO:0032091; P:GO:0043506; P:GO:0048490; P:GO:0048812; P:GO:0048813; P:GO:0060155; P:GO:0071901; P:GO:2000300; C:GO:0005634; C:GO:0005737; C:GO:0005789; C:GO:0005886; C:GO:0014069; C:GO:0015630; C:GO:0016528; C:GO:0030424; C:GO:0030426; C:GO:0030496; C:GO:0030672; C:GO:0031083; C:GO:00…	P:positive regulation of neurotransmitter secretion; P:organelle organization; P:blood coagulation; P:anterograde axonal transport; P:positive regulation of gene expression; P:regulation of dopamine secretion; P:neuron projection development; P:actin cytoskeleton reorganization; P:negative regulation of protein binding; P:regulation of JUN kinase activity; P:anterograde synaptic vesicle transport…
ENSOARG00000006303	VPS4B	5251	-0.190445	0.062472	Yes	vacuolar protein sorting-associated protein 4B [Source:NCBI gene (formerly Entrezgene);Acc:101103111]	14	P:GO:0007017; P:GO:0007052; P:GO:0007080; P:GO:0032402; P:GO:0071539; F:GO:0019901; F:GO:0030507; F:GO:0042802; C:GO:0000776; C:GO:0005813; C:GO:0005829; C:GO:0005869; C:GO:0030426; C:GO:0031982	P:microtubule-based process; P:mitotic spindle organization; P:mitotic metaphase plate congression; P:melanosome transport; P:protein localization to centrosome; F:protein kinase binding; F:spectrin binding; F:identical protein binding; C:kinetochore; C:centrosome; C:cytosol; C:dynactin complex; C:growth cone; C:vesicle
ENSOARG00000010723	WDR19	7822	-0.461521	0.089883	Yes	WD repeat domain 19 [Source:NCBI gene (formerly Entrezgene);Acc:101113150]	9	P:GO:0007286; P:GO:0035082; C:GO:0000794; C:GO:0001520; C:GO:0005737; C:GO:0005929; C:GO:0031514; C:GO:0036126; C:GO:0072687	P:spermatid development; P:axoneme assembly; C:condensed nuclear chromosome; C:outer dense fiber; C:cytoplasm; C:cilium; C:motile cilium; C:sperm flagellum; C:meiotic spindle
ENSOARG00000017021	WDR35	4731	-0.147281	0.041267	Yes	WD repeat domain 35 [Source:NCBI gene (formerly Entrezgene);Acc:101103137]	21	P:GO:0000122; P:GO:0045820; P:GO:0045892; P:GO:0045922; P:GO:0046329; P:GO:0051225; P:GO:0060766; P:GO:1903799; F:GO:0003677; F:GO:0003714; F:GO:0016922; F:GO:0042826; F:GO:0061629; C:GO:0000118; C:GO:0000785; C:GO:0005634; C:GO:0005654; C:GO:0005829; C:GO:0016580; C:GO:0017053; C:GO:0072686	P:negative regulation of transcription by RNA polymerase II; P:negative regulation of glycolytic process; P:negative regulation of transcription, DNA-templated; P:negative regulation of fatty acid metabolic process; P:negative regulation of JNK cascade; P:spindle assembly; P:negative regulation of androgen receptor signaling pathway; P:negative regulation of production of miRNAs involved in gene …
ENSOARG00000010194	WDR60	7381	-0.406879	0.081318	Yes	dynein 2 intermediate chain 1 [Source:HGNC Symbol;Acc:HGNC:21862]	6	P:GO:0010470; P:GO:0010717; P:GO:0070507; P:GO:1904261; F:GO:0005515; C:GO:0045180	P:regulation of gastrulation; P:regulation of epithelial to mesenchymal transition; P:regulation of microtubule cytoskeleton organization; P:positive regulation of basement membrane assembly involved in embryonic body morphogenesis; F:protein binding; C:basal cortex
ENSOARG00000005231	WDR62	1898	0.17825	0.008923	Yes	WD repeat domain 62 [Source:NCBI gene (formerly Entrezgene);Acc:101106356]	16	P:GO:0007165; P:GO:0007399; P:GO:0021816; P:GO:0043547; P:GO:0046847; P:GO:0048812; P:GO:0060996; F:GO:0005096; F:GO:0005515; F:GO:0031267; F:GO:0042803; C:GO:0005829; C:GO:0005886; C:GO:0014069; C:GO:0045211; C:GO:0045335	P:signal transduction; P:nervous system development; P:extension of a leading process involved in cell motility in cerebral cortex radial glia guided migration; P:positive regulation of GTPase activity; P:filopodium assembly; P:neuron projection morphogenesis; P:dendritic spine development; F:GTPase activator activity; F:protein binding; F:small GTPase binding; F:protein homodimerization activity…
ENSOARG00000009568	ZMYND10	4176	-0.098441	0.029802	Yes	zinc finger MYND-type containing 10 [Source:NCBI gene (formerly Entrezgene);Acc:101120958]	1	P:GO:0031110	P:regulation of microtubule polymerization or depolymerization
ENSOARG00000002067	ZPR1	1129	0.391879	-0.016192	Yes	ZPR1 zinc finger [Source:NCBI gene (formerly Entrezgene);Acc:101116504]	6	P:GO:0007010; P:GO:0007017; F:GO:0000166; F:GO:0005200; F:GO:0005525; C:GO:0005874	P:cytoskeleton organization; P:microtubule-based process; F:nucleotide binding; F:structural constituent of cytoskeleton; F:GTP binding; C:microtubule
ENSOARG00000011371	ATXN7	2401	0.095361	0.014097	Yes	ataxin 7 [Source:NCBI gene (formerly Entrezgene);Acc:101106632]	8	P:GO:0007005; P:GO:0019725; P:GO:0047497; P:GO:0097345; F:GO:0003924; F:GO:0005509; F:GO:0005525; C:GO:0031307	P:mitochondrion organization; P:cellular homeostasis; P:mitochondrion transport along microtubule; P:mitochondrial outer membrane permeabilization; F:GTPase activity; F:calcium ion binding; F:GTP binding; C:integral component of mitochondrial outer membrane
ENSOARG00000005964	BBS1	224	1.2012	-0.013686	Yes	Bardet-Biedl syndrome 1 [Source:NCBI gene (formerly Entrezgene);Acc:101115491]	47	P:GO:0006813; P:GO:0006997; P:GO:0007032; P:GO:0007049; P:GO:0007080; P:GO:0010824; P:GO:0010971; P:GO:0016197; P:GO:0019076; P:GO:0030301; P:GO:0032510; P:GO:0033993; P:GO:0036258; P:GO:0039702; P:GO:0043162; P:GO:0048524; P:GO:0050792; P:GO:0051261; P:GO:0051301; P:GO:0060548; P:GO:0061738; P:GO:0061952; P:GO:0090611; P:GO:1901673; P:GO:1902188; P:GO:1903542; P:GO:1903543; P:GO:1903724; P:GO:19…	P:potassium ion transport; P:nucleus organization; P:endosome organization; P:cell cycle; P:mitotic metaphase plate congression; P:regulation of centrosome duplication; P:positive regulation of G2/M transition of mitotic cell cycle; P:endosomal transport; P:viral release from host cell; P:cholesterol transport; P:endosome to lysosome transport via multivesicular body sorting pathway; P:response t…
ENSOARG00000013071	CFAP206	496	0.785585	-0.005262	Yes	cilia and flagella associated protein 206 [Source:NCBI gene (formerly Entrezgene);Acc:101113597]	10	P:GO:0000226; P:GO:0007052; P:GO:0007165; P:GO:0060271; P:GO:0090316; F:GO:0060090; C:GO:0005813; C:GO:0005814; C:GO:0005829; C:GO:0034451	P:microtubule cytoskeleton organization; P:mitotic spindle organization; P:signal transduction; P:cilium assembly; P:positive regulation of intracellular protein transport; F:molecular adaptor activity; C:centrosome; C:centriole; C:cytosol; C:centriolar satellite
ENSOARG00000004135	CFAP53	5384	-0.20154	0.070248	Yes	cilia and flagella associated protein 53 [Source:HGNC Symbol;Acc:HGNC:26530]	14	P:GO:0007018; P:GO:0036158; F:GO:0000166; F:GO:0005524; F:GO:0008569; C:GO:0005737; C:GO:0005856; C:GO:0005874; C:GO:0005929; C:GO:0005930; C:GO:0030286; C:GO:0036126; C:GO:0036157; C:GO:0042995	P:microtubule-based movement; P:outer dynein arm assembly; F:nucleotide binding; F:ATP binding; F:ATP-dependent microtubule motor activity, minus-end-directed; C:cytoplasm; C:cytoskeleton; C:microtubule; C:cilium; C:axoneme; C:dynein complex; C:sperm flagellum; C:outer dynein arm; C:cell projection
ENSOARG00000012849	CDK2AP2	2895	0.028006	0.015691	Yes	cyclin dependent kinase 2 associated protein 2 [Source:NCBI gene (formerly Entrezgene);Acc:101111140]	24	P:GO:0006511; P:GO:0007411; P:GO:0008277; P:GO:0009267; P:GO:0010506; P:GO:0016477; P:GO:0016579; P:GO:0032091; P:GO:0032092; P:GO:0050821; P:GO:0051298; P:GO:0070536; P:GO:0071108; F:GO:0001664; F:GO:0004197; F:GO:0004843; F:GO:0008270; F:GO:0031267; C:GO:0005654; C:GO:0005794; C:GO:0005813; C:GO:0005925; C:GO:0044297; C:GO:0048471	P:ubiquitin-dependent protein catabolic process; P:axon guidance; P:regulation of G protein-coupled receptor signaling pathway; P:cellular response to starvation; P:regulation of autophagy; P:cell migration; P:protein deubiquitination; P:negative regulation of protein binding; P:positive regulation of protein binding; P:protein stabilization; P:centrosome duplication; P:protein K63-linked deubiqu…
ENSOARG00000016028	CLASP2	5505	-0.211429	0.076909	Yes	cytoplasmic linker associated protein 2 [Source:NCBI gene (formerly Entrezgene);Acc:101106631]	18	P:GO:0000187; P:GO:0006468; P:GO:0007017; P:GO:0007257; P:GO:0043507; P:GO:0044843; P:GO:0046330; P:GO:0046777; F:GO:0004672; F:GO:0004674; F:GO:0004709; F:GO:0005515; F:GO:0005524; F:GO:0031435; F:GO:0042802; F:GO:0042803; C:GO:0005813; C:GO:0005874	P:activation of MAPK activity; P:protein phosphorylation; P:microtubule-based process; P:activation of JUN kinase activity; P:positive regulation of JUN kinase activity; P:cell cycle G1/S phase transition; P:positive regulation of JNK cascade; P:protein autophosphorylation; F:protein kinase activity; F:protein serine/threonine kinase activity; F:MAP kinase kinase kinase activity; F:protein bindin…
ENSOARG00000016755	DNAH14	1750	0.206591	-0.006282	Yes	dynein axonemal heavy chain 14 [Source:NCBI gene (formerly Entrezgene);Acc:101104330]	14	P:GO:0006811; P:GO:0019228; P:GO:0030317; P:GO:0030431; P:GO:0055085; P:GO:0070509; P:GO:0070588; F:GO:0005216; F:GO:0005245; F:GO:0005261; F:GO:0008332; C:GO:0005886; C:GO:0005891; C:GO:0016020	P:ion transport; P:neuronal action potential; P:flagellated sperm motility; P:sleep; P:transmembrane transport; P:calcium ion import; P:calcium ion transmembrane transport; F:ion channel activity; F:voltage-gated calcium channel activity; F:cation channel activity; F:low voltage-gated calcium channel activity; C:plasma membrane; C:voltage-gated calcium channel complex; C:membrane
ENSOARG00000011950	KIF16B	1126	0.392653	-0.018117	Yes	kinesin family member 16B [Source:NCBI gene (formerly Entrezgene);Acc:101111986]	15	P:GO:0001558; P:GO:0030335; P:GO:0031398; P:GO:0031647; P:GO:0032956; P:GO:0051895; P:GO:0070507; P:GO:2000134; C:GO:0001725; C:GO:0005634; C:GO:0005737; C:GO:0005925; C:GO:0015629; C:GO:0016607; C:GO:0032587	P:regulation of cell growth; P:positive regulation of cell migration; P:positive regulation of protein ubiquitination; P:regulation of protein stability; P:regulation of actin cytoskeleton organization; P:negative regulation of focal adhesion assembly; P:regulation of microtubule cytoskeleton organization; P:negative regulation of G1/S transition of mitotic cell cycle; C:stress fiber; C:nucleus; …
ENSOARG00000011359	MAP7D3	777	0.56763	-0.008626	Yes	MAP7 domain containing 3 [Source:NCBI gene (formerly Entrezgene);Acc:101117736]	12	P:GO:0000226; P:GO:0007026; P:GO:0016578; P:GO:0042326; P:GO:0043569; P:GO:0045944; F:GO:0003682; C:GO:0005634; C:GO:0005654; C:GO:0005737; C:GO:0005829; C:GO:0015630	P:microtubule cytoskeleton organization; P:negative regulation of microtubule depolymerization; P:histone deubiquitination; P:negative regulation of phosphorylation; P:negative regulation of insulin-like growth factor receptor signaling pathway; P:positive regulation of transcription by RNA polymerase II; F:chromatin binding; C:nucleus; C:nucleoplasm; C:cytoplasm; C:cytosol; C:microtubule cytoske…
ENSOARG00000010853	MEMO1	5368	-0.20025	0.065103	Yes	mediator of cell motility 1 [Source:NCBI gene (formerly Entrezgene);Acc:101123459]	19	P:GO:0007032; P:GO:0007040; P:GO:0008333; P:GO:0030705; P:GO:0031122; P:GO:0045022; P:GO:1905719; F:GO:0005515; F:GO:0008017; F:GO:0042802; C:GO:0005737; C:GO:0005802; C:GO:0005813; C:GO:0005829; C:GO:0005856; C:GO:0005874; C:GO:0030897; C:GO:0043231; C:GO:0070695	P:endosome organization; P:lysosome organization; P:endosome to lysosome transport; P:cytoskeleton-dependent intracellular transport; P:cytoplasmic microtubule organization; P:early endosome to late endosome transport; P:protein localization to perinuclear region of cytoplasm; F:protein binding; F:microtubule binding; F:identical protein binding; C:cytoplasm; C:trans-Golgi network; C:centrosome; …
ENSOARG00000020348	NUSAP1	6952	-0.352362	0.073867	Yes	nucleolar and spindle associated protein 1 [Source:NCBI gene (formerly Entrezgene);Acc:101112734]	4	P:GO:0003351; P:GO:1904158; C:GO:0005576; C:GO:1990716	P:epithelial cilium movement involved in extracellular fluid movement; P:axonemal central apparatus assembly; C:extracellular region; C:axonemal central apparatus
ENSOARG00000005343	SRGAP2	1258	0.345827	-0.012447	Yes	SLIT-ROBO Rho GTPase activating protein 2 [Source:NCBI gene (formerly Entrezgene);Acc:101116493]	20	P:GO:0006606; P:GO:0006997; P:GO:0006998; P:GO:0010628; P:GO:0030334; P:GO:0030951; P:GO:0031647; P:GO:0034504; P:GO:0055015; P:GO:0072201; P:GO:0090201; P:GO:1900114; P:GO:1900180; P:GO:1903243; P:GO:2001237; C:GO:0005634; C:GO:0005635; C:GO:0005638; C:GO:0005882; C:GO:0031965	P:protein import into nucleus; P:nucleus organization; P:nuclear envelope organization; P:positive regulation of gene expression; P:regulation of cell migration; P:establishment or maintenance of microtubule cytoskeleton polarity; P:regulation of protein stability; P:protein localization to nucleus; P:ventricular cardiac muscle cell development; P:negative regulation of mesenchymal cell prolifera…
ENSOARG00000020558	STARD9	4693	-0.144762	0.0403	Yes	StAR related lipid transfer domain containing 9 [Source:NCBI gene (formerly Entrezgene);Acc:101117936]	29	P:GO:0008104; P:GO:0010457; P:GO:0021540; P:GO:0021957; P:GO:0031116; P:GO:0034454; P:GO:0048668; P:GO:0050772; P:GO:0051642; P:GO:0090222; F:GO:0005509; F:GO:0019900; F:GO:0051011; C:GO:0000242; C:GO:0000922; C:GO:0005654; C:GO:0005730; C:GO:0005813; C:GO:0005814; C:GO:0005881; C:GO:0005886; C:GO:0030424; C:GO:0030425; C:GO:0044295; C:GO:0045177; C:GO:0072686; C:GO:0097431; C:GO:0097539; C:GO:01…	P:protein localization; P:centriole-centriole cohesion; P:corpus callosum morphogenesis; P:corticospinal tract morphogenesis; P:positive regulation of microtubule polymerization; P:microtubule anchoring at centrosome; P:collateral sprouting; P:positive regulation of axonogenesis; P:centrosome localization; P:centrosome-templated microtubule nucleation; F:calcium ion binding; F:kinase binding; F:m…
ENSOARG00000010142	TNKS	5562	-0.216642	0.076164	Yes	tankyrase [Source:NCBI gene (formerly Entrezgene);Acc:101103121]	20	P:GO:0001675; P:GO:0001819; P:GO:0007286; P:GO:0007289; P:GO:0008584; P:GO:0010629; P:GO:0030317; P:GO:0030521; P:GO:0032275; P:GO:0033327; P:GO:0042742; P:GO:0043066; P:GO:0045944; P:GO:0061136; P:GO:0071407; P:GO:2000845; F:GO:0030374; F:GO:0050681; C:GO:0005783; C:GO:0005794	P:acrosome assembly; P:positive regulation of cytokine production; P:spermatid development; P:spermatid nucleus differentiation; P:male gonad development; P:negative regulation of gene expression; P:flagellated sperm motility; P:androgen receptor signaling pathway; P:luteinizing hormone secretion; P:Leydig cell differentiation; P:defense response to bacterium; P:negative regulation of apoptotic p…
ENSOARG00000014487	TEKT4	5158	-0.18375	0.059875	Yes	tektin 4 [Source:NCBI gene (formerly Entrezgene);Acc:101106386]	15	P:GO:0003341; P:GO:0007018; P:GO:0036159; F:GO:0000166; F:GO:0005509; F:GO:0005524; F:GO:0008569; C:GO:0005737; C:GO:0005829; C:GO:0005856; C:GO:0005874; C:GO:0005929; C:GO:0030286; C:GO:0036156; C:GO:0042995	P:cilium movement; P:microtubule-based movement; P:inner dynein arm assembly; F:nucleotide binding; F:calcium ion binding; F:ATP binding; F:ATP-dependent microtubule motor activity, minus-end-directed; C:cytoplasm; C:cytosol; C:cytoskeleton; C:microtubule; C:cilium; C:dynein complex; C:inner dynein arm; C:cell projection
ENSOARG00000015964	TACC3	6819	-0.337251	0.070483	Yes	transforming acidic coiled-coil containing protein 3 [Source:NCBI gene (formerly Entrezgene);Acc:101104153]	16	P:GO:0006998; P:GO:0021817; P:GO:0030335; P:GO:0031022; P:GO:0051642; P:GO:0090292; F:GO:0005521; F:GO:0042802; F:GO:0140444; C:GO:0000781; C:GO:0000794; C:GO:0005635; C:GO:0005637; C:GO:0005639; C:GO:0031965; C:GO:0034993	P:nuclear envelope organization; P:nucleokinesis involved in cell motility in cerebral cortex radial glia guided migration; P:positive regulation of cell migration; P:nuclear migration along microfilament; P:centrosome localization; P:nuclear matrix anchoring at nuclear membrane; F:lamin binding; F:identical protein binding; F:cytoskeleton-nuclear membrane anchor activity; C:chromosome, telomeric…
ENSOARG00000001174	TUBB2B	764	0.574794	-0.00965	Yes	tubulin beta 2B class IIb [Source:HGNC Symbol;Acc:HGNC:30829]	9	P:GO:0018095; P:GO:0060271; P:GO:0060296; P:GO:2000147; P:GO:2000253; C:GO:0005654; C:GO:0005814; C:GO:0005929; C:GO:0036064	P:protein polyglutamylation; P:cilium assembly; P:regulation of cilium beat frequency involved in ciliary motility; P:positive regulation of cell motility; P:positive regulation of feeding behavior; C:nucleoplasm; C:centriole; C:cilium; C:ciliary basal body
ENSOARG00000012416	UVRAG	5790	-0.236279	0.081966	Yes	UV radiation resistance associated [Source:NCBI gene (formerly Entrezgene);Acc:101108687]	6	P:GO:0007017; C:GO:0005737; C:GO:0005856; C:GO:0005874; C:GO:0005875; C:GO:0030286	P:microtubule-based process; C:cytoplasm; C:cytoskeleton; C:microtubule; C:microtubule associated complex; C:dynein complex
ENSOARG00000001739		5474	-0.209622	0.075311	Yes		35	P:GO:0000226; P:GO:0001701; P:GO:0003341; P:GO:0009792; P:GO:0010923; P:GO:0030334; P:GO:0030951; P:GO:0031113; P:GO:0031175; P:GO:0033043; P:GO:0034453; P:GO:0045198; P:GO:0045218; P:GO:0051893; P:GO:0070507; P:GO:0090136; P:GO:0098840; P:GO:1903358; F:GO:0005515; F:GO:0005516; F:GO:0008017; F:GO:0030507; F:GO:0051011; F:GO:0051015; C:GO:0005654; C:GO:0005737; C:GO:0005813; C:GO:0005856; C:GO:00…	P:microtubule cytoskeleton organization; P:in utero embryonic development; P:cilium movement; P:embryo development ending in birth or egg hatching; P:negative regulation of phosphatase activity; P:regulation of cell migration; P:establishment or maintenance of microtubule cytoskeleton polarity; P:regulation of microtubule polymerization; P:neuron projection development; P:regulation of organelle …
ENSOARG00000001804		6798	-0.334722	0.07018	Yes		13	P:GO:0007015; P:GO:0016192; P:GO:0030036; P:GO:0030041; P:GO:0045010; P:GO:0051295; P:GO:0070649; P:GO:0090141; P:GO:2000781; F:GO:0003779; C:GO:0005654; C:GO:0005829; C:GO:0031307	P:actin filament organization; P:vesicle-mediated transport; P:actin cytoskeleton organization; P:actin filament polymerization; P:actin nucleation; P:establishment of meiotic spindle localization; P:formin-nucleated actin cable assembly; P:positive regulation of mitochondrial fission; P:positive regulation of double-strand break repair; F:actin binding; C:nucleoplasm; C:cytosol; C:integral compo…
ENSOARG00000002074		6687	-0.322801	0.071399	Yes		3	P:GO:0007286; P:GO:0030317; F:GO:0005515	P:spermatid development; P:flagellated sperm motility; F:protein binding
ENSOARG00000002665		3403	-0.025541	0.016024	Yes		15	P:GO:0007017; P:GO:0007020; P:GO:0031122; F:GO:0000166; F:GO:0003924; F:GO:0005525; C:GO:0000242; C:GO:0000930; C:GO:0005737; C:GO:0005813; C:GO:0005815; C:GO:0005856; C:GO:0005874; C:GO:0005876; C:GO:0005881	P:microtubule-based process; P:microtubule nucleation; P:cytoplasmic microtubule organization; F:nucleotide binding; F:GTPase activity; F:GTP binding; C:pericentriolar material; C:gamma-tubulin complex; C:cytoplasm; C:centrosome; C:microtubule organizing center; C:cytoskeleton; C:microtubule; C:spindle microtubule; C:cytoplasmic microtubule
ENSOARG00000004584		3566	-0.042445	0.021096	Yes		11	P:GO:0007018; P:GO:0022617; P:GO:0071801; P:GO:1903008; F:GO:0003777; F:GO:0005524; F:GO:0008017; F:GO:0042802; C:GO:0002102; C:GO:0005874; C:GO:0031982	P:microtubule-based movement; P:extracellular matrix disassembly; P:regulation of podosome assembly; P:organelle disassembly; F:microtubule motor activity; F:ATP binding; F:microtubule binding; F:identical protein binding; C:podosome; C:microtubule; C:vesicle
ENSOARG00000006572		7030	-0.362828	0.07123	Yes		39	P:GO:0000122; P:GO:0006404; P:GO:0006405; P:GO:0006606; P:GO:0006999; P:GO:0007094; P:GO:0010965; P:GO:0031453; P:GO:0031990; P:GO:0032880; P:GO:0034605; P:GO:0035457; P:GO:0042307; P:GO:0045947; P:GO:0046832; P:GO:0070849; P:GO:0090267; P:GO:0090316; P:GO:1901673; F:GO:0003682; F:GO:0003729; F:GO:0015631; F:GO:0017056; F:GO:0031072; F:GO:0042803; F:GO:0051019; F:GO:0070840; C:GO:0000776; C:GO:00…	P:negative regulation of transcription by RNA polymerase II; P:RNA import into nucleus; P:RNA export from nucleus; P:protein import into nucleus; P:nuclear pore organization; P:mitotic spindle assembly checkpoint signaling; P:regulation of mitotic sister chromatid separation; P:positive regulation of heterochromatin assembly; P:mRNA export from nucleus in response to heat stress; P:regulation of …
ENSOARG00000007099		343	0.953367	-0.013431	Yes		13	P:GO:0000226; P:GO:0000902; P:GO:0007010; P:GO:0035556; P:GO:0042493; P:GO:0045944; P:GO:0048013; P:GO:0097150; F:GO:0003713; F:GO:0030374; C:GO:0015630; C:GO:0016514; C:GO:0071564	P:microtubule cytoskeleton organization; P:cell morphogenesis; P:cytoskeleton organization; P:intracellular signal transduction; P:response to drug; P:positive regulation of transcription by RNA polymerase II; P:ephrin receptor signaling pathway; P:neuronal stem cell population maintenance; F:transcription coactivator activity; F:nuclear receptor coactivator activity; C:microtubule cytoskeleton; …
ENSOARG00000014989		1045	0.425741	-0.0196	Yes		10	P:GO:0007026; P:GO:0022008; P:GO:0030336; P:GO:0031116; P:GO:0032703; F:GO:0005515; F:GO:0005524; F:GO:0008017; F:GO:0016887; C:GO:1990752	P:negative regulation of microtubule depolymerization; P:neurogenesis; P:negative regulation of cell migration; P:positive regulation of microtubule polymerization; P:negative regulation of interleukin-2 production; F:protein binding; F:ATP binding; F:microtubule binding; F:ATPase; C:microtubule end

## Sheet: GO0070925 OrganelleAssembly 296
Probe	UniProtKB Gene Name symbol	Rank in Gene List	Rank Metric Score	Running ES	Core Enrichment	Description	nº GO	GO Ids	GO names
ENSOARG00000016526	AAAS	2330	0.105636	0.015907	Yes	aladin WD repeat nucleoporin [Source:NCBI gene (formerly Entrezgene);Acc:101104648]	14	P:GO:0001578; P:GO:0006913; P:GO:0007612; P:GO:0009566; P:GO:0090307; F:GO:0005515; C:GO:0000922; C:GO:0005635; C:GO:0005643; C:GO:0005654; C:GO:0005813; C:GO:0005829; C:GO:0031965; C:GO:0072686	P:microtubule bundle formation; P:nucleocytoplasmic transport; P:learning; P:fertilization; P:mitotic spindle assembly; F:protein binding; C:spindle pole; C:nuclear envelope; C:nuclear pore; C:nucleoplasm; C:centrosome; C:cytosol; C:nuclear membrane; C:mitotic spindle
ENSOARG00000018095	ABCA3	3790	-0.065145	0.043437	Yes	ATP binding cassette subfamily A member 3 [Source:HGNC Symbol;Acc:HGNC:33]	34	P:GO:0006855; P:GO:0010875; P:GO:0015914; P:GO:0030324; P:GO:0032368; P:GO:0032464; P:GO:0042908; P:GO:0043129; P:GO:0046470; P:GO:0046471; P:GO:0046618; P:GO:0046890; P:GO:0055085; P:GO:0055091; P:GO:0070925; P:GO:0120009; P:GO:0150172; P:GO:1902995; P:GO:2001140; F:GO:0000166; F:GO:0005524; F:GO:0008559; F:GO:0042626; F:GO:0120019; F:GO:0140345; C:GO:0005770; C:GO:0005886; C:GO:0016020; C:GO:00…	P:drug transmembrane transport; P:positive regulation of cholesterol efflux; P:phospholipid transport; P:lung development; P:regulation of lipid transport; P:positive regulation of protein homooligomerization; P:xenobiotic transport; P:surfactant homeostasis; P:phosphatidylcholine metabolic process; P:phosphatidylglycerol metabolic process; P:drug export; P:regulation of lipid biosynthetic proces…
ENSOARG00000018506	ACTG1	5699	-0.22738	0.07671	Yes	actin gamma 1 [Source:NCBI gene (formerly Entrezgene);Acc:443340]	29	P:GO:0001525; P:GO:0001738; P:GO:0010628; P:GO:0030335; P:GO:0045214; P:GO:0048488; P:GO:0051492; P:GO:0051893; P:GO:0071346; P:GO:0090303; P:GO:0120192; P:GO:0150111; P:GO:1902396; F:GO:0005200; F:GO:0005522; F:GO:0031625; F:GO:0042802; C:GO:0005884; C:GO:0005911; C:GO:0015629; C:GO:0030016; C:GO:0031941; C:GO:0043296; C:GO:0044305; C:GO:0045177; C:GO:0045335; C:GO:0070062; C:GO:0098685; C:GO:01…	P:angiogenesis; P:morphogenesis of a polarized epithelium; P:positive regulation of gene expression; P:positive regulation of cell migration; P:sarcomere organization; P:synaptic vesicle endocytosis; P:regulation of stress fiber assembly; P:regulation of focal adhesion assembly; P:cellular response to interferon-gamma; P:positive regulation of wound healing; P:tight junction assembly; P:regulatio…
ENSOARG00000020567	AGFG1	1875	0.182733	0.005597	Yes	ArfGAP with FG repeats 1 [Source:NCBI gene (formerly Entrezgene);Acc:101103789]	7	P:GO:0001675; P:GO:0007289; P:GO:0045109; C:GO:0031410; C:GO:0042995; C:GO:0043025; C:GO:0043231	P:acrosome assembly; P:spermatid nucleus differentiation; P:intermediate filament organization; C:cytoplasmic vesicle; C:cell projection; C:neuronal cell body; C:intracellular membrane-bounded organelle
ENSOARG00000019387	AJUBA	4954	-0.165924	0.05663	Yes	ajuba LIM protein [Source:NCBI gene (formerly Entrezgene);Acc:101102150]	3	P:GO:0007098; P:GO:0051225; C:GO:0070652	P:centrosome cycle; P:spindle assembly; C:HAUS complex
ENSOARG00000010666	AKAP13	2190	0.128428	0.018233	Yes	A-kinase anchor protein 13 [Source:NCBI gene (formerly Entrezgene);Acc:101115486]	27	P:GO:0006468; P:GO:0007186; P:GO:0007507; P:GO:0035023; P:GO:0035025; P:GO:0035556; P:GO:0043123; P:GO:0043410; P:GO:0050790; P:GO:0055007; P:GO:0060297; P:GO:0060348; P:GO:0071875; P:GO:0086023; P:GO:1900169; F:GO:0004691; F:GO:0005078; F:GO:0005085; F:GO:0031267; F:GO:0051018; F:GO:0060090; C:GO:0005737; C:GO:0005829; C:GO:0005884; C:GO:0005938; C:GO:0015629; C:GO:0030864	P:protein phosphorylation; P:G protein-coupled receptor signaling pathway; P:heart development; P:regulation of Rho protein signal transduction; P:positive regulation of Rho protein signal transduction; P:intracellular signal transduction; P:positive regulation of I-kappaB kinase/NF-kappaB signaling; P:positive regulation of MAPK cascade; P:regulation of catalytic activity; P:cardiac muscle cell …
ENSOARG00000010039	AKAP4	3109	0.005333	0.038048	Yes	A-kinase anchoring protein 4 [Source:NCBI gene (formerly Entrezgene);Acc:101102535]	15	P:GO:0007178; P:GO:0008104; P:GO:0030317; P:GO:0044458; P:GO:0045184; F:GO:0051018; C:GO:0005929; C:GO:0030018; C:GO:0031514; C:GO:0035686; C:GO:0048471; C:GO:0097224; C:GO:0097225; C:GO:0097228; C:GO:0097229	P:transmembrane receptor protein serine/threonine kinase signaling pathway; P:protein localization; P:flagellated sperm motility; P:motile cilium assembly; P:establishment of protein localization; F:protein kinase A binding; C:cilium; C:Z disc; C:motile cilium; C:sperm fibrous sheath; C:perinuclear region of cytoplasm; C:sperm connecting piece; C:sperm midpiece; C:sperm principal piece; C:sperm e…
ENSOARG00000003608	AMBRA1	6102	-0.265333	0.094229	Yes	autophagy and beclin 1 regulator 1 [Source:NCBI gene (formerly Entrezgene);Acc:101117963]	17	P:GO:0000045; P:GO:0000422; P:GO:0000423; P:GO:0006914; P:GO:0008285; P:GO:0021915; P:GO:0043524; P:GO:0043552; P:GO:0098780; F:GO:0005515; F:GO:0031625; F:GO:0051020; C:GO:0005737; C:GO:0005739; C:GO:0005829; C:GO:0005930; C:GO:0045335	P:autophagosome assembly; P:autophagy of mitochondrion; P:mitophagy; P:autophagy; P:negative regulation of cell population proliferation; P:neural tube development; P:negative regulation of neuron apoptotic process; P:positive regulation of phosphatidylinositol 3-kinase activity; P:response to mitochondrial depolarisation; F:protein binding; F:ubiquitin protein ligase binding; F:GTPase binding; C…
ENSOARG00000010829	ARHGAP35	1648	0.22791	0.002949	Yes	Rho GTPase activating protein 35 [Source:NCBI gene (formerly Entrezgene);Acc:101117354]	28	P:GO:0001843; P:GO:0007165; P:GO:0007411; P:GO:0007413; P:GO:0008064; P:GO:0008360; P:GO:0010976; P:GO:0016477; P:GO:0021955; P:GO:0030879; P:GO:0030900; P:GO:0030950; P:GO:0031668; P:GO:0032956; P:GO:0035024; P:GO:0043010; P:GO:0043116; P:GO:0044319; P:GO:0045724; P:GO:0050770; P:GO:0097485; F:GO:0003924; F:GO:0005096; F:GO:0005525; F:GO:0005543; C:GO:0005737; C:GO:0015629; C:GO:0036064	P:neural tube closure; P:signal transduction; P:axon guidance; P:axonal fasciculation; P:regulation of actin polymerization or depolymerization; P:regulation of cell shape; P:positive regulation of neuron projection development; P:cell migration; P:central nervous system neuron axonogenesis; P:mammary gland development; P:forebrain development; P:establishment or maintenance of actin cytoskeleton…
ENSOARG00000005093	ARHGEF2	5964	-0.251561	0.088718	Yes	Rho/Rac guanine nucleotide exchange factor 2 [Source:NCBI gene (formerly Entrezgene);Acc:101121729]	27	P:GO:0000132; P:GO:0000902; P:GO:0002376; P:GO:0007015; P:GO:0007049; P:GO:0007275; P:GO:0007399; P:GO:0030154; P:GO:0035023; P:GO:0035556; P:GO:0045087; P:GO:0045666; P:GO:0050768; P:GO:0050790; P:GO:0051301; P:GO:0055059; P:GO:0071802; P:GO:2001224; F:GO:0005085; F:GO:0008017; C:GO:0002102; C:GO:0005737; C:GO:0005794; C:GO:0005923; C:GO:0014069; C:GO:0043025; C:GO:0043198	P:establishment of mitotic spindle orientation; P:cell morphogenesis; P:immune system process; P:actin filament organization; P:cell cycle; P:multicellular organism development; P:nervous system development; P:cell differentiation; P:regulation of Rho protein signal transduction; P:intracellular signal transduction; P:innate immune response; P:positive regulation of neuron differentiation; P:nega…
ENSOARG00000017337	ARL13B	362	0.925929	-0.00953	Yes	ADP ribosylation factor like GTPase 13B [Source:NCBI gene (formerly Entrezgene);Acc:101123516]	16	P:GO:0001947; P:GO:0007224; P:GO:0007368; P:GO:0009953; P:GO:0021532; P:GO:0021830; P:GO:0021943; P:GO:0060271; P:GO:0070986; P:GO:1905515; F:GO:0000166; F:GO:0005525; C:GO:0005929; C:GO:0005930; C:GO:0031514; C:GO:0060170	P:heart looping; P:smoothened signaling pathway; P:determination of left/right symmetry; P:dorsal/ventral pattern formation; P:neural tube patterning; P:interneuron migration from the subpallium to the cortex; P:formation of radial glial scaffolds; P:cilium assembly; P:left/right axis specification; P:non-motile cilium assembly; F:nucleotide binding; F:GTP binding; C:cilium; C:axoneme; C:motile c…
ENSOARG00000001689	ARL3	2866	0.031091	0.031728	Yes	ADP ribosylation factor like GTPase 3 [Source:NCBI gene (formerly Entrezgene);Acc:100302311]	31	P:GO:0000281; P:GO:0001822; P:GO:0006892; P:GO:0006893; P:GO:0007224; P:GO:0007264; P:GO:0031116; P:GO:0042073; P:GO:0042461; P:GO:0060271; P:GO:0061512; P:GO:1903441; F:GO:0000166; F:GO:0000287; F:GO:0003924; F:GO:0005525; F:GO:0008017; F:GO:0019003; F:GO:0032794; C:GO:0005634; C:GO:0005654; C:GO:0005794; C:GO:0005813; C:GO:0005876; C:GO:0005881; C:GO:0005929; C:GO:0005930; C:GO:0030496; C:GO:00…	P:mitotic cytokinesis; P:kidney development; P:post-Golgi vesicle-mediated transport; P:Golgi to plasma membrane transport; P:smoothened signaling pathway; P:small GTPase mediated signal transduction; P:positive regulation of microtubule polymerization; P:intraciliary transport; P:photoreceptor cell development; P:cilium assembly; P:protein localization to cilium; P:protein localization to ciliar…
ENSOARG00000010709	ARMC2	3716	-0.059174	0.0373	Yes	armadillo repeat containing 2 [Source:NCBI gene (formerly Entrezgene);Acc:101116405]	2	P:GO:0007288; F:GO:0005515	P:sperm axoneme assembly; F:protein binding
ENSOARG00000015684	ARMC4	5157	-0.183631	0.063979	Yes	armadillo repeat containing 4 [Source:NCBI gene (formerly Entrezgene);Acc:101118121]	9	P:GO:0003341; P:GO:0003356; P:GO:0007368; P:GO:0007507; P:GO:0021591; P:GO:0036158; F:GO:0005515; C:GO:0005930; C:GO:0097546	P:cilium movement; P:regulation of cilium beat frequency; P:determination of left/right symmetry; P:heart development; P:ventricular system development; P:outer dynein arm assembly; F:protein binding; C:axoneme; C:ciliary base
ENSOARG00000020693	ARMC9	5543	-0.215419	0.070258	Yes	armadillo repeat containing 9 [Source:NCBI gene (formerly Entrezgene);Acc:101107335]	7	P:GO:0045880; P:GO:0060271; F:GO:0005515; C:GO:0005814; C:GO:0005929; C:GO:0036064; C:GO:0097542	P:positive regulation of smoothened signaling pathway; P:cilium assembly; F:protein binding; C:centriole; C:cilium; C:ciliary basal body; C:ciliary tip
ENSOARG00000007686	ASAP1	7112	-0.371808	0.090581	Yes	ArfGAP with SH3 domain, ankyrin repeat and PH domain 1 [Source:NCBI gene (formerly Entrezgene);Acc:101122198]	11	P:GO:0043547; P:GO:0060271; P:GO:0061000; P:GO:1903527; F:GO:0001786; F:GO:0005096; F:GO:0005515; F:GO:0005546; F:GO:0005547; C:GO:0002102; C:GO:0043197	P:positive regulation of GTPase activity; P:cilium assembly; P:negative regulation of dendritic spine development; P:positive regulation of membrane tubulation; F:phosphatidylserine binding; F:GTPase activator activity; F:protein binding; F:phosphatidylinositol-4,5-bisphosphate binding; F:phosphatidylinositol-3,4,5-trisphosphate binding; C:podosome; C:dendritic spine
ENSOARG00000019320	ATG16L1	2500	0.081881	0.021106	Yes	autophagy-related protein 16-1 [Source:NCBI gene (formerly Entrezgene);Acc:101112693]	9	P:GO:0010508; P:GO:0034497; P:GO:0039689; P:GO:0061739; P:GO:0098792; F:GO:0005515; C:GO:0000421; C:GO:0005776; C:GO:0005930	P:positive regulation of autophagy; P:protein localization to phagophore assembly site; P:negative stranded viral RNA replication; P:protein lipidation involved in autophagosome assembly; P:xenophagy; F:protein binding; C:autophagosome membrane; C:autophagosome; C:axoneme
ENSOARG00000010760	ATG2A	5633	-0.222492	0.077515	Yes	autophagy related 2A [Source:NCBI gene (formerly Entrezgene);Acc:101119171]	2	P:GO:0000045; P:GO:0006914	P:autophagosome assembly; P:autophagy
ENSOARG00000019318	ATG3	4601	-0.13476	0.06016	Yes	autophagy related 3 [Source:NCBI gene (formerly Entrezgene);Acc:101121560]	13	P:GO:0000045; P:GO:0006464; P:GO:0016236; P:GO:0016567; P:GO:0043653; P:GO:0050765; P:GO:1902017; F:GO:0019776; F:GO:0019777; F:GO:0019787; F:GO:0019899; C:GO:0000153; C:GO:0005829	P:autophagosome assembly; P:cellular protein modification process; P:macroautophagy; P:protein ubiquitination; P:mitochondrial fragmentation involved in apoptotic process; P:negative regulation of phagocytosis; P:regulation of cilium assembly; F:Atg8 ligase activity; F:Atg12 transferase activity; F:ubiquitin-like protein transferase activity; F:enzyme binding; C:cytoplasmic ubiquitin ligase compl…
ENSOARG00000011199	ATG5	4738	-0.148117	0.063208	Yes	autophagy related 5 [Source:NCBI gene (formerly Entrezgene);Acc:100913169]	37	P:GO:0000045; P:GO:0000422; P:GO:0001974; P:GO:0002718; P:GO:0006914; P:GO:0009267; P:GO:0009620; P:GO:0016236; P:GO:0019883; P:GO:0031397; P:GO:0035973; P:GO:0039689; P:GO:0042311; P:GO:0042493; P:GO:0043066; P:GO:0043687; P:GO:0045060; P:GO:0048840; P:GO:0050765; P:GO:0051279; P:GO:0055015; P:GO:0060047; P:GO:0060548; P:GO:0061739; P:GO:0070257; P:GO:0071500; P:GO:0075044; P:GO:1902017; P:GO:20…	P:autophagosome assembly; P:autophagy of mitochondrion; P:blood vessel remodeling; P:regulation of cytokine production involved in immune response; P:autophagy; P:cellular response to starvation; P:response to fungus; P:macroautophagy; P:antigen processing and presentation of endogenous antigen; P:negative regulation of protein ubiquitination; P:aggrephagy; P:negative stranded viral RNA replicati…
ENSOARG00000019940	ATG9A	3594	-0.045876	0.035462	Yes	autophagy related 9A [Source:NCBI gene (formerly Entrezgene);Acc:100913171]	15	P:GO:0000045; P:GO:0006914; P:GO:0015031; C:GO:0000407; C:GO:0000421; C:GO:0005768; C:GO:0005770; C:GO:0005794; C:GO:0005802; C:GO:0016020; C:GO:0016021; C:GO:0030659; C:GO:0031410; C:GO:0043231; C:GO:0055037	P:autophagosome assembly; P:autophagy; P:protein transport; C:phagophore assembly site; C:autophagosome membrane; C:endosome; C:late endosome; C:Golgi apparatus; C:trans-Golgi network; C:membrane; C:integral component of membrane; C:cytoplasmic vesicle membrane; C:cytoplasmic vesicle; C:intracellular membrane-bounded organelle; C:recycling endosome
ENSOARG00000002327	ATG9B	6390	-0.293431	0.091415	Yes	autophagy related 9B [Source:NCBI gene (formerly Entrezgene);Acc:101112811]	2	P:GO:0000045; P:GO:0006914	P:autophagosome assembly; P:autophagy
ENSOARG00000016226	ATP2A2	1286	0.332069	-0.013136	Yes	ATPase sarcoplasmic/endoplasmic reticulum Ca2+ transporting 2 [Source:NCBI gene (formerly Entrezgene);Acc:101104344]	40	P:GO:0000045; P:GO:0002026; P:GO:0006811; P:GO:0006816; P:GO:0006874; P:GO:0006984; P:GO:0006996; P:GO:0014883; P:GO:0014898; P:GO:0016240; P:GO:0032469; P:GO:0032470; P:GO:0033292; P:GO:0034599; P:GO:0045822; P:GO:0070296; P:GO:0070588; P:GO:0086036; P:GO:0140056; P:GO:1900121; P:GO:1903233; P:GO:1903515; P:GO:1990456; F:GO:0000166; F:GO:0005388; F:GO:0005509; F:GO:0005524; F:GO:0016887; F:GO:00…	P:autophagosome assembly; P:regulation of the force of heart contraction; P:ion transport; P:calcium ion transport; P:cellular calcium ion homeostasis; P:ER-nucleus signaling pathway; P:organelle organization; P:transition between fast and slow fiber; P:cardiac muscle hypertrophy in response to stress; P:autophagosome membrane docking; P:endoplasmic reticulum calcium ion homeostasis; P:positive r…
ENSOARG00000019420	ATXN10	5669	-0.224966	0.076844	Yes	ataxin 10 [Source:NCBI gene (formerly Entrezgene);Acc:101109264]	9	P:GO:0007399; P:GO:0031175; P:GO:0060271; C:GO:0005737; C:GO:0005829; C:GO:0005886; C:GO:0030425; C:GO:0043025; C:GO:0048471	P:nervous system development; P:neuron projection development; P:cilium assembly; C:cytoplasm; C:cytosol; C:plasma membrane; C:dendrite; C:neuronal cell body; C:perinuclear region of cytoplasm
ENSOARG00000018223	ATXN2	5037	-0.173437	0.059409	Yes	ataxin 2 [Source:NCBI gene (formerly Entrezgene);Acc:101106796]	13	P:GO:0002091; P:GO:0033962; P:GO:0034063; F:GO:0005154; F:GO:0008022; C:GO:0005737; C:GO:0005794; C:GO:0005802; C:GO:0005829; C:GO:0005844; C:GO:0010494; C:GO:0048471; C:GO:1990904	P:negative regulation of receptor internalization; P:P-body assembly; P:stress granule assembly; F:epidermal growth factor receptor binding; F:protein C-terminus binding; C:cytoplasm; C:Golgi apparatus; C:trans-Golgi network; C:cytosol; C:polysome; C:cytoplasmic stress granule; C:perinuclear region of cytoplasm; C:ribonucleoprotein complex
ENSOARG00000002503	ATXN2L	5417	-0.205039	0.063672	Yes	ataxin 2 like [Source:NCBI gene (formerly Entrezgene);Acc:100037683]	6	P:GO:0010603; P:GO:0034063; C:GO:0005829; C:GO:0010494; C:GO:0016020; C:GO:0016607	P:regulation of cytoplasmic mRNA processing body assembly; P:stress granule assembly; C:cytosol; C:cytoplasmic stress granule; C:membrane; C:nuclear speck
ENSOARG00000012789	AUP1	5931	-0.24996	0.086568	Yes	AUP1 lipid droplet regulating VLDL assembly factor [Source:NCBI gene (formerly Entrezgene);Acc:101119707]	15	P:GO:0009615; P:GO:0030433; P:GO:0030970; P:GO:0034389; P:GO:0061724; P:GO:0071712; P:GO:0140042; P:GO:1990044; F:GO:0031624; F:GO:0031625; F:GO:0043130; C:GO:0005776; C:GO:0005783; C:GO:0005811; C:GO:0030176	P:response to virus; P:ubiquitin-dependent ERAD pathway; P:retrograde protein transport, ER to cytosol; P:lipid droplet organization; P:lipophagy; P:ER-associated misfolded protein catabolic process; P:lipid droplet formation; P:protein localization to lipid droplet; F:ubiquitin conjugating enzyme binding; F:ubiquitin protein ligase binding; F:ubiquitin binding; C:autophagosome; C:endoplasmic ret…
ENSOARG00000018369	AURKA	5783	-0.23597	0.084504	Yes	aurora kinase A [Source:NCBI gene (formerly Entrezgene);Acc:100216431]	55	P:GO:0000212; P:GO:0000226; P:GO:0000278; P:GO:0006468; P:GO:0007049; P:GO:0007051; P:GO:0007052; P:GO:0007057; P:GO:0007098; P:GO:0007100; P:GO:0009611; P:GO:0009948; P:GO:0010629; P:GO:0016310; P:GO:0018105; P:GO:0031647; P:GO:0032091; P:GO:0032436; P:GO:0035404; P:GO:0043066; P:GO:0051301; P:GO:0051321; P:GO:0051642; P:GO:0071539; P:GO:0097421; P:GO:1900195; P:GO:1990138; F:GO:0000166; F:GO:00…	P:meiotic spindle organization; P:microtubule cytoskeleton organization; P:mitotic cell cycle; P:protein phosphorylation; P:cell cycle; P:spindle organization; P:mitotic spindle organization; P:spindle assembly involved in female meiosis I; P:centrosome cycle; P:mitotic centrosome separation; P:response to wounding; P:anterior/posterior axis specification; P:negative regulation of gene expression…
ENSOARG00000005964	BBS1	224	1.2012	-0.012489	Yes	Bardet-Biedl syndrome 1 [Source:NCBI gene (formerly Entrezgene);Acc:101115491]	30	P:GO:0000226; P:GO:0001764; P:GO:0001895; P:GO:0007608; P:GO:0008104; P:GO:0008594; P:GO:0009566; P:GO:0016358; P:GO:0021591; P:GO:0021756; P:GO:0021766; P:GO:0021987; P:GO:0030534; P:GO:0042048; P:GO:0042445; P:GO:0044255; P:GO:0045444; P:GO:0048854; P:GO:0051216; P:GO:0060271; P:GO:0060296; P:GO:0061351; P:GO:1905515; F:GO:0005102; F:GO:0051219; C:GO:0005813; C:GO:0005929; C:GO:0031514; C:GO:00…	P:microtubule cytoskeleton organization; P:neuron migration; P:retina homeostasis; P:sensory perception of smell; P:protein localization; P:photoreceptor cell morphogenesis; P:fertilization; P:dendrite development; P:ventricular system development; P:striatum development; P:hippocampus development; P:cerebral cortex development; P:adult behavior; P:olfactory behavior; P:hormone metabolic process;…
ENSOARG00000014852	BBS10	7095	-0.369237	0.08955	Yes	Bardet-Biedl syndrome 10 [Source:NCBI gene (formerly Entrezgene);Acc:101122679]	7	P:GO:0043254; P:GO:0045494; P:GO:0051131; P:GO:1905515; F:GO:0005524; F:GO:0016887; F:GO:0061629	P:regulation of protein-containing complex assembly; P:photoreceptor cell maintenance; P:chaperone-mediated protein complex assembly; P:non-motile cilium assembly; F:ATP binding; F:ATPase; F:RNA polymerase II-specific DNA-binding transcription factor binding
ENSOARG00000013909	BBS7	3795	-0.065699	0.045542	Yes	Bardet-Biedl syndrome 7 [Source:NCBI gene (formerly Entrezgene);Acc:101107867]	7	P:GO:0006357; P:GO:0032436; P:GO:1905515; F:GO:0005515; F:GO:0061629; C:GO:0005813; C:GO:0034464	P:regulation of transcription by RNA polymerase II; P:positive regulation of proteasomal ubiquitin-dependent protein catabolic process; P:non-motile cilium assembly; F:protein binding; F:RNA polymerase II-specific DNA-binding transcription factor binding; C:centrosome; C:BBSome
ENSOARG00000003698	BECN1	2141	0.138196	0.009857	Yes	beclin 1 [Source:NCBI gene (formerly Entrezgene);Acc:100913170]	43	P:GO:0000045; P:GO:0000422; P:GO:0000423; P:GO:0006897; P:GO:0006914; P:GO:0007040; P:GO:0007080; P:GO:0008285; P:GO:0010507; P:GO:0010613; P:GO:0016236; P:GO:0032465; P:GO:0032801; P:GO:0042149; P:GO:0043066; P:GO:0043652; P:GO:0045022; P:GO:0048666; P:GO:0050435; P:GO:0050790; P:GO:0051707; P:GO:0060548; P:GO:0098780; P:GO:1902425; P:GO:1902902; P:GO:2000378; P:GO:2001244; F:GO:0019901; F:GO:00…	P:autophagosome assembly; P:autophagy of mitochondrion; P:mitophagy; P:endocytosis; P:autophagy; P:lysosome organization; P:mitotic metaphase plate congression; P:negative regulation of cell population proliferation; P:negative regulation of autophagy; P:positive regulation of cardiac muscle hypertrophy; P:macroautophagy; P:regulation of cytokinesis; P:receptor catabolic process; P:cellular respo…
ENSOARG00000017344	BIN2	6458	-0.29935	0.092984	Yes	bridging integrator 2 [Source:NCBI gene (formerly Entrezgene);Acc:101114507]	9	P:GO:0006911; P:GO:0060326; P:GO:0071800; P:GO:0097320; F:GO:0005515; F:GO:0005543; C:GO:0001891; C:GO:0002102; C:GO:0005737	P:phagocytosis, engulfment; P:cell chemotaxis; P:podosome assembly; P:plasma membrane tubulation; F:protein binding; F:phospholipid binding; C:phagocytic cup; C:podosome; C:cytoplasm
ENSOARG00000014255	BOP1	565	0.711335	-0.007286	Yes	BOP1 ribosomal biogenesis factor [Source:NCBI gene (formerly Entrezgene);Acc:101109624]	16	P:GO:0000027; P:GO:0000448; P:GO:0000463; P:GO:0006364; P:GO:0008283; P:GO:0042254; P:GO:0042273; P:GO:0051726; P:GO:1901796; F:GO:0005515; F:GO:0043021; C:GO:0005654; C:GO:0005694; C:GO:0005730; C:GO:0070545; C:GO:1990904	P:ribosomal large subunit assembly; P:cleavage in ITS2 between 5.8S rRNA and LSU-rRNA of tricistronic rRNA transcript (SSU-rRNA, 5.8S rRNA, LSU-rRNA); P:maturation of LSU-rRNA from tricistronic rRNA transcript (SSU-rRNA, 5.8S rRNA, LSU-rRNA); P:rRNA processing; P:cell population proliferation; P:ribosome biogenesis; P:ribosomal large subunit biogenesis; P:regulation of cell cycle; P:regulation of…
ENSOARG00000009005	C2CD3	4503	-0.12621	0.066382	Yes	C2 domain containing 3 centriole elongation regulator [Source:NCBI gene (formerly Entrezgene);Acc:101105438]	19	P:GO:0001701; P:GO:0001947; P:GO:0007389; P:GO:0007420; P:GO:0008589; P:GO:0016485; P:GO:0021915; P:GO:0021997; P:GO:0030162; P:GO:0030326; P:GO:0042733; P:GO:0060271; P:GO:0061511; P:GO:0071539; P:GO:1905515; C:GO:0005813; C:GO:0005814; C:GO:0034451; C:GO:0036064	P:in utero embryonic development; P:heart looping; P:pattern specification process; P:brain development; P:regulation of smoothened signaling pathway; P:protein processing; P:neural tube development; P:neural plate axis specification; P:regulation of proteolysis; P:embryonic limb morphogenesis; P:embryonic digit morphogenesis; P:cilium assembly; P:centriole elongation; P:protein localization to c…
ENSOARG00000008405	CASQ1	6120	-0.267359	0.097723	Yes	calsequestrin 1 [Source:NCBI gene (formerly Entrezgene);Acc:101118652]	15	P:GO:0007029; P:GO:0009408; P:GO:0010880; P:GO:0014809; P:GO:0045214; P:GO:0051258; P:GO:0051281; P:GO:1901341; P:GO:2001256; F:GO:0005509; F:GO:0042802; C:GO:0005759; C:GO:0005783; C:GO:0016529; C:GO:0033018	P:endoplasmic reticulum organization; P:response to heat; P:regulation of release of sequestered calcium ion into cytosol by sarcoplasmic reticulum; P:regulation of skeletal muscle contraction by regulation of release of sequestered calcium ion; P:sarcomere organization; P:protein polymerization; P:positive regulation of release of sequestered calcium ion into cytosol; P:positive regulation of st…
ENSOARG00000016998	CBLN1	1491	0.265764	-0.011071	Yes	cerebellin 1 precursor [Source:NCBI gene (formerly Entrezgene);Acc:101111385]	19	P:GO:0007157; P:GO:0009306; P:GO:0021707; P:GO:0050808; P:GO:0051965; P:GO:0090394; P:GO:0099151; P:GO:0099558; P:GO:1900454; P:GO:1905606; P:GO:1905703; F:GO:0005515; F:GO:0042802; C:GO:0005576; C:GO:0043083; C:GO:0045202; C:GO:0045211; C:GO:0098688; C:GO:0098978	P:heterophilic cell-cell adhesion via plasma membrane cell adhesion molecules; P:protein secretion; P:cerebellar granule cell differentiation; P:synapse organization; P:positive regulation of synapse assembly; P:negative regulation of excitatory postsynaptic potential; P:regulation of postsynaptic density assembly; P:maintenance of synapse structure; P:positive regulation of long-term synaptic de…
ENSOARG00000015734	CBY1	2702	0.052324	0.03365	Yes	chibby family member 1, beta catenin antagonist [Source:NCBI gene (formerly Entrezgene);Acc:101105234]	7	P:GO:0033504; P:GO:0045444; P:GO:0055007; P:GO:0060271; P:GO:0090090; C:GO:0005814; C:GO:0036064	P:floor plate development; P:fat cell differentiation; P:cardiac muscle cell differentiation; P:cilium assembly; P:negative regulation of canonical Wnt signaling pathway; C:centriole; C:ciliary basal body
ENSOARG00000009271	CCDC103	625	0.666455	-0.005001	Yes	coiled-coil domain containing 103 [Source:NCBI gene (formerly Entrezgene);Acc:101117001]	8	P:GO:0001947; P:GO:0003341; P:GO:0036158; P:GO:0036159; P:GO:0070286; P:GO:0071907; F:GO:0042803; C:GO:0036157	P:heart looping; P:cilium movement; P:outer dynein arm assembly; P:inner dynein arm assembly; P:axonemal dynein complex assembly; P:determination of digestive tract left/right asymmetry; F:protein homodimerization activity; C:outer dynein arm
ENSOARG00000001313	CCDC113	6991	-0.358342	0.088652	Yes	coiled-coil domain containing 113 [Source:NCBI gene (formerly Entrezgene);Acc:101104419]	4	P:GO:0060271; C:GO:0032991; C:GO:0034451; C:GO:0036064	P:cilium assembly; C:protein-containing complex; C:centriolar satellite; C:ciliary basal body
ENSOARG00000018366	CCDC151	7302	-0.396782	0.099094	Yes	coiled-coil domain containing 151 [Source:NCBI gene (formerly Entrezgene);Acc:101119302]	6	P:GO:0003341; P:GO:0007368; P:GO:0036158; P:GO:0070286; C:GO:0005929; C:GO:0005930	P:cilium movement; P:determination of left/right symmetry; P:outer dynein arm assembly; P:axonemal dynein complex assembly; C:cilium; C:axoneme
ENSOARG00000012939	CCDC155	2578	0.07039	0.034542	Yes	KASH domain containing 5 [Source:NCBI gene (formerly Entrezgene);Acc:101105594]	17	P:GO:0000724; P:GO:0007015; P:GO:0007129; P:GO:0007283; P:GO:0034397; P:GO:0048477; P:GO:0051225; P:GO:0051653; P:GO:0090172; P:GO:0090220; F:GO:0042802; F:GO:0070840; C:GO:0000781; C:GO:0000800; C:GO:0005640; C:GO:0034993; C:GO:0090619	P:double-strand break repair via homologous recombination; P:actin filament organization; P:homologous chromosome pairing at meiosis; P:spermatogenesis; P:telomere localization; P:oogenesis; P:spindle assembly; P:spindle localization; P:microtubule cytoskeleton organization involved in homologous chromosome segregation; P:chromosome localization to nuclear envelope involved in homologous chromoso…
ENSOARG00000002415	CCDC40	3607	-0.047405	0.03685	Yes	coiled-coil domain containing 40 [Source:NCBI gene (formerly Entrezgene);Acc:101110430]	16	P:GO:0001947; P:GO:0003341; P:GO:0003351; P:GO:0003356; P:GO:0030317; P:GO:0030324; P:GO:0035082; P:GO:0035469; P:GO:0036159; P:GO:0044458; P:GO:0060287; P:GO:0070286; P:GO:0071907; P:GO:0071910; C:GO:0005929; C:GO:0005930	P:heart looping; P:cilium movement; P:epithelial cilium movement involved in extracellular fluid movement; P:regulation of cilium beat frequency; P:flagellated sperm motility; P:lung development; P:axoneme assembly; P:determination of pancreatic left/right asymmetry; P:inner dynein arm assembly; P:motile cilium assembly; P:epithelial cilium movement involved in determination of left/right asymmet…
ENSOARG00000015275	CCDC66	4404	-0.116414	0.047169	Yes	coiled-coil domain containing 66 [Source:NCBI gene (formerly Entrezgene);Acc:101104693]	15	P:GO:0001578; P:GO:0050908; P:GO:0060271; P:GO:1903564; F:GO:0008017; F:GO:0042803; C:GO:0001917; C:GO:0005813; C:GO:0005829; C:GO:0005874; C:GO:0005929; C:GO:0030054; C:GO:0034451; C:GO:0036064; C:GO:0090543	P:microtubule bundle formation; P:detection of light stimulus involved in visual perception; P:cilium assembly; P:regulation of protein localization to cilium; F:microtubule binding; F:protein homodimerization activity; C:photoreceptor inner segment; C:centrosome; C:cytosol; C:microtubule; C:cilium; C:cell junction; C:centriolar satellite; C:ciliary basal body; C:Flemming body
ENSOARG00000002400	CCDC88A	3070	0.008514	0.038987	Yes	coiled-coil domain containing 88A [Source:NCBI gene (formerly Entrezgene);Acc:101122010]	43	P:GO:0001932; P:GO:0006275; P:GO:0007264; P:GO:0010975; P:GO:0016477; P:GO:0030032; P:GO:0030705; P:GO:0031929; P:GO:0032147; P:GO:0032148; P:GO:0032956; P:GO:0042127; P:GO:0045724; P:GO:0045742; P:GO:0051496; P:GO:0061024; P:GO:0072660; P:GO:1903566; F:GO:0001965; F:GO:0003779; F:GO:0005080; F:GO:0005085; F:GO:0005092; F:GO:0005154; F:GO:0005158; F:GO:0005515; F:GO:0008017; F:GO:0035091; F:GO:00…	P:regulation of protein phosphorylation; P:regulation of DNA replication; P:small GTPase mediated signal transduction; P:regulation of neuron projection development; P:cell migration; P:lamellipodium assembly; P:cytoskeleton-dependent intracellular transport; P:TOR signaling; P:activation of protein kinase activity; P:activation of protein kinase B activity; P:regulation of actin cytoskeleton org…
ENSOARG00000020836	CCNB2	1256	0.346504	-0.015555	Yes	cyclin B2 [Source:NCBI gene (formerly Entrezgene);Acc:101115712]	11	P:GO:0001701; P:GO:0007057; P:GO:0008315; P:GO:0040008; P:GO:0043029; P:GO:0048538; C:GO:0005737; C:GO:0005813; C:GO:0005829; C:GO:0015630; C:GO:0016020	P:in utero embryonic development; P:spindle assembly involved in female meiosis I; P:G2/MI transition of meiotic cell cycle; P:regulation of growth; P:T cell homeostasis; P:thymus development; C:cytoplasm; C:centrosome; C:cytosol; C:microtubule cytoskeleton; C:membrane
ENSOARG00000012082	CCP110	5717	-0.229238	0.082756	Yes	centriolar coiled-coil protein 110 [Source:NCBI gene (formerly Entrezgene);Acc:101117720]	10	P:GO:0007099; P:GO:0032053; P:GO:0032465; P:GO:0045724; P:GO:0051298; P:GO:1902018; C:GO:0005813; C:GO:0005814; C:GO:0005815; C:GO:0032991	P:centriole replication; P:ciliary basal body organization; P:regulation of cytokinesis; P:positive regulation of cilium assembly; P:centrosome duplication; P:negative regulation of cilium assembly; C:centrosome; C:centriole; C:microtubule organizing center; C:protein-containing complex
ENSOARG00000020542	CDC20	292	1.04892	-0.01092	Yes	cell division cycle 20 [Source:NCBI gene (formerly Entrezgene);Acc:101110548]	15	P:GO:0007064; P:GO:0031145; P:GO:0031915; P:GO:0040020; P:GO:0090129; P:GO:0090307; P:GO:1904668; F:GO:0005515; F:GO:0008022; F:GO:0010997; F:GO:0019899; F:GO:0097027; C:GO:0005654; C:GO:0005680; C:GO:0005829	P:mitotic sister chromatid cohesion; P:anaphase-promoting complex-dependent catabolic process; P:positive regulation of synaptic plasticity; P:regulation of meiotic nuclear division; P:positive regulation of synapse maturation; P:mitotic spindle assembly; P:positive regulation of ubiquitin protein ligase activity; F:protein binding; F:protein C-terminus binding; F:anaphase-promoting complex bindi…
ENSOARG00000014334	CDK10	921	0.482074	-0.011085	Yes	cyclin dependent kinase 10 [Source:NCBI gene (formerly Entrezgene);Acc:101107722]	13	P:GO:0006468; P:GO:0007346; P:GO:0018107; P:GO:0032956; P:GO:0043410; P:GO:1902018; F:GO:0004672; F:GO:0004674; F:GO:0004693; F:GO:0005524; F:GO:0097472; C:GO:0005634; C:GO:0036064	P:protein phosphorylation; P:regulation of mitotic cell cycle; P:peptidyl-threonine phosphorylation; P:regulation of actin cytoskeleton organization; P:positive regulation of MAPK cascade; P:negative regulation of cilium assembly; F:protein kinase activity; F:protein serine/threonine kinase activity; F:cyclin-dependent protein serine/threonine kinase activity; F:ATP binding; F:cyclin-dependent pr…
ENSOARG00000005733	CDK5RAP2	1598	0.237226	0.002321	Yes	CDK5 regulatory subunit associated protein 2 [Source:NCBI gene (formerly Entrezgene);Acc:101116809]	33	P:GO:0000132; P:GO:0000226; P:GO:0001578; P:GO:0007059; P:GO:0007098; P:GO:0007099; P:GO:0007420; P:GO:0022008; P:GO:0031023; P:GO:0031116; P:GO:0045665; P:GO:0045893; P:GO:0046600; P:GO:0090266; F:GO:0000976; F:GO:0005516; F:GO:0008017; F:GO:0015631; F:GO:0019901; F:GO:0043015; C:GO:0000242; C:GO:0000922; C:GO:0000931; C:GO:0005737; C:GO:0005794; C:GO:0005813; C:GO:0005815; C:GO:0005829; C:GO:00…	P:establishment of mitotic spindle orientation; P:microtubule cytoskeleton organization; P:microtubule bundle formation; P:chromosome segregation; P:centrosome cycle; P:centriole replication; P:brain development; P:neurogenesis; P:microtubule organizing center organization; P:positive regulation of microtubule polymerization; P:negative regulation of neuron differentiation; P:positive regulation …
ENSOARG00000017292	CDS2	6602	-0.316283	0.092853	Yes	CDP-diacylglycerol synthase 2 [Source:NCBI gene (formerly Entrezgene);Acc:101114631]	6	P:GO:0016024; P:GO:0140042; F:GO:0004605; F:GO:0016772; C:GO:0005783; C:GO:0016020	P:CDP-diacylglycerol biosynthetic process; P:lipid droplet formation; F:phosphatidate cytidylyltransferase activity; F:transferase activity, transferring phosphorus-containing groups; C:endoplasmic reticulum; C:membrane
ENSOARG00000016424	CELSR3	1534	0.252989	-0.009816	Yes	cadherin EGF LAG seven-pass G-type receptor 3 [Source:HGNC Symbol;Acc:HGNC:3230]	19	P:GO:0001764; P:GO:0001932; P:GO:0007155; P:GO:0007156; P:GO:0007166; P:GO:0007186; P:GO:0007275; P:GO:0007413; P:GO:0032880; P:GO:0036514; P:GO:0036515; P:GO:0060271; P:GO:1904938; F:GO:0004888; F:GO:0004930; F:GO:0005509; C:GO:0005886; C:GO:0016020; C:GO:0016021	P:neuron migration; P:regulation of protein phosphorylation; P:cell adhesion; P:homophilic cell adhesion via plasma membrane adhesion molecules; P:cell surface receptor signaling pathway; P:G protein-coupled receptor signaling pathway; P:multicellular organism development; P:axonal fasciculation; P:regulation of protein localization; P:dopaminergic neuron axon guidance; P:serotonergic neuron axon…
ENSOARG00000006829	CENPC	6556	-0.310894	0.091867	Yes	centromere protein C [Source:NCBI gene (formerly Entrezgene);Acc:443459]	11	P:GO:0000278; P:GO:0007059; P:GO:0051382; F:GO:0019237; F:GO:0042802; C:GO:0000776; C:GO:0000779; C:GO:0005654; C:GO:0005721; C:GO:0016604; C:GO:0030496	P:mitotic cell cycle; P:chromosome segregation; P:kinetochore assembly; F:centromeric DNA binding; F:identical protein binding; C:kinetochore; C:condensed chromosome, centromeric region; C:nucleoplasm; C:pericentric heterochromatin; C:nuclear body; C:midbody
ENSOARG00000014560	CENPJ	3830	-0.06817	0.050066	Yes	centromere protein J [Source:NCBI gene (formerly Entrezgene);Acc:101119996]	27	P:GO:0007099; P:GO:0007224; P:GO:0030954; P:GO:0044458; P:GO:0046427; P:GO:0046599; P:GO:0046785; P:GO:0051298; P:GO:0051301; P:GO:0061511; P:GO:0098534; P:GO:1902857; P:GO:1903724; P:GO:1904951; P:GO:1905515; F:GO:0003713; F:GO:0015631; F:GO:0019901; F:GO:0019904; F:GO:0042802; F:GO:0043015; C:GO:0005654; C:GO:0005737; C:GO:0005813; C:GO:0005814; C:GO:0005886; C:GO:0036064	P:centriole replication; P:smoothened signaling pathway; P:astral microtubule nucleation; P:motile cilium assembly; P:positive regulation of receptor signaling pathway via JAK-STAT; P:regulation of centriole replication; P:microtubule polymerization; P:centrosome duplication; P:cell division; P:centriole elongation; P:centriole assembly; P:positive regulation of non-motile cilium assembly; P:posi…
ENSOARG00000005198	CENPS	6987	-0.357723	0.086458	Yes	centromere protein S [Source:NCBI gene (formerly Entrezgene);Acc:101114968]	12	P:GO:0000712; P:GO:0006281; P:GO:0006974; P:GO:0031297; P:GO:0051382; F:GO:0003677; F:GO:0003682; F:GO:0003690; F:GO:0046982; C:GO:0000776; C:GO:0043240; C:GO:0071821	P:resolution of meiotic recombination intermediates; P:DNA repair; P:cellular response to DNA damage stimulus; P:replication fork processing; P:kinetochore assembly; F:DNA binding; F:chromatin binding; F:double-stranded DNA binding; F:protein heterodimerization activity; C:kinetochore; C:Fanconi anaemia nuclear complex; C:FANCM-MHF complex
ENSOARG00000003186	CENPT	7144	-0.37466	0.092821	Yes	centromere protein T [Source:NCBI gene (formerly Entrezgene);Acc:101115894]	10	P:GO:0000278; P:GO:0007059; P:GO:0051276; P:GO:0051382; F:GO:0003677; F:GO:0046982; C:GO:0000775; C:GO:0000776; C:GO:0005654; C:GO:0016604	P:mitotic cell cycle; P:chromosome segregation; P:chromosome organization; P:kinetochore assembly; F:DNA binding; F:protein heterodimerization activity; C:chromosome, centromeric region; C:kinetochore; C:nucleoplasm; C:nuclear body
ENSOARG00000018810	CEP120	7199	-0.383069	0.093001	Yes	centrosomal protein 120 [Source:NCBI gene (formerly Entrezgene);Acc:101110325]	16	P:GO:0000226; P:GO:0007098; P:GO:0008283; P:GO:0010825; P:GO:0021987; P:GO:0022008; P:GO:0022027; P:GO:0030953; P:GO:0032880; P:GO:0032886; P:GO:0045724; P:GO:1903724; P:GO:1904951; F:GO:0008022; C:GO:0005813; C:GO:0005814	P:microtubule cytoskeleton organization; P:centrosome cycle; P:cell population proliferation; P:positive regulation of centrosome duplication; P:cerebral cortex development; P:neurogenesis; P:interkinetic nuclear migration; P:astral microtubule organization; P:regulation of protein localization; P:regulation of microtubule-based process; P:positive regulation of cilium assembly; P:positive regula…
ENSOARG00000003002	CEP135	2635	0.062456	0.031991	Yes	centrosomal protein 135 [Source:NCBI gene (formerly Entrezgene);Acc:101108311]	7	P:GO:0007099; P:GO:0010457; P:GO:1902857; P:GO:1904951; F:GO:0008022; C:GO:0005813; C:GO:0005814	P:centriole replication; P:centriole-centriole cohesion; P:positive regulation of non-motile cilium assembly; P:positive regulation of establishment of protein localization; F:protein C-terminus binding; C:centrosome; C:centriole
ENSOARG00000021014	CEP152	3181	-0.002031	0.034153	Yes	centrosomal protein 152 [Source:NCBI gene (formerly Entrezgene);Acc:101109362]	10	P:GO:0007099; P:GO:0051298; P:GO:0098535; F:GO:0019901; C:GO:0000242; C:GO:0005654; C:GO:0005813; C:GO:0005814; C:GO:0005815; C:GO:0098536	P:centriole replication; P:centrosome duplication; P:de novo centriole assembly involved in multi-ciliated epithelial cell differentiation; F:protein kinase binding; C:pericentriolar material; C:nucleoplasm; C:centrosome; C:centriole; C:microtubule organizing center; C:deuterosome
ENSOARG00000005718	CEP164	1266	0.338305	-0.013898	Yes	centrosomal protein 164 [Source:NCBI gene (formerly Entrezgene);Acc:101112846]	6	P:GO:0060271; F:GO:0005515; C:GO:0005654; C:GO:0005813; C:GO:0005814; C:GO:0097539	P:cilium assembly; F:protein binding; C:nucleoplasm; C:centrosome; C:centriole; C:ciliary transition fiber
ENSOARG00000002062	CEP192	2455	0.087569	0.014925	Yes	centrosomal protein 192 [Source:NCBI gene (formerly Entrezgene);Acc:101107490]	13	P:GO:0009617; P:GO:0010923; P:GO:0051298; P:GO:0071539; P:GO:0090222; P:GO:0090307; F:GO:0005515; F:GO:0019902; C:GO:0000242; C:GO:0005737; C:GO:0005813; C:GO:0005814; C:GO:0005829	P:response to bacterium; P:negative regulation of phosphatase activity; P:centrosome duplication; P:protein localization to centrosome; P:centrosome-templated microtubule nucleation; P:mitotic spindle assembly; F:protein binding; F:phosphatase binding; C:pericentriolar material; C:cytoplasm; C:centrosome; C:centriole; C:cytosol
ENSOARG00000012767	CEP250	897	0.496025	-0.014041	Yes	centrosomal protein 250 [Source:NCBI gene (formerly Entrezgene);Acc:101120102]	14	P:GO:0000278; P:GO:0008104; P:GO:0010457; P:GO:0030997; P:GO:0033365; P:GO:0060271; P:GO:1904781; P:GO:1905515; F:GO:0008022; F:GO:0019901; F:GO:0019904; C:GO:0005813; C:GO:0005814; C:GO:0032991	P:mitotic cell cycle; P:protein localization; P:centriole-centriole cohesion; P:regulation of centriole-centriole cohesion; P:protein localization to organelle; P:cilium assembly; P:positive regulation of protein localization to centrosome; P:non-motile cilium assembly; F:protein C-terminus binding; F:protein kinase binding; F:protein domain specific binding; C:centrosome; C:centriole; C:protein-…
ENSOARG00000002317	CEP295	2926	0.025381	0.034013	Yes	centrosomal protein 295 [Source:NCBI gene (formerly Entrezgene);Acc:101106980]	13	P:GO:0007099; P:GO:0010825; P:GO:1901985; P:GO:1903724; P:GO:1904951; F:GO:0008017; C:GO:0005737; C:GO:0005813; C:GO:0005814; C:GO:0005829; C:GO:0005856; C:GO:0005886; C:GO:1990498	P:centriole replication; P:positive regulation of centrosome duplication; P:positive regulation of protein acetylation; P:positive regulation of centriole elongation; P:positive regulation of establishment of protein localization; F:microtubule binding; C:cytoplasm; C:centrosome; C:centriole; C:cytosol; C:cytoskeleton; C:plasma membrane; C:mitotic spindle microtubule
ENSOARG00000017949	CEP350	5713	-0.228734	0.078009	Yes	centrosomal protein 350 [Source:NCBI gene (formerly Entrezgene);Acc:101122613]	6	P:GO:0034453; P:GO:0071539; P:GO:1905515; F:GO:0008017; C:GO:0005813; C:GO:0005814	P:microtubule anchoring; P:protein localization to centrosome; P:non-motile cilium assembly; F:microtubule binding; C:centrosome; C:centriole
ENSOARG00000005445	CEP41	6108	-0.265787	0.096245	Yes	centrosomal protein 41 [Source:NCBI gene (formerly Entrezgene);Acc:101117581]	4	P:GO:0060271; C:GO:0005814; C:GO:0005929; C:GO:0036064	P:cilium assembly; C:centriole; C:cilium; C:ciliary basal body
ENSOARG00000008193	CEP63	5968	-0.252288	0.090912	Yes	centrosomal protein 63 [Source:NCBI gene (formerly Entrezgene);Acc:101114919]	4	P:GO:0007099; C:GO:0005737; C:GO:0005813; C:GO:0005815	P:centriole replication; C:cytoplasm; C:centrosome; C:microtubule organizing center
ENSOARG00000007346	CEP70	6039	-0.259909	0.097318	Yes	centrosomal protein 70 [Source:NCBI gene (formerly Entrezgene);Acc:101111770]	9	P:GO:0060271; P:GO:0070507; F:GO:0005515; F:GO:0042802; F:GO:0043015; C:GO:0005737; C:GO:0005813; C:GO:0005815; C:GO:0005856	P:cilium assembly; P:regulation of microtubule cytoskeleton organization; F:protein binding; F:identical protein binding; F:gamma-tubulin binding; C:cytoplasm; C:centrosome; C:microtubule organizing center; C:cytoskeleton
ENSOARG00000015903	CEP72	5550	-0.215896	0.072184	Yes	centrosomal protein 72 [Source:NCBI gene (formerly Entrezgene);Acc:101109828]	8	P:GO:0007051; P:GO:0007099; P:GO:0033566; P:GO:1904779; F:GO:0005515; F:GO:0042802; C:GO:0005813; C:GO:0034451	P:spindle organization; P:centriole replication; P:gamma-tubulin complex localization; P:regulation of protein localization to centrosome; F:protein binding; F:identical protein binding; C:centrosome; C:centriolar satellite
ENSOARG00000015916	CEP83	4445	-0.120689	0.05626	Yes	centrosomal protein 83 [Source:NCBI gene (formerly Entrezgene);Acc:101115779]	7	P:GO:0048278; P:GO:0051660; P:GO:0060271; P:GO:0071539; C:GO:0005794; C:GO:0005814; C:GO:0097539	P:vesicle docking; P:establishment of centrosome localization; P:cilium assembly; P:protein localization to centrosome; C:Golgi apparatus; C:centriole; C:ciliary transition fiber
ENSOARG00000018600	CEP97	4393	-0.115796	0.045601	Yes	centrosomal protein 97 [Source:NCBI gene (formerly Entrezgene);Acc:101112438]	7	P:GO:1901673; P:GO:1902018; F:GO:0005515; C:GO:0005813; C:GO:0005829; C:GO:0032991; C:GO:0034451	P:regulation of mitotic spindle assembly; P:negative regulation of cilium assembly; F:protein binding; C:centrosome; C:cytosol; C:protein-containing complex; C:centriolar satellite
ENSOARG00000011747	CFAP157	1505	0.261407	-0.009772	Yes	cilia and flagella associated protein 157 [Source:NCBI gene (formerly Entrezgene);Acc:101110317]	7	P:GO:0007288; F:GO:0008017; C:GO:0005829; C:GO:0005886; C:GO:0005929; C:GO:0036064; C:GO:0043231	P:sperm axoneme assembly; F:microtubule binding; C:cytosol; C:plasma membrane; C:cilium; C:ciliary basal body; C:intracellular membrane-bounded organelle
ENSOARG00000001211	CFAP20	3465	-0.032453	0.031697	Yes	cilia and flagella associated protein 20 [Source:NCBI gene (formerly Entrezgene);Acc:101104170]	9	P:GO:0018095; P:GO:0060271; P:GO:0060296; P:GO:2000147; P:GO:2000253; C:GO:0005654; C:GO:0005814; C:GO:0005929; C:GO:0036064	P:protein polyglutamylation; P:cilium assembly; P:regulation of cilium beat frequency involved in ciliary motility; P:positive regulation of cell motility; P:positive regulation of feeding behavior; C:nucleoplasm; C:centriole; C:cilium; C:ciliary basal body
ENSOARG00000013071	CFAP206	496	0.785585	-0.006213	Yes	cilia and flagella associated protein 206 [Source:NCBI gene (formerly Entrezgene);Acc:101113597]	10	P:GO:0003356; P:GO:0007288; P:GO:0030030; P:GO:1901317; C:GO:0005737; C:GO:0005856; C:GO:0005929; C:GO:0005930; C:GO:0036064; C:GO:0042995	P:regulation of cilium beat frequency; P:sperm axoneme assembly; P:cell projection organization; P:regulation of flagellated sperm motility; C:cytoplasm; C:cytoskeleton; C:cilium; C:axoneme; C:ciliary basal body; C:cell projection
ENSOARG00000012695	CFAP221	2210	0.12457	0.018994	Yes	cilia and flagella associated protein 221 [Source:NCBI gene (formerly Entrezgene);Acc:101112377]	5	P:GO:0003341; P:GO:0044458; P:GO:0060271; F:GO:0005516; C:GO:0005929	P:cilium movement; P:motile cilium assembly; P:cilium assembly; F:calmodulin binding; C:cilium
ENSOARG00000006805	CFAP43	3939	-0.077639	0.047964	Yes	cilia and flagella associated protein 43 [Source:NCBI gene (formerly Entrezgene);Acc:101114833]	14	P:GO:0003356; P:GO:0007288; P:GO:0007420; P:GO:0030317; P:GO:0044458; P:GO:0090660; P:GO:0120197; F:GO:0005515; C:GO:0005576; C:GO:0005737; C:GO:0005856; C:GO:0005930; C:GO:0042995; C:GO:0097729	P:regulation of cilium beat frequency; P:sperm axoneme assembly; P:brain development; P:flagellated sperm motility; P:motile cilium assembly; P:cerebrospinal fluid circulation; P:mucociliary clearance; F:protein binding; C:extracellular region; C:cytoplasm; C:cytoskeleton; C:axoneme; C:cell projection; C:9+2 motile cilium
ENSOARG00000017206	CFAP46	1908	0.1767	0.010299	Yes	cilia and flagella associated protein 46 [Source:NCBI gene (formerly Entrezgene);Acc:101110287]	3	P:GO:0035082; P:GO:0060294; F:GO:0005515	P:axoneme assembly; P:cilium movement involved in cell motility; F:protein binding
ENSOARG00000019775	CFAP65	1473	0.270611	-0.012012	Yes	cilia and flagella associated protein 65 [Source:NCBI gene (formerly Entrezgene);Acc:101112547]	6	P:GO:0007288; P:GO:0030317; C:GO:0001669; C:GO:0005737; C:GO:0036126; C:GO:0097225	P:sperm axoneme assembly; P:flagellated sperm motility; C:acrosomal vesicle; C:cytoplasm; C:sperm flagellum; C:sperm midpiece
ENSOARG00000007590	CFAP70	4955	-0.165978	0.059093	Yes	cilia and flagella associated protein 70 [Source:NCBI gene (formerly Entrezgene);Acc:101118160]	8	P:GO:0003341; P:GO:0060271; F:GO:0005515; C:GO:0005930; C:GO:0031514; C:GO:0036064; C:GO:0036126; C:GO:0036157	P:cilium movement; P:cilium assembly; F:protein binding; C:axoneme; C:motile cilium; C:ciliary basal body; C:sperm flagellum; C:outer dynein arm
ENSOARG00000005933	CFAP97D1	1299	0.32597	-0.011748	Yes	CFAP97 domain containing 1 [Source:NCBI gene (formerly Entrezgene);Acc:101111301]	1	P:GO:0007288	P:sperm axoneme assembly
ENSOARG00000008841	CHMP4B	1546	0.249554	-0.008338	Yes	charged multivesicular body protein 4B [Source:NCBI gene (formerly Entrezgene);Acc:101111216]	36	P:GO:0000281; P:GO:0006620; P:GO:0006914; P:GO:0006997; P:GO:0007034; P:GO:0007080; P:GO:0010458; P:GO:0010506; P:GO:0010824; P:GO:0031468; P:GO:0036438; P:GO:0039702; P:GO:0046755; P:GO:0050792; P:GO:0051258; P:GO:0060548; P:GO:0061952; P:GO:0090148; P:GO:0090611; P:GO:1901215; P:GO:1901673; P:GO:1902188; P:GO:1902902; F:GO:0042802; F:GO:0042803; C:GO:0000815; C:GO:0005634; C:GO:0005635; C:GO:00…	P:mitotic cytokinesis; P:posttranslational protein targeting to endoplasmic reticulum membrane; P:autophagy; P:nucleus organization; P:vacuolar transport; P:mitotic metaphase plate congression; P:exit from mitosis; P:regulation of autophagy; P:regulation of centrosome duplication; P:nuclear membrane reassembly; P:maintenance of lens transparency; P:viral budding via host ESCRT complex; P:viral bu…
ENSOARG00000011412	CIRBP	488	0.797166	-0.010602	Yes	cold inducible RNA binding protein [Source:NCBI gene (formerly Entrezgene);Acc:101117758]	12	P:GO:0030308; P:GO:0034063; P:GO:0070417; P:GO:1902806; F:GO:0003676; F:GO:0003723; F:GO:0008266; F:GO:0030371; C:GO:0005634; C:GO:0005654; C:GO:0005737; C:GO:0010494	P:negative regulation of cell growth; P:stress granule assembly; P:cellular response to cold; P:regulation of cell cycle G1/S phase transition; F:nucleic acid binding; F:RNA binding; F:poly(U) RNA binding; F:translation repressor activity; C:nucleus; C:nucleoplasm; C:cytoplasm; C:cytoplasmic stress granule
ENSOARG00000020211	CNOT2	529	0.747515	-0.006615	Yes	CCR4-NOT transcription complex subunit 2 [Source:NCBI gene (formerly Entrezgene);Acc:101122772]	14	P:GO:0000122; P:GO:0001829; P:GO:0006355; P:GO:0010606; P:GO:0033147; P:GO:2000036; F:GO:0001222; F:GO:0004535; C:GO:0005654; C:GO:0005737; C:GO:0005829; C:GO:0005886; C:GO:0030014; C:GO:0030015	P:negative regulation of transcription by RNA polymerase II; P:trophectodermal cell differentiation; P:regulation of transcription, DNA-templated; P:positive regulation of cytoplasmic mRNA processing body assembly; P:negative regulation of intracellular estrogen receptor signaling pathway; P:regulation of stem cell population maintenance; F:transcription corepressor binding; F:poly(A)-specific ri…
ENSOARG00000017771	CNOT6L	749	0.583835	-0.008446	Yes	CCR4-NOT transcription complex subunit 6 like [Source:NCBI gene (formerly Entrezgene);Acc:101111369]	17	P:GO:0000288; P:GO:0006417; P:GO:0008284; P:GO:0010606; P:GO:0031047; P:GO:0061157; P:GO:0090305; P:GO:0090503; F:GO:0004518; F:GO:0004527; F:GO:0004535; F:GO:0005515; F:GO:0046872; C:GO:0005634; C:GO:0005737; C:GO:0005829; C:GO:0030014	P:nuclear-transcribed mRNA catabolic process, deadenylation-dependent decay; P:regulation of translation; P:positive regulation of cell population proliferation; P:positive regulation of cytoplasmic mRNA processing body assembly; P:gene silencing by RNA; P:mRNA destabilization; P:nucleic acid phosphodiester bond hydrolysis; P:RNA phosphodiester bond hydrolysis, exonucleolytic; F:nuclease activity…
ENSOARG00000018387	CNTROB	2169	0.132015	0.015008	Yes	centrobin, centriole duplication and spindle assembly protein [Source:NCBI gene (formerly Entrezgene);Acc:101120679]	8	P:GO:0007099; P:GO:0051299; P:GO:1902017; P:GO:1902410; F:GO:0019904; C:GO:0005813; C:GO:0005814; C:GO:0005829	P:centriole replication; P:centrosome separation; P:regulation of cilium assembly; P:mitotic cytokinetic process; F:protein domain specific binding; C:centrosome; C:centriole; C:cytosol
ENSOARG00000010431	CPLANE1	4273	-0.105889	0.04103	Yes	ciliogenesis and planar polarity effector 1 [Source:NCBI gene (formerly Entrezgene);Acc:101108255]	13	P:GO:0001736; P:GO:0001822; P:GO:0003279; P:GO:0003281; P:GO:0007507; P:GO:0021549; P:GO:0042733; P:GO:0060021; P:GO:0060271; P:GO:0060976; P:GO:1904491; F:GO:0005515; C:GO:0035869	P:establishment of planar polarity; P:kidney development; P:cardiac septum development; P:ventricular septum development; P:heart development; P:cerebellum development; P:embryonic digit morphogenesis; P:roof of mouth development; P:cilium assembly; P:coronary vasculature development; P:protein localization to ciliary transition zone; F:protein binding; C:ciliary transition zone
ENSOARG00000011764	CROCC	2012	0.157663	0.01375	Yes	ciliary rootlet coiled-coil, rootletin [Source:NCBI gene (formerly Entrezgene);Acc:101109254]	23	P:GO:0007098; P:GO:0008104; P:GO:0010457; P:GO:0010669; P:GO:0032053; P:GO:0033365; P:GO:0045494; P:GO:0045724; P:GO:0051656; P:GO:1903566; F:GO:0003779; F:GO:0005198; F:GO:0005200; F:GO:0019894; C:GO:0001917; C:GO:0005813; C:GO:0005814; C:GO:0005829; C:GO:0005886; C:GO:0015629; C:GO:0035253; C:GO:0097729; C:GO:0120219	P:centrosome cycle; P:protein localization; P:centriole-centriole cohesion; P:epithelial structure maintenance; P:ciliary basal body organization; P:protein localization to organelle; P:photoreceptor cell maintenance; P:positive regulation of cilium assembly; P:establishment of organelle localization; P:positive regulation of protein localization to cilium; F:actin binding; F:structural molecule …
ENSOARG00000016829	CSNK1D	3493	-0.035591	0.031742	Yes	casein kinase 1 delta [Source:NCBI gene (formerly Entrezgene);Acc:100171396]	10	P:GO:0006468; P:GO:0030177; P:GO:0032436; P:GO:0032922; P:GO:0042752; P:GO:1905515; P:GO:2000052; F:GO:0004672; F:GO:0005524; C:GO:0005634	P:protein phosphorylation; P:positive regulation of Wnt signaling pathway; P:positive regulation of proteasomal ubiquitin-dependent protein catabolic process; P:circadian regulation of gene expression; P:regulation of circadian rhythm; P:non-motile cilium assembly; P:positive regulation of non-canonical Wnt signaling pathway; F:protein kinase activity; F:ATP binding; C:nucleus
ENSOARG00000008913	CSRP3	1040	0.431054	-0.01153	Yes	cysteine and glycine rich protein 3 [Source:NCBI gene (formerly Entrezgene);Acc:101115999]	22	P:GO:0002026; P:GO:0003300; P:GO:0006874; P:GO:0006954; P:GO:0007507; P:GO:0008286; P:GO:0033292; P:GO:0033365; P:GO:0035995; P:GO:0042593; P:GO:0045944; P:GO:0048738; P:GO:0055003; P:GO:0060048; P:GO:0070528; P:GO:1903076; F:GO:0008307; F:GO:0031433; F:GO:0042802; F:GO:0042805; F:GO:0046872; C:GO:0030018	P:regulation of the force of heart contraction; P:cardiac muscle hypertrophy; P:cellular calcium ion homeostasis; P:inflammatory response; P:heart development; P:insulin receptor signaling pathway; P:T-tubule organization; P:protein localization to organelle; P:detection of muscle stretch; P:glucose homeostasis; P:positive regulation of transcription by RNA polymerase II; P:cardiac muscle tissue …
ENSOARG00000013624	DBNL	1747	0.207099	0.001742	Yes	drebrin like [Source:NCBI gene (formerly Entrezgene);Acc:101123075]	15	P:GO:0006898; P:GO:0007416; P:GO:0016601; P:GO:0048812; P:GO:0071800; P:GO:0097178; F:GO:0003779; F:GO:0005515; F:GO:0019904; F:GO:0051015; C:GO:0001726; C:GO:0002102; C:GO:0005737; C:GO:0005938; C:GO:0030027	P:receptor-mediated endocytosis; P:synapse assembly; P:Rac protein signal transduction; P:neuron projection morphogenesis; P:podosome assembly; P:ruffle assembly; F:actin binding; F:protein binding; F:protein domain specific binding; F:actin filament binding; C:ruffle; C:podosome; C:cytoplasm; C:cell cortex; C:lamellipodium
ENSOARG00000003313	DDX28	2923	0.025454	0.031729	Yes	DEAD-box helicase 28 [Source:HGNC Symbol;Acc:HGNC:17330]	11	P:GO:1902775; F:GO:0003676; F:GO:0004386; F:GO:0005524; F:GO:0019843; C:GO:0005654; C:GO:0005730; C:GO:0005739; C:GO:0005829; C:GO:0035770; C:GO:0042645	P:mitochondrial large ribosomal subunit assembly; F:nucleic acid binding; F:helicase activity; F:ATP binding; F:rRNA binding; C:nucleoplasm; C:nucleolus; C:mitochondrion; C:cytosol; C:ribonucleoprotein granule; C:mitochondrial nucleoid
ENSOARG00000011455	DDX6	5619	-0.220525	0.076216	Yes	DEAD-box helicase 6 [Source:NCBI gene (formerly Entrezgene);Acc:101103918]	17	P:GO:0017148; P:GO:0019074; P:GO:0019827; P:GO:0033962; P:GO:0045665; P:GO:1905618; F:GO:0003676; F:GO:0004386; F:GO:0005524; F:GO:0019904; C:GO:0000932; C:GO:0005634; C:GO:0005737; C:GO:0005829; C:GO:0010494; C:GO:0016442; C:GO:0036464	P:negative regulation of translation; P:viral RNA genome packaging; P:stem cell population maintenance; P:P-body assembly; P:negative regulation of neuron differentiation; P:positive regulation of miRNA mediated inhibition of translation; F:nucleic acid binding; F:helicase activity; F:ATP binding; F:protein domain specific binding; C:P-body; C:nucleus; C:cytoplasm; C:cytosol; C:cytoplasmic stress…
ENSOARG00000002606	DEUP1	7128	-0.373741	0.091701	Yes	deuterosome assembly protein 1 [Source:NCBI gene (formerly Entrezgene);Acc:101119682]	6	P:GO:0030030; P:GO:0098535; P:GO:1903251; F:GO:0042802; C:GO:0005737; C:GO:0098536	P:cell projection organization; P:de novo centriole assembly involved in multi-ciliated epithelial cell differentiation; P:multi-ciliated epithelial cell differentiation; F:identical protein binding; C:cytoplasm; C:deuterosome
ENSOARG00000002897	DHX30	2764	0.044017	0.033203	Yes	DExH-box helicase 30 [Source:NCBI gene (formerly Entrezgene);Acc:101121300]	15	P:GO:0007417; P:GO:1902775; F:GO:0000166; F:GO:0003682; F:GO:0003723; F:GO:0003724; F:GO:0003725; F:GO:0004386; F:GO:0005524; F:GO:0016787; C:GO:0005737; C:GO:0005739; C:GO:0005829; C:GO:0035770; C:GO:0042645	P:central nervous system development; P:mitochondrial large ribosomal subunit assembly; F:nucleotide binding; F:chromatin binding; F:RNA binding; F:RNA helicase activity; F:double-stranded RNA binding; F:helicase activity; F:ATP binding; F:hydrolase activity; C:cytoplasm; C:mitochondrion; C:cytosol; C:ribonucleoprotein granule; C:mitochondrial nucleoid
ENSOARG00000010346	DNAAF1	4211	-0.100782	0.041477	Yes	dynein axonemal assembly factor 1 [Source:NCBI gene (formerly Entrezgene);Acc:101102412]	21	P:GO:0001947; P:GO:0003341; P:GO:0003356; P:GO:0030324; P:GO:0035469; P:GO:0036158; P:GO:0036159; P:GO:0044458; P:GO:0060271; P:GO:0060972; P:GO:0070286; P:GO:0071907; P:GO:0071910; F:GO:0005515; F:GO:0070840; C:GO:0005829; C:GO:0005886; C:GO:0005929; C:GO:0005930; C:GO:0016607; C:GO:0042995	P:heart looping; P:cilium movement; P:regulation of cilium beat frequency; P:lung development; P:determination of pancreatic left/right asymmetry; P:outer dynein arm assembly; P:inner dynein arm assembly; P:motile cilium assembly; P:cilium assembly; P:left/right pattern formation; P:axonemal dynein complex assembly; P:determination of digestive tract left/right asymmetry; P:determination of liver…
ENSOARG00000020603	DNAAF2	3770	-0.063662	0.040123	Yes	dynein axonemal assembly factor 2 [Source:NCBI gene (formerly Entrezgene);Acc:101122790]	4	P:GO:0060285; P:GO:0070286; C:GO:0005737; C:GO:0005829	P:cilium-dependent cell motility; P:axonemal dynein complex assembly; C:cytoplasm; C:cytosol
ENSOARG00000005161	DNAH1	1455	0.274637	-0.015506	Yes	dynein axonemal heavy chain 1 [Source:NCBI gene (formerly Entrezgene);Acc:101112094]	10	P:GO:0007018; P:GO:0007288; P:GO:0030317; P:GO:0036159; F:GO:0005524; F:GO:0008569; C:GO:0005930; C:GO:0030286; C:GO:0036126; C:GO:0036156	P:microtubule-based movement; P:sperm axoneme assembly; P:flagellated sperm motility; P:inner dynein arm assembly; F:ATP binding; F:ATP-dependent microtubule motor activity, minus-end-directed; C:axoneme; C:dynein complex; C:sperm flagellum; C:inner dynein arm
ENSOARG00000004141	DNAH17	1635	0.231609	0.001561	Yes	dynein axonemal heavy chain 17 [Source:NCBI gene (formerly Entrezgene);Acc:101113255]	14	P:GO:0007018; P:GO:0036158; F:GO:0000166; F:GO:0005524; F:GO:0008569; C:GO:0005737; C:GO:0005856; C:GO:0005874; C:GO:0005929; C:GO:0005930; C:GO:0030286; C:GO:0036126; C:GO:0036157; C:GO:0042995	P:microtubule-based movement; P:outer dynein arm assembly; F:nucleotide binding; F:ATP binding; F:ATP-dependent microtubule motor activity, minus-end-directed; C:cytoplasm; C:cytoskeleton; C:microtubule; C:cilium; C:axoneme; C:dynein complex; C:sperm flagellum; C:outer dynein arm; C:cell projection
ENSOARG00000013498	DNAH5	5484	-0.210345	0.070436	Yes	dynein axonemal heavy chain 5 [Source:NCBI gene (formerly Entrezgene);Acc:101104179]	20	P:GO:0003341; P:GO:0003351; P:GO:0007018; P:GO:0007368; P:GO:0007507; P:GO:0021670; P:GO:0030317; P:GO:0036158; P:GO:0051649; P:GO:0060271; F:GO:0003777; F:GO:0005524; F:GO:0008569; C:GO:0005737; C:GO:0005858; C:GO:0005930; C:GO:0030286; C:GO:0031514; C:GO:0036157; C:GO:0097729	P:cilium movement; P:epithelial cilium movement involved in extracellular fluid movement; P:microtubule-based movement; P:determination of left/right symmetry; P:heart development; P:lateral ventricle development; P:flagellated sperm motility; P:outer dynein arm assembly; P:establishment of localization in cell; P:cilium assembly; F:microtubule motor activity; F:ATP binding; F:ATP-dependent micro…
ENSOARG00000008463	DNAJB13	1388	0.295472	-0.012059	Yes	DnaJ heat shock protein family (Hsp40) member B13 [Source:NCBI gene (formerly Entrezgene);Acc:101104684]	8	P:GO:0006457; P:GO:1904158; F:GO:0051082; C:GO:0005737; C:GO:0005930; C:GO:0031514; C:GO:0036126; C:GO:0097224	P:protein folding; P:axonemal central apparatus assembly; F:unfolded protein binding; C:cytoplasm; C:axoneme; C:motile cilium; C:sperm flagellum; C:sperm connecting piece
ENSOARG00000000634	DNAL1	4151	-0.096705	0.041744	Yes	dynein axonemal light chain 1 [Source:NCBI gene (formerly Entrezgene);Acc:101104495]	4	P:GO:0036158; F:GO:0005515; F:GO:0043014; F:GO:0045504	P:outer dynein arm assembly; F:protein binding; F:alpha-tubulin binding; F:dynein heavy chain binding
ENSOARG00000018813	DRC1	739	0.588944	-0.010104	Yes	dynein regulatory complex subunit 1 [Source:NCBI gene (formerly Entrezgene);Acc:101110744]	8	P:GO:0007368; P:GO:0007507; P:GO:0060285; P:GO:0070286; C:GO:0005829; C:GO:0005858; C:GO:0031514; C:GO:0042995	P:determination of left/right symmetry; P:heart development; P:cilium-dependent cell motility; P:axonemal dynein complex assembly; C:cytosol; C:axonemal dynein complex; C:motile cilium; C:cell projection
ENSOARG00000010326	DRG1	1571	0.243975	-0.002919	Yes	developmentally regulated GTP binding protein 1 [Source:NCBI gene (formerly Entrezgene);Acc:101115484]	13	P:GO:0031116; P:GO:1901673; F:GO:0000166; F:GO:0003924; F:GO:0005525; F:GO:0008017; F:GO:0030955; F:GO:0042802; C:GO:0005634; C:GO:0005737; C:GO:0005829; C:GO:0005844; C:GO:0016604	P:positive regulation of microtubule polymerization; P:regulation of mitotic spindle assembly; F:nucleotide binding; F:GTPase activity; F:GTP binding; F:microtubule binding; F:potassium ion binding; F:identical protein binding; C:nucleus; C:cytoplasm; C:cytosol; C:polysome; C:nuclear body
ENSOARG00000003064	DYNC1H1	5116	-0.180452	0.062545	Yes	dynein cytoplasmic 1 heavy chain 1 [Source:NCBI gene (formerly Entrezgene);Acc:101102427]	20	P:GO:0007018; P:GO:0032388; P:GO:0033962; P:GO:0034063; P:GO:0051293; P:GO:0060236; P:GO:0090235; P:GO:0120162; P:GO:1905832; F:GO:0000166; F:GO:0005524; F:GO:0008569; F:GO:0051959; C:GO:0005737; C:GO:0005813; C:GO:0005856; C:GO:0005868; C:GO:0005874; C:GO:0030175; C:GO:0030286	P:microtubule-based movement; P:positive regulation of intracellular transport; P:P-body assembly; P:stress granule assembly; P:establishment of spindle localization; P:regulation of mitotic spindle organization; P:regulation of metaphase plate congression; P:positive regulation of cold-induced thermogenesis; P:positive regulation of spindle assembly; F:nucleotide binding; F:ATP binding; F:ATP-de…
ENSOARG00000003665	DYNC2H1	3968	-0.080561	0.050472	Yes	dynein cytoplasmic 2 heavy chain 1 [Source:NCBI gene (formerly Entrezgene);Acc:101118215]	26	P:GO:0001822; P:GO:0007018; P:GO:0007030; P:GO:0007368; P:GO:0007507; P:GO:0009953; P:GO:0016485; P:GO:0021522; P:GO:0030182; P:GO:0030326; P:GO:0030900; P:GO:0035721; P:GO:0045880; P:GO:0060271; P:GO:0060976; P:GO:0061512; P:GO:1905515; F:GO:0005524; F:GO:0008569; C:GO:0005794; C:GO:0005868; C:GO:0005874; C:GO:0005930; C:GO:0030286; C:GO:0031514; C:GO:0045177	P:kidney development; P:microtubule-based movement; P:Golgi organization; P:determination of left/right symmetry; P:heart development; P:dorsal/ventral pattern formation; P:protein processing; P:spinal cord motor neuron differentiation; P:neuron differentiation; P:embryonic limb morphogenesis; P:forebrain development; P:intraciliary retrograde transport; P:positive regulation of smoothened signal…
ENSOARG00000006820	DYNC2LI1	473	0.812584	-0.011812	Yes	dynein cytoplasmic 2 light intermediate chain 1 [Source:NCBI gene (formerly Entrezgene);Acc:101114180]	19	P:GO:0007368; P:GO:0035721; P:GO:0035735; P:GO:0060271; P:GO:1902017; F:GO:0045504; C:GO:0005737; C:GO:0005813; C:GO:0005815; C:GO:0005856; C:GO:0005868; C:GO:0005874; C:GO:0005929; C:GO:0005930; C:GO:0030990; C:GO:0031514; C:GO:0035869; C:GO:0036064; C:GO:0045177	P:determination of left/right symmetry; P:intraciliary retrograde transport; P:intraciliary transport involved in cilium assembly; P:cilium assembly; P:regulation of cilium assembly; F:dynein heavy chain binding; C:cytoplasm; C:centrosome; C:microtubule organizing center; C:cytoskeleton; C:cytoplasmic dynein complex; C:microtubule; C:cilium; C:axoneme; C:intraciliary transport particle; C:motile …
ENSOARG00000002096	DZIP1	5891	-0.246017	0.082492	Yes	DAZ interacting zinc finger protein 1 [Source:NCBI gene (formerly Entrezgene);Acc:101108499]	18	P:GO:0007224; P:GO:0007281; P:GO:0033365; P:GO:0043393; P:GO:0044782; P:GO:0045184; P:GO:0045724; P:GO:0051220; P:GO:0060271; P:GO:0061512; C:GO:0005634; C:GO:0005654; C:GO:0005737; C:GO:0005814; C:GO:0005829; C:GO:0034451; C:GO:0036064; C:GO:0097539	P:smoothened signaling pathway; P:germ cell development; P:protein localization to organelle; P:regulation of protein binding; P:cilium organization; P:establishment of protein localization; P:positive regulation of cilium assembly; P:cytoplasmic sequestering of protein; P:cilium assembly; P:protein localization to cilium; C:nucleus; C:nucleoplasm; C:cytoplasm; C:centriole; C:cytosol; C:centriola…
ENSOARG00000014452	EFL1	2570	0.071753	0.030153	Yes	elongation factor like GTPase 1 [Source:NCBI gene (formerly Entrezgene);Acc:101112350]	5	P:GO:0042256; P:GO:0046039; F:GO:0003924; F:GO:0005525; F:GO:0043022	P:mature ribosome assembly; P:GTP metabolic process; F:GTPase activity; F:GTP binding; F:ribosome binding
ENSOARG00000010447	EHD1	4949	-0.1657	0.054525	Yes	EH domain containing 1 [Source:NCBI gene (formerly Entrezgene);Acc:101118911]	19	P:GO:0006897; P:GO:0010886; P:GO:0016197; P:GO:0032456; P:GO:0034383; P:GO:0042632; P:GO:0060271; P:GO:1901741; P:GO:2001137; F:GO:0005509; F:GO:0005515; F:GO:0005525; C:GO:0005768; C:GO:0005769; C:GO:0005811; C:GO:0005886; C:GO:0030139; C:GO:0031095; C:GO:0048471	P:endocytosis; P:positive regulation of cholesterol storage; P:endosomal transport; P:endocytic recycling; P:low-density lipoprotein particle clearance; P:cholesterol homeostasis; P:cilium assembly; P:positive regulation of myoblast fusion; P:positive regulation of endocytic recycling; F:calcium ion binding; F:protein binding; F:GTP binding; C:endosome; C:early endosome; C:lipid droplet; C:plasma…
ENSOARG00000003417	EHMT2	3416	-0.026365	0.030979	Yes	euchromatic histone lysine methyltransferase 2 [Source:NCBI gene (formerly Entrezgene);Acc:101115739]	31	P:GO:0000122; P:GO:0006275; P:GO:0006306; P:GO:0006357; P:GO:0007130; P:GO:0007281; P:GO:0007286; P:GO:0009566; P:GO:0010424; P:GO:0016571; P:GO:0034968; P:GO:0035265; P:GO:0036166; P:GO:0048148; P:GO:0048665; P:GO:0051567; P:GO:0070734; P:GO:0071314; P:GO:1902902; F:GO:0000977; F:GO:0002039; F:GO:0005515; F:GO:0008270; F:GO:0018024; F:GO:0046974; F:GO:0046976; F:GO:0070742; F:GO:1990841; C:GO:00…	P:negative regulation of transcription by RNA polymerase II; P:regulation of DNA replication; P:DNA methylation; P:regulation of transcription by RNA polymerase II; P:synaptonemal complex assembly; P:germ cell development; P:spermatid development; P:fertilization; P:DNA methylation on cytosine within a CG sequence; P:histone methylation; P:histone lysine methylation; P:organ growth; P:phenotypic …
ENSOARG00000010610	EIF4ENIF1	924	0.480038	-0.008801	Yes	eukaryotic translation initiation factor 4E nuclear import factor 1 [Source:NCBI gene (formerly Entrezgene);Acc:101116175]	17	P:GO:0006606; P:GO:0017148; P:GO:0019827; P:GO:0033962; P:GO:0045665; P:GO:0048255; P:GO:0060213; P:GO:0106289; P:GO:1905618; F:GO:0003729; F:GO:0005049; F:GO:0019900; C:GO:0000932; C:GO:0005634; C:GO:0005737; C:GO:0005829; C:GO:0043231	P:protein import into nucleus; P:negative regulation of translation; P:stem cell population maintenance; P:P-body assembly; P:negative regulation of neuron differentiation; P:mRNA stabilization; P:positive regulation of nuclear-transcribed mRNA poly(A) tail shortening; P:negative regulation of deadenylation-dependent decapping of nuclear-transcribed mRNA; P:positive regulation of miRNA mediated i…
ENSOARG00000012174	EIF6	3541	-0.03978	0.035102	Yes	eukaryotic translation initiation factor 6 [Source:NCBI gene (formerly Entrezgene);Acc:100302338]	15	P:GO:0006110; P:GO:0032868; P:GO:0035195; P:GO:0035278; P:GO:0042256; P:GO:0042304; P:GO:0045652; P:GO:0045727; P:GO:2000377; F:GO:0043022; C:GO:0005634; C:GO:0005638; C:GO:0005654; C:GO:0005737; C:GO:0005882	P:regulation of glycolytic process; P:response to insulin; P:gene silencing by miRNA; P:miRNA mediated inhibition of translation; P:mature ribosome assembly; P:regulation of fatty acid biosynthetic process; P:regulation of megakaryocyte differentiation; P:positive regulation of translation; P:regulation of reactive oxygen species metabolic process; F:ribosome binding; C:nucleus; C:lamin filament;…
ENSOARG00000004243	ENTR1	1900	0.177992	0.008463	Yes	endosome associated trafficking regulator 1 [Source:NCBI gene (formerly Entrezgene);Acc:101116041]	11	P:GO:0032456; P:GO:0032465; P:GO:0045724; P:GO:1903566; C:GO:0005768; C:GO:0005769; C:GO:0005813; C:GO:0030496; C:GO:0030904; C:GO:0036064; C:GO:0055037	P:endocytic recycling; P:regulation of cytokinesis; P:positive regulation of cilium assembly; P:positive regulation of protein localization to cilium; C:endosome; C:early endosome; C:centrosome; C:midbody; C:retromer complex; C:ciliary basal body; C:recycling endosome
ENSOARG00000002768	EVI5L	970	0.463139	-0.007814	Yes	ecotropic viral integration site 5 like [Source:NCBI gene (formerly Entrezgene);Acc:101102563]	5	P:GO:0043087; P:GO:0043547; P:GO:1902018; F:GO:0005096; F:GO:0031267	P:regulation of GTPase activity; P:positive regulation of GTPase activity; P:negative regulation of cilium assembly; F:GTPase activator activity; F:small GTPase binding
ENSOARG00000021101	EXOC5	1824	0.190421	0.002505	Yes	exocyst complex component 5 [Source:NCBI gene (formerly Entrezgene);Acc:101121014]	8	P:GO:0001736; P:GO:0006887; P:GO:0072659; P:GO:1904019; P:GO:1905515; F:GO:0047485; C:GO:0000145; C:GO:0005737	P:establishment of planar polarity; P:exocytosis; P:protein localization to plasma membrane; P:epithelial cell apoptotic process; P:non-motile cilium assembly; F:protein N-terminus binding; C:exocyst; C:cytoplasm
ENSOARG00000020170	FAM161A	2480	0.084608	0.015239	Yes	FAM161 centrosomal protein A [Source:NCBI gene (formerly Entrezgene);Acc:101117915]	12	P:GO:0060271; P:GO:1901985; F:GO:0008017; F:GO:0042802; C:GO:0000235; C:GO:0001917; C:GO:0005813; C:GO:0005876; C:GO:0032391; C:GO:0036064; C:GO:0072686; C:GO:0097431	P:cilium assembly; P:positive regulation of protein acetylation; F:microtubule binding; F:identical protein binding; C:astral microtubule; C:photoreceptor inner segment; C:centrosome; C:spindle microtubule; C:photoreceptor connecting cilium; C:ciliary basal body; C:mitotic spindle; C:mitotic spindle pole
ENSOARG00000017737	FARP2	6008	-0.256727	0.089883	Yes	FERM, ARH/RhoGEF and pleckstrin domain protein 2 [Source:NCBI gene (formerly Entrezgene);Acc:101123259]	13	P:GO:0007155; P:GO:0016322; P:GO:0016601; P:GO:0022405; P:GO:0030316; P:GO:0031532; P:GO:0033623; P:GO:0050790; P:GO:0071526; P:GO:0071800; F:GO:0005085; C:GO:0005737; C:GO:0005856	P:cell adhesion; P:neuron remodeling; P:Rac protein signal transduction; P:hair cycle process; P:osteoclast differentiation; P:actin cytoskeleton reorganization; P:regulation of integrin activation; P:regulation of catalytic activity; P:semaphorin-plexin signaling pathway; P:podosome assembly; F:guanyl-nucleotide exchange factor activity; C:cytoplasm; C:cytoskeleton
ENSOARG00000018793	FASTKD2	1554	0.248585	-0.006502	Yes	FAST kinase domains 2 [Source:NCBI gene (formerly Entrezgene);Acc:101116708]	10	P:GO:0006396; P:GO:0006915; P:GO:0032543; P:GO:0044528; P:GO:0070131; P:GO:1902775; F:GO:0019843; C:GO:0005739; C:GO:0035770; C:GO:0042645	P:RNA processing; P:apoptotic process; P:mitochondrial translation; P:regulation of mitochondrial mRNA stability; P:positive regulation of mitochondrial translation; P:mitochondrial large ribosomal subunit assembly; F:rRNA binding; C:mitochondrion; C:ribonucleoprotein granule; C:mitochondrial nucleoid
ENSOARG00000008713	FBF1	1347	0.307271	-0.013493	Yes	Fas binding factor 1 [Source:NCBI gene (formerly Entrezgene);Acc:101118886]	9	P:GO:0043297; P:GO:0060271; P:GO:0090162; C:GO:0000922; C:GO:0005813; C:GO:0005814; C:GO:0043296; C:GO:0045095; C:GO:0097539	P:apical junction assembly; P:cilium assembly; P:establishment of epithelial cell polarity; C:spindle pole; C:centrosome; C:centriole; C:apical junction complex; C:keratin filament; C:ciliary transition fiber
ENSOARG00000011450	FEZ1	1467	0.272002	-0.014028	Yes	fasciculation and elongation protein zeta 1 [Source:NCBI gene (formerly Entrezgene);Acc:101110461]	5	P:GO:1902902; F:GO:0043015; C:GO:0005737; C:GO:0005794; C:GO:0005813	P:negative regulation of autophagosome assembly; F:gamma-tubulin binding; C:cytoplasm; C:Golgi apparatus; C:centrosome
ENSOARG00000016857	FNBP1L	4365	-0.113204	0.045555	Yes	formin binding protein 1 like [Source:NCBI gene (formerly Entrezgene);Acc:101106379]	15	P:GO:0006897; P:GO:0006900; P:GO:0007165; P:GO:0010324; P:GO:0016050; P:GO:0030050; P:GO:0051491; P:GO:0060271; P:GO:0072583; P:GO:0097320; F:GO:0005515; F:GO:0051020; C:GO:0005737; C:GO:0005829; C:GO:0031410	P:endocytosis; P:vesicle budding from membrane; P:signal transduction; P:membrane invagination; P:vesicle organization; P:vesicle transport along actin filament; P:positive regulation of filopodium assembly; P:cilium assembly; P:clathrin-dependent endocytosis; P:plasma membrane tubulation; F:protein binding; F:GTPase binding; C:cytoplasm; C:cytosol; C:cytoplasmic vesicle
ENSOARG00000007895	FOXJ1	3708	-0.058117	0.035464	Yes	forkhead box J1 [Source:HGNC Symbol;Acc:HGNC:3816]	40	P:GO:0000122; P:GO:0002508; P:GO:0002635; P:GO:0002897; P:GO:0002924; P:GO:0006355; P:GO:0006959; P:GO:0007368; P:GO:0007420; P:GO:0007507; P:GO:0030036; P:GO:0030856; P:GO:0032053; P:GO:0032088; P:GO:0032715; P:GO:0033085; P:GO:0034613; P:GO:0035082; P:GO:0035089; P:GO:0035502; P:GO:0042130; P:GO:0044458; P:GO:0045893; P:GO:0045944; P:GO:0050869; P:GO:0050900; P:GO:0060271; P:GO:0060428; P:GO:00…	P:negative regulation of transcription by RNA polymerase II; P:central tolerance induction; P:negative regulation of germinal center formation; P:positive regulation of central B cell tolerance induction; P:negative regulation of humoral immune response mediated by circulating immunoglobulin; P:regulation of transcription, DNA-templated; P:humoral immune response; P:determination of left/right sy…
ENSOARG00000009693	FOXP1	4648	-0.140184	0.061057	Yes	forkhead box P1 [Source:NCBI gene (formerly Entrezgene);Acc:101114648]	39	P:GO:0000122; P:GO:0001701; P:GO:0002053; P:GO:0002329; P:GO:0002639; P:GO:0006355; P:GO:0007507; P:GO:0007519; P:GO:0008045; P:GO:0021517; P:GO:0030324; P:GO:0032745; P:GO:0033152; P:GO:0045214; P:GO:0045892; P:GO:0045893; P:GO:0045944; P:GO:0048745; P:GO:0050679; P:GO:0055007; P:GO:0060043; P:GO:0061140; P:GO:0061470; P:GO:0072359; P:GO:0098582; P:GO:0098900; P:GO:1901249; P:GO:1901250; F:GO:00…	P:negative regulation of transcription by RNA polymerase II; P:in utero embryonic development; P:positive regulation of mesenchymal cell proliferation; P:pre-B cell differentiation; P:positive regulation of immunoglobulin production; P:regulation of transcription, DNA-templated; P:heart development; P:skeletal muscle tissue development; P:motor neuron axon guidance; P:ventral spinal cord developm…
ENSOARG00000016675	FSIP2	4996	-0.169468	0.060527	Yes	fibrous sheath interacting protein 2 [Source:NCBI gene (formerly Entrezgene);Acc:101121155]	7	P:GO:0007288; P:GO:0030317; P:GO:0061512; C:GO:0097224; C:GO:0097225; C:GO:0097228; C:GO:0097229	P:sperm axoneme assembly; P:flagellated sperm motility; P:protein localization to cilium; C:sperm connecting piece; C:sperm midpiece; C:sperm principal piece; C:sperm end piece
ENSOARG00000015652	G3BP2	4463	-0.122554	0.059754	Yes	G3BP stress granule assembly factor 2 [Source:NCBI gene (formerly Entrezgene);Acc:101107022]	6	P:GO:0034063; P:GO:0045087; F:GO:0003676; F:GO:0003723; C:GO:0005829; C:GO:0010494	P:stress granule assembly; P:innate immune response; F:nucleic acid binding; F:RNA binding; C:cytosol; C:cytoplasmic stress granule
ENSOARG00000015279	GAS8	5471	-0.2095	0.069047	Yes	growth arrest specific 8 [Source:NCBI gene (formerly Entrezgene);Acc:101108770]	14	P:GO:0035082; P:GO:0048870; P:GO:0060294; P:GO:1903566; F:GO:0008017; F:GO:0031267; C:GO:0005737; C:GO:0005829; C:GO:0005856; C:GO:0005874; C:GO:0005886; C:GO:0005929; C:GO:0005930; C:GO:0031514	P:axoneme assembly; P:cell motility; P:cilium movement involved in cell motility; P:positive regulation of protein localization to cilium; F:microtubule binding; F:small GTPase binding; C:cytoplasm; C:cytosol; C:cytoskeleton; C:microtubule; C:plasma membrane; C:cilium; C:axoneme; C:motile cilium
ENSOARG00000018241	GRID2	6978	-0.356653	0.084711	Yes	glutamate ionotropic receptor delta type subunit 2 [Source:NCBI gene (formerly Entrezgene);Acc:101117078]	33	P:GO:0006811; P:GO:0007157; P:GO:0010975; P:GO:0021707; P:GO:0034220; P:GO:0034613; P:GO:0035235; P:GO:0035249; P:GO:0043523; P:GO:0051965; P:GO:0060079; P:GO:0060134; P:GO:0099151; P:GO:1900454; P:GO:1904861; F:GO:0004970; F:GO:0005216; F:GO:0015276; F:GO:0030165; F:GO:0038023; F:GO:0097110; C:GO:0005886; C:GO:0008328; C:GO:0016020; C:GO:0016021; C:GO:0030054; C:GO:0036477; C:GO:0043197; C:GO:00…	P:ion transport; P:heterophilic cell-cell adhesion via plasma membrane cell adhesion molecules; P:regulation of neuron projection development; P:cerebellar granule cell differentiation; P:ion transmembrane transport; P:cellular protein localization; P:ionotropic glutamate receptor signaling pathway; P:synaptic transmission, glutamatergic; P:regulation of neuron apoptotic process; P:positive regul…
ENSOARG00000014181	HAUS6	5103	-0.179099	0.061157	Yes	HAUS augmin like complex subunit 6 [Source:NCBI gene (formerly Entrezgene);Acc:101123274]	8	P:GO:0007098; P:GO:0051225; C:GO:0005813; C:GO:0005829; C:GO:0016607; C:GO:0034451; C:GO:0070652; C:GO:1990498	P:centrosome cycle; P:spindle assembly; C:centrosome; C:cytosol; C:nuclear speck; C:centriolar satellite; C:HAUS complex; C:mitotic spindle microtubule
ENSOARG00000004985	HNRNPU	6528	-0.307913	0.091821	Yes	heterogeneous nuclear ribonucleoprotein U [Source:NCBI gene (formerly Entrezgene);Acc:101107118]	76	P:GO:0000122; P:GO:0000381; P:GO:0007346; P:GO:0009048; P:GO:0016071; P:GO:0032211; P:GO:0032922; P:GO:0033673; P:GO:0034244; P:GO:0045944; P:GO:0048255; P:GO:0051457; P:GO:0055013; P:GO:0070934; P:GO:0071385; P:GO:0090336; P:GO:0098963; P:GO:1901673; P:GO:1902275; P:GO:1902425; P:GO:1902889; P:GO:1990280; P:GO:1990830; P:GO:1990845; P:GO:2000648; P:GO:2000737; F:GO:0000978; F:GO:0000993; F:GO:00…	P:negative regulation of transcription by RNA polymerase II; P:regulation of alternative mRNA splicing, via spliceosome; P:regulation of mitotic cell cycle; P:dosage compensation by inactivation of X chromosome; P:mRNA metabolic process; P:negative regulation of telomere maintenance via telomerase; P:circadian regulation of gene expression; P:negative regulation of kinase activity; P:negative reg…
ENSOARG00000012088	HPS1	2497	0.08247	0.018822	Yes	HPS1 biogenesis of lysosomal organelles complex 3 subunit 1 [Source:NCBI gene (formerly Entrezgene);Acc:101110375]	7	P:GO:0016192; P:GO:0050790; P:GO:1903232; F:GO:0005085; F:GO:0046983; C:GO:0031085; C:GO:0031410	P:vesicle-mediated transport; P:regulation of catalytic activity; P:melanosome assembly; F:guanyl-nucleotide exchange factor activity; F:protein dimerization activity; C:BLOC-3 complex; C:cytoplasmic vesicle
ENSOARG00000014115	HTT	1588	0.240251	0.000664	Yes	huntingtin [Source:NCBI gene (formerly Entrezgene);Acc:100216476]	43	P:GO:0000132; P:GO:0006890; P:GO:0007030; P:GO:0031587; P:GO:0031648; P:GO:0042297; P:GO:0043065; P:GO:0043666; P:GO:0045724; P:GO:0047496; P:GO:1903599; P:GO:1904504; P:GO:1905289; P:GO:1905337; P:GO:2000479; P:GO:2001237; F:GO:0002039; F:GO:0005522; F:GO:0019900; F:GO:0031072; F:GO:0034452; F:GO:0042802; F:GO:0044325; F:GO:0045505; F:GO:0048487; C:GO:0005634; C:GO:0005654; C:GO:0005737; C:GO:00…	P:establishment of mitotic spindle orientation; P:retrograde vesicle-mediated transport, Golgi to endoplasmic reticulum; P:Golgi organization; P:positive regulation of inositol 1,4,5-trisphosphate-sensitive calcium-release channel activity; P:protein destabilization; P:vocal learning; P:positive regulation of apoptotic process; P:regulation of phosphoprotein phosphatase activity; P:positive regul…
ENSOARG00000015834	IFT140	6933	-0.350096	0.086188	Yes	intraflagellar transport 140 [Source:NCBI gene (formerly Entrezgene);Acc:101109504]	26	P:GO:0007368; P:GO:0007507; P:GO:0008589; P:GO:0021532; P:GO:0031076; P:GO:0035108; P:GO:0035721; P:GO:0035845; P:GO:0042073; P:GO:0042733; P:GO:0048701; P:GO:0060271; P:GO:0061512; P:GO:1902017; P:GO:1905515; P:GO:1990403; F:GO:0005515; C:GO:0001750; C:GO:0005813; C:GO:0005814; C:GO:0005929; C:GO:0005930; C:GO:0030991; C:GO:0032391; C:GO:0036064; C:GO:0097730	P:determination of left/right symmetry; P:heart development; P:regulation of smoothened signaling pathway; P:neural tube patterning; P:embryonic camera-type eye development; P:limb morphogenesis; P:intraciliary retrograde transport; P:photoreceptor cell outer segment organization; P:intraciliary transport; P:embryonic digit morphogenesis; P:embryonic cranial skeleton morphogenesis; P:cilium assem…
ENSOARG00000014545	IFT74	3815	-0.0671	0.048857	Yes	intraflagellar transport 74 [Source:NCBI gene (formerly Entrezgene);Acc:101110029]	18	P:GO:0003334; P:GO:0007219; P:GO:0007368; P:GO:0007507; P:GO:0008544; P:GO:0033630; P:GO:0035735; P:GO:0042073; P:GO:0045944; P:GO:0050680; P:GO:0060271; P:GO:1905515; F:GO:0003682; F:GO:0048487; C:GO:0005634; C:GO:0005813; C:GO:0005929; C:GO:0030992	P:keratinocyte development; P:Notch signaling pathway; P:determination of left/right symmetry; P:heart development; P:epidermis development; P:positive regulation of cell adhesion mediated by integrin; P:intraciliary transport involved in cilium assembly; P:intraciliary transport; P:positive regulation of transcription by RNA polymerase II; P:negative regulation of epithelial cell proliferation; …
ENSOARG00000020263	IQCG	7004	-0.359634	0.090041	Yes	IQ motif containing G [Source:NCBI gene (formerly Entrezgene);Acc:101119097]	11	P:GO:0007286; P:GO:0007288; F:GO:0005515; F:GO:0005516; F:GO:0030544; C:GO:0002177; C:GO:0005737; C:GO:0005829; C:GO:0005929; C:GO:0031514; C:GO:0036126	P:spermatid development; P:sperm axoneme assembly; F:protein binding; F:calmodulin binding; F:Hsp70 protein binding; C:manchette; C:cytoplasm; C:cytosol; C:cilium; C:motile cilium; C:sperm flagellum
ENSOARG00000017638	ITGB1	4411	-0.117171	0.049094	Yes	integrin subunit beta 1 [Source:NCBI gene (formerly Entrezgene);Acc:443141]	48	P:GO:0000082; P:GO:0001701; P:GO:0001708; P:GO:0002042; P:GO:0007155; P:GO:0007160; P:GO:0007229; P:GO:0008284; P:GO:0008354; P:GO:0008542; P:GO:0021943; P:GO:0031175; P:GO:0031623; P:GO:0035024; P:GO:0045214; P:GO:0045596; P:GO:0048675; P:GO:0048813; P:GO:0050804; P:GO:0051726; P:GO:0051951; P:GO:0055007; P:GO:0071404; P:GO:0071711; P:GO:0150003; P:GO:0150103; P:GO:1901979; F:GO:0005178; F:GO:00…	P:G1/S transition of mitotic cell cycle; P:in utero embryonic development; P:cell fate specification; P:cell migration involved in sprouting angiogenesis; P:cell adhesion; P:cell-matrix adhesion; P:integrin-mediated signaling pathway; P:positive regulation of cell population proliferation; P:germ cell migration; P:visual learning; P:formation of radial glial scaffolds; P:neuron projection develop…
ENSOARG00000018523	KAT2A	424	0.855378	-0.009977	Yes	lysine acetyltransferase 2A [Source:NCBI gene (formerly Entrezgene);Acc:101109985]	52	P:GO:0001701; P:GO:0001756; P:GO:0001819; P:GO:0001843; P:GO:0006355; P:GO:0007399; P:GO:0007616; P:GO:0008283; P:GO:0016573; P:GO:0016578; P:GO:0018393; P:GO:0021537; P:GO:0022037; P:GO:0030901; P:GO:0031647; P:GO:0035264; P:GO:0043966; P:GO:0043983; P:GO:0044154; P:GO:0045589; P:GO:0045722; P:GO:0045893; P:GO:0045944; P:GO:0046600; P:GO:0048167; P:GO:0050863; P:GO:0061035; P:GO:0106077; P:GO:01…	P:in utero embryonic development; P:somitogenesis; P:positive regulation of cytokine production; P:neural tube closure; P:regulation of transcription, DNA-templated; P:nervous system development; P:long-term memory; P:cell population proliferation; P:histone acetylation; P:histone deubiquitination; P:internal peptidyl-lysine acetylation; P:telencephalon development; P:metencephalon development; P…
ENSOARG00000015796	KAT2B	5053	-0.175398	0.060529	Yes	lysine acetyltransferase 2B [Source:NCBI gene (formerly Entrezgene);Acc:101115756]	47	P:GO:0006338; P:GO:0006355; P:GO:0006473; P:GO:0008285; P:GO:0010835; P:GO:0016573; P:GO:0018076; P:GO:0018215; P:GO:0018393; P:GO:0018394; P:GO:0032869; P:GO:0043966; P:GO:0043970; P:GO:0045722; P:GO:0045736; P:GO:0045893; P:GO:0045944; P:GO:0046600; P:GO:2000233; F:GO:0000977; F:GO:0003682; F:GO:0003712; F:GO:0003713; F:GO:0004402; F:GO:0004468; F:GO:0004861; F:GO:0005515; F:GO:0008080; F:GO:00…	P:chromatin remodeling; P:regulation of transcription, DNA-templated; P:protein acetylation; P:negative regulation of cell population proliferation; P:regulation of protein ADP-ribosylation; P:histone acetylation; P:N-terminal peptidyl-lysine acetylation; P:protein phosphopantetheinylation; P:internal peptidyl-lysine acetylation; P:peptidyl-lysine acetylation; P:cellular response to insulin stimu…
ENSOARG00000021113	KIAA0586	5612	-0.219975	0.07429	Yes	protein TALPID3 [Source:NCBI gene (formerly Entrezgene);Acc:101122953]	5	P:GO:0007224; P:GO:0060271; P:GO:0070201; C:GO:0005813; C:GO:0036064	P:smoothened signaling pathway; P:cilium assembly; P:regulation of establishment of protein localization; C:centrosome; C:ciliary basal body
ENSOARG00000001510	KIAA0753	2943	0.023173	0.037596	Yes	KIAA0753 ortholog [Source:NCBI gene (formerly Entrezgene);Acc:101104412]	5	P:GO:0007099; P:GO:0071539; C:GO:0005813; C:GO:0005829; C:GO:0034451	P:centriole replication; P:protein localization to centrosome; C:centrosome; C:cytosol; C:centriolar satellite
ENSOARG00000019083	KIAA1324	4421	-0.118219	0.053304	Yes	endosome-lysosome associated apoptosis and autophagy regulator 1 [Source:NCBI gene (formerly Entrezgene);Acc:101103105]	9	P:GO:0000045; P:GO:0009267; P:GO:0044090; P:GO:2000786; C:GO:0005764; C:GO:0005770; C:GO:0005802; C:GO:0005886; C:GO:0005887	P:autophagosome assembly; P:cellular response to starvation; P:positive regulation of vacuole organization; P:positive regulation of autophagosome assembly; C:lysosome; C:late endosome; C:trans-Golgi network; C:plasma membrane; C:integral component of plasma membrane
ENSOARG00000009318	KIF24	2651	0.059997	0.035664	Yes	kinesin family member 24 [Source:NCBI gene (formerly Entrezgene);Acc:101123527]	13	P:GO:0007018; P:GO:0007019; P:GO:0060271; F:GO:0000166; F:GO:0003774; F:GO:0003777; F:GO:0005515; F:GO:0005524; F:GO:0008017; F:GO:0042802; F:GO:1990939; C:GO:0005814; C:GO:0032991	P:microtubule-based movement; P:microtubule depolymerization; P:cilium assembly; F:nucleotide binding; F:motor activity; F:microtubule motor activity; F:protein binding; F:ATP binding; F:microtubule binding; F:identical protein binding; F:ATP-dependent microtubule motor activity; C:centriole; C:protein-containing complex
ENSOARG00000008971	KIF27	5829	-0.239463	0.082938	Yes	kinesin family member 27 [Source:NCBI gene (formerly Entrezgene);Acc:101118416]	8	P:GO:0003351; P:GO:0007018; P:GO:0021591; P:GO:0060271; F:GO:0003777; F:GO:0005524; F:GO:0008017; C:GO:0005929	P:epithelial cilium movement involved in extracellular fluid movement; P:microtubule-based movement; P:ventricular system development; P:cilium assembly; F:microtubule motor activity; F:ATP binding; F:microtubule binding; C:cilium
ENSOARG00000003470	KIF3B	2150	0.136614	0.014156	Yes	kinesin family member 3B [Source:NCBI gene (formerly Entrezgene);Acc:101104261]	15	P:GO:0007018; P:GO:0090307; F:GO:0000166; F:GO:0003774; F:GO:0003777; F:GO:0005524; F:GO:0008017; F:GO:0031267; F:GO:0120170; F:GO:1990939; C:GO:0005813; C:GO:0005874; C:GO:0005929; C:GO:0015630; C:GO:0016939	P:microtubule-based movement; P:mitotic spindle assembly; F:nucleotide binding; F:motor activity; F:microtubule motor activity; F:ATP binding; F:microtubule binding; F:small GTPase binding; F:intraciliary transport particle B binding; F:ATP-dependent microtubule motor activity; C:centrosome; C:microtubule; C:cilium; C:microtubule cytoskeleton; C:kinesin II complex
ENSOARG00000004598	KIF9	3918	-0.074991	0.047292	Yes	kinesin family member 9 [Source:NCBI gene (formerly Entrezgene);Acc:101113963]	11	P:GO:0007018; P:GO:0022617; P:GO:0071801; P:GO:1903008; F:GO:0003777; F:GO:0005524; F:GO:0008017; F:GO:0042802; C:GO:0002102; C:GO:0005874; C:GO:0031982	P:microtubule-based movement; P:extracellular matrix disassembly; P:regulation of podosome assembly; P:organelle disassembly; F:microtubule motor activity; F:ATP binding; F:microtubule binding; F:identical protein binding; C:podosome; C:microtubule; C:vesicle
ENSOARG00000013521	LAMA5	3763	-0.062983	0.035645	Yes	laminin subunit alpha 5 [Source:NCBI gene (formerly Entrezgene);Acc:101121444]	30	P:GO:0001658; P:GO:0001738; P:GO:0001755; P:GO:0001822; P:GO:0001942; P:GO:0007155; P:GO:0007229; P:GO:0007517; P:GO:0009887; P:GO:0016331; P:GO:0016477; P:GO:0030155; P:GO:0030324; P:GO:0030334; P:GO:0034446; P:GO:0042127; P:GO:0042475; P:GO:0045995; P:GO:0048754; P:GO:0060271; P:GO:0060445; P:GO:0072659; F:GO:0005102; F:GO:0005178; C:GO:0005604; C:GO:0005615; C:GO:0031012; C:GO:0031594; C:GO:00…	P:branching involved in ureteric bud morphogenesis; P:morphogenesis of a polarized epithelium; P:neural crest cell migration; P:kidney development; P:hair follicle development; P:cell adhesion; P:integrin-mediated signaling pathway; P:muscle organ development; P:animal organ morphogenesis; P:morphogenesis of embryonic epithelium; P:cell migration; P:regulation of cell adhesion; P:lung development…
ENSOARG00000007864	LCP1	6918	-0.34854	0.084978	Yes	lymphocyte cytosolic protein 1 [Source:NCBI gene (formerly Entrezgene);Acc:101112579]	26	P:GO:0002286; P:GO:0010737; P:GO:0016477; P:GO:0022617; P:GO:0033157; P:GO:0051017; P:GO:0071803; F:GO:0005178; F:GO:0005509; F:GO:0005515; F:GO:0042802; F:GO:0051015; F:GO:0051020; C:GO:0001725; C:GO:0001726; C:GO:0001891; C:GO:0002102; C:GO:0005737; C:GO:0005829; C:GO:0005884; C:GO:0005886; C:GO:0005925; C:GO:0015629; C:GO:0030175; C:GO:0032432; C:GO:0048471	P:T cell activation involved in immune response; P:protein kinase A signaling; P:cell migration; P:extracellular matrix disassembly; P:regulation of intracellular protein transport; P:actin filament bundle assembly; P:positive regulation of podosome assembly; F:integrin binding; F:calcium ion binding; F:protein binding; F:identical protein binding; F:actin filament binding; F:GTPase binding; C:st…
ENSOARG00000010390	LIMD1	5156	-0.183566	0.061516	Yes	LIM domains containing 1 [Source:NCBI gene (formerly Entrezgene);Acc:101119260]	24	P:GO:0001666; P:GO:0002076; P:GO:0006355; P:GO:0007010; P:GO:0008360; P:GO:0016310; P:GO:0016477; P:GO:0033962; P:GO:0035195; P:GO:0035331; P:GO:0045668; P:GO:0045892; P:GO:0090090; P:GO:2000637; F:GO:0003714; F:GO:0046872; C:GO:0000932; C:GO:0005634; C:GO:0005654; C:GO:0005737; C:GO:0005886; C:GO:0005912; C:GO:0005925; C:GO:0016442	P:response to hypoxia; P:osteoblast development; P:regulation of transcription, DNA-templated; P:cytoskeleton organization; P:regulation of cell shape; P:phosphorylation; P:cell migration; P:P-body assembly; P:gene silencing by miRNA; P:negative regulation of hippo signaling; P:negative regulation of osteoblast differentiation; P:negative regulation of transcription, DNA-templated; P:negative reg…
ENSOARG00000009784	LIMK2	7255	-0.39016	0.095644	Yes	LIM domain kinase 2 [Source:NCBI gene (formerly Entrezgene);Acc:101114815]	18	P:GO:0001934; P:GO:0006468; P:GO:0007283; P:GO:0030953; P:GO:0051650; P:GO:0060322; P:GO:0061303; P:GO:1900182; P:GO:1902018; F:GO:0004672; F:GO:0004674; F:GO:0005515; F:GO:0005524; C:GO:0005634; C:GO:0005737; C:GO:0005801; C:GO:0005813; C:GO:0072686	P:positive regulation of protein phosphorylation; P:protein phosphorylation; P:spermatogenesis; P:astral microtubule organization; P:establishment of vesicle localization; P:head development; P:cornea development in camera-type eye; P:positive regulation of protein localization to nucleus; P:negative regulation of cilium assembly; F:protein kinase activity; F:protein serine/threonine kinase activ…
ENSOARG00000010033	LMOD3	2901	0.027467	0.031146	Yes	leiomodin 3 [Source:NCBI gene (formerly Entrezgene);Acc:101116095]	13	P:GO:0006941; P:GO:0030240; P:GO:0045010; P:GO:0048741; P:GO:0048743; P:GO:0051694; F:GO:0003779; F:GO:0003785; F:GO:0005523; C:GO:0005737; C:GO:0005865; C:GO:0031430; C:GO:0031672	P:striated muscle contraction; P:skeletal muscle thin filament assembly; P:actin nucleation; P:skeletal muscle fiber development; P:positive regulation of skeletal muscle fiber development; P:pointed-end actin filament capping; F:actin binding; F:actin monomer binding; F:tropomyosin binding; C:cytoplasm; C:striated muscle thin filament; C:M band; C:A band
ENSOARG00000006372	LRRC6	5082	-0.17777	0.060485	Yes	leucine rich repeat containing 6 [Source:NCBI gene (formerly Entrezgene);Acc:101102570]	21	P:GO:0003341; P:GO:0003351; P:GO:0008584; P:GO:0030317; P:GO:0036158; P:GO:0036159; P:GO:0043393; P:GO:0044458; P:GO:0051649; P:GO:0060287; P:GO:0061458; P:GO:0061512; P:GO:0070286; P:GO:0090660; P:GO:0120229; F:GO:0005515; C:GO:0005576; C:GO:0005737; C:GO:0005829; C:GO:0005929; C:GO:0090651	P:cilium movement; P:epithelial cilium movement involved in extracellular fluid movement; P:male gonad development; P:flagellated sperm motility; P:outer dynein arm assembly; P:inner dynein arm assembly; P:regulation of protein binding; P:motile cilium assembly; P:establishment of localization in cell; P:epithelial cilium movement involved in determination of left/right asymmetry; P:reproductive …
ENSOARG00000019970	LRRK2	491	0.791713	-0.008318	Yes	leucine rich repeat kinase 2 [Source:NCBI gene (formerly Entrezgene);Acc:101111447]	143	P:GO:0000165; P:GO:0000186; P:GO:0000187; P:GO:0001933; P:GO:0001934; P:GO:0006468; P:GO:0006606; P:GO:0006897; P:GO:0006979; P:GO:0007005; P:GO:0007029; P:GO:0007030; P:GO:0007040; P:GO:0007528; P:GO:0008340; P:GO:0009267; P:GO:0010468; P:GO:0010506; P:GO:0010508; P:GO:0010738; P:GO:0010955; P:GO:0014041; P:GO:0016242; P:GO:0016310; P:GO:0018105; P:GO:0018107; P:GO:0019722; P:GO:0021772; P:GO:00…	P:MAPK cascade; P:activation of MAPKK activity; P:activation of MAPK activity; P:negative regulation of protein phosphorylation; P:positive regulation of protein phosphorylation; P:protein phosphorylation; P:protein import into nucleus; P:endocytosis; P:response to oxidative stress; P:mitochondrion organization; P:endoplasmic reticulum organization; P:Golgi organization; P:lysosome organization; …
ENSOARG00000004475	LSM14A	6363	-0.291332	0.09128	Yes	LSM14A mRNA processing body assembly factor [Source:NCBI gene (formerly Entrezgene);Acc:101111736]	15	P:GO:0017148; P:GO:0033962; P:GO:0039529; P:GO:0051607; P:GO:0060340; P:GO:0090307; F:GO:0003690; F:GO:0003725; F:GO:0003727; C:GO:0000932; C:GO:0005737; C:GO:0005829; C:GO:0010494; C:GO:0036464; C:GO:0072686	P:negative regulation of translation; P:P-body assembly; P:RIG-I signaling pathway; P:defense response to virus; P:positive regulation of type I interferon-mediated signaling pathway; P:mitotic spindle assembly; F:double-stranded DNA binding; F:double-stranded RNA binding; F:single-stranded RNA binding; C:P-body; C:cytoplasm; C:cytosol; C:cytoplasmic stress granule; C:cytoplasmic ribonucleoprotei…
ENSOARG00000015688	MAK	6032	-0.259175	0.09284	Yes	male germ cell associated kinase [Source:NCBI gene (formerly Entrezgene);Acc:101105786]	18	P:GO:0006468; P:GO:0045494; P:GO:0045893; P:GO:0046777; P:GO:1902856; F:GO:0000166; F:GO:0003713; F:GO:0004672; F:GO:0005524; C:GO:0001750; C:GO:0001917; C:GO:0005634; C:GO:0005813; C:GO:0005930; C:GO:0030496; C:GO:0031514; C:GO:0032391; C:GO:0072686	P:protein phosphorylation; P:photoreceptor cell maintenance; P:positive regulation of transcription, DNA-templated; P:protein autophosphorylation; P:negative regulation of non-motile cilium assembly; F:nucleotide binding; F:transcription coactivator activity; F:protein kinase activity; F:ATP binding; C:photoreceptor outer segment; C:photoreceptor inner segment; C:nucleus; C:centrosome; C:axoneme;…
ENSOARG00000009989	MAP1LC3A	4498	-0.12566	0.064278	Yes	microtubule associated protein 1 light chain 3 alpha [Source:NCBI gene (formerly Entrezgene);Acc:101118292]	16	P:GO:0000045; P:GO:0000422; P:GO:0006914; P:GO:0009267; P:GO:0016236; P:GO:0097352; F:GO:0005543; F:GO:0008429; F:GO:0031625; C:GO:0000421; C:GO:0005776; C:GO:0005829; C:GO:0016020; C:GO:0031090; C:GO:0043231; C:GO:0044754	P:autophagosome assembly; P:autophagy of mitochondrion; P:autophagy; P:cellular response to starvation; P:macroautophagy; P:autophagosome maturation; F:phospholipid binding; F:phosphatidylethanolamine binding; F:ubiquitin protein ligase binding; C:autophagosome membrane; C:autophagosome; C:cytosol; C:membrane; C:organelle membrane; C:intracellular membrane-bounded organelle; C:autolysosome
ENSOARG00000001333	MDM1	3330	-0.018601	0.031022	Yes	Mdm1 nuclear protein [Source:NCBI gene (formerly Entrezgene);Acc:101106759]	9	P:GO:0045494; P:GO:0046600; F:GO:0008017; C:GO:0005634; C:GO:0005737; C:GO:0005813; C:GO:0005814; C:GO:0005829; C:GO:0005856	P:photoreceptor cell maintenance; P:negative regulation of centriole replication; F:microtubule binding; C:nucleus; C:cytoplasm; C:centrosome; C:centriole; C:cytosol; C:cytoskeleton
ENSOARG00000012528	MDN1	2447	0.088917	0.013088	Yes	midasin AAA ATPase 1 [Source:NCBI gene (formerly Entrezgene);Acc:101109364]	8	P:GO:0000027; F:GO:0005524; F:GO:0016887; C:GO:0005634; C:GO:0005654; C:GO:0005730; C:GO:0005829; C:GO:0045111	P:ribosomal large subunit assembly; F:ATP binding; F:ATPase; C:nucleus; C:nucleoplasm; C:nucleolus; C:cytosol; C:intermediate filament cytoskeleton
ENSOARG00000009878	MEF2A	4486	-0.124529	0.062799	Yes	myocyte enhancer factor 2A [Source:NCBI gene (formerly Entrezgene);Acc:101116680]	37	P:GO:0000002; P:GO:0000122; P:GO:0000165; P:GO:0006351; P:GO:0006355; P:GO:0007507; P:GO:0010613; P:GO:0010628; P:GO:0045893; P:GO:0045944; P:GO:0046326; P:GO:0048311; P:GO:0055005; P:GO:0061337; P:GO:0070375; P:GO:0071277; F:GO:0000977; F:GO:0000978; F:GO:0000981; F:GO:0001228; F:GO:0003677; F:GO:0003682; F:GO:0003700; F:GO:0019901; F:GO:0035035; F:GO:0042826; F:GO:0043565; F:GO:0046332; F:GO:00…	P:mitochondrial genome maintenance; P:negative regulation of transcription by RNA polymerase II; P:MAPK cascade; P:transcription, DNA-templated; P:regulation of transcription, DNA-templated; P:heart development; P:positive regulation of cardiac muscle hypertrophy; P:positive regulation of gene expression; P:positive regulation of transcription, DNA-templated; P:positive regulation of transcriptio…
ENSOARG00000020878	MNS1	5254	-0.190532	0.062952	Yes	meiosis specific nuclear structural 1 [Source:NCBI gene (formerly Entrezgene);Acc:101120667]	10	P:GO:0007283; P:GO:0007288; P:GO:0044782; P:GO:0045724; P:GO:0070986; F:GO:0042802; C:GO:0005635; C:GO:0005882; C:GO:0005930; C:GO:0036126	P:spermatogenesis; P:sperm axoneme assembly; P:cilium organization; P:positive regulation of cilium assembly; P:left/right axis specification; F:identical protein binding; C:nuclear envelope; C:intermediate filament; C:axoneme; C:sperm flagellum
ENSOARG00000018079	MTERF4	3055	0.01078	0.037778	Yes	mitochondrial transcription termination factor 4 [Source:NCBI gene (formerly Entrezgene);Acc:101121891]	11	P:GO:0006355; P:GO:0006390; P:GO:0006626; P:GO:0007507; P:GO:0042255; P:GO:0043010; F:GO:0003690; F:GO:0019843; C:GO:0005739; C:GO:0005762; C:GO:0005829	P:regulation of transcription, DNA-templated; P:mitochondrial transcription; P:protein targeting to mitochondrion; P:heart development; P:ribosome assembly; P:camera-type eye development; F:double-stranded DNA binding; F:rRNA binding; C:mitochondrion; C:mitochondrial large ribosomal subunit; C:cytosol
ENSOARG00000008921	MTM1	3539	-0.039368	0.032729	Yes	myotubularin 1 [Source:NCBI gene (formerly Entrezgene);Acc:101114846]	34	P:GO:0006470; P:GO:0006629; P:GO:0008333; P:GO:0016311; P:GO:0032007; P:GO:0032435; P:GO:0035335; P:GO:0044088; P:GO:0045109; P:GO:0046716; P:GO:0046856; P:GO:0048311; P:GO:0048633; P:GO:0051898; P:GO:0070584; P:GO:1902902; F:GO:0004438; F:GO:0004721; F:GO:0004725; F:GO:0016791; F:GO:0019215; F:GO:0035091; F:GO:0052629; C:GO:0001726; C:GO:0005737; C:GO:0005768; C:GO:0005770; C:GO:0005829; C:GO:00…	P:protein dephosphorylation; P:lipid metabolic process; P:endosome to lysosome transport; P:dephosphorylation; P:negative regulation of TOR signaling; P:negative regulation of proteasomal ubiquitin-dependent protein catabolic process; P:peptidyl-tyrosine dephosphorylation; P:regulation of vacuole organization; P:intermediate filament organization; P:muscle cell cellular homeostasis; P:phosphatidy…
ENSOARG00000005890	MTMR3	3652	-0.052972	0.035373	Yes	myotubularin related protein 3 [Source:NCBI gene (formerly Entrezgene);Acc:101109302]	20	P:GO:0006470; P:GO:0006629; P:GO:0016311; P:GO:0035335; P:GO:0042149; P:GO:0046856; P:GO:0060304; P:GO:1904562; P:GO:2000785; F:GO:0004438; F:GO:0004721; F:GO:0004722; F:GO:0004725; F:GO:0008138; F:GO:0019903; F:GO:0046872; F:GO:0052629; C:GO:0005737; C:GO:0016020; C:GO:0019898	P:protein dephosphorylation; P:lipid metabolic process; P:dephosphorylation; P:peptidyl-tyrosine dephosphorylation; P:cellular response to glucose starvation; P:phosphatidylinositol dephosphorylation; P:regulation of phosphatidylinositol dephosphorylation; P:phosphatidylinositol 5-phosphate metabolic process; P:regulation of autophagosome assembly; F:phosphatidylinositol-3-phosphatase activity; F…
ENSOARG00000003547	MYBL2	1847	0.18586	0.002999	Yes	MYB proto-oncogene like 2 [Source:NCBI gene (formerly Entrezgene);Acc:101105095]	10	P:GO:0045944; P:GO:0090307; P:GO:1990830; F:GO:0000978; F:GO:0000981; F:GO:0001228; F:GO:1990837; C:GO:0005634; C:GO:0005654; C:GO:0031523	P:positive regulation of transcription by RNA polymerase II; P:mitotic spindle assembly; P:cellular response to leukemia inhibitory factor; F:RNA polymerase II cis-regulatory region sequence-specific DNA binding; F:DNA-binding transcription factor activity, RNA polymerase II-specific; F:DNA-binding transcription activator activity, RNA polymerase II-specific; F:sequence-specific double-stranded D…
ENSOARG00000001617	MYH10	4356	-0.112427	0.043809	Yes	myosin heavy chain 10 [Source:NCBI gene (formerly Entrezgene);Acc:101108844]	62	P:GO:0000281; P:GO:0001701; P:GO:0001764; P:GO:0001778; P:GO:0003279; P:GO:0006887; P:GO:0006930; P:GO:0007097; P:GO:0007409; P:GO:0007411; P:GO:0007420; P:GO:0007507; P:GO:0007512; P:GO:0008283; P:GO:0008360; P:GO:0021592; P:GO:0021670; P:GO:0021678; P:GO:0021680; P:GO:0030036; P:GO:0030048; P:GO:0030239; P:GO:0031032; P:GO:0031175; P:GO:0035904; P:GO:0050714; P:GO:0050885; P:GO:0055003; P:GO:00…	P:mitotic cytokinesis; P:in utero embryonic development; P:neuron migration; P:plasma membrane repair; P:cardiac septum development; P:exocytosis; P:substrate-dependent cell migration, cell extension; P:nuclear migration; P:axonogenesis; P:axon guidance; P:brain development; P:heart development; P:adult heart development; P:cell population proliferation; P:regulation of cell shape; P:fourth ventr…
ENSOARG00000015706	MYLK3	179	1.34949	-0.011012	Yes	myosin light chain kinase 3 [Source:NCBI gene (formerly Entrezgene);Acc:101113784]	11	P:GO:0002528; P:GO:0006468; P:GO:0045214; P:GO:0071347; F:GO:0000166; F:GO:0004672; F:GO:0004683; F:GO:0004687; F:GO:0005524; C:GO:0005737; C:GO:0015629	P:regulation of vascular permeability involved in acute inflammatory response; P:protein phosphorylation; P:sarcomere organization; P:cellular response to interleukin-1; F:nucleotide binding; F:protein kinase activity; F:calmodulin-dependent protein kinase activity; F:myosin light chain kinase activity; F:ATP binding; C:cytoplasm; C:actin cytoskeleton
ENSOARG00000007876	MYOZ1	3011	0.016019	0.036612	Yes	myozenin-1 [Source:NCBI gene (formerly Entrezgene);Acc:101119610]	11	P:GO:0000122; P:GO:0007519; P:GO:0042060; P:GO:0043417; P:GO:0043503; P:GO:0045214; P:GO:0070885; F:GO:0004865; F:GO:0051373; C:GO:0015629; C:GO:0030018	P:negative regulation of transcription by RNA polymerase II; P:skeletal muscle tissue development; P:wound healing; P:negative regulation of skeletal muscle tissue regeneration; P:skeletal muscle fiber adaptation; P:sarcomere organization; P:negative regulation of calcineurin-NFAT signaling cascade; F:protein serine/threonine phosphatase inhibitor activity; F:FATZ binding; C:actin cytoskeleton; C…
ENSOARG00000017147	NCOR1	4698	-0.144934	0.061685	Yes	nuclear receptor corepressor 1 [Source:NCBI gene (formerly Entrezgene);Acc:101117774]	21	P:GO:0000122; P:GO:0045820; P:GO:0045892; P:GO:0045922; P:GO:0046329; P:GO:0051225; P:GO:0060766; P:GO:1903799; F:GO:0003677; F:GO:0003714; F:GO:0016922; F:GO:0042826; F:GO:0061629; C:GO:0000118; C:GO:0000785; C:GO:0005634; C:GO:0005654; C:GO:0005829; C:GO:0016580; C:GO:0017053; C:GO:0072686	P:negative regulation of transcription by RNA polymerase II; P:negative regulation of glycolytic process; P:negative regulation of transcription, DNA-templated; P:negative regulation of fatty acid metabolic process; P:negative regulation of JNK cascade; P:spindle assembly; P:negative regulation of androgen receptor signaling pathway; P:negative regulation of production of miRNAs involved in gene …
ENSOARG00000000461	NEBL	2010	0.157758	0.011377	Yes	nebulette [Source:NCBI gene (formerly Entrezgene);Acc:101102163]	8	P:GO:0071691; F:GO:0005515; F:GO:0005523; F:GO:0008092; F:GO:0031005; F:GO:0051015; C:GO:0001725; C:GO:0030018	P:cardiac muscle thin filament assembly; F:protein binding; F:tropomyosin binding; F:cytoskeletal protein binding; F:filamin binding; F:actin filament binding; C:stress fiber; C:Z disc
ENSOARG00000015519	NEK1	3218	-0.005842	0.035945	Yes	NIMA related kinase 1 [Source:NCBI gene (formerly Entrezgene);Acc:101114757]	14	P:GO:0006468; P:GO:0042769; P:GO:0060271; F:GO:0000166; F:GO:0004672; F:GO:0005524; F:GO:0016301; C:GO:0000242; C:GO:0005634; C:GO:0005654; C:GO:0005737; C:GO:0005813; C:GO:0005829; C:GO:0034451	P:protein phosphorylation; P:DNA damage response, detection of DNA damage; P:cilium assembly; F:nucleotide binding; F:protein kinase activity; F:ATP binding; F:kinase activity; C:pericentriolar material; C:nucleus; C:nucleoplasm; C:cytoplasm; C:centrosome; C:cytosol; C:centriolar satellite
ENSOARG00000011466	NEK2	3557	-0.041291	0.036222	Yes	NIMA related kinase 2 [Source:NCBI gene (formerly Entrezgene);Acc:101118973]	24	P:GO:0000070; P:GO:0001824; P:GO:0006468; P:GO:0007059; P:GO:0032212; P:GO:0043392; P:GO:0046602; P:GO:0046777; P:GO:0051299; P:GO:0051973; P:GO:0051988; P:GO:0090307; P:GO:1903126; P:GO:1904355; F:GO:0004672; F:GO:0005524; F:GO:0019903; C:GO:0000776; C:GO:0000794; C:GO:0000922; C:GO:0005654; C:GO:0005813; C:GO:0030496; C:GO:0032991	P:mitotic sister chromatid segregation; P:blastocyst development; P:protein phosphorylation; P:chromosome segregation; P:positive regulation of telomere maintenance via telomerase; P:negative regulation of DNA binding; P:regulation of mitotic centrosome separation; P:protein autophosphorylation; P:centrosome separation; P:positive regulation of telomerase activity; P:regulation of attachment of s…
ENSOARG00000004357	NEURL1	5310	-0.194758	0.06049	Yes	neuralized E3 ubiquitin protein ligase 1 [Source:NCBI gene (formerly Entrezgene);Acc:101113116]	24	P:GO:0006417; P:GO:0006513; P:GO:0007288; P:GO:0007595; P:GO:0008285; P:GO:0030317; P:GO:0043065; P:GO:0045741; P:GO:0045746; P:GO:0048170; P:GO:0051491; P:GO:0060999; P:GO:0071230; P:GO:0090129; F:GO:0004842; F:GO:0045183; F:GO:0046872; F:GO:0061630; C:GO:0005737; C:GO:0005886; C:GO:0014069; C:GO:0043197; C:GO:0043204; C:GO:0097440	P:regulation of translation; P:protein monoubiquitination; P:sperm axoneme assembly; P:lactation; P:negative regulation of cell population proliferation; P:flagellated sperm motility; P:positive regulation of apoptotic process; P:positive regulation of epidermal growth factor-activated receptor activity; P:negative regulation of Notch signaling pathway; P:positive regulation of long-term neuronal…
ENSOARG00000008240	NME8	6722	-0.326253	0.087213	Yes	NME/NM23 family member 8 [Source:NCBI gene (formerly Entrezgene);Acc:101107016]	13	P:GO:0030317; P:GO:0034614; P:GO:0060271; F:GO:0008017; C:GO:0005634; C:GO:0005737; C:GO:0005829; C:GO:0005930; C:GO:0016607; C:GO:0036157; C:GO:0097225; C:GO:0097228; C:GO:0097598	P:flagellated sperm motility; P:cellular response to reactive oxygen species; P:cilium assembly; F:microtubule binding; C:nucleus; C:cytoplasm; C:cytosol; C:axoneme; C:nuclear speck; C:outer dynein arm; C:sperm midpiece; C:sperm principal piece; C:sperm cytoplasmic droplet
ENSOARG00000014103	NOCT	269	1.09877	-0.011413	Yes	nocturnin [Source:NCBI gene (formerly Entrezgene);Acc:101117790]	25	P:GO:0000290; P:GO:0006739; P:GO:0007623; P:GO:0009991; P:GO:0010629; P:GO:0016311; P:GO:0032496; P:GO:0032922; P:GO:0033962; P:GO:0042752; P:GO:0045600; P:GO:0045668; P:GO:0045995; P:GO:0048255; P:GO:0048511; P:GO:0090503; F:GO:0003729; F:GO:0004535; F:GO:0019178; F:GO:0102757; C:GO:0000932; C:GO:0005634; C:GO:0005737; C:GO:0005739; C:GO:0048471	P:deadenylation-dependent decapping of nuclear-transcribed mRNA; P:NADP metabolic process; P:circadian rhythm; P:response to extracellular stimulus; P:negative regulation of gene expression; P:dephosphorylation; P:response to lipopolysaccharide; P:circadian regulation of gene expression; P:P-body assembly; P:regulation of circadian rhythm; P:positive regulation of fat cell differentiation; P:nega…
ENSOARG00000011414	NOP53	4331	-0.110997	0.040942	Yes	NOP53 ribosome biogenesis factor [Source:HGNC Symbol;Acc:HGNC:4333]	34	P:GO:0000027; P:GO:0000122; P:GO:0001932; P:GO:0006281; P:GO:0006974; P:GO:0007095; P:GO:0014067; P:GO:0031333; P:GO:0032435; P:GO:0032436; P:GO:0039535; P:GO:0042254; P:GO:0042981; P:GO:0050821; P:GO:0051726; P:GO:0051898; P:GO:0071456; P:GO:1901796; P:GO:1901797; P:GO:1901837; P:GO:1902570; P:GO:1903006; P:GO:1903715; P:GO:1990173; F:GO:0002039; F:GO:0008097; F:GO:0042802; C:GO:0001650; C:GO:00…	P:ribosomal large subunit assembly; P:negative regulation of transcription by RNA polymerase II; P:regulation of protein phosphorylation; P:DNA repair; P:cellular response to DNA damage stimulus; P:mitotic G2 DNA damage checkpoint signaling; P:negative regulation of phosphatidylinositol 3-kinase signaling; P:negative regulation of protein-containing complex assembly; P:negative regulation of prot…
ENSOARG00000002334	NSUN4	5910	-0.247649	0.085895	Yes	NOP2/Sun RNA methyltransferase 4 [Source:NCBI gene (formerly Entrezgene);Acc:101103101]	10	P:GO:0001510; P:GO:0031167; P:GO:0032259; P:GO:0042256; P:GO:0070131; F:GO:0003723; F:GO:0008168; F:GO:0016740; F:GO:0070181; C:GO:0005739	P:RNA methylation; P:rRNA methylation; P:methylation; P:mature ribosome assembly; P:positive regulation of mitochondrial translation; F:RNA binding; F:methyltransferase activity; F:transferase activity; F:small ribosomal subunit rRNA binding; C:mitochondrion
ENSOARG00000015527	NUDCD3	5317	-0.195239	0.062416	Yes	NudC domain containing 3 [Source:NCBI gene (formerly Entrezgene);Acc:101116647]	3	P:GO:0060271; P:GO:1905793; C:GO:0005868	P:cilium assembly; P:protein localization to pericentriolar material; C:cytoplasmic dynein complex
ENSOARG00000003626	NUMA1	1865	0.183811	0.003939	Yes	nuclear mitotic apparatus protein 1 [Source:NCBI gene (formerly Entrezgene);Acc:101119246]	50	P:GO:0000132; P:GO:0001578; P:GO:0030513; P:GO:0030953; P:GO:0031116; P:GO:0032388; P:GO:0045618; P:GO:0051798; P:GO:0051984; P:GO:0055048; P:GO:0060236; P:GO:0090235; P:GO:1902365; P:GO:1902846; P:GO:1904778; P:GO:1905820; P:GO:1905832; F:GO:0008017; F:GO:0008022; F:GO:0015631; F:GO:0019904; F:GO:0035091; F:GO:0044877; F:GO:0051010; F:GO:0051011; F:GO:0070840; F:GO:0097718; C:GO:0000139; C:GO:00…	P:establishment of mitotic spindle orientation; P:microtubule bundle formation; P:positive regulation of BMP signaling pathway; P:astral microtubule organization; P:positive regulation of microtubule polymerization; P:positive regulation of intracellular transport; P:positive regulation of keratinocyte differentiation; P:positive regulation of hair follicle development; P:positive regulation of c…
ENSOARG00000013686	NUP62	2179	0.13024	0.016665	Yes	nucleoporin 62 [Source:NCBI gene (formerly Entrezgene);Acc:101114722]	40	P:GO:0006913; P:GO:0007080; P:GO:0007098; P:GO:0007100; P:GO:0007166; P:GO:0007569; P:GO:0008219; P:GO:0008285; P:GO:0015031; P:GO:0042059; P:GO:0043066; P:GO:0043069; P:GO:0043123; P:GO:0043407; P:GO:0045840; P:GO:0045893; P:GO:0046580; P:GO:0046601; P:GO:0051169; P:GO:0060236; P:GO:0098534; P:GO:1903438; P:GO:1904781; F:GO:0017056; F:GO:0030159; F:GO:0030544; F:GO:0042169; F:GO:0043130; F:GO:00…	P:nucleocytoplasmic transport; P:mitotic metaphase plate congression; P:centrosome cycle; P:mitotic centrosome separation; P:cell surface receptor signaling pathway; P:cell aging; P:cell death; P:negative regulation of cell population proliferation; P:protein transport; P:negative regulation of epidermal growth factor receptor signaling pathway; P:negative regulation of apoptotic process; P:negat…
ENSOARG00000003184	NUPR1	2444	0.089311	0.010805	Yes	nuclear protein 1, transcriptional regulator [Source:NCBI gene (formerly Entrezgene);Acc:101113556]	39	P:GO:0002526; P:GO:0006473; P:GO:0008584; P:GO:0009636; P:GO:0010507; P:GO:0010667; P:GO:0031401; P:GO:0035914; P:GO:0042771; P:GO:0043065; P:GO:0043066; P:GO:0043433; P:GO:0045786; P:GO:0045787; P:GO:0045820; P:GO:0045893; P:GO:0048147; P:GO:0050680; P:GO:0062099; P:GO:0065003; P:GO:0150078; P:GO:1901800; P:GO:1902902; P:GO:1903862; P:GO:1904036; P:GO:1904691; P:GO:1905897; P:GO:2000194; P:GO:20…	P:acute inflammatory response; P:protein acetylation; P:male gonad development; P:response to toxic substance; P:negative regulation of autophagy; P:negative regulation of cardiac muscle cell apoptotic process; P:positive regulation of protein modification process; P:skeletal muscle cell differentiation; P:intrinsic apoptotic signaling pathway in response to DNA damage by p53 class mediator; P:po…
ENSOARG00000020928	ONECUT1	4413	-0.117239	0.051468	Yes	one cut homeobox 1 [Source:NCBI gene (formerly Entrezgene);Acc:101102397]	24	P:GO:0001889; P:GO:0001952; P:GO:0002064; P:GO:0006006; P:GO:0006357; P:GO:0007219; P:GO:0007492; P:GO:0009653; P:GO:0030154; P:GO:0030183; P:GO:0030335; P:GO:0030512; P:GO:0031016; P:GO:0031018; P:GO:0045165; P:GO:0045944; P:GO:0048536; P:GO:0060271; F:GO:0000978; F:GO:0003677; F:GO:0003682; F:GO:0003700; F:GO:1990837; C:GO:0005634	P:liver development; P:regulation of cell-matrix adhesion; P:epithelial cell development; P:glucose metabolic process; P:regulation of transcription by RNA polymerase II; P:Notch signaling pathway; P:endoderm development; P:anatomical structure morphogenesis; P:cell differentiation; P:B cell differentiation; P:positive regulation of cell migration; P:negative regulation of transforming growth fac…
ENSOARG00000016011	PAFAH1B1	4920	-0.163261	0.05457	Yes	platelet activating factor acetylhydrolase 1b regulatory subunit 1 [Source:NCBI gene (formerly Entrezgene);Acc:101119146]	46	P:GO:0000226; P:GO:0001667; P:GO:0001675; P:GO:0001764; P:GO:0001961; P:GO:0007268; P:GO:0007405; P:GO:0007611; P:GO:0008090; P:GO:0008344; P:GO:0009306; P:GO:0016477; P:GO:0019226; P:GO:0021766; P:GO:0021819; P:GO:0021987; P:GO:0030036; P:GO:0036035; P:GO:0038026; P:GO:0040019; P:GO:0042249; P:GO:0043087; P:GO:0043622; P:GO:0046329; P:GO:0047496; P:GO:0050885; P:GO:0051081; P:GO:0051130; P:GO:00…	P:microtubule cytoskeleton organization; P:ameboidal-type cell migration; P:acrosome assembly; P:neuron migration; P:positive regulation of cytokine-mediated signaling pathway; P:chemical synaptic transmission; P:neuroblast proliferation; P:learning or memory; P:retrograde axonal transport; P:adult locomotory behavior; P:protein secretion; P:cell migration; P:transmission of nerve impulse; P:hipp…
ENSOARG00000009379	PAN2	612	0.677995	-0.008942	Yes	poly(A) specific ribonuclease subunit PAN2 [Source:NCBI gene (formerly Entrezgene);Acc:101108473]	18	P:GO:0000288; P:GO:0000289; P:GO:0006397; P:GO:0010606; P:GO:0090305; P:GO:0090503; F:GO:0000175; F:GO:0003676; F:GO:0004518; F:GO:0004527; F:GO:0004535; F:GO:0005515; F:GO:0016787; F:GO:0046872; C:GO:0000932; C:GO:0005634; C:GO:0005737; C:GO:0031251	P:nuclear-transcribed mRNA catabolic process, deadenylation-dependent decay; P:nuclear-transcribed mRNA poly(A) tail shortening; P:mRNA processing; P:positive regulation of cytoplasmic mRNA processing body assembly; P:nucleic acid phosphodiester bond hydrolysis; P:RNA phosphodiester bond hydrolysis, exonucleolytic; F:3'-5'-exoribonuclease activity; F:nucleic acid binding; F:nuclease activity; F:e…
ENSOARG00000012298	PAN3	6413	-0.294893	0.094461	Yes	poly(A) specific ribonuclease subunit PAN3 [Source:NCBI gene (formerly Entrezgene);Acc:101113862]	12	P:GO:0000289; P:GO:0000290; P:GO:0006397; P:GO:0006468; P:GO:0006605; P:GO:0010606; F:GO:0003723; F:GO:0004535; F:GO:0004672; F:GO:0005524; C:GO:0000932; C:GO:0031251	P:nuclear-transcribed mRNA poly(A) tail shortening; P:deadenylation-dependent decapping of nuclear-transcribed mRNA; P:mRNA processing; P:protein phosphorylation; P:protein targeting; P:positive regulation of cytoplasmic mRNA processing body assembly; F:RNA binding; F:poly(A)-specific ribonuclease activity; F:protein kinase activity; F:ATP binding; C:P-body; C:PAN complex
ENSOARG00000012005	PATL1	1583	0.240802	-0.001441	Yes	PAT1 homolog 1, processing body mRNA decay factor [Source:NCBI gene (formerly Entrezgene);Acc:101112673]	9	P:GO:0000290; P:GO:0033962; F:GO:0003723; F:GO:0008266; F:GO:0034046; C:GO:0000932; C:GO:0005829; C:GO:0030014; C:GO:0036464	P:deadenylation-dependent decapping of nuclear-transcribed mRNA; P:P-body assembly; F:RNA binding; F:poly(U) RNA binding; F:poly(G) binding; C:P-body; C:cytosol; C:CCR4-NOT complex; C:cytoplasmic ribonucleoprotein granule
ENSOARG00000008888	PCM1	5609	-0.219802	0.072006	Yes	pericentriolar material 1 [Source:NCBI gene (formerly Entrezgene);Acc:101118162]	26	P:GO:0001764; P:GO:0007098; P:GO:0022027; P:GO:0031122; P:GO:0033365; P:GO:0034453; P:GO:0034454; P:GO:0035176; P:GO:0035735; P:GO:0050768; P:GO:0060271; P:GO:0071539; P:GO:0090316; P:GO:0097150; P:GO:1905515; C:GO:0000242; C:GO:0005737; C:GO:0005813; C:GO:0005814; C:GO:0005829; C:GO:0031965; C:GO:0032991; C:GO:0034451; C:GO:0035869; C:GO:0036064; C:GO:0045177	P:neuron migration; P:centrosome cycle; P:interkinetic nuclear migration; P:cytoplasmic microtubule organization; P:protein localization to organelle; P:microtubule anchoring; P:microtubule anchoring at centrosome; P:social behavior; P:intraciliary transport involved in cilium assembly; P:negative regulation of neurogenesis; P:cilium assembly; P:protein localization to centrosome; P:positive regu…
ENSOARG00000013261	PCNT	1153	0.383664	-0.01399	Yes	pericentrin [Source:NCBI gene (formerly Entrezgene);Acc:101107254]	10	P:GO:0000226; P:GO:0007052; P:GO:0007165; P:GO:0060271; P:GO:0090316; F:GO:0060090; C:GO:0005813; C:GO:0005814; C:GO:0005829; C:GO:0034451	P:microtubule cytoskeleton organization; P:mitotic spindle organization; P:signal transduction; P:cilium assembly; P:positive regulation of intracellular protein transport; F:molecular adaptor activity; C:centrosome; C:centriole; C:cytosol; C:centriolar satellite
ENSOARG00000010982	PHF23	2531	0.078044	0.020883	Yes	PHD finger protein 23 [Source:NCBI gene (formerly Entrezgene);Acc:101118033]	4	P:GO:0031398; P:GO:1901097; P:GO:1902902; C:GO:0005654	P:positive regulation of protein ubiquitination; P:negative regulation of autophagosome maturation; P:negative regulation of autophagosome assembly; C:nucleoplasm
ENSOARG00000019028	PIKFYVE	6741	-0.328551	0.090617	Yes	phosphoinositide kinase, FYVE-type zinc finger containing [Source:NCBI gene (formerly Entrezgene);Acc:101120727]	41	P:GO:0006612; P:GO:0016310; P:GO:0019065; P:GO:0019886; P:GO:0030593; P:GO:0032288; P:GO:0032438; P:GO:0034504; P:GO:0035556; P:GO:0036289; P:GO:0042147; P:GO:0046488; P:GO:0046854; P:GO:0090382; P:GO:0090385; P:GO:1903100; P:GO:1903426; P:GO:1904562; P:GO:2000785; F:GO:0000166; F:GO:0000285; F:GO:0004674; F:GO:0005524; F:GO:0008270; F:GO:0016301; F:GO:0016307; F:GO:0016308; F:GO:0016740; F:GO:00…	P:protein targeting to membrane; P:phosphorylation; P:receptor-mediated endocytosis of virus by host cell; P:antigen processing and presentation of exogenous peptide antigen via MHC class II; P:neutrophil chemotaxis; P:myelin assembly; P:melanosome organization; P:protein localization to nucleus; P:intracellular signal transduction; P:peptidyl-serine autophosphorylation; P:retrograde transport, e…
ENSOARG00000009126	PINK1	3220	-0.005952	0.038319	Yes	PTEN induced kinase 1 [Source:HGNC Symbol;Acc:HGNC:14581]	83	P:GO:0000422; P:GO:0001934; P:GO:0002082; P:GO:0006468; P:GO:0006979; P:GO:0007005; P:GO:0010310; P:GO:0010629; P:GO:0010821; P:GO:0016239; P:GO:0016242; P:GO:0016567; P:GO:0018105; P:GO:0022904; P:GO:0031396; P:GO:0032226; P:GO:0033138; P:GO:0033603; P:GO:0033605; P:GO:0034599; P:GO:0035307; P:GO:0035556; P:GO:0036289; P:GO:0043123; P:GO:0043254; P:GO:0043523; P:GO:0043524; P:GO:0045727; P:GO:00…	P:autophagy of mitochondrion; P:positive regulation of protein phosphorylation; P:regulation of oxidative phosphorylation; P:protein phosphorylation; P:response to oxidative stress; P:mitochondrion organization; P:regulation of hydrogen peroxide metabolic process; P:negative regulation of gene expression; P:regulation of mitochondrion organization; P:positive regulation of macroautophagy; P:negat…
ENSOARG00000001841	PIP4K2A	1100	0.407455	-0.011797	Yes	phosphatidylinositol-5-phosphate 4-kinase type 2 alpha [Source:NCBI gene (formerly Entrezgene);Acc:101103999]	17	P:GO:0010506; P:GO:0035855; P:GO:0046488; P:GO:0046627; P:GO:0061909; P:GO:0090119; P:GO:0090217; P:GO:1902635; P:GO:2000786; F:GO:0016307; F:GO:0016308; F:GO:0016309; F:GO:0042803; C:GO:0005764; C:GO:0005776; C:GO:0005829; C:GO:0005886	P:regulation of autophagy; P:megakaryocyte development; P:phosphatidylinositol metabolic process; P:negative regulation of insulin receptor signaling pathway; P:autophagosome-lysosome fusion; P:vesicle-mediated cholesterol transport; P:negative regulation of 1-phosphatidylinositol-4-phosphate 5-kinase activity; P:1-phosphatidyl-1D-myo-inositol 4,5-bisphosphate biosynthetic process; P:positive reg…
ENSOARG00000009840	PIP4K2B	2745	0.04629	0.032352	Yes	phosphatidylinositol-5-phosphate 4-kinase type 2 beta [Source:NCBI gene (formerly Entrezgene);Acc:101120849]	21	P:GO:0010506; P:GO:0016310; P:GO:0046488; P:GO:0046627; P:GO:0046854; P:GO:0061909; P:GO:0090217; P:GO:1902635; P:GO:2000786; F:GO:0000166; F:GO:0005524; F:GO:0005525; F:GO:0016301; F:GO:0016307; F:GO:0016308; F:GO:0016740; F:GO:0042803; C:GO:0005634; C:GO:0005654; C:GO:0005776; C:GO:0005886	P:regulation of autophagy; P:phosphorylation; P:phosphatidylinositol metabolic process; P:negative regulation of insulin receptor signaling pathway; P:phosphatidylinositol phosphate biosynthetic process; P:autophagosome-lysosome fusion; P:negative regulation of 1-phosphatidylinositol-4-phosphate 5-kinase activity; P:1-phosphatidyl-1D-myo-inositol 4,5-bisphosphate biosynthetic process; P:positive …
ENSOARG00000017343	PLK1	244	1.15606	-0.011727	Yes	polo like kinase 1 [Source:NCBI gene (formerly Entrezgene);Acc:101105713]	67	P:GO:0000070; P:GO:0000086; P:GO:0000122; P:GO:0000132; P:GO:0000278; P:GO:0000281; P:GO:0001578; P:GO:0006468; P:GO:0007094; P:GO:0007095; P:GO:0007098; P:GO:0007346; P:GO:0010800; P:GO:0016310; P:GO:0016321; P:GO:0016567; P:GO:0018105; P:GO:0030071; P:GO:0031648; P:GO:0032436; P:GO:0032465; P:GO:0033365; P:GO:0043066; P:GO:0043393; P:GO:0045143; P:GO:0045184; P:GO:0045736; P:GO:0045862; P:GO:00…	P:mitotic sister chromatid segregation; P:G2/M transition of mitotic cell cycle; P:negative regulation of transcription by RNA polymerase II; P:establishment of mitotic spindle orientation; P:mitotic cell cycle; P:mitotic cytokinesis; P:microtubule bundle formation; P:protein phosphorylation; P:mitotic spindle assembly checkpoint signaling; P:mitotic G2 DNA damage checkpoint signaling; P:centroso…
ENSOARG00000006352	POC1A	4468	-0.12287	0.061859	Yes	POC1 centriolar protein A [Source:NCBI gene (formerly Entrezgene);Acc:101113105]	12	P:GO:0003431; P:GO:0007052; P:GO:0007283; P:GO:0010825; P:GO:0060348; P:GO:1905515; F:GO:0005515; C:GO:0000922; C:GO:0005737; C:GO:0005813; C:GO:0005814; C:GO:0036064	P:growth plate cartilage chondrocyte development; P:mitotic spindle organization; P:spermatogenesis; P:positive regulation of centrosome duplication; P:bone development; P:non-motile cilium assembly; F:protein binding; C:spindle pole; C:cytoplasm; C:centrosome; C:centriole; C:ciliary basal body
ENSOARG00000021007	POGZ	3769	-0.063614	0.03766	Yes	pogo transposable element derived with ZNF domain [Source:NCBI gene (formerly Entrezgene);Acc:101116439]	7	P:GO:0007064; P:GO:0051382; F:GO:0003676; C:GO:0000785; C:GO:0005654; C:GO:0005737; C:GO:0005829	P:mitotic sister chromatid cohesion; P:kinetochore assembly; F:nucleic acid binding; C:chromatin; C:nucleoplasm; C:cytoplasm; C:cytosol
ENSOARG00000009317	PRKAA1	1156	0.38221	-0.011706	Yes	protein kinase AMP-activated catalytic subunit alpha 1 [Source:NCBI gene (formerly Entrezgene);Acc:101103425]	51	P:GO:0006006; P:GO:0006468; P:GO:0008610; P:GO:0009411; P:GO:0010332; P:GO:0010508; P:GO:0010628; P:GO:0010629; P:GO:0019395; P:GO:0031669; P:GO:0032007; P:GO:0033135; P:GO:0034599; P:GO:0042149; P:GO:0042542; P:GO:0042593; P:GO:0042752; P:GO:0043066; P:GO:0048511; P:GO:0048643; P:GO:0050995; P:GO:0061744; P:GO:0061762; P:GO:0062028; P:GO:0070050; P:GO:0070507; P:GO:0071277; P:GO:0071333; P:GO:00…	P:glucose metabolic process; P:protein phosphorylation; P:lipid biosynthetic process; P:response to UV; P:response to gamma radiation; P:positive regulation of autophagy; P:positive regulation of gene expression; P:negative regulation of gene expression; P:fatty acid oxidation; P:cellular response to nutrient levels; P:negative regulation of TOR signaling; P:regulation of peptidyl-serine phosphor…
ENSOARG00000011884	PRKDC	3679	-0.055142	0.035508	Yes	protein kinase, DNA-activated, catalytic subunit [Source:NCBI gene (formerly Entrezgene);Acc:101111377]	38	P:GO:0000460; P:GO:0002218; P:GO:0006281; P:GO:0006302; P:GO:0006303; P:GO:0006468; P:GO:0006974; P:GO:0016233; P:GO:0018105; P:GO:0018107; P:GO:0031571; P:GO:0032869; P:GO:0034462; P:GO:0043066; P:GO:0045944; P:GO:0048660; P:GO:0050678; P:GO:2001034; F:GO:0003677; F:GO:0003690; F:GO:0004672; F:GO:0004674; F:GO:0004677; F:GO:0005515; F:GO:0005524; F:GO:0008134; F:GO:0016301; F:GO:0019904; F:GO:00…	P:maturation of 5.8S rRNA; P:activation of innate immune response; P:DNA repair; P:double-strand break repair; P:double-strand break repair via nonhomologous end joining; P:protein phosphorylation; P:cellular response to DNA damage stimulus; P:telomere capping; P:peptidyl-serine phosphorylation; P:peptidyl-threonine phosphorylation; P:mitotic G1 DNA damage checkpoint signaling; P:cellular respons…
ENSOARG00000009324	PROX1	2103	0.143307	0.010707	Yes	prospero homeobox 1 [Source:NCBI gene (formerly Entrezgene);Acc:101112662]	68	P:GO:0000122; P:GO:0001709; P:GO:0001822; P:GO:0001889; P:GO:0001938; P:GO:0001945; P:GO:0001946; P:GO:0002088; P:GO:0002089; P:GO:0002194; P:GO:0006355; P:GO:0007420; P:GO:0007623; P:GO:0008284; P:GO:0008285; P:GO:0010468; P:GO:0010595; P:GO:0021542; P:GO:0021707; P:GO:0030240; P:GO:0030324; P:GO:0031016; P:GO:0042752; P:GO:0043433; P:GO:0045071; P:GO:0045446; P:GO:0045737; P:GO:0045787; P:GO:00…	P:negative regulation of transcription by RNA polymerase II; P:cell fate determination; P:kidney development; P:liver development; P:positive regulation of endothelial cell proliferation; P:lymph vessel development; P:lymphangiogenesis; P:lens development in camera-type eye; P:lens morphogenesis in camera-type eye; P:hepatocyte cell migration; P:regulation of transcription, DNA-templated; P:brain…
ENSOARG00000000358	PSEN1	3800	-0.066122	0.047647	Yes	presenilin 1 [Source:NCBI gene (formerly Entrezgene);Acc:101102488]	157	P:GO:0000045; P:GO:0000122; P:GO:0000186; P:GO:0001568; P:GO:0001708; P:GO:0001756; P:GO:0001764; P:GO:0001921; P:GO:0001933; P:GO:0001934; P:GO:0001947; P:GO:0002038; P:GO:0002244; P:GO:0002265; P:GO:0002286; P:GO:0002573; P:GO:0006469; P:GO:0006486; P:GO:0006508; P:GO:0006509; P:GO:0006839; P:GO:0006874; P:GO:0006914; P:GO:0006915; P:GO:0006974; P:GO:0006979; P:GO:0007155; P:GO:0007175; P:GO:00…	P:autophagosome assembly; P:negative regulation of transcription by RNA polymerase II; P:activation of MAPKK activity; P:blood vessel development; P:cell fate specification; P:somitogenesis; P:neuron migration; P:positive regulation of receptor recycling; P:negative regulation of protein phosphorylation; P:positive regulation of protein phosphorylation; P:heart looping; P:positive regulation of L…
ENSOARG00000008180	PTPRS	1659	0.225266	0.004517	Yes	protein tyrosine phosphatase receptor type S [Source:HGNC Symbol;Acc:HGNC:9681]	35	P:GO:0006470; P:GO:0010977; P:GO:0016311; P:GO:0021510; P:GO:0021549; P:GO:0021766; P:GO:0021987; P:GO:0022038; P:GO:0030517; P:GO:0032687; P:GO:0032688; P:GO:0034164; P:GO:0035335; P:GO:0048671; P:GO:0048681; P:GO:0050804; P:GO:0050808; P:GO:0061000; P:GO:0090557; P:GO:0099151; P:GO:0099560; F:GO:0004721; F:GO:0004725; F:GO:0005515; F:GO:0008201; F:GO:0016787; F:GO:0016791; F:GO:0035374; C:GO:00…	P:protein dephosphorylation; P:negative regulation of neuron projection development; P:dephosphorylation; P:spinal cord development; P:cerebellum development; P:hippocampus development; P:cerebral cortex development; P:corpus callosum development; P:negative regulation of axon extension; P:negative regulation of interferon-alpha production; P:negative regulation of interferon-beta production; P:n…
ENSOARG00000017236	PUM2	5455	-0.20821	0.067927	Yes	pumilio RNA binding family member 2 [Source:NCBI gene (formerly Entrezgene);Acc:101103795]	14	P:GO:0010608; P:GO:0034063; P:GO:0035196; P:GO:0043488; P:GO:0051983; P:GO:1900246; P:GO:2000637; F:GO:0003723; F:GO:0003730; F:GO:0035198; C:GO:0005829; C:GO:0010494; C:GO:0031965; C:GO:0048471	P:posttranscriptional regulation of gene expression; P:stress granule assembly; P:production of miRNAs involved in gene silencing by miRNA; P:regulation of mRNA stability; P:regulation of chromosome segregation; P:positive regulation of RIG-I signaling pathway; P:positive regulation of gene silencing by miRNA; F:RNA binding; F:mRNA 3'-UTR binding; F:miRNA binding; C:cytosol; C:cytoplasmic stress …
ENSOARG00000018084	RAB11A	4994	-0.169216	0.058154	Yes	RAB11A, member RAS oncogene family [Source:NCBI gene (formerly Entrezgene);Acc:780464]	44	P:GO:0007080; P:GO:0010634; P:GO:0010796; P:GO:0010971; P:GO:0016192; P:GO:0030953; P:GO:0031175; P:GO:0032402; P:GO:0032465; P:GO:0034394; P:GO:0036258; P:GO:0045773; P:GO:0051650; P:GO:0060627; P:GO:0072594; P:GO:0072659; P:GO:0090150; P:GO:0090307; P:GO:0150093; P:GO:1990182; F:GO:0003924; F:GO:0005525; F:GO:0008017; F:GO:0031489; C:GO:0000922; C:GO:0005737; C:GO:0005771; C:GO:0005802; C:GO:00…	P:mitotic metaphase plate congression; P:positive regulation of epithelial cell migration; P:regulation of multivesicular body size; P:positive regulation of G2/M transition of mitotic cell cycle; P:vesicle-mediated transport; P:astral microtubule organization; P:neuron projection development; P:melanosome transport; P:regulation of cytokinesis; P:protein localization to cell surface; P:multivesi…
ENSOARG00000019997	RAB1A	930	0.478213	-0.006785	Yes	RAB1A, member RAS oncogene family [Source:NCBI gene (formerly Entrezgene);Acc:100302065]	19	P:GO:0000045; P:GO:0006888; P:GO:0006897; P:GO:0006914; P:GO:0007030; P:GO:0016477; P:GO:0019068; P:GO:0030252; P:GO:0032402; P:GO:0032757; P:GO:0034446; P:GO:0042742; P:GO:0047496; P:GO:0090110; P:GO:1903020; F:GO:0003924; F:GO:0005525; C:GO:0005794; C:GO:0042470	P:autophagosome assembly; P:endoplasmic reticulum to Golgi vesicle-mediated transport; P:endocytosis; P:autophagy; P:Golgi organization; P:cell migration; P:virion assembly; P:growth hormone secretion; P:melanosome transport; P:positive regulation of interleukin-8 production; P:substrate adhesion-dependent cell spreading; P:defense response to bacterium; P:vesicle transport along microtubule; P:C…
ENSOARG00000005749	RAB23	7309	-0.397468	0.10102	Yes	RAB23, member RAS oncogene family [Source:NCBI gene (formerly Entrezgene);Acc:101106290]	15	P:GO:0000045; P:GO:0006968; P:GO:0042308; P:GO:0046039; P:GO:0060271; P:GO:0097094; F:GO:0003924; F:GO:0005525; C:GO:0005737; C:GO:0005776; C:GO:0005813; C:GO:0005829; C:GO:0005886; C:GO:0030054; C:GO:0045335	P:autophagosome assembly; P:cellular defense response; P:negative regulation of protein import into nucleus; P:GTP metabolic process; P:cilium assembly; P:craniofacial suture morphogenesis; F:GTPase activity; F:GTP binding; C:cytoplasm; C:autophagosome; C:centrosome; C:cytosol; C:plasma membrane; C:cell junction; C:phagocytic vesicle
ENSOARG00000002177	RAB32	2793	0.040079	0.033159	Yes	RAB32, member RAS oncogene family [Source:HGNC Symbol;Acc:HGNC:9772]	26	P:GO:0007005; P:GO:0016192; P:GO:0019882; P:GO:0035646; P:GO:0072657; P:GO:0090382; P:GO:1903232; F:GO:0000166; F:GO:0003924; F:GO:0005525; F:GO:0030742; F:GO:0035650; F:GO:0035651; F:GO:0036461; C:GO:0005739; C:GO:0005741; C:GO:0005769; C:GO:0005783; C:GO:0005794; C:GO:0005802; C:GO:0016020; C:GO:0031982; C:GO:0033162; C:GO:0042470; C:GO:0044233; C:GO:0045335	P:mitochondrion organization; P:vesicle-mediated transport; P:antigen processing and presentation; P:endosome to melanosome transport; P:protein localization to membrane; P:phagosome maturation; P:melanosome assembly; F:nucleotide binding; F:GTPase activity; F:GTP binding; F:GTP-dependent protein binding; F:AP-1 adaptor complex binding; F:AP-3 adaptor complex binding; F:BLOC-2 complex binding; C:…
ENSOARG00000011027	RAB3GAP1	6205	-0.276287	0.100322	Yes	RAB3 GTPase activating protein catalytic subunit 1 [Source:NCBI gene (formerly Entrezgene);Acc:101105474]	23	P:GO:0007420; P:GO:0010628; P:GO:0021854; P:GO:0034389; P:GO:0043010; P:GO:0043087; P:GO:0043547; P:GO:0048172; P:GO:0060079; P:GO:0060325; P:GO:0061646; P:GO:0097051; P:GO:1903061; P:GO:1903233; P:GO:1903373; P:GO:2000786; F:GO:0005085; F:GO:0005096; F:GO:0031267; C:GO:0005794; C:GO:0005811; C:GO:0032991; C:GO:0071782	P:brain development; P:positive regulation of gene expression; P:hypothalamus development; P:lipid droplet organization; P:camera-type eye development; P:regulation of GTPase activity; P:positive regulation of GTPase activity; P:regulation of short-term neuronal synaptic plasticity; P:excitatory postsynaptic potential; P:face morphogenesis; P:positive regulation of glutamate neurotransmitter secr…
ENSOARG00000018102	RACGAP1	2443	0.089485	0.008341	Yes	Rac GTPase activating protein 1 [Source:NCBI gene (formerly Entrezgene);Acc:101120998]	28	P:GO:0000281; P:GO:0000915; P:GO:0007165; P:GO:0007283; P:GO:0007405; P:GO:0008272; P:GO:0032467; P:GO:0035556; P:GO:0043547; P:GO:0045995; P:GO:0051256; P:GO:0051988; F:GO:0005096; F:GO:0005547; F:GO:0008017; F:GO:0019901; F:GO:0043014; F:GO:0043015; F:GO:0048487; C:GO:0005634; C:GO:0005654; C:GO:0005819; C:GO:0030496; C:GO:0031234; C:GO:0032154; C:GO:0051233; C:GO:0072686; C:GO:0097149	P:mitotic cytokinesis; P:actomyosin contractile ring assembly; P:signal transduction; P:spermatogenesis; P:neuroblast proliferation; P:sulfate transport; P:positive regulation of cytokinesis; P:intracellular signal transduction; P:positive regulation of GTPase activity; P:regulation of embryonic development; P:mitotic spindle midzone assembly; P:regulation of attachment of spindle microtubules to…
ENSOARG00000012973	RALB	4350	-0.112046	0.041793	Yes	RAS like proto-oncogene B [Source:NCBI gene (formerly Entrezgene);Acc:101113566]	17	P:GO:0001934; P:GO:0007165; P:GO:0007265; P:GO:0009267; P:GO:0032091; P:GO:0032092; P:GO:0071360; P:GO:0071902; P:GO:2000786; F:GO:0003924; F:GO:0005525; F:GO:0019003; F:GO:0031625; F:GO:0051117; C:GO:0005886; C:GO:0016020; C:GO:0030496	P:positive regulation of protein phosphorylation; P:signal transduction; P:Ras protein signal transduction; P:cellular response to starvation; P:negative regulation of protein binding; P:positive regulation of protein binding; P:cellular response to exogenous dsRNA; P:positive regulation of protein serine/threonine kinase activity; P:positive regulation of autophagosome assembly; F:GTPase activit…
ENSOARG00000013632	RB1CC1	2567	0.072622	0.027869	Yes	RB1 inducible coiled-coil 1 [Source:NCBI gene (formerly Entrezgene);Acc:101113247]	20	P:GO:0000045; P:GO:0000422; P:GO:0001889; P:GO:0001934; P:GO:0006914; P:GO:0007507; P:GO:0043066; P:GO:0045793; P:GO:0046330; P:GO:0061709; P:GO:2001237; F:GO:0019901; C:GO:0000407; C:GO:0000421; C:GO:0005634; C:GO:0005764; C:GO:0005829; C:GO:0031965; C:GO:0034045; C:GO:1990316	P:autophagosome assembly; P:autophagy of mitochondrion; P:liver development; P:positive regulation of protein phosphorylation; P:autophagy; P:heart development; P:negative regulation of apoptotic process; P:positive regulation of cell size; P:positive regulation of JNK cascade; P:reticulophagy; P:negative regulation of extrinsic apoptotic signaling pathway; F:protein kinase binding; C:phagophore …
ENSOARG00000013011	RC3H1	2146	0.137607	0.011962	Yes	ring finger and CCCH-type domains 1 [Source:NCBI gene (formerly Entrezgene);Acc:101114887]	39	P:GO:0000209; P:GO:0000288; P:GO:0000956; P:GO:0001782; P:GO:0002634; P:GO:0002635; P:GO:0010468; P:GO:0010608; P:GO:0030889; P:GO:0033962; P:GO:0042098; P:GO:0042129; P:GO:0043029; P:GO:0043488; P:GO:0045623; P:GO:0046007; P:GO:0048535; P:GO:0048536; P:GO:0050852; P:GO:0050856; P:GO:0050863; P:GO:0061014; P:GO:0061158; P:GO:0061470; P:GO:0071347; P:GO:1901224; P:GO:2000320; P:GO:2000628; F:GO:00…	P:protein polyubiquitination; P:nuclear-transcribed mRNA catabolic process, deadenylation-dependent decay; P:nuclear-transcribed mRNA catabolic process; P:B cell homeostasis; P:regulation of germinal center formation; P:negative regulation of germinal center formation; P:regulation of gene expression; P:posttranscriptional regulation of gene expression; P:negative regulation of B cell proliferati…
ENSOARG00000002939	RCC1	4132	-0.095513	0.040893	Yes	regulator of chromosome condensation 1 [Source:NCBI gene (formerly Entrezgene);Acc:101102961]	21	P:GO:0000082; P:GO:0007052; P:GO:0007059; P:GO:0007088; P:GO:0050790; P:GO:0051225; F:GO:0003682; F:GO:0005085; F:GO:0031267; F:GO:0031491; F:GO:0031492; F:GO:0042393; F:GO:0043199; F:GO:0046982; C:GO:0000785; C:GO:0000794; C:GO:0005634; C:GO:0005654; C:GO:0005737; C:GO:0031965; C:GO:0032991	P:G1/S transition of mitotic cell cycle; P:mitotic spindle organization; P:chromosome segregation; P:regulation of mitotic nuclear division; P:regulation of catalytic activity; P:spindle assembly; F:chromatin binding; F:guanyl-nucleotide exchange factor activity; F:small GTPase binding; F:nucleosome binding; F:nucleosomal DNA binding; F:histone binding; F:sulfate binding; F:protein heterodimeriza…
ENSOARG00000013361	RFX3	6763	-0.330367	0.0912	Yes	regulatory factor X3 [Source:NCBI gene (formerly Entrezgene);Acc:101111519]	23	P:GO:0006351; P:GO:0006355; P:GO:0007368; P:GO:0031018; P:GO:0045892; P:GO:0045893; P:GO:0045944; P:GO:0048469; P:GO:0050796; P:GO:0060271; P:GO:0060285; P:GO:0060287; P:GO:0072560; P:GO:2000078; F:GO:0000976; F:GO:0003677; F:GO:0003700; F:GO:0043565; F:GO:1990837; C:GO:0000785; C:GO:0005576; C:GO:0005634; C:GO:0005667	P:transcription, DNA-templated; P:regulation of transcription, DNA-templated; P:determination of left/right symmetry; P:endocrine pancreas development; P:negative regulation of transcription, DNA-templated; P:positive regulation of transcription, DNA-templated; P:positive regulation of transcription by RNA polymerase II; P:cell maturation; P:regulation of insulin secretion; P:cilium assembly; P:c…
ENSOARG00000017616	RFX4	3373	-0.022283	0.029724	Yes	regulatory factor X4 [Source:NCBI gene (formerly Entrezgene);Acc:101115697]	13	P:GO:0006355; P:GO:0006357; P:GO:0021537; P:GO:0021914; P:GO:0045944; P:GO:0060271; P:GO:0070613; F:GO:0000978; F:GO:0001228; F:GO:0003677; F:GO:0003700; F:GO:1990837; C:GO:0005634	P:regulation of transcription, DNA-templated; P:regulation of transcription by RNA polymerase II; P:telencephalon development; P:negative regulation of smoothened signaling pathway involved in ventral spinal cord patterning; P:positive regulation of transcription by RNA polymerase II; P:cilium assembly; P:regulation of protein processing; F:RNA polymerase II cis-regulatory region sequence-specifi…
ENSOARG00000015178	RNF4	7174	-0.380173	0.092687	Yes	ring finger protein 4 [Source:NCBI gene (formerly Entrezgene);Acc:101110510]	15	P:GO:0043161; P:GO:0045944; P:GO:0046685; P:GO:0090169; P:GO:0090234; F:GO:0008134; F:GO:0008270; F:GO:0042802; F:GO:0046872; C:GO:0005634; C:GO:0005654; C:GO:0005737; C:GO:0016604; C:GO:0016605; C:GO:1990752	P:proteasome-mediated ubiquitin-dependent protein catabolic process; P:positive regulation of transcription by RNA polymerase II; P:response to arsenic-containing substance; P:regulation of spindle assembly; P:regulation of kinetochore assembly; F:transcription factor binding; F:zinc ion binding; F:identical protein binding; F:metal ion binding; C:nucleus; C:nucleoplasm; C:cytoplasm; C:nuclear bo…
ENSOARG00000000501	RNF5	171	1.36973	-0.012849	Yes	ring finger protein 5 [Source:NCBI gene (formerly Entrezgene);Acc:101112355]	18	P:GO:0009617; P:GO:0010507; P:GO:0016567; P:GO:0030433; P:GO:0031648; P:GO:0036503; P:GO:0044257; P:GO:0070534; P:GO:0070936; P:GO:0071712; P:GO:2000785; F:GO:0004842; F:GO:0042802; F:GO:0044877; F:GO:0046872; C:GO:0005783; C:GO:0016020; C:GO:0016021	P:response to bacterium; P:negative regulation of autophagy; P:protein ubiquitination; P:ubiquitin-dependent ERAD pathway; P:protein destabilization; P:ERAD pathway; P:cellular protein catabolic process; P:protein K63-linked ubiquitination; P:protein K48-linked ubiquitination; P:ER-associated misfolded protein catabolic process; P:regulation of autophagosome assembly; F:ubiquitin-protein transfer…
ENSOARG00000009462	RO60	1978	0.164069	0.011689	Yes	Ro60, Y RNA binding protein [Source:NCBI gene (formerly Entrezgene);Acc:101121278]	13	P:GO:0002520; P:GO:0007224; P:GO:0009411; P:GO:0010468; P:GO:0035457; P:GO:0060271; F:GO:0003723; F:GO:0030620; C:GO:0005634; C:GO:0005654; C:GO:0005737; C:GO:0005829; C:GO:1990904	P:immune system development; P:smoothened signaling pathway; P:response to UV; P:regulation of gene expression; P:cellular response to interferon-alpha; P:cilium assembly; F:RNA binding; F:U2 snRNA binding; C:nucleus; C:nucleoplasm; C:cytoplasm; C:cytosol; C:ribonucleoprotein complex
ENSOARG00000007306	RPL11	7274	-0.392573	0.096496	Yes	ribosomal protein L11 [Source:NCBI gene (formerly Entrezgene);Acc:101120638]	29	P:GO:0000027; P:GO:0002181; P:GO:0006364; P:GO:0006412; P:GO:0006605; P:GO:0010628; P:GO:0032092; P:GO:0032435; P:GO:0034504; P:GO:0042273; P:GO:0050821; P:GO:1901796; P:GO:1901798; P:GO:1902255; P:GO:1904667; P:GO:2000059; P:GO:2000435; F:GO:0003735; F:GO:0008097; F:GO:0031625; F:GO:1990948; C:GO:0005654; C:GO:0005730; C:GO:0005737; C:GO:0005840; C:GO:0022625; C:GO:0022626; C:GO:0032991; C:GO:00…	P:ribosomal large subunit assembly; P:cytoplasmic translation; P:rRNA processing; P:translation; P:protein targeting; P:positive regulation of gene expression; P:positive regulation of protein binding; P:negative regulation of proteasomal ubiquitin-dependent protein catabolic process; P:protein localization to nucleus; P:ribosomal large subunit biogenesis; P:protein stabilization; P:regulation of…
ENSOARG00000008365	RPS19	6635	-0.318819	0.092451	Yes	ribosomal protein S19 [Source:NCBI gene (formerly Entrezgene);Acc:101106101]	28	P:GO:0000028; P:GO:0000462; P:GO:0002548; P:GO:0006364; P:GO:0006412; P:GO:0007000; P:GO:0007219; P:GO:0030218; P:GO:0030490; P:GO:0031640; P:GO:0042274; P:GO:0050829; P:GO:0060265; P:GO:0060266; P:GO:0061844; F:GO:0003735; F:GO:0017134; F:GO:0019901; F:GO:0042802; C:GO:0005654; C:GO:0005730; C:GO:0005737; C:GO:0005829; C:GO:0005840; C:GO:0014069; C:GO:0022626; C:GO:0022627; C:GO:0045202	P:ribosomal small subunit assembly; P:maturation of SSU-rRNA from tricistronic rRNA transcript (SSU-rRNA, 5.8S rRNA, LSU-rRNA); P:monocyte chemotaxis; P:rRNA processing; P:translation; P:nucleolus organization; P:Notch signaling pathway; P:erythrocyte differentiation; P:maturation of SSU-rRNA; P:killing of cells of other organism; P:ribosomal small subunit biogenesis; P:defense response to Gram-n…
ENSOARG00000011523	RPS3	1823	0.190641	4.2e-05	Yes	ribosomal protein S3 [Source:NCBI gene (formerly Entrezgene);Acc:101108684]	71	P:GO:0006412; P:GO:0006974; P:GO:0007059; P:GO:0010628; P:GO:0017148; P:GO:0031116; P:GO:0031334; P:GO:0031397; P:GO:0032079; P:GO:0032743; P:GO:0034614; P:GO:0042104; P:GO:0042769; P:GO:0042981; P:GO:0043507; P:GO:0045738; P:GO:0045739; P:GO:0050862; P:GO:0051092; P:GO:0051225; P:GO:0061481; P:GO:0070301; P:GO:0071356; P:GO:1901224; P:GO:1902231; P:GO:1902546; P:GO:1905053; P:GO:2001235; P:GO:20…	P:translation; P:cellular response to DNA damage stimulus; P:chromosome segregation; P:positive regulation of gene expression; P:negative regulation of translation; P:positive regulation of microtubule polymerization; P:positive regulation of protein-containing complex assembly; P:negative regulation of protein ubiquitination; P:positive regulation of endodeoxyribonuclease activity; P:positive re…
ENSOARG00000010840	RSPH1	7236	-0.387401	0.094793	Yes	radial spoke head component 1 [Source:NCBI gene (formerly Entrezgene);Acc:101105125]	9	P:GO:0007286; P:GO:0035082; C:GO:0000794; C:GO:0001520; C:GO:0005737; C:GO:0005929; C:GO:0031514; C:GO:0036126; C:GO:0072687	P:spermatid development; P:axoneme assembly; C:condensed nuclear chromosome; C:outer dense fiber; C:cytoplasm; C:cilium; C:motile cilium; C:sperm flagellum; C:meiotic spindle
ENSOARG00000010309	RSPH6A	5380	-0.201169	0.059327	Yes	radial spoke head 6 homolog A [Source:NCBI gene (formerly Entrezgene);Acc:101118893]	7	P:GO:0044458; P:GO:0060271; P:GO:0060294; P:GO:1905199; C:GO:0001534; C:GO:0005930; C:GO:0036126	P:motile cilium assembly; P:cilium assembly; P:cilium movement involved in cell motility; P:manchette disassembly; C:radial spoke; C:axoneme; C:sperm flagellum
ENSOARG00000008093	RSPH9	4308	-0.108804	0.040449	Yes	radial spoke head component 9 [Source:NCBI gene (formerly Entrezgene);Acc:101116098]	12	P:GO:0003341; P:GO:0035082; P:GO:0060271; P:GO:0060294; P:GO:0062177; P:GO:1904158; C:GO:0001534; C:GO:0005737; C:GO:0005856; C:GO:0005930; C:GO:0031514; C:GO:0097729	P:cilium movement; P:axoneme assembly; P:cilium assembly; P:cilium movement involved in cell motility; P:radial spoke assembly; P:axonemal central apparatus assembly; C:radial spoke; C:cytoplasm; C:cytoskeleton; C:axoneme; C:motile cilium; C:9+2 motile cilium
ENSOARG00000014160	SAXO1	6560	-0.311362	0.094061	Yes	stabilizer of axonemal microtubules 1 [Source:HGNC Symbol;Acc:HGNC:28566]	10	P:GO:0009631; P:GO:0045724; P:GO:0050821; P:GO:0070417; F:GO:0008017; C:GO:0005814; C:GO:0005879; C:GO:0031514; C:GO:0036064; C:GO:0036126	P:cold acclimation; P:positive regulation of cilium assembly; P:protein stabilization; P:cellular response to cold; F:microtubule binding; C:centriole; C:axonemal microtubule; C:motile cilium; C:ciliary basal body; C:sperm flagellum
ENSOARG00000010609	SBDS	2647	0.060767	0.033469	Yes	SBDS ribosome maturation factor [Source:NCBI gene (formerly Entrezgene);Acc:101111067]	18	P:GO:0001833; P:GO:0002244; P:GO:0006364; P:GO:0007052; P:GO:0030282; P:GO:0030595; P:GO:0042254; P:GO:0042256; P:GO:0048539; F:GO:0008017; F:GO:0019843; F:GO:0043022; C:GO:0000922; C:GO:0005634; C:GO:0005654; C:GO:0005730; C:GO:0005737; C:GO:0005829	P:inner cell mass cell proliferation; P:hematopoietic progenitor cell differentiation; P:rRNA processing; P:mitotic spindle organization; P:bone mineralization; P:leukocyte chemotaxis; P:ribosome biogenesis; P:mature ribosome assembly; P:bone marrow development; F:microtubule binding; F:rRNA binding; F:ribosome binding; C:spindle pole; C:nucleus; C:nucleoplasm; C:nucleolus; C:cytoplasm; C:cytosol
ENSOARG00000005346	SCFD1	5954	-0.251146	0.087061	Yes	sec1 family domain containing 1 [Source:NCBI gene (formerly Entrezgene);Acc:101115160]	8	P:GO:0006904; P:GO:0009636; P:GO:0015031; P:GO:0016192; P:GO:0051223; P:GO:1901998; P:GO:1902902; C:GO:0005801	P:vesicle docking involved in exocytosis; P:response to toxic substance; P:protein transport; P:vesicle-mediated transport; P:regulation of protein transport; P:toxin transport; P:negative regulation of autophagosome assembly; C:cis-Golgi network
ENSOARG00000014865	SCLT1	4095	-0.092657	0.041653	Yes	sodium channel and clathrin linker 1 [Source:NCBI gene (formerly Entrezgene);Acc:101108690]	5	P:GO:0045162; P:GO:0060271; C:GO:0005813; C:GO:0005814; C:GO:0097539	P:clustering of voltage-gated sodium channels; P:cilium assembly; C:centrosome; C:centriole; C:ciliary transition fiber
ENSOARG00000006316	SDCCAG8	3017	0.014945	0.038628	Yes	SHH signaling and ciliogenesis regulator SDCCAG8 [Source:NCBI gene (formerly Entrezgene);Acc:101118887]	13	P:GO:0001764; P:GO:0007098; P:GO:0030010; P:GO:0031023; P:GO:0035148; P:GO:1902017; C:GO:0005737; C:GO:0005813; C:GO:0005814; C:GO:0005911; C:GO:0034451; C:GO:0036064; C:GO:0097733	P:neuron migration; P:centrosome cycle; P:establishment of cell polarity; P:microtubule organizing center organization; P:tube formation; P:regulation of cilium assembly; C:cytoplasm; C:centrosome; C:centriole; C:cell-cell junction; C:centriolar satellite; C:ciliary basal body; C:photoreceptor cell cilium
ENSOARG00000006569	SENP6	7285	-0.394107	0.098063	Yes	SUMO specific peptidase 6 [Source:NCBI gene (formerly Entrezgene);Acc:101118793]	9	P:GO:0006508; P:GO:0016926; P:GO:0070646; P:GO:0090169; P:GO:0090234; F:GO:0008234; F:GO:0070139; C:GO:0005654; C:GO:0005829	P:proteolysis; P:protein desumoylation; P:protein modification by small protein removal; P:regulation of spindle assembly; P:regulation of kinetochore assembly; F:cysteine-type peptidase activity; F:SUMO-specific endopeptidase activity; C:nucleoplasm; C:cytosol
ENSOARG00000003898	SH3PXD2B	2082	0.146358	0.010035	Yes	SH3 and PX domains 2B [Source:NCBI gene (formerly Entrezgene);Acc:101106034]	13	P:GO:0001501; P:GO:0001654; P:GO:0006801; P:GO:0007507; P:GO:0022617; P:GO:0060348; P:GO:0071800; P:GO:0072657; F:GO:0005515; F:GO:0035091; C:GO:0002102; C:GO:0005737; C:GO:0042995	P:skeletal system development; P:eye development; P:superoxide metabolic process; P:heart development; P:extracellular matrix disassembly; P:bone development; P:podosome assembly; P:protein localization to membrane; F:protein binding; F:phosphatidylinositol binding; C:podosome; C:cytoplasm; C:cell projection
ENSOARG00000004662	SMAD4	913	0.485469	-0.012921	Yes	SMAD family member 4 [Source:NCBI gene (formerly Entrezgene);Acc:443171]	107	P:GO:0000122; P:GO:0001541; P:GO:0001658; P:GO:0001666; P:GO:0001701; P:GO:0001702; P:GO:0001822; P:GO:0003148; P:GO:0003190; P:GO:0003198; P:GO:0003220; P:GO:0003251; P:GO:0003279; P:GO:0003360; P:GO:0006355; P:GO:0006357; P:GO:0006879; P:GO:0007179; P:GO:0007183; P:GO:0007283; P:GO:0007338; P:GO:0007369; P:GO:0007411; P:GO:0007492; P:GO:0007498; P:GO:0008283; P:GO:0008285; P:GO:0008584; P:GO:00…	P:negative regulation of transcription by RNA polymerase II; P:ovarian follicle development; P:branching involved in ureteric bud morphogenesis; P:response to hypoxia; P:in utero embryonic development; P:gastrulation with mouth forming second; P:kidney development; P:outflow tract septum morphogenesis; P:atrioventricular valve formation; P:epithelial to mesenchymal transition involved in endocard…
ENSOARG00000008581	SMC1A	406	0.870494	-0.010917	Yes	structural maintenance of chromosomes 1A [Source:NCBI gene (formerly Entrezgene);Acc:101120550]	25	P:GO:0006281; P:GO:0007049; P:GO:0007062; P:GO:0007064; P:GO:0009314; P:GO:0019827; P:GO:0051276; P:GO:0051321; P:GO:0072423; P:GO:0090307; F:GO:0003682; F:GO:0005515; F:GO:0005524; F:GO:0016887; F:GO:0036033; F:GO:0046982; C:GO:0000776; C:GO:0005634; C:GO:0005654; C:GO:0005694; C:GO:0005829; C:GO:0008278; C:GO:0016363; C:GO:0030893; C:GO:0097431	P:DNA repair; P:cell cycle; P:sister chromatid cohesion; P:mitotic sister chromatid cohesion; P:response to radiation; P:stem cell population maintenance; P:chromosome organization; P:meiotic cell cycle; P:response to DNA damage checkpoint signaling; P:mitotic spindle assembly; F:chromatin binding; F:protein binding; F:ATP binding; F:ATPase; F:mediator complex binding; F:protein heterodimerizatio…
ENSOARG00000018608	SMCR8	360	0.931507	-0.011904	Yes	SMCR8-C9orf72 complex subunit [Source:NCBI gene (formerly Entrezgene);Acc:101120176]	16	P:GO:0006469; P:GO:0010506; P:GO:0010629; P:GO:0016242; P:GO:0032008; P:GO:1901098; P:GO:1902902; P:GO:1903432; F:GO:0004860; F:GO:0005085; F:GO:0019901; C:GO:0000785; C:GO:0005654; C:GO:0005737; C:GO:0032045; C:GO:1990316	P:negative regulation of protein kinase activity; P:regulation of autophagy; P:negative regulation of gene expression; P:negative regulation of macroautophagy; P:positive regulation of TOR signaling; P:positive regulation of autophagosome maturation; P:negative regulation of autophagosome assembly; P:regulation of TORC1 signaling; F:protein kinase inhibitor activity; F:guanyl-nucleotide exchange …
ENSOARG00000000110	SMURF1	1917	0.175606	0.012046	Yes	SMAD specific E3 ubiquitin protein ligase 1 [Source:NCBI gene (formerly Entrezgene);Acc:101103370]	30	P:GO:0000209; P:GO:0006511; P:GO:0006611; P:GO:0016567; P:GO:0030154; P:GO:0030279; P:GO:0030509; P:GO:0030512; P:GO:0030514; P:GO:0030579; P:GO:0032801; P:GO:0034394; P:GO:0043161; P:GO:0061734; P:GO:0061736; P:GO:0061753; P:GO:0071211; P:GO:1903861; P:GO:2000060; F:GO:0004842; F:GO:0005515; F:GO:0016740; F:GO:0061630; F:GO:0070411; F:GO:0070412; C:GO:0005737; C:GO:0005739; C:GO:0005886; C:GO:00…	P:protein polyubiquitination; P:ubiquitin-dependent protein catabolic process; P:protein export from nucleus; P:protein ubiquitination; P:cell differentiation; P:negative regulation of ossification; P:BMP signaling pathway; P:negative regulation of transforming growth factor beta receptor signaling pathway; P:negative regulation of BMP signaling pathway; P:ubiquitin-dependent SMAD protein catabol…
ENSOARG00000016484	SNAP29	2946	0.023077	0.03988	Yes	synaptosome associated protein 29 [Source:HGNC Symbol;Acc:HGNC:11133]	11	P:GO:0016240; P:GO:0060271; P:GO:0097352; C:GO:0005654; C:GO:0005737; C:GO:0005776; C:GO:0005813; C:GO:0005829; C:GO:0016020; C:GO:0020018; C:GO:0031201	P:autophagosome membrane docking; P:cilium assembly; P:autophagosome maturation; C:nucleoplasm; C:cytoplasm; C:autophagosome; C:centrosome; C:cytosol; C:membrane; C:ciliary pocket membrane; C:SNARE complex
[truncated: 65 more rows]

## Sheet: GO006429 EpitheliumDevelop 198
Probe	UniProtKB Gene Name symbol	Rank in Gene List	Rank Metric Score	Running ES	Core Enrichment	Description	nº GO	GO Ids	GO names
[truncated: 198 more rows]

## Sheet: GO0032269NegRegCellProtMet 270 
Probe	NCBI gene (formerly Entrezgene) accession	Rank in Gene List	Rank Metric Score	Running ES	Core Enrichment	Description	nº GO	GO Ids	GO names
[truncated: 270 more rows]

## Sheet: GO0051129NegRegCellCompOrg196
Probe	NCBI gene (formerly Entrezgene) accession	Rank in Gene List	Rank Metric Score	Running ES	Core Enrichment	Description	nº GO	GO Ids	GO names
[truncated: 196 more rows]

[truncated: 5 more sheets: GO0008289 Lipid binding 143,  GO0015631 Tubulin binding 117, GO0006165NucDiphosphatePhosp 39, GO0010507 Neg reg autophagy 27, GO0046785 MicrotubPolym 31]
