# Supplementary material for: Exploring the ovine sperm transcriptome by RNAseq techniques. I Effect of seasonal conditions on transcripts abundance
Source: PLoS One. 2022 Mar 14;17(3):e0264978. doi: 10.1371/journal.pone.0264978 (PMC8920283; doi:10.1371/journal.pone.0264978)
Supplement: S5 Table — (XLSX) [file pone.0264978.s006.xlsx]

## Sheet: canonical_pathways
Ingenuity Canonical Pathways	-log(B-H p-value)	Ratio	z-score	Molecules
Protein Kinase A Signaling	1,24E01	5,33E-01	-1,061	ACP1,ACP4,ADCY1,ADCY10,ADCY2,ADCY6,ADCY9,ADD1,ADD3,AKAP1,AKAP10,AKAP11,AKAP12,AKAP13,AKAP3,AKAP4,AKAP6,AKAP9,ANAPC1,ANAPC2,ANAPC5,ANAPC7,ATF1,ATF2,ATF4,BAD,BRAF,CALM1 (includes others),CAMK4,CDC16,CDC23,CDC25A,CDC25C,CDC27,CHP1,CHUK,CNGA3,CNGA4,CREB1,CREB3,CREB3L3,CREBBP,CREM,CTNNB1,DCC,DUSP1,DUSP10,DUSP16,DUSP2,DUSP4,DUSP5,DUSP6,EBI3,EYA1,EYA2,EYA3,FICD,FLNB,FLNC,GDE1,GDPD1,GLI3,GNA13,GNAI2,GNAI…
Protein Ubiquitination Pathway	9,44E00	5,46E-01		AMFR,ANAPC1,ANAPC2,ANAPC5,B2M,BAG1,BIRC2,BIRC3,BIRC6,BRCA1,BTRC,CBL,CDC20,CDC23,CDC34,DNAJB12,DNAJB13,DNAJB2,DNAJB4,DNAJB5,DNAJB9,DNAJC1,DNAJC11,DNAJC13,DNAJC15,DNAJC16,DNAJC18,DNAJC21,DNAJC22,DNAJC24,DNAJC27,DNAJC28,DNAJC3,DNAJC5,DNAJC5B,DNAJC5G,DNAJC7,DNAJC9,ELOB,FBXW7,HSP90AB1,HSP90B1,HSPA12A,HSPA13,HSPA1A/HSPA1B,HSPA1L,HSPA2,HSPA4L,HSPA5,HSPA6,HSPA8,HSPA9,HSPB9,HSPD1,HSPH1,NEDD4L,ODF1,PAN2,PR…
Molecular Mechanisms of Cancer	8,51E00	5,01E-01		ABL1,ADCY1,ADCY10,ADCY2,ADCY6,ADCY9,AKT2,AKT3,APAF1,APH1B,ARHGEF10,ARHGEF12,ARHGEF17,ARHGEF2,ARHGEF7,ATR,AURKA,AXIN1,BAD,BCL2L1,BCL2L11,BIRC2,BIRC3,BMP3,BMP4,BMP7,BMPR1B,BMPR2,BRAF,BRCA1,CASP8,CASP9,CBL,CCND3,CDC25A,CDC25C,CDH1,CDK10,CDK12,CDK13,CDK14,CDK16,CDK17,CDK19,CDK2,CDK20,CDK3,CDK4,CDK6,CDK8,CDK9,CDKN1A,CDKN2C,CDKN2D,CREBBP,CRK,CTNNA1,CTNNA2,CTNNB1,CTNND1,DAXX,DIRAS3,E2F3,E2F4,E2F5,E2F7,E…
RAR Activation	8,33E00	5,7E-01		ACTB,ADCY1,ADCY10,ADCY2,ADCY6,ADCY9,AKT2,AKT3,ALDH1A2,ARID1A,ARID2,BRD7,CARM1,CRABP1,CREBBP,CSF2RB,CSNK2A2,CSNK2B,DPF1,DUSP1,EP300,ERCC2,ERCC3,FOS,GTF2H1,GTF2H3,GTF2H5,JAK2,JUN,KAT2B,MAP2K4,MAPK1,MAPK10,MAPK12,MAPK8,MAPK9,MAPKAPK2,MED1,NCOA1,NCOR1,NCOR2,NFKB1,NFKB2,NR2F6,NRIP1,NSD1,PARP1,PBRM1,PDPK1,PHF10,PIK3CA,PIK3CD,PIK3CG,PIK3R1,PNPLA4,PNRC1,PPARGC1A,PRKACA,PRKACB,PRKAG2,PRKAR1A,PRKAR1B,PRKAR…
AMPK Signaling	7,84E00	5,52E-01	-0,883	ACACA,ACACB,ACTB,ADRB2,AK1,AK2,AK3,AK7,AK8,AK9,AKT2,AKT3,ARID1A,ARID2,ATF2,ATF4,BRD7,CAB39,CDKN1A,CFTR,CHRM2,CHRNA3,CHRNA6,CHRNB3,CHRNE,CHRNG,CPT1B,CPT2,CREB1,CREB3,CREB3L3,CREBBP,DPF1,EEF2,ELAVL1,EP300,FASN,FOXG1,FOXO3,GNAS,GYS1,GYS2,HMGCR,HNF4A,INSR,KAT2B,LIPE,MAP3K7,MAPK1,MAPK12,MLST8,MLYCD,MRAS,MTOR,PBRM1,PDPK1,PFKFB2,PFKM,PFKP,PHF10,PHLPP2,PIK3C2A,PIK3C3,PIK3CA,PIK3CD,PIK3CG,PIK3R1,PIK3R5,PP…
PPARα/RXRα Activation	6,25E00	5,42E-01	0,453	ABCA1,ACAA1,ACADL,ACOX1,ACVR1,ACVR1B,ADCY1,ADCY10,ADCY2,ADCY6,ADCY9,ADIPOR1,ADIPOR2,AP2A2,BMPR2,CAND1,CHD5,CHUK,CKAP5,CPT1B,CREBBP,EP300,FASN,GNA11,GNAS,GPD2,GRB2,HRAS,HSP90AB1,HSP90B1,IL1B,IL1R1,IL1R2,IL1RL2,INSR,JAK2,JUN,MAP2K4,MAP2K6,MAP2K7,MAP3K14,MAP3K7,MAP4K4,MAPK1,MAPK3,MAPK8,MED1,MED23,MED24,MRAS,NCOA3,NCOA6,NCOR1,NCOR2,NFKB1,NFKB2,NFKBIA,NFKBIB,NFKBIE,NR2C2,PDIA3,PLCB2,PLCB4,PLCD1,PLCD4,…
HGF Signaling	6,11E00	6,04E-01	-3,556	AKT2,AKT3,ATF2,CDK2,CDKN1A,CRKL,DOCK1,ELF1,ELF2,ETS1,ETS2,FOS,GAB1,GRB2,HRAS,ITGA2,ITGA3,ITGA5,ITGB1,JUN,MAP2K4,MAP2K7,MAP3K10,MAP3K11,MAP3K12,MAP3K13,MAP3K14,MAP3K2,MAP3K3,MAP3K4,MAP3K7,MAP3K9,MAPK1,MAPK10,MAPK12,MAPK3,MAPK8,MAPK9,MET,MRAS,PAK1,PIK3C2A,PIK3C3,PIK3CA,PIK3CD,PIK3CG,PIK3R1,PIK3R5,PLCG1,PLCG2,PRKCA,PRKCD,PRKCE,PRKCG,PRKCQ,PRKD3,PTK2,PTPN11,PXN,RAC1,RAF1,RALB,RAP1A,RAPGEF1,RASD2,SOS1…
Germ Cell-Sertoli Cell Junction Signaling	6,11E00	5,5E-01		ACTB,ACTG1,ACTN3,ACTN4,AFDN,AXIN1,BCAR1,CDH1,CFL1,CFL2,CLINT1,CTNNA1,CTNNA2,CTNNB1,CTNND1,DIRAS3,EPN1,EPN2,EPN3,FER,FNBP1,HRAS,ILK,IQGAP1,ITGA2,ITGA3,ITGB1,KEAP1,LIMK1,LIMK2,MAP2K4,MAP2K6,MAP2K7,MAP3K10,MAP3K11,MAP3K12,MAP3K13,MAP3K14,MAP3K2,MAP3K3,MAP3K4,MAP3K7,MAP3K9,MAPK1,MAPK10,MAPK12,MAPK3,MAPK8,MAPK9,MRAS,MTMR2,NECTIN2,NECTIN3,PAK1,PAK2,PAK4,PAK5,PDPK1,PIK3C2A,PIK3C3,PIK3CA,PIK3CD,PIK3CG,PI…
Role of BRCA1 in DNA Damage Response	6,09E00	6,5E-01	-1,512	ABRAXAS1,ACTB,ARID1A,ARID2,ATF1,ATR,BABAM2,BARD1,BRCA1,BRCA2,BRD7,BRIP1,CDKN1A,DPF1,E2F3,E2F4,E2F5,E2F7,E2F8,FAAP100,FANCA,FANCC,FANCD2,FANCF,FANCG,FANCL,FANCM,MDC1,MLH1,MRE11,MSH2,MSH6,PBRM1,PHF10,PLK1,POU2F1,RB1,RBL1,RBL2,RFC1,RFC5,RPA1,SMARCA2,SMARCA4,SMARCB1,SMARCC1,SMARCC2,SMARCD1,SMARCD2,SMARCD3,STAT1,TOPBP1
ERK/MAPK Signaling	5,99E00	5,34E-01	-1,225	ATF1,ATF2,ATF4,BAD,BCAR1,BRAF,CREB1,CREB3,CREB3L3,CREBBP,CRK,CRKL,DOCK1,DUSP1,DUSP2,DUSP4,DUSP6,EIF4E,ELF1,ELF2,ESR1,ETS1,ETS2,FOS,GRB2,H3-3A/H3-3B,H3-4,HRAS,ITGA2,ITGA3,ITGA5,ITGB1,MAPK1,MAPK3,MKNK2,MRAS,NFATC1,PAK1,PAK2,PAK4,PAK5,PIK3C2A,PIK3C3,PIK3CA,PIK3CD,PIK3CG,PIK3R1,PIK3R5,PLA2G12A,PLA2G4A,PLA2G4E,PLA2G4F,PLA2G6,PLCG1,PLCG2,PPM1J,PPP1CA,PPP1R10,PPP1R11,PPP1R12A,PPP1R3D,PPP2R1B,PPP2R2B,PPP…
Pyridoxal 5'-phosphate Salvage Pathway	5,85E00	6,77E-01	-3,507	ADPGK,AKT2,BRAF,CDK2,CDK4,CDK6,CDK8,CSNK1A1,CSNK1D,DYRK1A,FAM20B,GRK4,GRK5,HIPK1,IRAK1,LIMK1,LIMK2,MAK,MAP2K4,MAP2K6,MAP3K9,MAPK1,MAPK3,MAPK6,MAPK7,MAPK8,MAPK9,NEK2,PAK1,PAK2,PAK5,PDXK,PIM1,PKN1,PLK1,PRKAA1,PRKAA2,PRKCD,PRKCE,PRKCQ,PRKX,PRPF4B,SGK1,TTK
Unfolded protein response	5,62E00	6,96E-01	-2,121	AMFR,ATF4,ATF6,CALR,CANX,CD82,CEBPG,CEBPZ,DNAJA2,DNAJB9,DNAJC3,EDEM1,EIF2A,ERN1,ERO1B,HSP90B1,HSPA1A/HSPA1B,HSPA1L,HSPA2,HSPA5,HSPA6,HSPA8,HSPA9,HSPH1,INSIG1,MAP2K7,MAPK8,MBTPS1,OS9,P4HB,PDIA2,PDIA6,SCAP,SEL1L,SREBF2,SYVN1,TRAF2,UBXN4,VCP
Senescence Pathway	5,59E00	4,95E-01	-3,053	ACVR1,ACVR1B,AKT2,AKT3,ANAPC1,ANAPC2,ANAPC5,ANAPC7,ASXL1,ASXL2,ASXL3,ATF3,ATR,BMPR2,BRAF,CACNA1C,CACNA1D,CACNA1E,CALM1 (includes others),CAMK4,CAPN11,CAPN2,CAPN5,CAPN7,CAPNS1,CAT,CBX2,CBX7,CCNB2,CDC16,CDC23,CDC25A,CDC25C,CDC27,CDK2,CDK4,CDK6,CDKN1A,CHP1,CHUK,CREBBP,CXCL8,DHCR24,DMTF1,E2F3,E2F4,E2F5,E2F7,E2F8,EIF4E,ELF1,ELF2,EP300,EP400,ETS1,ETS2,FOXO3,GADD45B,HBP1,HIPK2,HRAS,IRF3,ITPR2,ITSN2,JUN,…
NGF Signaling	5,3E00	5,79E-01	-2,794	AKT2,AKT3,ATF2,ATF4,CHUK,CREB1,CREB3,CREB3L3,CREBBP,CRK,GAB1,GRB2,HRAS,MAP2K4,MAP3K10,MAP3K11,MAP3K12,MAP3K13,MAP3K14,MAP3K2,MAP3K3,MAP3K4,MAP3K7,MAP3K9,MAPK1,MAPK10,MAPK12,MAPK3,MAPK7,MAPK8,MAPK9,MRAS,NFKB1,NFKB2,PDPK1,PIK3C2A,PIK3C3,PIK3CA,PIK3CD,PIK3CG,PIK3R1,PIK3R5,PLCG1,PLCG2,PRKCD,PTPN11,RAC1,RAF1,RALB,RAP1A,RASD2,RELA,RHOA,ROCK1,ROCK2,RPS6KA2,RPS6KA5,RPS6KB1,RPS6KC1,SHC1,SMPD2,SMPD4,SOS1,S…
Rac Signaling	5,29E00	5,8E-01	-3,457	ABI2,ANK1,BAIAP2,CD44,CDK5R1,CFL1,CFL2,CYFIP1,ELK4,HRAS,IQGAP1,IQGAP2,IQGAP3,ITGA2,ITGA3,ITGA5,ITGB1,JUN,LIMK1,LIMK2,MAP2K4,MAP2K7,MAP3K11,MAPK1,MAPK3,MAPK8,MCF2L,MRAS,NCF1,NCF2,NCKAP1,NFKB1,NFKB2,PAK1,PAK2,PAK4,PAK5,PARD3,PARD6A,PI4KA,PIK3C2A,PIK3C3,PIK3CA,PIK3CD,PIK3CG,PIK3R1,PIK3R5,PIKFYVE,PIP4K2B,PIP4K2C,PIP5K1A,PIP5K1B,PIP5K1C,PTK2,PTK2B,RAC1,RAF1,RALB,RAP1A,RASD2,RELA,RHOA,RPS6KB1,TIAM1,WAS…
Synaptogenesis Signaling Pathway	5,09E00	4,78E-01	-4,767	ADCY1,ADCY10,ADCY2,ADCY6,ADCY9,AFDN,AKT2,AKT3,AP1B1,AP1G2,AP2A1,AP2A2,AP2B1,ARHGEF7,ATF2,ATF4,BAD,BET1L,BRAF,CACNA2D1,CACNB1,CADM1,CALM1 (includes others),CAMK4,CDH1,CDH11,CDH12,CDH13,CDH18,CDH20,CDH22,CDH5,CDH8,CFL1,CHN1,CLASP2,COMP,CREB1,CREB3,CREB3L3,CREBBP,CRK,CRKL,CTNNB1,CTNND1,DLG4,DNAJC5,EFNB3,EIF4EBP2,EPHA10,EPHA4,EPHB4,FARP1,GOSR1,GPAA1,GRB2,GRIA1,GRIA2,GRIN2A,GRIN2B,GRINA,GRM2,GRM3,GRM4…
Sumoylation Pathway	4,97E00	5,83E-01	1,857	ARHGDIB,ARHGDIG,CBX4,CDH1,CREBBP,DAXX,DIRAS3,DNMT3A,EP300,ETS1,FNBP1,FOS,HDAC1,JUN,KDM1A,MAP2K4,MAPK10,MAPK12,MAPK8,MAPK9,NFKB1,NFKB2,NFKBIA,NR3C1,PIAS1,PIAS4,RAC1,RANBP2,RANGAP1,RCC1,RCOR1,RFC1,RFC5,RHOA,RHOB,RHOBTB1,RHOBTB2,RHOH,RHOT1,RHOT2,RHOU,RHOV,RND2,RNF4,RPA1,SAE1,SENP1,SENP2,SENP5,SENP6,SENP7,SERBP1,SIRT1,SMAD4,SP1,SP3,STUB1,SUMO3,UBA2,ZEB1
Adrenomedullin signaling pathway	4,97E00	5,13E-01	-4,587	ADCY1,ADCY10,ADCY2,ADCY6,ADCY9,AKT2,AKT3,ARNT,BAD,BRAF,CALM1 (includes others),CAMK4,CRCP,FOS,GAST,GNA11,GNAS,GPR37,GRB2,GSK3B,GUCY1A1,GUCY1B1,GUCY2C,GUCY2D,HIF1A,HRAS,IL1B,IL1RN,ITPR1,ITPR2,KCNH2,KCNN1,KCNN3,KCNQ3,MAP2K4,MAP2K5,MAP2K6,MAP2K7,MAPK1,MAPK10,MAPK12,MAPK3,MAPK6,MAPK7,MAPK8,MAPK9,MAX,MMP2,MRAS,MYLK2,MYLK3,NFKB1,NFKB2,NPR1,NPR2,NT5C,PDIA3,PIK3C2A,PIK3C3,PIK3CA,PIK3CD,PIK3CG,PIK3R1,PIK3…
Aldosterone Signaling in Epithelial Cells	4,87E00	5,32E-01	-3,395	DNAJB12,DNAJB13,DNAJB2,DNAJB4,DNAJB5,DNAJB9,DNAJC1,DNAJC11,DNAJC13,DNAJC15,DNAJC16,DNAJC18,DNAJC21,DNAJC22,DNAJC24,DNAJC27,DNAJC28,DNAJC3,DNAJC5,DNAJC5B,DNAJC5G,DNAJC7,DNAJC9,DUSP1,HSP90AB1,HSP90B1,HSPA12A,HSPA13,HSPA1A/HSPA1B,HSPA1L,HSPA2,HSPA4L,HSPA5,HSPA6,HSPA8,HSPA9,HSPB9,HSPD1,HSPH1,ITPR1,ITPR2,MAPK1,MAPK3,ODF1,PDIA3,PDPK1,PI4KA,PIK3C2A,PIK3C3,PIK3CA,PIK3CD,PIK3CG,PIK3R1,PIK3R5,PIKFYVE,PIP4K…
Sirtuin Signaling Pathway	4,8E00	4,78E-01	-1,585	ABCA1,ACADL,ACLY,ADAM10,AGTRAP,APP,ARG2,ARNTL,ATG101,ATG12,ATG13,ATG16L1,ATG2A,ATG2B,ATG3,ATG4D,ATG5,ATG7,ATG9B,ATP5F1B,ATP5F1D,ATP5PF,BCL2L11,BECN1,BPGM,CDH1,CPS1,CPT1B,CXCL8,DOT1L,DUSP6,EPAS1,FOXO3,G6PD,GABARAP,GABARAPL1,GABARAPL2,GABPB1,GADD45B,GLUD1,GSK3B,H1-0,H1-10,H1-2,H1-3,H1-6,H3-3A/H3-3B,H3-4,HIF1A,IDH2,JUN,KAT2A,LDHA,MAP1LC3A,MAPK1,MAPK12,MAPK3,MAPK6,MAPK7,MLYCD,MT-ATP6,MT-CYB,MT-ND1,MT…
GNRH Signaling	4,76E00	5,2E-01	-4,076	ADCY1,ADCY10,ADCY2,ADCY6,ADCY9,ATF2,ATF4,CACNA1C,CACNA1D,CACNA1E,CACNA1F,CACNA1I,CACNA2D1,CACNA2D3,CACNB1,CACNB2,CALM1 (includes others),CAMK4,CREB1,CREB3,CREB3L3,CREBBP,EGR1,FOS,GNA11,GNAI2,GNAI3,GNAS,GNB1,GRB2,HBEGF,HRAS,ITPR1,ITPR2,JUN,LHB,MAP2K4,MAP2K6,MAP2K7,MAP3K10,MAP3K11,MAP3K12,MAP3K13,MAP3K14,MAP3K2,MAP3K3,MAP3K4,MAP3K7,MAP3K9,MAPK1,MAPK10,MAPK12,MAPK3,MAPK7,MAPK8,MAPK9,MMP2,MRAS,NFKB1,…
B Cell Receptor Signaling	4,76E00	5,14E-01	-4,088	ABL1,AKT2,AKT3,ATF2,ATF4,BAD,BCL2L1,BCL6,CALM1 (includes others),CAMK4,CD19,CD79B,CFL1,CFL2,CHUK,CREB1,CREB3,CREB3L3,CREBBP,EGR1,ETS1,GAB1,GAB2,GRB2,GSK3B,HRAS,INPP5D,INPP5K,INPPL1,JUN,MAP2K4,MAP2K6,MAP2K7,MAP3K10,MAP3K11,MAP3K12,MAP3K13,MAP3K14,MAP3K2,MAP3K3,MAP3K4,MAP3K7,MAP3K9,MAPK1,MAPK12,MAPK3,MAPK8,MAPK9,MRAS,MTOR,NFAT5,NFATC1,NFATC2,NFATC3,NFKB1,NFKB2,NFKBIA,NFKBIB,NFKBIE,PAG1,PAX5,PDPK1,P…
Relaxin Signaling	4,75E00	5,33E-01	-1,640	ADCY1,ADCY10,ADCY2,ADCY6,ADCY9,AKT2,AKT3,BRAF,CREB1,FICD,FOS,GAST,GDE1,GDPD1,GNA11,GNA12,GNA13,GNAI2,GNAI3,GNAO1,GNAS,GNB1,GNG3,GNG4,GUCY1A1,GUCY1B1,GUCY2C,GUCY2D,JUN,MAPK1,MAPK3,MMP9,MRAS,NAPEPLD,NFKB1,NFKB2,NFKBIA,NFKBIB,NFKBIE,NPR1,NPR2,NT5C,PDE10A,PDE12,PDE1A,PDE1C,PDE3A,PDE3B,PDE4A,PDE4B,PDE4D,PDE5A,PDE6C,PDE6D,PDE6G,PDE7A,PDE8A,PIK3C2A,PIK3C3,PIK3CA,PIK3CD,PIK3CG,PIK3R1,PIK3R5,PLD6,PRKACA,P…
HIPPO signaling	4,75E00	0.6	0,898	AJUBA,BTRC,CD44,CRB1,CSNK1D,DLG1,DLG2,DLG4,DLG5,FAT4,ITCH,LATS1,LATS2,NF2,PARD3,PPM1J,PPP1CA,PPP1R10,PPP1R11,PPP1R12A,PPP1R3D,PPP2R1B,PPP2R2B,PPP2R3A,PPP2R5A,PPP2R5C,PPP2R5D,PPP2R5E,PTPA,RASSF1,SAV1,SCRIB,SKP1,SMAD1,SMAD2,SMAD3,SMAD4,SMAD5,STK3,STK4,TEAD1,TEAD4,TP53BP2,WWC1,WWTR1,YAP1,YWHAB,YWHAG,YWHAH,YWHAQ,YWHAZ
Production of Nitric Oxide and Reactive Oxygen Species in Macrophages	4,73E00	5,11E-01	-1,572	AKT2,AKT3,APOB,APOC3,APOM,ARG2,CAT,CHUK,CREBBP,DIRAS3,FNBP1,FOS,IFNGR1,IFNGR2,IRF8,JAK1,JAK2,JUN,MAP2K4,MAP2K7,MAP3K10,MAP3K11,MAP3K12,MAP3K13,MAP3K14,MAP3K2,MAP3K3,MAP3K4,MAP3K7,MAP3K9,MAPK1,MAPK10,MAPK12,MAPK3,MAPK8,MAPK9,MPO,NCF1,NCF2,NCF4,NFKB1,NFKB2,NFKBIA,NFKBIB,NFKBIE,PIK3C2A,PIK3C3,PIK3CA,PIK3CD,PIK3CG,PIK3R1,PIK3R5,PLCG1,PLCG2,PPARA,PPM1J,PPP1CA,PPP1R10,PPP1R11,PPP1R12A,PPP1R3D,PPP2R1B,P…
PFKFB4 Signaling Pathway	4,72E00	6,96E-01	-2,335	ATF2,ATF4,CREB1,CREB3,CREB3L3,CREBBP,FBP1,FGF2,GNAS,GPI,HK1,HK2,HK3,MAP2K4,MAP2K5,MAP2K6,MAP2K7,MAPK1,MAPK3,NCOA3,PFKM,PRKACA,PRKACB,PRKAG2,PRKAR1A,PRKAR1B,PRKAR2A,PRKAR2B,RPS6KA5,TGFB1,TGFB3,XDH
Apelin Endothelial Signaling Pathway	4,55E00	5,57E-01	-2,394	ADCY1,ADCY10,ADCY2,ADCY6,ADCY9,AKT2,AKT3,ANGPT1,ARNT,CALM1 (includes others),CAMK4,FOS,GNA11,GNA13,GNAI2,GNAI3,GNAO1,GNAS,HDAC5,HIF1A,HRAS,ICAM1,JUN,MAP2K4,MAPK1,MAPK10,MAPK12,MAPK3,MAPK8,MAPK9,MEF2A,MEF2D,MRAS,MTOR,NFKB1,NFKB2,PIK3C2A,PIK3C3,PIK3CA,PIK3CD,PIK3CG,PIK3R1,PIK3R5,PLCB2,PLCB4,PRKAA1,PRKAA2,PRKAB2,PRKAG2,PRKCA,PRKCD,PRKCE,PRKCG,PRKCQ,PRKD3,RAF1,RALB,RAP1A,RASD2,RELA,RPS6KB1,SMAD3,SP1,…
mTOR Signaling	4,54E00	4,98E-01	-2,528	AKT2,AKT3,ATG13,DDIT4,DGKZ,DIRAS3,EIF3A,EIF3B,EIF3D,EIF3E,EIF3F,EIF3G,EIF3H,EIF3I,EIF3K,EIF3L,EIF4A1,EIF4B,EIF4E,EIF4G1,EIF4G2,EIF4G3,FAU,FNBP1,GPLD1,HIF1A,HRAS,INSR,MAPK1,MAPK3,MAPKAP1,MLST8,MRAS,MTOR,NAPEPLD,PDPK1,PIK3C2A,PIK3C3,PIK3CA,PIK3CD,PIK3CG,PIK3R1,PIK3R5,PLD3,PLD6,PPM1J,PPP2R1B,PPP2R2B,PPP2R3A,PPP2R5A,PPP2R5C,PPP2R5D,PPP2R5E,PRKAA1,PRKAA2,PRKAB2,PRKAG2,PRKCA,PRKCD,PRKCE,PRKCG,PRKCQ,PRK…
Huntington's Disease Signaling	4,42E00	4,85E-01	-1,807	AKT2,AKT3,AP2A2,APAF1,ATF2,ATF4,ATP5F1B,ATP5F1D,ATP5PF,BCL2L1,BET1L,CAPN11,CAPN2,CAPN5,CAPN7,CAPNS1,CASP8,CASP9,CASQ1,CDK5R1,CLTA,CLTC,CREB1,CREB3,CREB3L3,CREBBP,DLG4,DNAJC5,DNM1,DNM1L,DNM2,DYNC1I2,EP300,GNA11,GNB1,GNG3,GNG4,GOSR1,GPAA1,GRB2,GRIN2B,HDAC1,HDAC10,HDAC11,HDAC5,HDAC9,HIP1,HRAS,HSPA1A/HSPA1B,HSPA1L,HSPA2,HSPA5,HSPA6,HSPA8,HSPA9,HTT,IFT57,ITPR1,JUN,MAP2K4,MAP2K7,MAP3K10,MAPK1,MAPK3,MAP…
Insulin Receptor Signaling	4,42E00	5,32E-01	-1,912	ACLY,AKT2,AKT3,BAD,CBL,CRK,CRKL,EIF2B2,EIF2B4,EIF2B5,EIF4E,FOXO3,GAB1,GRB10,GRB2,GSK3B,GYS1,GYS2,HRAS,INPP5D,INPP5K,INPPL1,INSR,JAK1,JAK2,LIPE,MAPK1,MAPK3,MAPK8,MRAS,MTOR,NCK1,PDE3B,PDPK1,PIK3C2A,PIK3C3,PIK3CA,PIK3CD,PIK3CG,PIK3R1,PIK3R5,PPP1CA,PPP1R10,PPP1R11,PPP1R12A,PPP1R3D,PRKACA,PRKACB,PRKAG2,PRKAR1A,PRKAR1B,PRKAR2A,PRKAR2B,PTPN1,PTPN11,PTPRF,RAF1,RALB,RAP1A,RAPGEF1,RASD2,RPS6KB1,RPTOR,SGK1,…
Semaphorin Signaling in Neurons	4,25E00	6,33E-01		ARHGAP1,ARHGEF12,CFL1,CFL2,DIRAS3,DPYSL2,DPYSL3,DPYSL5,FNBP1,ITGB1,LIMK1,LIMK2,MAPK1,MAPK3,MET,PAK1,PAK2,PAK4,PAK5,PLXNA1,PLXNB1,PTK2,RAC1,RHOA,RHOB,RHOBTB1,RHOBTB2,RHOH,RHOT1,RHOT2,RHOU,RHOV,RND2,ROCK1,ROCK2,SEMA3A,SEMA4D,SEMA7A
ATM Signaling	4,22E00	5,67E-01	-1,443	ABL1,ATF1,ATF2,ATF4,ATR,BRCA1,CBX5,CCNB2,CDC25A,CDC25C,CDK2,CDKN1A,CREB1,CREB3,CREB3L3,CREBBP,FANCD2,GADD45B,H2AX,HERC2,HP1BP3,JUN,KAT5,MAP2K4,MAPK10,MAPK12,MAPK8,MAPK9,MDC1,MRE11,NFKBIA,PPM1D,PPM1J,PPP2R1B,PPP2R2B,PPP2R3A,PPP2R5A,PPP2R5C,PPP2R5D,PPP2R5E,PTPA,RAD17,RAD9A,RNF8,SMC1A,SMC1B,TDP1,TLK1,TLK2,TOPBP1,TP53BP1,TRIM28,TRRAP,USP7,ZEB1
14-3-3-mediated Signaling	4,16E00	5,35E-01	-3,576	AKT2,AKT3,BAD,CBL,EDC3,FOS,GRB2,GSK3B,HRAS,JUN,MAP2K4,MAPK1,MAPK10,MAPK12,MAPK3,MAPK8,MAPK9,MAPT,MRAS,PDIA3,PIK3C2A,PIK3C3,PIK3CA,PIK3CD,PIK3CG,PIK3R1,PIK3R5,PLCB2,PLCB4,PLCD1,PLCD4,PLCE1,PLCG1,PLCG2,PLCH1,PLCL1,PLCL2,PLCZ1,PRKCA,PRKCD,PRKCE,PRKCG,PRKCQ,PRKD3,RAF1,RALB,RAP1A,RASD2,SRPK2,STK11,STRADA,TNFRSF1A,TRAF2,TSC1,TSC2,TUBA1B,TUBA1C,TUBA4A,TUBA8,TUBB4A,TUBG1,VIM,YAP1,YWHAB,YWHAG,YWHAH,YWHAQ,…
Renin-Angiotensin Signaling	4,16E00	5,42E-01	-2,782	ACE,ADCY1,ADCY10,ADCY2,ADCY6,ADCY9,ATF2,FOS,GRB2,HRAS,ITPR1,ITPR2,JAK2,JUN,MAP2K4,MAPK1,MAPK10,MAPK12,MAPK3,MAPK8,MAPK9,MRAS,NFKB1,NFKB2,PAK1,PAK2,PAK4,PAK5,PIK3C2A,PIK3C3,PIK3CA,PIK3CD,PIK3CG,PIK3R1,PIK3R5,PLCG1,PLCG2,PRKACA,PRKACB,PRKAG2,PRKAR1A,PRKAR1B,PRKAR2A,PRKAR2B,PRKCA,PRKCD,PRKCE,PRKCG,PRKCQ,PRKD3,PTK2,PTK2B,RAC1,RAF1,RALB,RAP1A,RASD2,RELA,REN,SHC1,SHF,SOS1,SOS2,STAT1
Cardiac Hypertrophy Signaling	4,16E00	4,79E-01	-4,196	ADCY1,ADCY10,ADCY2,ADCY6,ADCY9,ADRB2,ATF2,CACNA1C,CACNA1D,CACNA1E,CALM1 (includes others),CAMK4,CHP1,CREB1,CREBBP,DIRAS3,EIF2B2,EIF2B4,EIF2B5,EIF4E,EP300,FNBP1,GNA11,GNA12,GNA13,GNAI2,GNAI3,GNAO1,GNAS,GNB1,GNG3,GNG4,GRB2,GSK3B,HRAS,JUN,MAP2K4,MAP2K6,MAP2K7,MAP3K10,MAP3K11,MAP3K12,MAP3K13,MAP3K14,MAP3K2,MAP3K3,MAP3K4,MAP3K7,MAP3K9,MAPK1,MAPK10,MAPK12,MAPK3,MAPK8,MAPK9,MAPKAPK2,MEF2A,MEF2D,MRAS,MTO…
SAPK/JNK Signaling	4,16E00	5,59E-01	-0,816	ATF2,CRK,CRKL,DAXX,DUSP10,DUSP4,FADD,GAB1,GNA12,GNA13,GNB1,GRB2,HRAS,JUN,MAP2K4,MAP2K7,MAP3K10,MAP3K11,MAP3K12,MAP3K13,MAP3K2,MAP3K3,MAP3K4,MAP3K7,MAP3K9,MAP4K1,MAP4K3,MAP4K4,MAP4K5,MAPK10,MAPK12,MAPK8,MAPK8IP1,MAPK8IP3,MAPK9,MINK1,MRAS,NFATC1,NFATC3,PIK3C2A,PIK3C3,PIK3CA,PIK3CD,PIK3CG,PIK3R1,PIK3R5,RAC1,RALB,RAP1A,RASD2,RIPK1,SHC1,SOS1,SOS2,TAB1,TRADD,TRAF2
UVA-Induced MAPK Signaling	4,11E00	5,61E-01	-2,921	BCL2L1,CASP9,FOS,HRAS,JUN,MAP2K4,MAPK1,MAPK10,MAPK12,MAPK3,MAPK8,MAPK9,MRAS,MTOR,PARP1,PARP10,PARP11,PARP12,PARP14,PARP16,PARP4,PARP6,PARP8,PDIA3,PIK3C2A,PIK3C3,PIK3CA,PIK3CD,PIK3CG,PIK3R1,PIK3R5,PLCB2,PLCB4,PLCD1,PLCD4,PLCE1,PLCG1,PLCG2,PLCH1,PLCL1,PLCL2,PLCZ1,PRKCA,RALB,RAP1A,RASD2,RPS6KA2,RPS6KA5,RPS6KB1,RPS6KC1,SMPD2,SMPD4,STAT1,TNKS,TNKS2
Estrogen Receptor Signaling	4,11E00	5,26E-01		CARM1,CDK8,CREBBP,DDX5,EP300,ERCC2,ERCC3,ESR1,G6PC3,GRB2,GTF2A1,GTF2B,GTF2E1,GTF2F1,GTF2F2,GTF2H1,GTF2H3,GTF2H5,H3-3A/H3-3B,H3-4,HNRNPD,HRAS,KAT2B,MAPK1,MAPK3,MED1,MED12L,MED13,MED13L,MED16,MED21,MED23,MED24,MED6,MRAS,NCOA1,NCOA2,NCOA3,NCOR1,NCOR2,NR3C1,NRIP1,PELP1,POLR2B,POLR2C,POLR2E,POLR2F,POLR2I,PPARGC1A,PRKDC,RAF1,RALB,RAP1A,RASD2,RBFOX2,RUNX2,SHC1,SMARCA4,SOS1,SOS2,SPEN,SRA1,TAF10,TAF2,TAF3…
Chronic Myeloid Leukemia Signaling	4,05E00	5,53E-01		ABL1,AKT2,AKT3,BAD,BCL2L1,CDK4,CDK6,CDKN1A,CHUK,CRK,CRKL,E2F3,E2F4,E2F5,E2F7,E2F8,GAB2,GRB2,HDAC1,HDAC10,HDAC11,HDAC5,HDAC9,HRAS,MAPK1,MAPK3,MECOM,MRAS,NFKB1,NFKB2,PIK3C2A,PIK3C3,PIK3CA,PIK3CD,PIK3CG,PIK3R1,PIK3R5,PTPN11,RAF1,RALB,RAP1A,RASD2,RB1,RBL1,RBL2,RELA,SIN3A,SMAD3,SMAD4,SOS1,SOS2,STAT5A,STAT5B,TFDP1,TGFB1,TGFB3,TGFBR1
Hereditary Breast Cancer Signaling	4,05E00	5,21E-01		ACTB,AKT2,AKT3,ARID1A,ARID2,ATR,BARD1,BRCA1,BRCA2,BRD7,CDC25C,CDK4,CDK6,CDKN1A,CREBBP,DPF1,EP300,FAAP100,FANCA,FANCC,FANCD2,FANCF,FANCG,FANCL,FANCM,GADD45B,H2AX,HDAC1,HDAC10,HDAC11,HDAC5,HDAC9,HRAS,MLH1,MRAS,MRE11,MSH2,MSH6,PBRM1,PHF10,PIK3C2A,PIK3C3,PIK3CA,PIK3CD,PIK3CG,PIK3R1,PIK3R5,PMS2,POLR2B,POLR2C,POLR2E,POLR2F,POLR2I,RALB,RAP1A,RASD2,RB1,RFC1,RFC5,RPA1,SMARCA2,SMARCA4,SMARCB1,SMARCC1,SMARC…
EGF Signaling	4,05E00	6,36E-01	-2,197	AKT2,AKT3,CSNK2A2,CSNK2B,FOS,GRB2,HRAS,ITPR1,ITPR2,JAK1,JUN,MAP2K4,MAP2K7,MAPK1,MAPK12,MAPK3,MAPK8,MTOR,PIK3C2A,PIK3C3,PIK3CA,PIK3CD,PIK3CG,PIK3R1,PIK3R5,PLCG1,PRKCA,RAF1,RASA1,RPS6KB1,SHC1,SOS1,SOS2,SRF,STAT1
CD27 Signaling in Lymphocytes	4,04E00	6,42E-01	-0,365	APAF1,BCL2L1,CASP8,CASP9,CHUK,ELP1,FOS,JUN,MAP2K4,MAP2K5,MAP2K6,MAP2K7,MAP3K10,MAP3K11,MAP3K12,MAP3K13,MAP3K14,MAP3K2,MAP3K3,MAP3K4,MAP3K7,MAP3K9,MAPK10,MAPK12,MAPK8,MAPK9,NFKB1,NFKB2,NFKBIA,NFKBIB,NFKBIE,RELA,SIVA1,TRAF2
PI3K Signaling in B Lymphocytes	4,02E00	5,22E-01	-4,093	ABL1,AKT2,AKT3,ATF1,ATF2,ATF3,ATF4,ATF6,ATF6B,CALM1 (includes others),CAMK4,CBL,CD19,CD79B,CD81,CHP1,CHUK,CREB1,FOS,FOXO3,HRAS,IL4R,INPP5D,ITPR1,ITPR2,JUN,MAPK1,MAPK3,MRAS,NFAT5,NFATC1,NFATC2,NFATC3,NFKB1,NFKB2,NFKBIA,NFKBIB,NFKBIE,PDIA3,PDPK1,PIK3AP1,PIK3CA,PIK3CD,PIK3CG,PIK3R1,PLCB2,PLCB4,PLCD1,PLCD4,PLCE1,PLCG1,PLCG2,PLCH1,PLCL1,PLCL2,PLCZ1,PLEKHA1,PLEKHA3,PLEKHA4,PPP3CC,PTPRC,RAC1,RAF1,RALB,R…
Glucocorticoid Receptor Signaling	4	4,52E-01		ACTB,ADRB2,AKT2,AKT3,ARID1A,ARID2,BAG1,BCL2L1,BRD7,CDKN1A,CHP1,CHUK,CREB1,CREBBP,CREBZF,CXCL8,DPF1,DUSP1,EP300,ERCC2,ERCC3,ESR1,FCGR1A,FKBP4,FKBP5,FOS,FOXO3,GRB2,GTF2A1,GTF2B,GTF2E1,GTF2E2,GTF2F1,GTF2F2,GTF2H1,GTF2H3,GTF2H5,HRAS,HSP90AB1,HSP90B1,HSPA1A/HSPA1B,HSPA1L,HSPA2,HSPA5,HSPA6,HSPA8,HSPA9,ICAM1,IL1B,IL1R2,IL1RN,JAK1,JAK2,JUN,KAT2B,KRT15,KRT7,KRT8,MAP2K4,MAP2K7,MAP3K14,MAP3K7,MAPK1,MAPK10,M…
Actin Cytoskeleton Signaling	4	4,82E-01	-3,007	ABI2,ACTB,ACTG1,ACTN3,ACTN4,APC2,ARHGAP24,ARHGAP35,ARHGEF12,ARHGEF7,BAIAP2,BCAR1,CD14,CFL1,CFL2,CRK,CRKL,CYFIP1,DIAPH1,DIAPH2,DIAPH3,DOCK1,F2,FGD3,FGF2,FGF7,GIT1,GNA12,GNA13,GRB2,HRAS,IQGAP1,IQGAP2,IQGAP3,ITGA2,ITGA3,ITGA5,ITGB1,LBP,LIMK1,LIMK2,MAPK1,MAPK3,MPRIP,MRAS,MYH10,MYH11,MYH14,MYH3,MYH7,MYH7B,MYH9,MYL10,MYL12B,MYL4,MYL6,MYLK2,MYLK3,NCKAP1,PAK1,PAK2,PAK4,PAK5,PDGFA,PFN1,PIK3C2A,PIK3C3,PIK3…
p70S6K Signaling	4	5,27E-01	-3,457	AKT2,AKT3,BAD,BCAP31,CD19,CD79B,EEF2,F2,GNAI2,GNAI3,GRB2,HRAS,IL4R,JAK1,MAPK1,MAPK3,MAPT,MRAS,MTOR,PDIA3,PDPK1,PIK3C2A,PIK3C3,PIK3CA,PIK3CD,PIK3CG,PIK3R1,PIK3R5,PLCB2,PLCB4,PLCD1,PLCD4,PLCE1,PLCG1,PLCG2,PLCH1,PLCL1,PLCL2,PLCZ1,PPM1J,PPP2R1B,PPP2R2B,PPP2R3A,PPP2R5A,PPP2R5C,PPP2R5D,PPP2R5E,PRKCA,PRKCD,PRKCE,PRKCG,PRKCQ,PRKD3,PTPA,RAF1,RALB,RAP1A,RASD2,RPS6KB1,SHC1,SOS1,SOS2,SYK,YWHAB,YWHAG,YWHAH,YW…
RANK Signaling in Osteoclasts	4	5,68E-01	-1,769	AKT2,AKT3,BIRC2,BIRC3,CALM1 (includes others),CAMK4,CBL,CHP1,CHUK,FOS,JUN,MAP2K4,MAP2K6,MAP2K7,MAP3K10,MAP3K11,MAP3K12,MAP3K13,MAP3K14,MAP3K2,MAP3K3,MAP3K4,MAP3K7,MAP3K9,MAPK1,MAPK10,MAPK12,MAPK3,MAPK8,MAPK9,NFATC1,NFATC2,NFKB1,NFKB2,NFKBIA,NFKBIB,NFKBIE,PIK3C2A,PIK3C3,PIK3CA,PIK3CD,PIK3CG,PIK3R1,PIK3R5,PPP3CC,PTK2B,RAF1,RELA,TAB2,TRAF2
Sperm Motility	4	4,8E-01	-3,538	AATK,ABL1,ABL2,ADCY10,ATP1A4,CALM1 (includes others),CAMK4,CATSPER1,CATSPER2,CLK1,CLK2,CLK3,CLK4,CNGA3,CNGA4,DDR1,DSTYK,DYRK1A,DYRK3,EPHA4,EPHB4,ERBB3,ERBB4,FER,FGFR1,FGFR2,FGFR3,GNAS,GUCY1A1,GUCY1B1,HCK,INSR,ITPR1,ITPR2,JAK1,JAK2,KIT,LCAT,LMTK2,LMTK3,MAP2K4,MAP2K5,MAP2K6,MAP2K7,MAP3K11,MET,MRAS,NPR1,PDE1A,PDE1C,PDE4A,PDE4B,PDE4D,PDGFRB,PDIA3,PEAK1,PLA2G12A,PLA2G4A,PLA2G4E,PLA2G4F,PLA2G6,PLAAT1,P…
Endocannabinoid Cancer Inhibition Pathway	4	5,17E-01	1,162	ADCY1,ADCY10,ADCY2,ADCY6,ADCY9,AKT2,AKT3,ATF2,ATF3,ATF4,BAD,CASP8,CASP9,CASQ1,CCND3,CDH1,CDKN1A,CREB1,CREB3,CREB3L3,CREBBP,CTNNB1,EIF2A,GNA13,GNAI2,GNAI3,GNAO1,GSK3B,HIF1A,LEF1,MAP2K4,MAP2K5,MAP2K6,MAP2K7,MAPK1,MAPK3,MLST8,MMP2,MTOR,NOS1,NSMAF,NUPR1,PIK3C2A,PIK3C3,PIK3CA,PIK3CD,PIK3CG,PIK3R1,PIK3R5,PRKAA1,PRKAA2,PRKAB2,PRKACA,PRKACB,PRKAG2,PRKAR1A,PRKAR1B,PRKAR2A,PRKAR2B,PTK2,RAF1,RHOA,ROCK1,ROCK…
Dopamine-DARPP32 Feedback in cAMP Signaling	3,91E00	5,03E-01	-3,862	ADCY1,ADCY10,ADCY2,ADCY6,ADCY9,ATF1,ATF2,ATF4,ATP2A1,ATP2A2,ATP2A3,CACNA1C,CACNA1D,CACNA1E,CALM1 (includes others),CAMK4,CHP1,CREB1,CREB3,CREB3L3,CREBBP,CREM,CSNK1A1,CSNK1D,CSNK1G1,CSNK1G2,DRD2,GNAI2,GNAI3,GNAS,GRIN2A,GRIN2B,GRINA,GUCY1A1,GUCY1B1,ITPR1,ITPR2,KCNJ14,KCNJ16,KCNJ5,NOS1,PDIA3,PLCB2,PLCB4,PLCD1,PLCD4,PLCE1,PLCG1,PLCG2,PLCH1,PLCL1,PLCL2,PLCZ1,PPM1J,PPP1CA,PPP1R10,PPP1R11,PPP1R12A,PPP1R…
Superpathway of Inositol Phosphate Compounds	3,91E00	4,87E-01	-4,412	ACP1,CA3,CDC25A,CDC25C,DOT1L,DUSP1,DUSP10,DUSP13,DUSP16,DUSP2,DUSP5,EPHX2,EYA4,FIG4,INPP5A,INPP5D,INPP5K,INPPL1,IP6K1,ITPKC,MTMR2,MTMR4,MTMR6,MTMR7,NT5C,NUDT2,NUDT9,PGAM5,PI4KA,PI4KB,PIK3C2A,PIK3C3,PIK3CA,PIK3CD,PIK3CG,PIK3R1,PIK3R5,PIKFYVE,PIP4K2A,PIP4K2B,PIP4K2C,PIP4P2,PIP5K1A,PIP5K1B,PIP5K1C,PLCB2,PLCB4,PLCD1,PLCD4,PLCE1,PLCG1,PLCG2,PLCH1,PLCZ1,PLPP6,PP2D1,PPFIA1,PPFIA2,PPFIBP2,PPM1H,PPP1CA,PP…
LPS-stimulated MAPK Signaling	3,9E00	5,73E-01	-1,938	ATF1,ATF2,CD14,CHUK,CREB1,FOS,HRAS,JUN,LBP,MAP2K4,MAP2K6,MAP3K14,MAP3K7,MAPK1,MAPK10,MAPK12,MAPK3,MAPK8,MAPK9,MRAS,NFKB1,NFKB2,NFKBIA,NFKBIB,NFKBIE,PAK1,PIK3C2A,PIK3C3,PIK3CA,PIK3CD,PIK3CG,PIK3R1,PIK3R5,PRKCA,PRKCD,PRKCE,PRKCG,PRKCQ,PRKD3,RAC1,RAF1,RALB,RAP1A,RASD2,RELA,SRF,TLR4
Cell Cycle Control of Chromosomal Replication	3,9E00	6,25E-01	-3,212	CDC45,CDC6,CDK10,CDK12,CDK13,CDK14,CDK16,CDK17,CDK19,CDK2,CDK20,CDK3,CDK4,CDK6,CDK8,CDK9,CDT1,DBF4,DNA2,LIG1,MCM3,MCM4,MCM7,MCM8,MCM9,ORC3,ORC6,POLA1,POLD1,POLE,PRIM2,RPA1,RPA2,TOP2A,TOP2B
ILK Signaling	3,9E00	4,89E-01	-2,871	ACTB,ACTG1,ACTN3,ACTN4,AKT2,AKT3,ATF2,ATF4,CDH1,CFL1,CFL2,CREB1,CREB3,CREB3L3,CREBBP,CTNNB1,DIRAS3,DOCK1,DSP,FERMT2,FLNB,FLNC,FNBP1,FOS,GSK3B,HIF1A,ILK,ITGB1,ITGB8,JUN,LEF1,LIMS1,LIMS2,MAP2K4,MAP2K6,MAPK1,MAPK10,MAPK12,MAPK3,MAPK8,MAPK9,MMP9,MTOR,MYH10,MYH11,MYH14,MYH3,MYH7,MYH7B,MYH9,MYL4,MYL6,NFKB1,NFKB2,PDPK1,PIK3C2A,PIK3C3,PIK3CA,PIK3CD,PIK3CG,PIK3R1,PIK3R5,PPM1J,PPP1R12A,PPP2R1B,PPP2R2B,PPP2…
JAK/Stat Signaling	3,88E00	5,75E-01	-1,043	AKT2,AKT3,BCL2L1,CDKN1A,FOS,GAST,GRB2,HRAS,JAK1,JAK2,JUN,MAPK1,MAPK3,MRAS,MTOR,NFKB1,NFKB2,PIAS1,PIAS2,PIAS4,PIK3C2A,PIK3C3,PIK3CA,PIK3CD,PIK3CG,PIK3R1,PIK3R5,PTPN1,PTPN11,RAF1,RALB,RAP1A,RASD2,RELA,SHC1,SOCS3,SOCS4,SOCS7,SOS1,SOS2,STAT1,STAT2,STAT5A,STAT5B,STAT6,TYK2
Gap Junction Signaling	3,84E00	4,85E-01		ACTB,ACTG1,ADCY1,ADCY10,ADCY2,ADCY6,ADCY9,AKT2,AKT3,CSNK1A1,CSNK1D,CSNK1G1,CSNK1G2,CTNNB1,DBN1,DRD2,GAST,GJA10,GJA8,GJC1,GJC2,GNAI2,GNAI3,GNAS,GRB2,GRIA1,GRIA2,GRIK2,GUCY1A1,GUCY1B1,GUCY2C,GUCY2D,HRAS,ITPR1,ITPR2,MAP2K5,MAP3K2,MAPK1,MAPK3,MAPK7,MRAS,NPR1,NPR2,NT5C,PDIA3,PIK3C2A,PIK3C3,PIK3CA,PIK3CD,PIK3CG,PIK3R1,PIK3R5,PLCB2,PLCB4,PLCD1,PLCD4,PLCE1,PLCG1,PLCG2,PLCH1,PLCL1,PLCL2,PLCZ1,PPP3CC,PRKAC…
Erythropoietin Signaling	3,81E00	5,79E-01		AKT2,AKT3,CBL,FOS,GRB2,HRAS,JAK2,JUN,MAPK1,MAPK3,MRAS,NFKB1,NFKB2,NFKBIA,NFKBIB,NFKBIE,PDPK1,PIK3C2A,PIK3C3,PIK3CA,PIK3CD,PIK3CG,PIK3R1,PIK3R5,PLCG1,PLCG2,PRKCA,PRKCD,PRKCE,PRKCG,PRKCQ,PRKD3,RAF1,RALB,RAP1A,RASD2,RELA,RPS6KB1,SHC1,SOCS3,SOS1,SOS2,STAT5A,STAT5B
Cellular Effects of Sildenafil (Viagra)	3,81E00	5,19E-01		ACTB,ACTG1,ADCY1,ADCY10,ADCY2,ADCY6,ADCY9,CACNA1C,CACNA1D,CACNA1E,CALM1 (includes others),CAMK4,GNAS,GPR37,GUCY1A1,GUCY1B1,GUCY2C,GUCY2D,ITPR1,ITPR2,KCNH2,KCNN1,KCNN3,KCNQ3,MPRIP,MYH10,MYH11,MYH14,MYH3,MYH7,MYH7B,MYH9,MYL10,MYL12B,MYL4,MYL6,PABPC4,PDE1A,PDE1C,PDE3A,PDE3B,PDE4A,PDE4B,PDE4D,PDE5A,PDIA3,PLCB2,PLCB4,PLCD1,PLCD4,PLCE1,PLCG1,PLCG2,PLCH1,PLCL1,PLCL2,PLCZ1,PPP1R12A,PRKACA,PRKACB,PRKAG2,P…
Melanocyte Development and Pigmentation Signaling	3,81E00	5,53E-01	-3,175	ADCY1,ADCY10,ADCY2,ADCY6,ADCY9,ATF2,ATF4,CREB1,CREB3,CREB3L3,CREBBP,CRK,EP300,GNAS,GRB2,HRAS,KIT,MAPK1,MAPK3,MRAS,PAX3,PIK3C2A,PIK3C3,PIK3CA,PIK3CD,PIK3CG,PIK3R1,PIK3R5,PLCG1,PLCG2,POMC,PRKACA,PRKACB,PRKAG2,PRKAR1A,PRKAR1B,PRKAR2A,PRKAR2B,PTPN11,RAF1,RALB,RAP1A,RASD2,RPS6KA2,RPS6KA5,RPS6KB1,RPS6KC1,SHC1,SOS1,SOS2,SOX10,TYR
Cardiac β-adrenergic Signaling	3,74E00	5,11E-01	-1,336	ADCY1,ADCY10,ADCY2,ADCY6,ADCY9,AKAP1,AKAP10,AKAP11,AKAP12,AKAP13,AKAP3,AKAP4,AKAP6,AKAP9,ATP2A1,ATP2A2,ATP2A3,CACNA1C,CACNA1D,CACNA1E,FICD,GDE1,GDPD1,GNAS,GNB1,GNG3,GNG4,GRK2,GRK3,MRAS,NAPEPLD,PDE10A,PDE12,PDE1A,PDE1C,PDE3A,PDE3B,PDE4A,PDE4B,PDE4D,PDE5A,PDE6C,PDE6D,PDE6G,PDE7A,PDE8A,PKIG,PLD6,PPM1J,PPP1CA,PPP1R10,PPP1R11,PPP1R12A,PPP1R3D,PPP2R1B,PPP2R2B,PPP2R3A,PPP2R5A,PPP2R5C,PPP2R5D,PPP2R5E,PRK…
Apelin Cardiomyocyte Signaling Pathway	3,74E00	5,45E-01	-2,774	AKT2,AKT3,ARNT,ATP2A1,ATP2A2,ATP2A3,CAT,GNA11,GNAI2,GNAI3,HIF1A,ITPR1,MAPK1,MAPK10,MAPK12,MAPK3,MAPK6,MAPK7,MAPK8,MAPK9,MYL10,MYL12B,MYL4,MYL6,PDIA3,PIK3C2A,PIK3C3,PIK3CA,PIK3CD,PIK3CG,PIK3R1,PIK3R5,PLCB2,PLCB4,PLCD1,PLCD4,PLCE1,PLCG1,PLCG2,PLCH1,PLCL1,PLCL2,PLCZ1,PRKCA,PRKCD,PRKCE,PRKCG,PRKCQ,PRKD3,SLC9A2,SLC9A3,SLC9A6,SLC9A8,TGFB1
Signaling by Rho Family GTPases	3,73E00	4,67E-01	-3,232	ACTB,ACTG1,ARHGEF10,ARHGEF12,ARHGEF17,ARHGEF2,ARHGEF7,BAIAP2,CDC42EP1,CDC42EP3,CDC42EP4,CDH1,CDH11,CDH12,CDH13,CDH18,CDH20,CDH22,CDH5,CDH8,CFL1,CFL2,CIT,CLIP1,CYFIP1,DIAPH3,DIRAS3,FNBP1,FOS,GNA11,GNA12,GNA13,GNAI2,GNAI3,GNAO1,GNAS,GNB1,GNG3,GNG4,IQGAP1,ITGA2,ITGA3,ITGA5,ITGB1,JUN,LIMK1,LIMK2,MAP2K4,MAP2K7,MAP3K10,MAP3K11,MAP3K12,MAP3K21,MAP3K9,MAPK1,MAPK10,MAPK12,MAPK3,MAPK8,MAPK9,MRAS,MYL10,MYL1…
CREB Signaling in Neurons	3,71E00	4,78E-01	-4,650	ADCY1,ADCY10,ADCY2,ADCY6,ADCY9,AKT2,AKT3,ATF2,ATF4,CACNA1C,CACNA1D,CACNA1E,CACNA1F,CACNA1I,CACNA2D1,CACNA2D3,CACNB1,CACNB2,CALM1 (includes others),CAMK4,CREB1,CREB3,CREB3L3,CREBBP,EP300,GNA11,GNA12,GNA13,GNAI2,GNAI3,GNAO1,GNAS,GNB1,GNG3,GNG4,GRB2,GRIA1,GRIA2,GRID1,GRID2,GRIK2,GRIK4,GRIN2A,GRIN2B,GRM2,GRM3,GRM4,GRM7,GTF2B,HRAS,ITPR1,ITPR2,MAPK1,MAPK3,MRAS,PDIA3,PIK3C2A,PIK3C3,PIK3CA,PIK3CD,PIK3CG,…
Sertoli Cell-Sertoli Cell Junction Signaling	3,7E00	4,86E-01		ACTB,ACTG1,ACTN3,ACTN4,ADCY10,AFDN,AKT2,AKT3,ATF2,AXIN1,BCAR1,CDH1,CLDN12,CLINT1,CTNNA1,CTNNA2,CTNNB1,DLG1,EPB41,EPN1,EPN2,EPN3,GSK3B,GUCY1A1,GUCY1B1,HRAS,ILK,ITGA2,ITGA3,ITGA5,ITGB1,JAM2,JAM3,JUN,KEAP1,MAGI2,MAP2K4,MAP2K7,MAP3K10,MAP3K11,MAP3K12,MAP3K13,MAP3K14,MAP3K2,MAP3K3,MAP3K4,MAP3K7,MAP3K9,MAPK1,MAPK10,MAPK12,MAPK3,MAPK8,MAPK9,MPP6,MRAS,MTMR2,NECTIN1,NECTIN2,NECTIN3,NOS1,OCLN,PRKACA,PRKACB…
PI3K/AKT Signaling	3,57E00	4,89E-01	-1,100	AKT2,AKT3,BAD,BCL2L1,CDC37,CDKN1A,CHUK,CSF2RB,CTNNB1,EIF4E,FOXO3,GAB1,GAB2,GRB2,GSK3B,GYS1,GYS2,HRAS,HSP90AB1,HSP90B1,IFNAR1,IL10RA,IL12RB2,IL17RC,IL17RD,IL1R1,IL1R2,IL1RL2,IL31RA,IL4R,ILK,INPP5D,INPP5K,INPPL1,ITGA2,ITGA3,ITGA5,ITGB1,JAK1,JAK2,LIMS1,MAPK1,MAPK3,MAPK8IP1,MCL1,MRAS,MTOR,NFKB1,NFKB2,NFKBIA,NFKBIB,NFKBIE,PDPK1,PIK3CA,PIK3CD,PIK3CG,PIK3R1,PPM1J,PPP2R1B,PPP2R2B,PPP2R3A,PPP2R5A,PPP2R5C,…
NRF2-mediated Oxidative Stress Response	3,57E00	4,81E-01	-2,143	ABCC1,ABCC2,ACTB,ACTG1,ATF4,BACH1,CAT,CCT7,CDC34,CLPP,CREBBP,CUL3,DNAJA2,DNAJA3,DNAJA4,DNAJB12,DNAJB13,DNAJB2,DNAJB4,DNAJB5,DNAJB9,DNAJC1,DNAJC11,DNAJC13,DNAJC15,DNAJC16,DNAJC18,DNAJC21,DNAJC3,DNAJC5,DNAJC5B,DNAJC5G,DNAJC7,DNAJC9,EP300,FKBP5,FOS,FOSL1,FTH1,GCLM,GSK3B,GSTK1,GSTM3,GSTO2,GSTZ1,HERPUD1,HRAS,JUN,JUNB,KEAP1,MAFG,MAP2K4,MAP2K5,MAP2K6,MAP2K7,MAP3K7,MAPK1,MAPK3,MAPK7,MAPK8,MAPK9,MRAS,NQO2…
FLT3 Signaling in Hematopoietic Progenitor Cells	3,57E00	5,62E-01	-2,714	AKT2,AKT3,ATF2,ATF4,BAD,CBL,CREB1,CREB3,CREB3L3,CREBBP,EIF4E,FLT3,GAB2,GRB2,HRAS,INPP5D,MAPK1,MAPK12,MAPK3,MRAS,MTOR,PDPK1,PIK3C2A,PIK3C3,PIK3CA,PIK3CD,PIK3CG,PIK3R1,PIK3R5,PTPN11,RAF1,RALB,RAP1A,RASD2,RPS6KA2,RPS6KA5,RPS6KB1,SHC1,SOS1,SOS2,STAT1,STAT2,STAT5A,STAT5B,STAT6
Cholecystokinin/Gastrin-mediated Signaling	3,57E00	5,21E-01	-4,202	ATF2,BCAR1,CREM,DIRAS3,EPHA4,FNBP1,FOS,GAST,GNA12,GNA13,GRB2,HRAS,IL1B,IL1RN,ITPR1,ITPR2,JUN,MAP2K4,MAP2K5,MAP2K6,MAPK1,MAPK10,MAPK12,MAPK3,MAPK7,MAPK8,MAPK9,MEF2A,MEF2D,MRAS,PLCB2,PLCB4,PRKCA,PRKCD,PRKCE,PRKCG,PRKCQ,PRKD3,PTK2,PTK2B,PXN,RAC1,RAF1,RALB,RAP1A,RASD2,RHOA,RHOB,RHOBTB1,RHOBTB2,RHOH,RHOT1,RHOT2,RHOU,RHOV,RND2,ROCK1,ROCK2,SHC1,SOS1,SOS2,SRF
Renal Cell Carcinoma Signaling	3,57E00	5,62E-01	-2,121	AKT2,AKT3,ARNT,CREBBP,CRK,ELOB,EP300,ETS1,FH,FOS,GAB1,GRB2,HIF1A,HRAS,JUN,MAPK1,MAPK3,MET,MRAS,PAK1,PAK2,PAK4,PAK5,PIK3C2A,PIK3C3,PIK3CA,PIK3CD,PIK3CG,PIK3R1,PIK3R5,PTPN11,RAC1,RAF1,RALB,RAP1A,RAPGEF1,RASD2,RBX1,SOS1,SOS2,TGFB1,UBA52,UBB,UBC,VEGFA
Acute Myeloid Leukemia Signaling	3,57E00	5,51E-01	-3,280	AKT2,AKT3,BAD,BRAF,CCNA1,CSF2RB,CSF3R,FLT3,GRB2,HRAS,IDH1,IDH2,IDH3B,IDH3G,KIT,LEF1,MAP2K4,MAP2K5,MAP2K6,MAP2K7,MAPK1,MAPK3,MRAS,MTOR,NFKB1,NFKB2,PIK3C2A,PIK3C3,PIK3CA,PIK3CD,PIK3CG,PIK3R1,PIK3R5,PIM1,RAF1,RALB,RAP1A,RARA,RASD2,RELA,RPS6KB1,RUNX1,SOS1,SOS2,STAT5A,STAT5B,TCF3,TCF4,TCF7L2
Regulation of IL-2 Expression in Activated and Anergic T Lymphocytes	3,57E00	5,51E-01		CALM1 (includes others),CAMK4,CD28,CHP1,CHUK,FOS,GRB2,HRAS,JUN,MAP2K4,MAP2K7,MAPK1,MAPK10,MAPK12,MAPK3,MAPK8,MAPK9,MRAS,NFAT5,NFATC1,NFATC2,NFATC3,NFKB1,NFKB2,NFKBIA,NFKBIB,NFKBIE,PLCG1,PLCG2,PPP3CC,RAC1,RAF1,RALB,RAP1A,RASD2,RELA,SMAD2,SMAD3,SMAD4,SOS1,SOS2,TGFB1,TGFB3,TGFBR1,TOB1,VAV1,VAV2,VAV3,ZAP70
PTEN Signaling	3,57E00	5,16E-01	1,408	AKT2,AKT3,BAD,BCAR1,BCL2L1,BCL2L11,BMPR1B,BMPR2,CASP9,CBL,CDKN1A,CHUK,CSNK2A2,CSNK2B,FGFR1,FGFR2,FGFR3,FOXG1,FOXO3,GRB2,GSK3B,HRAS,IGF2R,ILK,INPP5D,INPP5K,INPPL1,INSR,ITGA2,ITGA3,ITGA5,ITGB1,MAGI1,MAGI2,MAGI3,MAPK1,MAPK3,MAST2,MRAS,NFKB1,NFKB2,PDGFRB,PDPK1,PIK3CA,PIK3CD,PIK3CG,PIK3R1,PIK3R5,PTK2,RAC1,RAF1,RALB,RAP1A,RASD2,RELA,RPS6KB1,SHARPIN,SHC1,SIRT6,SOS1,SOS2,SYNJ1,SYNJ2,TGFBR1,YWHAH
TGF-β Signaling	3,56E00	5,42E-01	-2,469	ACVR1,ACVR1B,AMHR2,BMP4,BMP7,BMPR1B,BMPR2,CREBBP,EP300,FOS,FOXH1,GRB2,HDAC1,HNF4A,HRAS,IRF7,JUN,MAP2K4,MAP2K6,MAP3K7,MAP4K1,MAPK1,MAPK12,MAPK3,MAPK8,MAPK9,MRAS,NODAL,PIAS4,RAF1,RALB,RAP1A,RASD2,RNF111,RUNX2,SERPINE1,SMAD1,SMAD2,SMAD3,SMAD4,SMAD5,SMAD9,SMURF1,SMURF2,SOS1,SOS2,TAB1,TGFB1,TGFB3,TGFBR1,TGIF1,ZFYVE9
Reelin Signaling in Neurons	3,53E00	5,12E-01	-3,906	AFDN,AKT2,AKT3,APBB1,APP,ARHGEF10,ARHGEF12,ARHGEF2,CDK5R1,CFL1,CRK,CRKL,GRIN2A,GRIN2B,GRINA,GSK3B,HCK,ITGA1,ITGA2,ITGA3,ITGA5,ITGB1,LIMK1,LRP8,MAP1B,MAP2K4,MAP2K5,MAP2K6,MAP2K7,MAP3K10,MAP3K11,MAP3K9,MAP4K1,MAPK1,MAPK10,MAPK12,MAPK3,MAPK8,MAPK8IP1,MAPK8IP3,MAPK9,MAPT,MTOR,NDEL1,NECTIN3,PAFAH1B1,PAFAH1B2,PAFAH1B3,PDK1,PDK2,PIK3C2A,PIK3C3,PIK3CA,PIK3CD,PIK3CG,PIK3R1,PIK3R5,RAC1,RAP1A,RAPGEF1,RELN,R…
Neuropathic Pain Signaling In Dorsal Horn Neurons	3,51E00	5,35E-01	-3,538	CAMK1D,CAMK4,CREB1,FOS,GPR37,GRIA1,GRIA2,GRIN2A,GRIN2B,GRINA,GRM2,GRM3,GRM4,GRM7,ITPR1,ITPR2,KCNH2,KCNN1,KCNN3,KCNQ3,MAPK1,MAPK3,PDIA3,PIK3C2A,PIK3C3,PIK3CA,PIK3CD,PIK3CG,PIK3R1,PIK3R5,PLCB2,PLCB4,PLCD1,PLCD4,PLCE1,PLCG1,PLCG2,PLCH1,PLCL1,PLCL2,PLCZ1,PRKACA,PRKACB,PRKAG2,PRKAR1A,PRKAR1B,PRKAR2A,PRKAR2B,PRKCA,PRKCD,PRKCE,PRKCG,PRKCQ,PRKD3
Endocannabinoid Developing Neuron Pathway	3,51E00	5,22E-01	-1,941	ADCY1,ADCY10,ADCY2,ADCY6,ADCY9,AKT2,AKT3,ATF2,ATF4,BRAF,BRCA1,CREB1,CREB3,CREB3L3,CREBBP,CTNNB1,GNAI2,GNAI3,GNAO1,GNB1,GSK3B,HRAS,MAP2K4,MAP2K5,MAP2K6,MAP2K7,MAPK1,MAPK10,MAPK12,MAPK3,MAPK6,MAPK7,MAPK8,MAPK9,MGLL,MLST8,MRAS,MTOR,PIK3C2A,PIK3C3,PIK3CA,PIK3CD,PIK3CG,PIK3R1,PIK3R5,PRKACA,PRKACB,PRKAG2,PRKAR1A,PRKAR1B,PRKAR2A,PRKAR2B,RAC1,RAF1,RALB,RAP1A,RAP1GAP,RASD2,RHOA,RPTOR
Leptin Signaling in Obesity	3,47E00	5,68E-01	-1,414	ADCY1,ADCY10,ADCY2,ADCY6,ADCY9,AKT2,AKT3,GRB2,JAK2,MAPK1,MAPK3,PDE3A,PDE3B,PDIA3,PIK3C2A,PIK3C3,PIK3CA,PIK3CD,PIK3CG,PIK3R1,PIK3R5,PLCB2,PLCB4,PLCD1,PLCD4,PLCE1,PLCG1,PLCG2,PLCH1,PLCL1,PLCL2,PLCZ1,POMC,PRKACA,PRKACB,PRKAG2,PRKAR1A,PRKAR1B,PRKAR2A,PRKAR2B,PTPN11,SOCS3
Amyloid Processing	3,47E00	6,2E-01	0,000	AKT2,AKT3,APH1B,APP,CAPN11,CAPN2,CAPN5,CAPN7,CAPNS1,CDK5R1,CSNK1A1,CSNK1D,CSNK2A2,CSNK2B,GSK3B,MAPK1,MAPK12,MAPK3,MAPT,MARK1,NCSTN,PRKACA,PRKACB,PRKAG2,PRKAR1A,PRKAR1B,PRKAR2A,PRKAR2B,PRKCE,PSEN1,PSENEN
Integrin Signaling	3,44E00	4,69E-01	-3,879	ABL1,ACTB,ACTG1,ACTN3,ACTN4,AKT2,AKT3,ARF1,ARF4,ARF6,ARHGAP26,ARHGAP5,ARHGEF7,ASAP1,BCAR1,BCAR3,BRAF,CAPN11,CAPN2,CAPN5,CAPN7,CAPNS1,CRK,CRKL,DIRAS3,DOCK1,FNBP1,GIT1,GRB2,GSK3B,HRAS,ILK,ITGA1,ITGA10,ITGA11,ITGA2,ITGA3,ITGA5,ITGA7,ITGA9,ITGB1,ITGB8,LIMS1,MAP2K4,MAP3K11,MAPK1,MAPK3,MAPK8,MPRIP,MRAS,MYL12B,MYLK2,MYLK3,NCK1,PAK1,PAK2,PAK4,PAK5,PFN1,PIK3C2A,PIK3C3,PIK3CA,PIK3CD,PIK3CG,PIK3R1,PIK3R5,PI…
PAK Signaling	3,44E00	5,36E-01	-2,598	ARHGAP10,ARHGEF7,CFL1,CFL2,DSCAM,GIT1,GRB2,HRAS,ITGA2,ITGA3,ITGA5,ITGB1,LIMK1,LIMK2,MAP2K4,MAPK1,MAPK10,MAPK12,MAPK3,MAPK8,MAPK9,MRAS,MYL10,MYL12B,MYL4,MYL6,NCK1,PAK1,PAK2,PAK4,PAK5,PDGFA,PDGFRB,PIK3C2A,PIK3C3,PIK3CA,PIK3CD,PIK3CG,PIK3R1,PIK3R5,PTK2,PTK2B,PXN,RAC1,RAF1,RALB,RAP1A,RASD2,SHC1,SOS1,SOS2,WASL
IGF-1 Signaling	3,44E00	5,29E-01	-1,896	AKT2,AKT3,BAD,CASP9,CSNK2A2,CSNK2B,FOS,FOXO3,GRB10,GRB2,HRAS,IGFBP4,JAK1,JAK2,JUN,MAPK1,MAPK3,MAPK8,MRAS,PDPK1,PIK3C2A,PIK3C3,PIK3CA,PIK3CD,PIK3CG,PIK3R1,PIK3R5,PRKACA,PRKACB,PRKAG2,PRKAR1A,PRKAR1B,PRKAR2A,PRKAR2B,PTK2,PTPN11,PXN,RAF1,RALB,RAP1A,RASA1,RASD2,RPS6KB1,SHC1,SOCS3,SOCS4,SOCS7,SOS1,SOS2,SRF,YWHAB,YWHAG,YWHAH,YWHAQ,YWHAZ
IL-3 Signaling	3,4E00	5,57E-01	-1,982	AKT2,AKT3,BAD,CHP1,CRKL,CSF2RB,FOS,GAB2,GRB2,HRAS,INPP5D,JAK1,JAK2,JUN,MAPK1,MAPK3,MRAS,PAK1,PIK3C2A,PIK3C3,PIK3CA,PIK3CD,PIK3CG,PIK3R1,PIK3R5,PPP3CC,PRKCA,PRKCD,PRKCE,PRKCG,PRKCQ,PRKD3,RAC1,RAF1,RALB,RAP1A,RAPGEF1,RASD2,SHC1,SOS1,STAT1,STAT5A,STAT5B,STAT6
Pancreatic Adenocarcinoma Signaling	3,4E00	5,23E-01	-1,852	ABL1,AKT2,AKT3,BAD,BCL2L1,BRCA2,CASP9,CDK2,CDK4,CDKN1A,E2F3,E2F4,E2F5,E2F7,E2F8,GPLD1,GRB2,HBEGF,JAK1,JAK2,MAP2K4,MAPK1,MAPK10,MAPK12,MAPK3,MAPK8,MAPK9,MMP9,NAPEPLD,NFKB1,NFKB2,NOTCH1,PIK3C2A,PIK3C3,PIK3CA,PIK3CD,PIK3CG,PIK3R1,PIK3R5,PLD3,PLD6,RAC1,RAF1,RALBP1,RB1,RELA,SIN3A,SMAD2,SMAD3,SMAD4,STAT1,TFDP1,TGFB1,TGFB3,TGFBR1,TYK2,VEGFA
PDGF Signaling	3,38E00	5,47E-01	-2,064	ABL1,ABL2,ACP1,CRK,CRKL,CSNK2A2,CSNK2B,FOS,GRB2,HRAS,INPP5D,INPP5K,INPPL1,JAK1,JAK2,JUN,MAP2K4,MAPK1,MAPK3,MAPK8,MRAS,PDGFA,PDGFRB,PIK3C2A,PIK3C3,PIK3CA,PIK3CD,PIK3CG,PIK3R1,PIK3R5,PLCG1,PLCG2,PRKCA,RAF1,RALB,RAP1A,RASA1,RASD2,SHC1,SOS1,SOS2,SPHK2,SRF,STAT1,SYNJ1,SYNJ2,TYK2
CXCR4 Signaling	3,37E00	4,85E-01	-2,390	ADCY1,ADCY10,ADCY2,ADCY6,ADCY9,AKT2,AKT3,BCAR1,CRK,CXCR4,DIRAS3,DOCK1,EGR1,ELMO1,ELMO3,FNBP1,FOS,GNA11,GNA12,GNA13,GNAI2,GNAI3,GNAO1,GNAS,GNB1,GNG3,GNG4,HRAS,ITPR1,ITPR2,JUN,MAP2K4,MAPK1,MAPK10,MAPK12,MAPK3,MAPK8,MAPK9,MRAS,MYL10,MYL12B,MYL4,MYL6,PAK1,PAK2,PAK4,PAK5,PIK3C2A,PIK3C3,PIK3CA,PIK3CD,PIK3CG,PIK3R1,PIK3R5,PLCB2,PLCB4,PRKCA,PRKCD,PRKCE,PRKCG,PRKCQ,PRKD3,PTK2,PXN,RAC1,RAF1,RALB,RAP1A,RASD…
IL-1 Signaling	3,32E00	5,38E-01	-2,535	ADCY1,ADCY10,ADCY2,ADCY6,ADCY9,CHUK,ECSIT,FOS,GNA11,GNA12,GNA13,GNAI2,GNAI3,GNAO1,GNAS,GNB1,GNG3,GNG4,IL1R1,IRAK1,IRAK2,IRAK3,JUN,MAP2K4,MAP2K6,MAP2K7,MAP3K14,MAP3K7,MAPK1,MAPK10,MAPK12,MAPK8,MAPK9,MRAS,NFKB1,NFKB2,NFKBIA,NFKBIB,NFKBIE,PRKACA,PRKACB,PRKAG2,PRKAR1A,PRKAR1B,PRKAR2A,PRKAR2B,RELA,TAB1,TAB2
RhoGDI Signaling	3,3E00	4,78E-01	2,557	ACTB,ACTG1,ARHGAP1,ARHGAP12,ARHGAP35,ARHGAP5,ARHGAP6,ARHGAP9,ARHGDIB,ARHGDIG,ARHGEF10,ARHGEF12,ARHGEF17,ARHGEF2,ARHGEF7,CD44,CDH1,CDH11,CDH12,CDH13,CDH18,CDH20,CDH22,CDH5,CDH8,CFL1,CFL2,CREBBP,DGKZ,DIRAS3,DLC1,EP300,ESR1,FNBP1,GNA11,GNA12,GNA13,GNAI2,GNAI3,GNAO1,GNAS,GNB1,GNG3,GNG4,GRIP1,ITGA2,ITGA3,ITGA5,ITGB1,LIMK1,LIMK2,MRAS,MYL10,MYL12B,MYL4,MYL6,PAK1,PAK2,PAK4,PAK5,PI4KA,PIKFYVE,PIP4K2B,PIP4…
Glioma Signaling	3,28E00	5,18E-01	-2,333	ABL1,AKT2,AKT3,CALM1 (includes others),CAMK1D,CAMK4,CDK4,CDK6,CDKN1A,CDKN2C,CDKN2D,E2F3,E2F4,E2F5,E2F7,E2F8,GRB2,HRAS,IDH1,IDH2,IDH3B,IDH3G,IGF2,IGF2R,MAPK1,MAPK3,MRAS,MTOR,PDGFA,PDGFRB,PIK3C2A,PIK3C3,PIK3CA,PIK3CD,PIK3CG,PIK3R1,PIK3R5,PLCG1,PLCG2,PRKCA,PRKCD,PRKCE,PRKCG,PRKCQ,PRKD3,RAF1,RALB,RAP1A,RASD2,RB1,RBL1,RBL2,SHC1,SIN3A,SOS1,SOS2,TFDP1
Neuregulin Signaling	3,28E00	5,31E-01	-3,795	ADAM17,AKT2,AKT3,AREG,BAD,CDK5R1,CRK,CRKL,DLG4,ERBB3,ERBB4,ERBIN,ERRFI1,GRB2,HBEGF,HRAS,HSP90AB1,HSP90B1,ITGA2,ITGA3,ITGA5,ITGB1,MAPK1,MAPK3,MRAS,MTOR,NRG4,PDPK1,PICK1,PIK3R1,PLCG1,PLCG2,PRKCA,PRKCD,PRKCE,PRKCG,PRKCQ,PRKD3,PSEN1,PTPN11,RAF1,RALB,RAP1A,RASD2,RNF41,RPS6KB1,SHC1,SOS1,SOS2,STAT5A,STAT5B
Regulation of eIF4 and p70S6K Signaling	3,25E00	4,87E-01	-2,197	AKT2,AKT3,EIF1,EIF1AX,EIF2A,EIF2B2,EIF2B4,EIF2B5,EIF3A,EIF3B,EIF3D,EIF3E,EIF3F,EIF3G,EIF3H,EIF3I,EIF3K,EIF3L,EIF4A1,EIF4E,EIF4EBP2,EIF4G1,EIF4G2,EIF4G3,FAU,GRB2,HRAS,ITGA2,ITGA3,ITGA5,ITGB1,MAPK1,MAPK12,MAPK3,MRAS,MTOR,PAIP1,PAIP2,PDPK1,PIK3C2A,PIK3C3,PIK3CA,PIK3CD,PIK3CG,PIK3R1,PIK3R5,PPM1J,PPP2R1B,PPP2R2B,PPP2R3A,PPP2R5A,PPP2R5C,PPP2R5D,PPP2R5E,PTPA,RAF1,RALB,RAP1A,RASD2,RPS11,RPS12,RPS14,RPS16…
IL-6 Signaling	3,2E00	5,04E-01	-2,066	AKT2,AKT3,CD14,CHUK,CSNK2A2,CSNK2B,CXCL8,CYP19A1,FOS,GRB2,HRAS,IL1B,IL1R1,IL1R2,IL1RL2,IL1RN,JAK2,JUN,LBP,MAP2K4,MAP2K6,MAP2K7,MAP3K14,MAP3K7,MAP4K4,MAPK1,MAPK10,MAPK12,MAPK3,MAPK8,MAPK9,MAPKAPK2,MCL1,MRAS,NFKB1,NFKB2,NFKBIA,NFKBIB,NFKBIE,PIK3C2A,PIK3C3,PIK3CA,PIK3CD,PIK3CG,PIK3R1,PIK3R5,PTPN11,RAF1,RALB,RAP1A,RASD2,RELA,SHC1,SOCS3,SOS1,SOS2,SRF,TAB1,TNFAIP6,TNFRSF1A,TNFRSF1B,TRAF2,VEGFA
Tec Kinase Signaling	3,19E00	4,82E-01	-3,543	ACTB,ACTG1,DIRAS3,FADD,FNBP1,FOS,GNA11,GNA12,GNA13,GNAI2,GNAI3,GNAO1,GNAS,GNB1,GNG3,GNG4,GTF2I,HCK,ITGA2,ITGA3,ITGA5,ITGB1,JAK1,JAK2,MAP2K4,MAPK10,MAPK12,MAPK8,MAPK9,MRAS,NFKB1,NFKB2,PAK1,PAK2,PAK4,PAK5,PIK3C2A,PIK3C3,PIK3CA,PIK3CD,PIK3CG,PIK3R1,PIK3R5,PLCG1,PLCG2,PRKCA,PRKCD,PRKCE,PRKCG,PRKCQ,PRKD3,PTK2,PTK2B,RAC1,RELA,RHOA,RHOB,RHOBTB1,RHOBTB2,RHOH,RHOT1,RHOT2,RHOU,RHOV,RND2,STAT1,STAT2,STAT5A,…
PPAR Signaling	3,15E00	5,19E-01	0,412	CHUK,CREBBP,EP300,FOS,GRB2,HRAS,HSP90AB1,HSP90B1,IL1B,IL1R1,IL1R2,IL1RL2,IL1RN,INSR,JUN,MAP3K14,MAP3K7,MAP4K4,MAPK1,MAPK3,MED1,MRAS,NCOA1,NCOR1,NCOR2,NFKB1,NFKB2,NFKBIA,NFKBIB,NFKBIE,NRIP1,PDGFA,PDGFRB,PPARA,PPARD,PPARGC1A,RAF1,RALB,RAP1A,RASD2,RELA,RXRA,SCAND1,SHC1,SNW1,SOS1,SOS2,SRA1,STAT5A,STAT5B,TAB1,TNFRSF1A,TNFRSF1B,TRAF2
Salvage Pathways of Pyrimidine Ribonucleotides	3,15E00	5,26E-01	-3,677	ADPGK,AK1,AK7,AK8,AK9,AKT2,APOBEC1,BRAF,CDK2,CDK4,CDK6,CDK8,CSNK1A1,CSNK1D,DYRK1A,FAM20B,GRK4,GRK5,HIPK1,IRAK1,LIMK1,LIMK2,MAK,MAP2K4,MAP2K6,MAP3K9,MAPK1,MAPK3,MAPK6,MAPK7,MAPK8,MAPK9,NEK2,NME4,NME7,PAK1,PAK2,PAK5,PIM1,PKN1,PLK1,PRKAA1,PRKAA2,PRKCD,PRKCE,PRKCQ,PRKX,PRPF4B,SGK1,TTK,UCKL1
CD40 Signaling	3,14E00	5,69E-01	-1,151	ATF1,CHUK,ELP1,FOS,ICAM1,JUN,MAP2K4,MAP2K5,MAP2K6,MAP2K7,MAP3K14,MAP3K7,MAPK1,MAPK10,MAPK12,MAPK3,MAPK8,MAPK9,MAPKAPK2,NFKB1,NFKB2,NFKBIA,NFKBIB,NFKBIE,PIK3C2A,PIK3C3,PIK3CA,PIK3CD,PIK3CG,PIK3R1,PIK3R5,RELA,TANK,TNFAIP3,TRAF1,TRAF2,TRAF3
D-myo-inositol (1,4,5)-Trisphosphate Biosynthesis	3,14E00	7,2E-01	-2,357	PI4KA,PI4KB,PIKFYVE,PIP4K2A,PIP4K2B,PIP4K2C,PIP5K1A,PIP5K1B,PIP5K1C,PLCB2,PLCB4,PLCD1,PLCD4,PLCE1,PLCG1,PLCG2,PLCH1,PLCZ1
D-myo-inositol-5-phosphate Metabolism	3,12E00	4,84E-01	-4,882	ACP1,CA3,CDC25A,CDC25C,DOT1L,DUSP1,DUSP10,DUSP13,DUSP16,DUSP2,DUSP5,EPHX2,EYA4,FIG4,MTMR2,MTMR4,MTMR6,MTMR7,NT5C,NUDT2,NUDT9,PGAM5,PIKFYVE,PIP4K2A,PIP4K2C,PIP4P2,PLCB2,PLCB4,PLCD1,PLCD4,PLCE1,PLCG1,PLCG2,PLCH1,PLCZ1,PLPP6,PP2D1,PPFIA1,PPFIA2,PPFIBP2,PPM1H,PPP1CA,PPP1R12A,PPP1R13B,PPP1R8,PPP2R3A,PPP2R5A,PPP2R5D,PPP2R5E,PPP4C,PPP4R1,PPTC7,PRUNE1,PTPA,PTPN1,PTPN11,PTPN13,PTPN2,PTPN20,PTPN22,PTPRC,PT…
FAK Signaling	3,11E00	5,26E-01		ACTB,ACTG1,AKT2,AKT3,ARHGAP26,ARHGEF7,ASAP1,BCAR1,CAPN11,CAPN2,CAPN5,CAPN7,CAPNS1,CRK,DOCK1,GRB2,HRAS,ITGA2,ITGA3,ITGA5,ITGB1,MAPK1,MAPK3,MRAS,PAK1,PAK2,PAK4,PAK5,PDPK1,PIK3C2A,PIK3C3,PIK3CA,PIK3CD,PIK3CG,PIK3R1,PIK3R5,PLCG1,PLCG2,PTK2,PXN,RAC1,RAF1,RALB,RAP1A,RASD2,SOS1,SOS2,TLN1,TLN2,TNS1
Ephrin B Signaling	3,11E00	5,56E-01	-2,401	ABI1,ACP1,AXIN1,CAP1,CBL,CFL1,CFL2,CTNNB1,CXCR4,EFNB3,EPHB4,GNA11,GNA12,GNA13,GNAI2,GNAI3,GNAO1,GNAS,GNB1,GNG3,GNG4,HRAS,ITSN1,ITSN2,KALRN,LIMK1,MAPK1,MAPK3,MRAS,PAK1,PTK2,PXN,RAC1,RGS3,RHOA,ROCK1,ROCK2,VAV1,VAV2,VAV3
IL-8 Signaling	3,1E00	4,65E-01	-4,061	AKT2,AKT3,ANGPT1,AZU1,BCL2L1,BRAF,CCND3,CDH1,CHUK,CXCL8,DIRAS3,FNBP1,FOS,GNA12,GNA13,GNAI2,GNAI3,GNAS,GNB1,GNG3,GNG4,GPLD1,HBEGF,HRAS,ICAM1,IQGAP1,IRAK1,IRAK2,IRAK3,JUN,LASP1,LIMK1,LIMK2,MAP2K4,MAP4K4,MAPK1,MAPK10,MAPK12,MAPK3,MAPK8,MAPK9,MMP2,MMP9,MPO,MRAS,MTOR,MYL12B,NAPEPLD,NCF1,NCF2,NFKB1,NFKBIB,PAK2,PIK3C2A,PIK3C3,PIK3CA,PIK3CD,PIK3CG,PIK3R1,PIK3R5,PLCB2,PLD3,PLD6,PRKCA,PRKCD,PRKCE,PRKCG,PRK…
Breast Cancer Regulation by Stathmin1	3,1E00	4,65E-01		ADCY1,ADCY10,ADCY2,ADCY6,ADCY9,ARHGEF10,ARHGEF12,ARHGEF17,ARHGEF2,ARHGEF7,CALM1 (includes others),CAMK1D,CAMK4,CDK2,CDKN1A,E2F3,E2F4,E2F5,E2F7,E2F8,GNA13,GNAI2,GNAI3,GNAS,GNB1,GNG3,GNG4,GRB2,HRAS,ITPR1,ITPR2,LIMK1,LIMK2,MAPK1,MAPK3,MRAS,PAK1,PIK3C2A,PIK3C3,PIK3CA,PIK3CD,PIK3CG,PIK3R1,PIK3R5,PLCB2,PLCB4,PPM1J,PPP1CA,PPP1R10,PPP1R11,PPP1R12A,PPP1R3D,PPP2R1B,PPP2R2B,PPP2R3A,PPP2R5A,PPP2R5C,PPP2R5D,P…
TNFR1 Signaling	3,09E00	0.6	-0,186	APAF1,BIRC2,BIRC3,CASP8,CASP9,CHUK,CRADD,FADD,FOS,JUN,MADD,MAP2K4,MAP3K14,MAPK8,NFKB1,NFKB2,NFKBIA,NFKBIB,NFKBIE,PAK1,PAK2,PAK4,PAK5,RELA,RIPK1,TANK,TNFAIP3,TNFRSF1A,TRADD,TRAF2
Hepatic Fibrosis Signaling Pathway	3,04E00	4,29E-01	-3,683	ACVR1,ACVR1B,AKT2,AKT3,ATF2,ATF4,AXIN1,BMPR2,BRAF,BRD4,CACNA1C,CACNA1D,CACNA1E,CALM1 (includes others),CAMK4,CCDC88A,CHUK,COL11A2,COL18A1,COL2A1,CREB1,CREB3,CREB3L3,CREBBP,CTNNB1,CXCL8,DIRAS3,DVL2,DVL3,FGF2,FGFR1,FNBP1,FOS,FTH1,FZD4,GLI3,GNAI2,GNAI3,GSK3B,HIF1A,HRAS,ICAM1,IL1B,IL1R1,IL1R2,IL1RL2,IL1RN,IRAK1,IRAK2,IRAK3,ITGA2,ITGA3,ITGA5,ITGB1,JAK1,JAK2,JUN,KLF9,LEF1,LRP6,MAP2K4,MAP2K5,MAP2K6,MAP2…
Prostate Cancer Signaling	3,04E00	5,27E-01		ABL1,AKT2,AKT3,ATF2,ATF4,BAD,CASP9,CDK2,CDKN1A,CHUK,CREB1,CREB3,CREB3L3,CREBBP,CTNNB1,GRB2,GSK3B,HRAS,HSP90AB1,HSP90B1,LEF1,MAPK1,MAPK3,MRAS,MTOR,NFKB1,NFKB2,NFKBIA,NFKBIB,NFKBIE,PDPK1,PIK3C2A,PIK3C3,PIK3CA,PIK3CD,PIK3CG,PIK3R1,PIK3R5,RAF1,RALB,RAP1A,RASD2,RB1,RELA,SIN3A,SOS1,SOS2,TFDP1
Angiopoietin Signaling	3,01E00	5,47E-01	-2,475	AKT2,AKT3,ANGPT1,BAD,CASP9,CHUK,CRK,ELP1,GRB2,HRAS,MRAS,NCK1,NFKB1,NFKB2,NFKBIA,NFKBIB,NFKBIE,PAK1,PAK2,PAK4,PAK5,PIK3C2A,PIK3C3,PIK3CA,PIK3CD,PIK3CG,PIK3R1,PIK3R5,PTK2,PTPN11,RALB,RAP1A,RASA1,RASD2,RELA,SOS1,STAT5A,STAT5B,TEK,TIE1,TNIP1
P2Y Purigenic Receptor Signaling Pathway	3,01E00	4,96E-01	-3,357	ADCY1,ADCY10,ADCY2,ADCY6,ADCY9,AKT2,AKT3,ATF2,ATF4,CREB1,CREB3,CREB3L3,CREBBP,FOS,GNAI2,GNAI3,GNB1,GNG3,GNG4,HRAS,JUN,MAPK1,MAPK3,MRAS,NFKB1,NFKB2,PDIA3,PIK3C2A,PIK3C3,PIK3CA,PIK3CD,PIK3CG,PIK3R1,PIK3R5,PLCB2,PLCB4,PLCD1,PLCD4,PLCE1,PLCG1,PLCG2,PLCH1,PLCL1,PLCL2,PLCZ1,PRKACA,PRKACB,PRKAG2,PRKAR1A,PRKAR1B,PRKAR2A,PRKAR2B,PRKCA,PRKCD,PRKCE,PRKCG,PRKCQ,PRKD3,RAF1,RALB,RAP1A,RASD2,RELA
Apelin Pancreas Signaling Pathway	3,01E00	6,14E-01	0,962	ERN1,MAP2K4,MAPK10,MAPK12,MAPK8,MAPK9,NFKB1,NFKB2,PDE3B,PIK3C2A,PIK3C3,PIK3CA,PIK3CD,PIK3CG,PIK3R1,PIK3R5,PRKAA1,PRKAA2,PRKAB2,PRKACA,PRKACB,PRKAG2,PRKAR1A,PRKAR1B,PRKAR2A,PRKAR2B,RELA
Valine Degradation I	3	7,78E-01	-2,673	ABAT,ACAD8,ACADSB,ALDH6A1,AUH,BCAT1,BCKDHA,BCKDHB,ECHS1,EHHADH,HADHA,HADHB,HIBCH,SDS
3-phosphoinositide Degradation	3	4,81E-01	-4,331	ACP1,CA3,CDC25A,CDC25C,DOT1L,DUSP1,DUSP10,DUSP13,DUSP16,DUSP2,DUSP5,EPHX2,EYA4,FIG4,INPP4A,INPP4B,INPP5D,INPP5K,INPPL1,MTM1,MTMR14,MTMR2,MTMR3,MTMR4,MTMR6,MTMR7,NT5C,NUDT2,NUDT9,PGAM5,PIKFYVE,PIP4P2,PLPP6,PP2D1,PPFIA1,PPFIA2,PPFIBP2,PPM1H,PPP1CA,PPP1R12A,PPP1R13B,PPP1R8,PPP2R3A,PPP2R5A,PPP2R5D,PPP2R5E,PPP4C,PPP4R1,PPTC7,PRUNE1,PTPA,PTPMT1,PTPN1,PTPN11,PTPN13,PTPN2,PTPN20,PTPN22,PTPRC,PTPRF,PTPRJ,…
Type II Diabetes Mellitus Signaling	2,97E00	4,86E-01	-1,342	ACSBG1,ACSBG2,ACSL1,ACSL3,ACSL5,ACSL6,ADIPOR1,ADIPOR2,AKT2,AKT3,CACNA1C,CACNA1D,CACNA1E,CACNA1F,CACNA1I,CACNA2D1,CACNA2D3,CACNB1,CACNB2,CHUK,INSR,MAP2K4,MAP2K7,MAP3K14,MAP3K7,MAPK1,MAPK10,MAPK12,MAPK3,MAPK8,MAPK9,MTOR,NFKB1,NFKB2,NFKBIA,NFKBIB,NFKBIE,NSMAF,PDPK1,PIK3C2A,PIK3C3,PIK3CA,PIK3CD,PIK3CG,PIK3R1,PIK3R5,PKM,PRKAA1,PRKAA2,PRKAB2,PRKAG2,PRKCA,PRKCD,PRKCE,PRKCG,PRKCQ,PRKD3,RELA,SLC27A1,SLC27…
ErbB Signaling	2,97E00	5,21E-01	-2,598	AREG,ERBB3,ERBB4,FOS,GRB2,GSK3B,HBEGF,HRAS,JUN,MAP2K4,MAP2K6,MAPK1,MAPK10,MAPK12,MAPK3,MAPK8,MAPK9,MRAS,MTOR,NCK1,NRG4,PAK1,PAK2,PAK4,PAK5,PDPK1,PIK3C2A,PIK3C3,PIK3CA,PIK3CD,PIK3CG,PIK3R1,PIK3R5,PLCG1,PLCG2,PRKCA,PRKCD,PRKCE,PRKCG,PRKCQ,PRKD3,RAF1,RALB,RAP1A,RASD2,RPS6KB1,SHC1,SOS1,SOS2
Gα12/13 Signaling	2,96E00	4,92E-01	-1,549	AKT2,AKT3,CDH1,CDH11,CDH12,CDH13,CDH18,CDH20,CDH22,CDH5,CDH8,CHUK,CTNNB1,F2,GNA12,GNA13,HRAS,JUN,LPAR2,LPAR6,MAP2K4,MAP2K7,MAPK1,MAPK10,MAPK12,MAPK3,MAPK7,MAPK8,MAPK9,MEF2A,MEF2D,MRAS,MYL10,MYL12B,MYL4,MYL6,NFKB1,NFKB2,NFKBIA,NFKBIB,NFKBIE,PIK3C2A,PIK3C3,PIK3CA,PIK3CD,PIK3CG,PIK3R1,PIK3R5,PTK2,PTK2B,PXN,RAF1,RALB,RAP1A,RASA1,RASD2,RELA,RHOA,ROCK1,ROCK2,TEC,VAV1,VAV2,VAV3
Epithelial Adherens Junction Signaling	2,96E00	4,8E-01		ACTB,ACTG1,ACTN3,ACTN4,ACVR1,ACVR1B,AFDN,AKT2,AKT3,BAIAP2,BMPR2,CDH1,CLINT1,CLIP1,CRK,CTNNA1,CTNNA2,CTNNB1,CTNND1,EPN1,EPN2,EPN3,FARP2,FER,FGFR1,HRAS,IQGAP1,KEAP1,LEF1,LMO7,MAGI1,MAGI2,MET,MRAS,MYH10,MYH11,MYH14,MYH3,MYH7,MYH7B,MYH9,MYL4,MYL6,NECTIN1,NECTIN2,NECTIN3,NOTCH1,NOTCH2,NOTCH4,PARD3,PTPRM,RAC1,RALB,RAP1A,RAPGEF1,RASD2,RHOA,SSX2IP,TCF3,TCF4,TCF7L2,TGFBR1,TUBA1B,TUBA1C,TUBA4A,TUBA8,TUBB4A…
Corticotropin Releasing Hormone Signaling	2,93E00	4,83E-01	-2,474	ADCY1,ADCY10,ADCY2,ADCY6,ADCY9,ATF2,ATF4,BRAF,CACNA1C,CACNA1D,CACNA1E,CACNA1F,CACNA1I,CACNA2D1,CACNA2D3,CACNB1,CACNB2,CALM1 (includes others),CAMK4,CREB1,CREB3,CREB3L3,CREBBP,FOS,GAST,GLI3,GNAI2,GNAI3,GNAO1,GNAS,GUCY1A1,GUCY1B1,GUCY2C,GUCY2D,ITPR1,ITPR2,JUN,MAPK1,MAPK12,MAPK3,MEF2A,MEF2D,NOS1,NPR1,NPR2,NR4A1,NT5C,PLCG1,PLCG2,POMC,PRKACA,PRKACB,PRKAG2,PRKAR1A,PRKAR1B,PRKAR2A,PRKAR2B,PRKCA,PRKCD,PR…
Endometrial Cancer Signaling	2,9E00	5,67E-01	-1,671	AKT2,AKT3,APC2,AXIN1,BAD,CASP9,CDH1,CTNNA1,CTNNA2,CTNNB1,FOXO3,GRB2,GSK3B,HRAS,ILK,LEF1,MAPK1,MAPK3,MLH1,MRAS,PDPK1,PIK3C2A,PIK3C3,PIK3CA,PIK3CD,PIK3CG,PIK3R1,PIK3R5,RAF1,RALB,RAP1A,RASD2,SOS1,SOS2
Tight Junction Signaling	2,86E00	4,7E-01		ACTB,ACTG1,AFDN,AKT2,AKT3,ARHGEF2,BET1L,CDK4,CLDN12,CPSF2,CPSF3,CPSF6,CSTF1,CSTF2,CTNNA1,CTNNB1,EPB41,FOS,GOSR1,GPAA1,JAM2,JAM3,JUN,MAGI2,MARK2,MPDZ,MPP5,MYH10,MYH11,MYH14,MYH3,MYH7,MYH7B,MYH9,MYL4,MYL6,NAPA,NAPB,NECTIN1,NECTIN2,NECTIN3,NFKB1,NFKB2,NSF,NUDT21,OCLN,PARD6A,PPM1J,PPP2R1B,PPP2R2B,PPP2R3A,PPP2R5A,PPP2R5C,PPP2R5D,PPP2R5E,PRKACA,PRKACB,PRKAG2,PRKAR1A,PRKAR1B,PRKAR2A,PRKAR2B,PTPA,RAC1,RE…
Androgen Signaling	2,85E00	4,85E-01	-1,093	CACNA1C,CACNA1D,CACNA1E,CACNA1F,CACNA1I,CACNA2D1,CACNA2D3,CACNB1,CACNB2,CALM1 (includes others),CALR,CAMK4,CREBBP,EP300,ERCC2,ERCC3,GNA11,GNA12,GNA13,GNAI2,GNAI3,GNAO1,GNAS,GNB1,GNG3,GNG4,GTF2A1,GTF2B,GTF2E1,GTF2E2,GTF2F1,GTF2H1,GTF2H3,GTF2H5,JUN,KAT2B,KAT7,MAPK1,MAPK3,MRAS,NCOA1,NCOA2,NFKB1,NFKB2,POLR2B,POLR2C,POLR2E,POLR2F,POLR2I,PRKACA,PRKACB,PRKAG2,PRKAR1A,PRKAR1B,PRKAR2A,PRKAR2B,PRKCA,PRKCD,…
Prolactin Signaling	2,84E00	5,31E-01	-1,947	CREBBP,EP300,FOS,GRB2,HRAS,JAK2,JUN,MAPK1,MAPK3,MRAS,NMI,NR3C1,PDPK1,PIK3C2A,PIK3C3,PIK3CA,PIK3CD,PIK3CG,PIK3R1,PIK3R5,PLCG1,PLCG2,PRKCA,PRKCD,PRKCE,PRKCG,PRKCQ,PRKD3,PTPN11,RAF1,RALB,RAP1A,RASD2,SHC1,SOCS3,SOCS4,SOCS7,SOS1,SOS2,SP1,STAT1,STAT5A,STAT5B
Opioid Signaling Pathway	2,83E00	4,45E-01	-3,302	ADCY1,ADCY10,ADCY2,ADCY6,ADCY9,AKT2,AKT3,AP1B1,AP1G2,AP2A1,AP2A2,AP2B1,ATF2,ATF4,BAD,BRAF,CACNA1C,CACNA1D,CACNA1E,CACNA1F,CACNA1I,CACNA2D1,CACNA2D3,CACNB1,CACNB2,CALM1 (includes others),CAMK1D,CAMK4,CLTA,CLTC,CREB1,CREB3,CREB3L3,CREBBP,CTNNB1,EP300,FOS,FOSB,GNAI2,GNAI3,GNAO1,GNAS,GNB1,GRIN2A,GRIN2B,GRINA,GRK2,GRK3,GRK4,GRK5,GSK3B,HCK,HRAS,ITPR1,ITPR2,KCNJ5,MAP2K4,MAP2K5,MAP2K6,MAP2K7,MAPK1,MAPK12…
iNOS Signaling	2,83E00	0.6	-1,225	CALM1 (includes others),CAMK4,CD14,CHUK,CREBBP,FOS,IFNGR1,IFNGR2,IRAK1,IRAK2,IRAK3,JAK1,JAK2,JUN,LBP,MAPK1,MAPK12,NFKB1,NFKB2,NFKBIA,NFKBIB,NFKBIE,RELA,STAT1,TAB1,TLR4,TYK2
Synaptic Long Term Potentiation	2,82E00	4,88E-01	-4,131	ADCY1,ATF2,ATF4,CACNA1C,CALM1 (includes others),CAMK4,CHP1,CREB1,CREB3,CREB3L3,CREBBP,EP300,GNA11,GRIA1,GRIA2,GRIN2A,GRIN2B,GRINA,GRM2,GRM3,GRM4,GRM7,HRAS,ITPR1,ITPR2,MAPK1,MAPK3,MRAS,PDIA3,PLCB2,PLCB4,PLCD1,PLCD4,PLCE1,PLCG1,PLCG2,PLCH1,PLCL1,PLCL2,PLCZ1,PPP1CA,PPP1R10,PPP1R11,PPP1R12A,PPP1R3D,PPP3CC,PRKACA,PRKACB,PRKAG2,PRKAR1A,PRKAR1B,PRKAR2A,PRKAR2B,PRKCA,PRKCD,PRKCE,PRKCG,PRKCQ,PRKD3,RAF1,RA…
Melatonin Signaling	2,81E00	5,42E-01	-3,124	BRAF,CALM1 (includes others),CAMK4,GNAI2,GNAI3,GNAO1,MAP2K4,MAP2K5,MAP2K6,MAP2K7,MAPK1,MAPK3,PDIA3,PLCB2,PLCB4,PLCD1,PLCD4,PLCE1,PLCG1,PLCG2,PLCH1,PLCL1,PLCL2,PLCZ1,PRKACA,PRKACB,PRKAG2,PRKAR1A,PRKAR1B,PRKAR2A,PRKAR2B,PRKCA,PRKCD,PRKCE,PRKCG,PRKCQ,PRKD3,RAF1,RORA
Sphingosine-1-phosphate Signaling	2,81E00	4,96E-01	-2,774	ACER2,ACER3,ADCY1,ADCY10,ADCY2,ADCY6,ADCY9,AKT2,AKT3,ASAH1,ASAH2,CASP8,CASP9,CASQ1,DIRAS3,FNBP1,GNA12,GNA13,GNAI2,GNAI3,MAPK1,MAPK3,PDGFA,PDGFRB,PDIA3,PIK3C2A,PIK3C3,PIK3CA,PIK3CD,PIK3CG,PIK3R1,PIK3R5,PLCB2,PLCB4,PLCD1,PLCD4,PLCE1,PLCG1,PLCG2,PLCH1,PLCL1,PLCL2,PLCZ1,PTK2,PTK2B,RAC1,RHOA,RHOB,RHOBTB1,RHOBTB2,RHOH,RHOT1,RHOT2,RHOU,RHOV,RND2,SMPD2,SMPD4
3-phosphoinositide Biosynthesis	2,79E00	4,7E-01	-3,671	ACP1,CA3,CDC25A,CDC25C,DOT1L,DUSP1,DUSP10,DUSP13,DUSP16,DUSP2,DUSP5,EPHX2,EYA4,FIG4,MTMR2,MTMR4,MTMR6,MTMR7,NT5C,NUDT2,NUDT9,PGAM5,PI4KA,PI4KB,PIK3C2A,PIK3C3,PIK3CA,PIK3CD,PIK3CG,PIK3R1,PIK3R5,PIKFYVE,PIP4K2B,PIP4K2C,PIP5K1A,PIP5K1B,PIP5K1C,PLPP6,PP2D1,PPFIA1,PPFIA2,PPFIBP2,PPM1H,PPP1CA,PPP1R12A,PPP1R13B,PPP1R8,PPP2R3A,PPP2R5A,PPP2R5D,PPP2R5E,PPP4C,PPP4R1,PPTC7,PRUNE1,PTPA,PTPN1,PTPN11,PTPN13,PTP…
B Cell Activating Factor Signaling	2,77E00	6,1E-01	-0,655	CHUK,ELP1,FOS,JUN,MAP2K4,MAP2K7,MAP3K14,MAPK1,MAPK10,MAPK12,MAPK8,MAPK9,NFAT5,NFATC1,NFATC2,NFATC3,NFKB1,NFKB2,NFKBIA,NFKBIB,NFKBIE,RELA,TRAF1,TRAF2,TRAF3
Death Receptor Signaling	2,77E00	5,16E-01	-0,885	ACIN1,ACTB,ACTG1,APAF1,ARHGDIB,BIRC2,BIRC3,CASP8,CASP9,CHUK,CRADD,DAXX,FADD,GAS2,LIMK1,LMNA,MAP2K4,MAP2K7,MAP3K14,MAP4K4,MAPK8,NFKB1,NFKB2,NFKBIA,NFKBIB,NFKBIE,PARP1,PARP10,PARP11,PARP12,PARP14,PARP16,PARP4,PARP6,PARP8,RELA,RIPK1,ROCK1,TANK,TNFRSF1A,TNFRSF1B,TNFRSF21,TNFRSF25,TNKS,TNKS2,TRADD,TRAF2
Leukocyte Extravasation Signaling	2,77E00	4,57E-01	-2,804	ABL1,ACTB,ACTG1,ACTN3,ACTN4,AFDN,ARHGAP1,ARHGAP12,ARHGAP35,ARHGAP5,ARHGAP6,ARHGAP9,BCAR1,CD44,CDH5,CLDN12,CRK,CRKL,CTNNA1,CTNNA2,CTNNB1,CTNND1,CXCR4,DLC1,EDIL3,FER,GNAI2,GNAI3,ICAM1,ICAM3,ITGA1,ITGA2,ITGA3,ITGA5,ITGB1,JAM2,JAM3,MAP2K4,MAP3K4,MAPK1,MAPK10,MAPK12,MAPK8,MAPK9,MMP16,MMP17,MMP2,MMP24,MMP9,MYL6,NCF1,NCF2,NCF4,PECAM1,PIK3C2A,PIK3C3,PIK3CA,PIK3CD,PIK3CG,PIK3R1,PIK3R5,PLCG1,PLCG2,PRKCA,PR…
NER Pathway	2,77E00	5,05E-01	-2,343	CHAF1A,CHAF1B,COPS3,COPS4,COPS5,COPS6,COPS7B,COPS8,CUL4A,DDB1,DNA2,EP300,ERCC1,ERCC2,ERCC3,ERCC4,ERCC6,GPS1,GTF2H1,GTF2H3,GTF2H5,H3-3A/H3-3B,LIG1,LIG3,LIG4,NEDD8,POLA1,POLD1,POLE,POLK,POLR2B,POLR2C,POLR2E,POLR2F,POLR2I,PRIM2,RAD23B,RBX1,RFC1,RFC5,RNF111,RPA1,RPA2,TCEA1,TOP2A,TOP2B,UBE2N,USP7,UVSSA,XAB2,XPC,XRCC1
April Mediated Signaling	2,75E00	6,15E-01	0,000	CHUK,FOS,JUN,MAP2K4,MAP2K7,MAP3K14,MAPK1,MAPK10,MAPK12,MAPK8,MAPK9,NFAT5,NFATC1,NFATC2,NFATC3,NFKB1,NFKB2,NFKBIA,NFKBIB,NFKBIE,RELA,TRAF1,TRAF2,TRAF3
Ephrin Receptor Signaling	2,72E00	4,61E-01	-4,064	ABI1,ABL1,ACP1,ADAM10,AKT2,AKT3,ANGPT1,ATF2,ATF4,AXIN1,BCAR1,CFL1,CFL2,CREB1,CREB3,CREB3L3,CREBBP,CRK,CRKL,CXCR4,EFNB3,EPHA10,EPHA4,EPHB4,GNA11,GNA12,GNA13,GNAI2,GNAI3,GNAO1,GNAS,GNB1,GNG3,GNG4,GRB2,GRIN2A,GRIN2B,GRINA,HRAS,ITGA2,ITGA3,ITGA5,ITGB1,ITSN1,JAK2,KALRN,LIMK1,LIMK2,MAP3K14,MAP4K4,MAPK1,MAPK3,MRAS,NCK1,PAK1,PAK2,PAK4,PAK5,PDGFA,PIK3CG,PTK2,PTPN11,PTPN13,PXN,RAC1,RAF1,RALB,RAP1A,RAPGEF1,…
RAN Signaling	2,71E00	7,65E-01	-2,496	CSE1L,IPO5,KPNA1,KPNA2,KPNA4,KPNA6,KPNB1,RANBP1,RANBP2,RANGAP1,RCC1,TNPO1,XPO1
Fcγ Receptor-mediated Phagocytosis in Macrophages and Monocytes	2,71E00	5,11E-01	-4,041	ACTB,ACTG1,AKT2,AKT3,ARF6,CBL,CRK,DOCK1,FCGR1A,FYB1,GAB2,GPLD1,HCK,INPP5D,LCP2,MAPK1,MAPK3,MYO5A,NAPEPLD,NCF1,NCK1,PAK1,PIK3CG,PIK3R1,PIP5K1A,PLA2G6,PLCG1,PLD3,PLD6,PRKCA,PRKCD,PRKCE,PRKCG,PRKCQ,PRKD3,PTK2B,PXN,RAB11A,RAB11B,RAC1,RPS6KB1,SYK,TLN1,TLN2,VAV1,VAV2,VAV3,YES1
Non-Small Cell Lung Cancer Signaling	2,69E00	5,34E-01	-2,414	ABL1,AKT2,AKT3,BAD,CASP9,CDK4,CDK6,FOXO3,GRB2,HRAS,ITPR1,ITPR2,MAPK1,MAPK3,MRAS,PDPK1,PIK3C2A,PIK3C3,PIK3CA,PIK3CD,PIK3CG,PIK3R1,PIK3R5,PLCG1,PRKCA,RAF1,RALB,RAP1A,RARB,RASD2,RASSF1,RB1,RXRA,RXRB,SIN3A,SOS1,SOS2,STK4,TFDP1
Axonal Guidance Signaling	2,66E00	4,1E-01		ABL1,ABLIM2,ACE,ADAM10,ADAM17,ADAM18,ADAM19,ADAM2,ADAM20,ADAM21,ADAM22,ADAM23,ADAM28,ADAM29,ADAM7,ADAM9,ADAMTS10,ADAMTS12,ADAMTS14,ADAMTS16,ADAMTS17,ADAMTS18,ADAMTS19,ADAMTS6,ADAMTS9,AFG3L2,AKT2,AKT3,ARHGEF12,ARHGEF7,BAIAP2,BCAR1,BMP3,BMP4,BMP7,CFL1,CFL2,CHMP1A,CHP1,COPS5,CRK,CRKL,CXCR4,DCC,DOCK1,DPYSL2,DPYSL5,EFNB3,EIF4E,EPHA10,EPHA4,EPHB4,ERAP2,FARP2,FZD4,GIT1,GLI3,GNA11,GNA12,GNA13,GNAI2,GNAI3…
Role of NFAT in Cardiac Hypertrophy	2,65E00	4,49E-01	-4,447	ADCY1,ADCY10,ADCY2,ADCY6,ADCY9,AKT2,AKT3,CABIN1,CACNA1C,CACNA1D,CACNA1E,CACNA1F,CACNA1I,CACNA2D1,CACNA2D3,CACNB1,CACNB2,CALM1 (includes others),CAMK1D,CAMK4,CHP1,CSNK1A1,EP300,GNAI2,GNAI3,GNAS,GNB1,GNG3,GNG4,GRB2,GSK3B,HDAC1,HDAC10,HDAC11,HDAC5,HDAC9,HRAS,ITPR1,ITPR2,MAP2K4,MAP2K6,MAP2K7,MAP3K7,MAPK1,MAPK10,MAPK12,MAPK3,MAPK8,MAPK9,MEF2A,MEF2D,MRAS,PDIA3,PIK3C2A,PIK3C3,PIK3CA,PIK3CD,PIK3CG,PIK3R1…
Synaptic Long Term Depression	2,61E00	4,55E-01	-3,989	CACNA1C,CACNA1D,CACNA1E,CACNA1F,CACNA1I,CACNA2D1,CACNA2D3,CACNB1,CACNB2,GAST,GNA11,GNA12,GNA13,GNAI2,GNAI3,GNAO1,GNAS,GRIA1,GRIA2,GRID1,GRID2,GRM2,GRM3,GRM4,GRM7,GUCY1A1,GUCY1B1,GUCY2C,GUCY2D,HRAS,ITPR1,ITPR2,LCAT,MAPK1,MAPK3,MRAS,NOS1,NPR1,NPR2,NT5C,PDIA3,PLA2G12A,PLA2G4A,PLA2G4E,PLA2G4F,PLA2G6,PLAAT1,PLAAT5,PLB1,PLCB2,PLCB4,PLCD1,PLCD4,PLCE1,PLCG1,PLCG2,PLCH1,PLCL1,PLCL2,PLCZ1,PNPLA8,PPM1J,PPP2…
Wnt/Ca+ pathway	2,61E00	5,48E-01	-3,087	ATF2,ATF4,AXIN1,CREB1,CREB3,CREB3L3,CREBBP,DVL2,DVL3,FZD4,GSK3B,NFAT5,NFATC1,NFATC2,NFATC3,NFKB1,NFKB2,PDE6C,PDE6D,PDE6G,PDIA3,PLCB2,PLCB4,PLCD1,PLCD4,PLCE1,PLCG1,PLCG2,PLCH1,PLCL1,PLCL2,PLCZ1,PRKCA,RELA
GDNF Family Ligand-Receptor Interactions	2,6E00	5,26E-01	-2,401	CREB1,DOK4,DOK5,FOS,FRS2,GAB1,GFRA2,GRB2,HRAS,ITPR1,ITPR2,JUN,MAP2K4,MAPK1,MAPK10,MAPK12,MAPK3,MAPK8,MAPK9,MRAS,NCK1,PDLIM7,PIK3C2A,PIK3C3,PIK3CA,PIK3CD,PIK3CG,PIK3R1,PIK3R5,PLCG1,PLCG2,RAC1,RAF1,RALB,RAP1A,RASA1,RASD2,SHC1,SOS1,SOS2
ErbB4 Signaling	2,56E00	5,37E-01	-2,191	ADAM17,APH1B,ERBB4,GRB2,HRAS,MAPK1,MAPK3,MRAS,NCSTN,NRG4,PDPK1,PIK3C2A,PIK3C3,PIK3CA,PIK3CD,PIK3CG,PIK3R1,PIK3R5,PLCG1,PLCG2,PRKCA,PRKCD,PRKCE,PRKCG,PRKCQ,PRKD3,PSEN1,PSENEN,RAF1,RALB,RAP1A,RASD2,SHC1,SOS1,SOS2,YAP1
Cell Cycle: G1/S Checkpoint Regulation	2,56E00	5,37E-01	0,557	ABL1,ATR,BTRC,CCND3,CDC25A,CDK2,CDK4,CDK6,CDKN1A,CDKN2C,CDKN2D,E2F3,E2F4,E2F5,E2F7,E2F8,FBXL5,GNL3,GSK3B,HDAC1,HDAC10,HDAC11,HDAC5,HDAC9,MAX,RB1,RBL1,RBL2,RPL11,SIN3A,SKP1,SMAD3,SMAD4,TFDP1,TGFB1,TGFB3
Hypoxia Signaling in the Cardiovascular System	2,56E00	5,27E-01	-2,000	ARNT,ATF2,ATF4,BIRC6,CDC34,COPS5,CREB1,CREB3,CREB3L3,CREBBP,CSNK1D,EP300,HIF1A,HIF1AN,HSP90AB1,HSP90B1,JUN,LDHA,NFKBIA,NFKBIB,NFKBIE,P4HB,UBE2D4,UBE2E1,UBE2G1,UBE2G2,UBE2J1,UBE2J2,UBE2K,UBE2L3,UBE2N,UBE2O,UBE2Q1,UBE2Q2,UBE2R2,UBE2S,UBE2T,UBE2Z,VEGFA
Cell Cycle: G2/M DNA Damage Checkpoint Regulation	2,52E00	5,71E-01	0,209	ABL1,ATR,AURKA,BORA,BRCA1,BTRC,CCNB2,CDC25C,CDKN1A,CKS2,EP300,FBXL5,HIPK2,KAT2B,PKMYT1,PLK1,PPM1D,PRKDC,PTPMT1,SKP1,TOP2A,TOP2B,TRIP12,YWHAB,YWHAG,YWHAH,YWHAQ,YWHAZ
Glioblastoma Multiforme Signaling	2,51E00	4,61E-01	-4,000	AKT2,AKT3,AXIN1,CDK2,CDK4,CDK6,CDKN1A,CTNNB1,DIRAS3,E2F3,E2F4,E2F5,E2F7,E2F8,FNBP1,FZD4,GRB2,GSK3B,HRAS,IGF2,ITPR1,ITPR2,LEF1,MAPK1,MAPK3,MRAS,MTOR,NF1,NF2,PDGFA,PDGFRB,PDIA3,PIK3C2A,PIK3C3,PIK3CA,PIK3CD,PIK3CG,PIK3R1,PIK3R5,PLCB2,PLCB4,PLCD1,PLCD4,PLCE1,PLCG1,PLCG2,PLCH1,PLCL1,PLCL2,PLCZ1,PRKCD,RAC1,RAF1,RALB,RAP1A,RASD2,RB1,RHOA,RHOB,RHOBTB1,RHOBTB2,RHOH,RHOT1,RHOT2,RHOU,RHOV,RND2,RPS6KB1,SHC1,…
CDK5 Signaling	2,5E00	4,91E-01	-0,289	ABL1,ADCY1,ADCY10,ADCY2,ADCY6,ADCY9,CABLES1,CDK5R1,EGR1,FOSB,GNAS,HRAS,ITGA2,ITGA3,ITGB1,LAMA5,LAMB1,LAMC1,MAPK1,MAPK10,MAPK12,MAPK3,MAPK6,MAPK7,MAPK8,MAPK9,MAPT,MRAS,PPM1J,PPP1CA,PPP1R10,PPP1R11,PPP1R12A,PPP1R3D,PPP2R1B,PPP2R2B,PPP2R3A,PPP2R5A,PPP2R5C,PPP2R5D,PPP2R5E,PRKACA,PRKACB,PRKAG2,PRKAR1A,PRKAR1B,PRKAR2A,PRKAR2B,PTPA,RAF1,RALB,RAP1A,RASD2
TR/RXR Activation	2,49E00	5,12E-01		ACACA,AKT2,AKT3,APOA5,ATP2A1,CAMK4,COL6A3,CYP7A1,EP300,F10,FASN,GPS2,HIF1A,KLF9,ME1,MED1,MTOR,NCOA1,NCOA2,NCOA3,NCOA6,NCOR1,NCOR2,PDE3B,PFKP,PIK3C2A,PIK3C3,PIK3CA,PIK3CD,PIK3CG,PIK3R1,PIK3R5,PPARGC1A,RXRA,RXRB,SCARB1,SLC16A3,SREBF2,TBL1XR1,THRA,THRB,UCP1,UCP2
Thrombopoietin Signaling	2,47E00	5,4E-01	-1,915	FOS,GAB2,GRB2,HRAS,JAK2,JUN,MAPK1,MAPK3,MRAS,PIK3C2A,PIK3C3,PIK3CA,PIK3CD,PIK3CG,PIK3R1,PIK3R5,PLCG1,PLCG2,PRKCA,PRKCD,PRKCE,PRKCG,PRKCQ,PRKD3,PTPN11,RAF1,RALB,RAP1A,RASD2,SHC1,SOS1,STAT1,STAT5A,STAT5B
Colanic Acid Building Blocks Biosynthesis	2,47E00	7,86E-01	-3,317	GALK1,GALK2,GALT,GMDS,GMPPA,GMPPB,GPI,MPI,TSTA3,UGDH,UGP2
4-1BB Signaling in T Lymphocytes	2,45E00	6,25E-01	-1,698	ATF2,CHUK,ELP1,JUN,MAP2K4,MAP3K14,MAPK1,MAPK10,MAPK12,MAPK3,MAPK8,MAPK9,NFKB1,NFKB2,NFKBIA,NFKBIB,NFKBIE,RELA,TRAF1,TRAF2
Fatty Acid β-oxidation I	2,45E00	6,25E-01	-3,130	ACAA1,ACSBG1,ACSBG2,ACSL1,ACSL3,ACSL5,ACSL6,AUH,ECHS1,ECI1,ECI2,EHHADH,HADH,HADHA,HADHB,HSD17B8,SCP2,SDS,SLC27A1,SLC27A5
Mitochondrial Dysfunction	2,44E00	4,56E-01		ACO2,APH1B,APP,ATP5F1B,ATP5F1D,ATP5MC2,ATP5PF,ATP5PO,ATPAF2,CASP8,CASP9,CAT,COX10,COX4I1,COX5B,COX6A1,COX6B2,CPT1B,CYB5R3,DHODH,FIS1,FURIN,GPD2,LRRK2,MAP2K4,MAPK10,MAPK12,MAPK8,MAPK9,MT-ATP6,MT-CO1,MT-CO2,MT-CO3,MT-CYB,MT-ND1,MT-ND2,MT-ND3,MT-ND4,MT-ND4L,MT-ND5,MT-ND6,NCSTN,NDUFA10,NDUFA3,NDUFA6,NDUFA8,NDUFB10,NDUFB2,NDUFB4,NDUFB6,NDUFB7,NDUFB8,NDUFB9,NDUFS2,NDUFS3,NDUFS4,NDUFS5,NDUFS7,NDUFS8,NDU…
TNFR2 Signaling	2,43E00	6,33E-01	0,000	BIRC2,BIRC3,CHUK,FOS,JUN,MAP2K4,MAP3K14,MAPK8,NFKB1,NFKB2,NFKBIA,NFKBIB,NFKBIE,RELA,TANK,TNFAIP3,TNFRSF1B,TRAF1,TRAF2
Nitric Oxide Signaling in the Cardiovascular System	2,43E00	4,95E-01	-2,480	AKT2,AKT3,ARG2,ATP2A1,ATP2A2,ATP2A3,CACNA1C,CACNA1D,CACNA1E,CALM1 (includes others),CAMK4,GUCY1A1,GUCY1B1,GUCY2C,GUCY2D,HSP90AB1,HSP90B1,ITPR1,ITPR2,MAPK1,MAPK3,PDE1A,PDE1C,PDE3B,PDE5A,PIK3C2A,PIK3C3,PIK3CA,PIK3CD,PIK3CG,PIK3R1,PIK3R5,PRKAA1,PRKACA,PRKACB,PRKAG2,PRKAR1A,PRKAR1B,PRKAR2A,PRKAR2B,PRKCA,PRKCD,PRKCE,PRKCG,PRKCQ,PRKD3,PRKG1,RYR2,VEGFA
BAG2 Signaling Pathway	2,42E00	5,81E-01	-1,800	ATXN3,BAG2,CDKN1A,HSPA1A/HSPA1B,HSPA1L,HSPA2,HSPA5,HSPA6,HSPA8,HSPA9,MAPK1,MAPK3,MAPKAPK2,MAPT,NFKB1,NFKB2,PINK1,PRKN,PSME3,PSME4,PSMF1,RELA,SIRT3,SP1,STUB1
UVB-Induced MAPK Signaling	2,42E00	5,58E-01	-1,347	BAD,EIF4E,FOS,H3-3A/H3-3B,H3-4,JUN,MAP2K4,MAPK1,MAPK10,MAPK12,MAPK3,MAPK8,MAPK9,MTOR,PIK3C2A,PIK3C3,PIK3CA,PIK3CD,PIK3CG,PIK3R1,PIK3R5,PRKCA,PRKCD,PRKCE,PRKCG,PRKCQ,PRKD3,RPS6KA5,RPS6KB1
BMP signaling pathway	2,38E00	5,06E-01	-3,703	ATF2,BMP3,BMP4,BMP7,BMPR1B,BMPR2,CAMK4,CREB1,CREBBP,GRB2,HRAS,JUN,MAP2K4,MAP3K7,MAPK1,MAPK10,MAPK12,MAPK3,MAPK8,MAPK9,MRAS,NFKB1,NFKB2,PRKACA,PRKACB,PRKAG2,PRKAR1A,PRKAR1B,PRKAR2A,PRKAR2B,RAF1,RALB,RAP1A,RASD2,RELA,RUNX2,SMAD1,SMAD4,SMAD5,SMAD9,SMURF1,SOS1,TAB1
Role of CHK Proteins in Cell Cycle Checkpoint Control	2,35E00	5,44E-01	0,209	ATR,BRCA1,CDC25A,CDC25C,CDK2,CDKN1A,CLSPN,E2F3,E2F4,E2F5,E2F7,E2F8,MDC1,MRE11,PLK1,PPM1J,PPP2R1B,PPP2R2B,PPP2R3A,PPP2R5A,PPP2R5C,PPP2R5D,PPP2R5E,PTPA,RAD17,RAD9A,RFC1,RFC5,RPA1,TLK1,TLK2
Small Cell Lung Cancer Signaling	2,35E00	5,21E-01	0,577	ABL1,AKT2,AKT3,APAF1,BCL2L1,BIRC2,CASP9,CDK2,CDK4,CDK6,CHUK,MAX,NFKB1,NFKB2,NFKBIA,NFKBIB,NFKBIE,NOS1,PIK3C2A,PIK3C3,PIK3CA,PIK3CD,PIK3CG,PIK3R1,PIK3R5,PTK2,RARB,RB1,RELA,RXRA,RXRB,SIN3A,TFDP1,TRAF1,TRAF2,TRAF3,TRAF4
Inhibition of ARE-Mediated mRNA Degradation Pathway	2,34E00	4,75E-01	0,662	AKT2,AKT3,CNOT1,CNOT10,CNOT11,CNOT2,CNOT4,CNOT8,CNOT9,DCP1A,DDX6,DIS3L,EDC3,EDC4,EXOSC3,EXOSC4,EXOSC7,EXOSC8,MAP3K7,MAPK1,MAPK12,MAPK3,MAPK6,MAPK7,MAPKAPK2,PAPOLA,PAPOLG,PARN,POMC,PPM1J,PPP2R1B,PPP2R2B,PPP2R3A,PPP2R5A,PPP2R5C,PPP2R5D,PPP2R5E,PRKACA,PRKACB,PRKAG2,PRKAR1A,PRKAR1B,PRKAR2A,PRKAR2B,PSME3,PSME4,PSMF1,PTPA,TIA1,TNFRSF1A,TNFRSF1B,YWHAB,YWHAG,YWHAH,YWHAQ,YWHAZ,ZFP36,ZFP36L1
Cyclins and Cell Cycle Regulation	2,28E00	5,06E-01	0,186	ABL1,ATR,BTRC,CCNA1,CCNB2,CCND3,CDC25A,CDK2,CDK4,CDK6,CDKN1A,CDKN2C,CDKN2D,E2F3,E2F4,E2F5,E2F7,E2F8,FBXL5,GSK3B,HDAC1,HDAC10,HDAC11,HDAC5,HDAC9,PPM1J,PPP2R1B,PPP2R2B,PPP2R3A,PPP2R5A,PPP2R5C,PPP2R5D,PPP2R5E,PTPA,RAF1,RB1,SIN3A,SKP1,TFDP1,TGFB1,TGFB3
TWEAK Signaling	2,28E00	0.6	0,655	APAF1,BAG4,BIRC2,BIRC3,CASP8,CASP9,CHUK,FADD,MAP3K14,NFKB1,NFKB2,NFKBIA,NFKBIB,NFKBIE,RELA,RIPK1,TNFRSF25,TRADD,TRAF1,TRAF2,TRAF3
Lymphotoxin β Receptor Signaling	2,26E00	5,47E-01	-1,460	AKT2,AKT3,APAF1,BCL2L1,BIRC2,CASP9,CHUK,CREBBP,ELP1,EP300,MAP3K14,MAPK1,MAPK3,NFKB1,NFKB2,NFKBIA,PDPK1,PIK3C2A,PIK3C3,PIK3CA,PIK3CD,PIK3CG,PIK3R1,PIK3R5,RELA,TRAF1,TRAF2,TRAF3,TRAF4
Paxillin Signaling	2,26E00	4,81E-01	-3,727	ACTB,ACTG1,ACTN3,ACTN4,ARF1,ARF6,ARHGEF7,BCAR1,CRK,DOCK1,GRB2,HRAS,ITGA1,ITGA10,ITGA11,ITGA2,ITGA3,ITGA5,ITGA7,ITGA9,ITGB1,ITGB8,MAP2K4,MAPK1,MAPK10,MAPK12,MAPK8,MAPK9,MRAS,NCK1,PAK1,PAK2,PAK4,PAK5,PIK3C2A,PIK3C3,PIK3CA,PIK3CD,PIK3CG,PIK3R1,PIK3R5,PTK2,PTK2B,PXN,RAC1,RALB,RAP1A,RASD2,SOS1,SOS2,TLN1,TLN2
Endocannabinoid Neuronal Synapse Pathway	2,25E00	4,69E-01	-3,841	ABHD6,ADCY1,ADCY10,ADCY2,ADCY6,ADCY9,CACNA1C,CACNA1D,CACNA1E,CACNA1F,CACNA1I,CACNA2D1,CACNA2D3,CACNB1,CACNB2,CHP1,FAAH,GNA11,GNAI2,GNAI3,GNAO1,GNB1,GRIA1,GRIA2,GRIN2A,GRIN2B,GRINA,ITPR1,KCNJ5,MAPK1,MAPK10,MAPK12,MAPK3,MAPK6,MAPK7,MAPK8,MAPK9,MGLL,NAPEPLD,NDUFS2,PDIA3,PLCB2,PLCB4,PLCD1,PLCD4,PLCE1,PLCG1,PLCG2,PLCH1,PLCL1,PLCL2,PLCZ1,PPP3CC,PRKACA,PRKACB,PRKAG2,PRKAR1A,PRKAR1B,PRKAR2A,PRKAR2B
ERK5 Signaling	2,22E00	5,14E-01	-2,333	ATF2,ATF4,BAD,CREB1,CREB3,CREB3L3,CREBBP,ELK4,FOS,FOSL1,FOXO3,GAB1,GNA12,GNA13,HRAS,MAP2K5,MAP3K2,MAP3K3,MAPK7,MEF2A,MEF2D,MRAS,PTPN11,RALB,RAP1A,RASD2,RPS6KA2,RPS6KA5,RPS6KB1,RPS6KC1,SGK1,WNK1,YWHAB,YWHAG,YWHAH,YWHAQ,YWHAZ
FGF Signaling	2,22E00	0.5	-3,395	AKT2,AKT3,ATF2,ATF4,CREB1,CREB3,CREB3L3,CREBBP,CRK,CRKL,FGF2,FGF7,FGFR1,FGFR2,FGFR3,FRS2,GAB1,GRB2,HRAS,ITPR1,MAP2K6,MAPK1,MAPK12,MAPK3,MAPK8,MAPKAPK2,MET,PIK3C2A,PIK3C3,PIK3CA,PIK3CD,PIK3CG,PIK3R1,PIK3R5,PLCG1,PRKCA,PTPN11,RAC1,RAF1,RPS6KA5,SOS1,SOS2
Regulation of the Epithelial-Mesenchymal Transition Pathway	2,22E00	4,43E-01		ADAM17,AKT2,AKT3,APH1B,AXIN1,BCL9,BRAF,CDH1,CDH12,CTNNB1,DVL2,DVL3,EGR1,ESRP2,ETS1,FGF2,FGF7,FGFR1,FGFR2,FGFR3,FRS2,FZD4,GAB1,GRB2,GSK3B,HIF1A,HRAS,JAK1,JAK2,LEF1,MAML1,MAP2K4,MAP2K5,MAP2K6,MAP2K7,MAPK1,MAPK3,MET,MMP2,MMP9,MRAS,NCSTN,NFKB1,NFKB2,NOTCH1,NOTCH2,NOTCH4,PARD6A,PARD6B,PDGFRB,PIK3C2A,PIK3C3,PIK3CA,PIK3CD,PIK3CG,PIK3R1,PIK3R5,PSEN1,PSENEN,PTPN11,RAF1,RALB,RAP1A,RASD2,RBPJ,RELA,RHOA,SMAD…
Apoptosis Signaling	2,18E00	4,85E-01	1,342	ACIN1,APAF1,BAD,BCL2L1,BCL2L11,BIRC2,BIRC3,BIRC6,CAPN11,CAPN2,CAPN5,CAPN7,CAPNS1,CASP8,CASP9,CHUK,ENDOG,GAS2,HRAS,LMNA,MAP2K4,MAP2K7,MAP3K14,MAP4K4,MAPK1,MAPK3,MAPK8,MCL1,MRAS,NFKB1,NFKB2,NFKBIA,NFKBIB,NFKBIE,PARP1,PLCG1,PLCG2,PRKCA,PRKCE,PRKCQ,RAF1,RALB,RAP1A,RASD2,RELA,ROCK1,TNFRSF1A,TNFRSF1B
Antioxidant Action of Vitamin C	2,17E00	4,77E-01	3,395	CHUK,CSF2RB,GPLD1,GSTO2,JAK2,LCAT,MAP2K4,MAPK1,MAPK10,MAPK12,MAPK3,MAPK8,MAPK9,NAPEPLD,NFKB1,NFKB2,NFKBIA,NFKBIB,NFKBIE,NXN,PDIA3,PLA2G12A,PLA2G4A,PLA2G4E,PLA2G4F,PLA2G6,PLAAT1,PLAAT5,PLB1,PLCB2,PLCB4,PLCD1,PLCD4,PLCE1,PLCG1,PLCG2,PLCH1,PLCL1,PLCL2,PLCZ1,PLD3,PLD6,PNPLA8,RELA,SLC23A2,SLC2A3,SLC2A5,SLC2A8,STAT5A,STAT5B,TXNRD1,TXNRD3
Adipogenesis pathway	2,17E00	4,63E-01		AGPAT2,ARNTL,ATG5,ATG7,BMP4,BMP7,BMPR2,BSCL2,CTNNB1,DGKD,EGR2,ERCC2,ERCC3,FBXW7,FGF2,FGFR1,FGFR2,FGFR3,FZD4,GTF2H1,GTF2H3,GTF2H5,HDAC1,HDAC10,HDAC11,HDAC5,HDAC9,HIF1A,KAT2A,KAT2B,KAT6A,KAT6B,KAT7,KDM1A,KLF5,KMT2B,LPIN1,NOCT,NR1D2,PAXIP1,PLIN1,RB1,RPS6KB1,RPS6KC1,RUNX1T1,SAP130,SAP18,SENP2,SETDB1,SIN3A,SIN3B,SIRT1,SIRT2,SMAD1,SMAD3,SMAD5,SMAD9,STAT5B,TBL1XR1,TGFB1,TNFRSF1A,TXNIP
Role of JAK family kinases in IL-6-type Cytokine Signaling	2,14E00	6,4E-01		JAK1,JAK2,MAP2K4,MAPK1,MAPK10,MAPK12,MAPK3,MAPK8,MAPK9,OSMR,PTPN11,SOCS3,STAT1,STAT5A,STAT5B,TYK2
Endothelin-1 Signaling	2,14E00	4,41E-01	-3,578	ADCY1,ADCY10,ADCY2,ADCY6,ADCY9,BRAF,CASP8,CASP9,CASQ1,FOS,GAB1,GNA11,GNA12,GNA13,GNAI2,GNAI3,GNAO1,GNAS,GPLD1,GRB2,GUCY1A1,GUCY1B1,GUCY2C,GUCY2D,HRAS,ITPR1,ITPR2,JUN,LCAT,MAPK1,MAPK10,MAPK12,MAPK3,MAPK6,MAPK7,MAPK8,MAPK9,MRAS,NAPEPLD,NOS1,PDIA3,PIK3C2A,PIK3C3,PIK3CA,PIK3CD,PIK3CG,PIK3R1,PIK3R5,PLA2G12A,PLA2G4A,PLA2G4E,PLA2G4F,PLA2G6,PLAAT1,PLAAT5,PLB1,PLCB2,PLCB4,PLCD1,PLCD4,PLCE1,PLCG1,PLCG2,PLC…
Telomerase Signaling	2,13E00	4,77E-01	-1,151	ABL1,AKT2,AKT3,CDKN1A,DKC1,ELF1,ELF2,ETS1,ETS2,GRB2,HDAC1,HDAC10,HDAC11,HDAC5,HDAC9,HRAS,HSP90AB1,HSP90B1,MAPK1,MAPK3,MRAS,PDPK1,PIK3C2A,PIK3C3,PIK3CA,PIK3CD,PIK3CG,PIK3R1,PIK3R5,POT1,PPM1J,PPP2R1B,PPP2R2B,PPP2R3A,PPP2R5A,PPP2R5C,PPP2R5D,PPP2R5E,PTPA,RAF1,RALB,RAP1A,RASD2,RB1,SHC1,SOS1,SOS2,SP1,TERF2,TERF2IP,TINF2
IL-2 Signaling	2,13E00	5,25E-01	-1,732	AKT2,AKT3,CSNK2A2,CSNK2B,FOS,GRB2,HRAS,JAK1,JUN,MAPK1,MAPK3,MAPK8,MRAS,PIK3C2A,PIK3C3,PIK3CA,PIK3CD,PIK3CG,PIK3R1,PIK3R5,PTK2B,PTPN11,RAF1,RALB,RAP1A,RASD2,SHC1,SOS1,SOS2,STAT5A,STAT5B,SYK
Fc Epsilon RI Signaling	2,12E00	4,7E-01	-3,159	AKT2,AKT3,GAB1,GRAP2,GRB2,HRAS,INPP5D,INPP5K,INPPL1,LCP2,MAP2K4,MAP2K6,MAP2K7,MAPK1,MAPK10,MAPK12,MAPK3,MAPK8,MAPK9,MRAS,PDPK1,PIK3C2A,PIK3C3,PIK3CA,PIK3CD,PIK3CG,PIK3R1,PIK3R5,PLA2G12A,PLA2G4A,PLA2G4E,PLA2G4F,PLA2G6,PLCG1,PLCG2,PRKCA,PRKCD,PRKCE,PRKCG,PRKCQ,PRKD3,PTPN11,RAC1,RAF1,RALB,RAP1A,RASD2,SOS1,SOS2,SYK,SYNJ1,SYNJ2,VAV1,VAV2,VAV3
tRNA Splicing	2,05E00	5,58E-01	-2,858	FICD,GDE1,GDPD1,NAPEPLD,PDE10A,PDE12,PDE1A,PDE1C,PDE3A,PDE3B,PDE4A,PDE4B,PDE4D,PDE5A,PDE6C,PDE6D,PDE6G,PDE7A,PDE8A,PLD6,TDP2,TSEN2,TSEN54,TULP2
NF-κB Signaling	2,04E00	4,41E-01	-2,294	AKT2,AKT3,AZI2,BMP4,BMPR1B,BMPR2,BRAF,BTRC,CASP8,CHUK,CREBBP,CSNK2A2,CSNK2B,EP300,FADD,FGFR1,FGFR2,FGFR3,GSK3B,HDAC1,HRAS,IGF2R,IL1B,IL1R1,IL1R2,IL1RN,INSR,IRAK1,IRAK3,MAP2K6,MAP2K7,MAP3K14,MAP3K3,MAP3K7,MAP4K4,MAPK8,MRAS,NFKB1,NFKB2,NFKBIA,NFKBIB,NFKBIE,PDGFRB,PELI1,PIK3C2A,PIK3C3,PIK3CA,PIK3CD,PIK3CG,PIK3R1,PIK3R5,PLCG2,PRKACA,PRKACB,PRKCQ,RAF1,RALB,RAP1A,RASD2,RELA,RIPK1,SIGIRR,TAB1,TAB2,TANK,…
Neurotrophin/TRK Signaling	2,04E00	0.5	-2,535	ATF2,ATF4,CREB1,CREB3,CREB3L3,CREBBP,FOS,FRS2,GAB1,GRB2,HRAS,JUN,MAP2K4,MAP2K5,MAP2K6,MAP2K7,MAPK1,MAPK3,MAPK8,MRAS,PDPK1,PIK3C2A,PIK3C3,PIK3CA,PIK3CD,PIK3CG,PIK3R1,PIK3R5,PLCG1,PTPN11,RAF1,RALB,RAP1A,RASD2,SHC1,SORCS1,SOS1,SOS2
Thrombin Signaling	2,02E00	4,33E-01	-3,720	ADCY1,ADCY10,ADCY2,ADCY6,ADCY9,AKT2,AKT3,ARHGEF10,ARHGEF12,ARHGEF2,CAMK1D,CAMK4,CREB1,DIRAS3,F2,FNBP1,GNA11,GNA12,GNA13,GNAI2,GNAI3,GNAO1,GNAS,GNB1,GNG3,GNG4,GRB2,HRAS,ITPR1,ITPR2,MAPK1,MAPK12,MAPK3,MPRIP,MRAS,MYL10,MYL12B,MYL4,MYL6,NFKB1,NFKB2,PDIA3,PDPK1,PIK3C2A,PIK3C3,PIK3CA,PIK3CD,PIK3CG,PIK3R1,PIK3R5,PLCB2,PLCB4,PLCD1,PLCD4,PLCE1,PLCG1,PLCG2,PLCH1,PLCL1,PLCL2,PLCZ1,PPP1R12A,PRKCA,PRKCD,PRKCE…
Mechanisms of Viral Exit from Host Cells	2,01E00	5,61E-01		ACTB,ACTG1,CHMP2A,CHMP4B,CHMP6,LMNB1,LMNB2,PRKCA,PRKCD,PRKCE,PRKCG,PRKCQ,PRKD3,SH3GL2,SH3GL3,SH3GLB1,SH3GLB2,SNF8,TSG101,VPS28,VPS36,VPS37C,XPO1
eNOS Signaling	2	4,47E-01	-2,101	ADCY1,ADCY10,ADCY2,ADCY6,ADCY9,AKT2,AKT3,AQP1,AQP11,AQP4,CALM1 (includes others),CAMK4,CASP8,CASP9,CCNA1,CHRM2,CHRNA3,CHRNA6,CHRNB3,CHRNE,CHRNG,CNGA3,CNGA4,DNM2,ESR1,GNAS,GUCY1A1,GUCY1B1,HSP90AB1,HSP90B1,HSPA1A/HSPA1B,HSPA1L,HSPA2,HSPA5,HSPA6,HSPA8,HSPA9,ITPR1,ITPR2,LPAR2,LPAR6,NOSIP,PDPK1,PIK3C2A,PIK3C3,PIK3CA,PIK3CD,PIK3CG,PIK3R1,PIK3R5,PLCG1,PLCG2,PRKAA1,PRKAA2,PRKAB2,PRKACA,PRKACB,PRKAG2,PRKA…
Estrogen-Dependent Breast Cancer Signaling	2	0.5	-1,257	AKT2,AKT3,ATF2,ATF4,CREB1,CREB3,CREB3L3,CREBBP,CYP19A1,DHRS11,ESR1,FOS,HRAS,HSD17B11,HSD17B12,HSD17B13,HSD17B8,JUN,MAPK1,MAPK3,MRAS,NFKB1,NFKB2,PIK3C2A,PIK3C3,PIK3CA,PIK3CD,PIK3CG,PIK3R1,PIK3R5,RALB,RAP1A,RASD2,RELA,SP1,STAT5A,STAT5B
Gαq Signaling	1,96E00	4,46E-01	-3,048	AKT2,AKT3,CALCR,CALM1 (includes others),CAMK4,CHP1,CHUK,DIRAS3,FNBP1,GNA11,GNAS,GNB1,GNG3,GNG4,GPLD1,GRK2,GSK3B,GYS1,GYS2,ITPR1,ITPR2,MAPK1,MAPK3,MRAS,NAPEPLD,NFATC1,NFATC2,NFATC3,NFKB1,NFKB2,NFKBIA,NFKBIB,NFKBIE,PIK3C2A,PIK3C3,PIK3CA,PIK3CD,PIK3CG,PIK3R1,PIK3R5,PLCB2,PLCB4,PLCG1,PLCG2,PLD3,PLD6,PPP3CC,PRKCA,PRKCD,PRKCE,PRKCG,PRKCQ,PRKD3,PTK2B,RAC1,RAF1,RELA,RGS2,RHOA,RHOB,RHOBTB1,RHOBTB2,RHOH,RH…
White Adipose Tissue Browning Pathway	1,95E00	4,57E-01	-2,994	ADCY1,ADCY10,ADCY2,ADCY6,ADCY9,ATF2,ATF4,BMP7,CACNA1C,CACNA1D,CACNA1E,CACNA1F,CACNA1I,CACNA2D1,CACNA2D3,CACNB1,CACNB2,CREB1,CREB3,CREB3L3,CREBBP,FGFR1,FGFR2,FGFR3,FNDC5,GNAS,GUCY1A1,GUCY1B1,HIF1AN,LDHA,LIPE,MAPK1,MAPK12,NPR1,NRF1,PLIN1,PPARA,PPARGC1A,PRKAA1,PRKAA2,PRKAB2,PRKACA,PRKACB,PRKAG2,PRKAR1A,PRKAR1B,PRKAR2A,PRKAR2B,PRKG1,RARA,RARB,RUNX1T1,RXRA,RXRB,SIRT1,THRA,THRB,UCP1,VEGFA
Iron homeostasis signaling pathway	1,92E00	4,53E-01		ACO2,ARNT,ATP6AP1,ATP6V0A1,ATP6V0A2,ATP6V0B,ATP6V0C,ATP6V0D1,ATP6V1A,ATP6V1B2,ATP6V1C1,ATP6V1E2,ATP6V1F,ATP6V1G1,ATP6V1H,BMP3,BMP4,BMP7,BMPR1B,BMPR2,BTRC,CIAO1,CIAO2B,CIAO3,CREB3L3,CYBRD1,EPAS1,FBXL5,FECH,FTH1,HIF1A,HIF3A,HMOX2,HSPA9,IREB2,ISCU,JAK1,JAK2,LRP1,MAPK1,MAPK3,MCOLN1,MMS19,NUBP1,NUBP2,PCBP1,PDGFA,PDGFRB,SKP1,SLC25A37,SLC48A1,SMAD1,SMAD2,SMAD3,SMAD4,SMAD5,STAT5A,STAT5B,STEAP3,TCIRG1,TMP…
Myc Mediated Apoptosis Signaling	1,92E00	5,08E-01		AKT2,AKT3,APAF1,BAD,CASP8,CASP9,FADD,GRB2,HRAS,MAP2K4,MAPK10,MAPK12,MAPK8,MAPK9,MRAS,PIK3C2A,PIK3C3,PIK3CA,PIK3CD,PIK3CG,PIK3R1,PIK3R5,RALB,RAP1A,RASD2,SHC1,SOS1,SOS2,YWHAB,YWHAG,YWHAH,YWHAQ,YWHAZ
PEDF Signaling	1,92E00	4,88E-01	-2,000	AKT2,AKT3,ARHGAP22,BCL2L1,CASP8,CHUK,DOCK3,HNF1B,HRAS,MAPK1,MAPK12,MAPK3,MRAS,NFKB1,NFKB2,NFKBIA,NFKBIB,NFKBIE,PIK3C2A,PIK3C3,PIK3CA,PIK3CD,PIK3CG,PIK3R1,PIK3R5,RAC1,RAF1,RALB,RAP1A,RASD2,RELA,RHOA,ROCK1,ROCK2,SRF,TCF12,TCF4,TCF7L2,WASF2,ZEB1
G Beta Gamma Signaling	1,91E00	4,59E-01	-2,832	ADCY1,ADCY2,AKT2,AKT3,CACNA1C,CACNA1D,CACNA1E,CACNA1F,CACNA1I,CACNA2D1,CACNA2D3,CACNB1,CACNB2,DNM2,GNA11,GNA12,GNA13,GNAI2,GNAI3,GNAO1,GNAS,GNB1,GNG3,GNG4,GRB2,HBEGF,HRAS,KCNJ5,MAPK1,MAPK3,MRAS,PAK1,PDPK1,PIK3CG,PLCG1,PLCG2,PRKACA,PRKACB,PRKAG2,PRKAR1A,PRKAR1B,PRKAR2A,PRKAR2B,PRKCA,PRKCD,PRKCE,PRKCG,PRKCQ,PRKD3,RAF1,RALB,RAP1A,RASD2,SHC1,SOS1,SOS2
Role of Tissue Factor in Cancer	1,91E00	4,62E-01		AKT2,AKT3,BCL2L1,CFL1,CFL2,CSF1,CXCL8,EGR1,EIF4E,F10,F2,GNA11,GNA12,GNA13,HBEGF,HCK,HRAS,IL1B,ITGA3,ITGB1,JAK2,LIMK1,LIMK2,MAPK1,MAPK12,MAPK3,MRAS,MTOR,P4HB,PAK1,PDIA2,PDIA6,PIK3C2A,PIK3C3,PIK3CA,PIK3CD,PIK3CG,PIK3R1,PIK3R5,PLAUR,PRKCA,PTK2B,PTPN11,RAC1,RALB,RAP1A,RASD2,RPS6KA2,RPS6KA5,RPS6KB1,STAT5A,STAT5B,VEGFA,YES1
IL-22 Signaling	1,9E00	6,25E-01	-0,775	AKT2,AKT3,JAK1,MAP2K4,MAPK1,MAPK10,MAPK12,MAPK3,MAPK8,MAPK9,SOCS3,STAT1,STAT5A,STAT5B,TYK2
D-myo-inositol (1,4,5,6)-Tetrakisphosphate Biosynthesis	1,9E00	4,5E-01	-4,064	ACP1,CA3,CDC25A,CDC25C,DOT1L,DUSP1,DUSP10,DUSP13,DUSP16,DUSP2,DUSP5,EPHX2,EYA4,FIG4,MTMR2,MTMR4,MTMR6,MTMR7,NT5C,NUDT2,NUDT9,PGAM5,PIKFYVE,PLPP6,PP2D1,PPFIA1,PPFIA2,PPFIBP2,PPM1H,PPP1CA,PPP1R12A,PPP1R13B,PPP1R8,PPP2R3A,PPP2R5A,PPP2R5D,PPP2R5E,PPP4C,PPP4R1,PPTC7,PRUNE1,PTPA,PTPN1,PTPN11,PTPN13,PTPN2,PTPN20,PTPN22,PTPRC,PTPRF,PTPRJ,PTPRM,PTPRO,PXYLP1,RASA1,RNGTT,SACM1L,SOCS3,SSH3,SYNJ1,THTPA,TNS3,U…
D-myo-inositol (3,4,5,6)-tetrakisphosphate Biosynthesis	1,9E00	4,5E-01	-4,064	ACP1,CA3,CDC25A,CDC25C,DOT1L,DUSP1,DUSP10,DUSP13,DUSP16,DUSP2,DUSP5,EPHX2,EYA4,FIG4,MTMR2,MTMR4,MTMR6,MTMR7,NT5C,NUDT2,NUDT9,PGAM5,PIKFYVE,PLPP6,PP2D1,PPFIA1,PPFIA2,PPFIBP2,PPM1H,PPP1CA,PPP1R12A,PPP1R13B,PPP1R8,PPP2R3A,PPP2R5A,PPP2R5D,PPP2R5E,PPP4C,PPP4R1,PPTC7,PRUNE1,PTPA,PTPN1,PTPN11,PTPN13,PTPN2,PTPN20,PTPN22,PTPRC,PTPRF,PTPRJ,PTPRM,PTPRO,PXYLP1,RASA1,RNGTT,SACM1L,SOCS3,SSH3,SYNJ1,THTPA,TNS3,U…
Cardiac Hypertrophy Signaling (Enhanced)	1,9E00	3,96E-01	-5,659	ACE,ACVR1,ACVR1B,ADCY1,ADCY10,ADCY2,ADCY6,ADCY9,ADRB2,AKAP13,AKT2,AKT3,ATF2,ATF6,ATP2A1,ATP2A2,ATP2A3,BMPR2,CACNA1C,CACNA1D,CACNA1E,CALM1 (includes others),CAMK4,CHP1,CHUK,CSF2RB,CTNNB1,CXCL8,DIAPH1,DIAPH2,DIAPH3,DLG1,DVL2,DVL3,EIF2B2,EIF2B4,EIF2B5,EIF4E,EP300,FGF2,FGF7,FGFR1,FGFR2,FGFR3,FICD,FZD4,GDE1,GDPD1,GNA11,GNA12,GNA13,GNAI2,GNAI3,GNAS,GNB1,GSK3B,HDAC1,HDAC10,HDAC11,HDAC5,HDAC9,HRAS,IFNAR1…
Activation of IRF by Cytosolic Pattern Recognition Receptors	1,89E00	5,08E-01	-0,707	ADAR,ATF2,CHUK,CREBBP,DDX58,ELP1,FADD,IFIH1,IFNAR1,IRF3,IRF7,ISG15,JUN,MAP2K4,MAPK10,MAPK12,MAPK8,MAPK9,MAVS,NFKB1,NFKB2,NFKBIA,NFKBIB,NFKBIE,PIN1,PPIB,RELA,RIPK1,STAT1,STAT2,TANK,TRAF3
Phosphatidylglycerol Biosynthesis II (Non-plastidic)	1,88E00	6,36E-01	-1,604	ABHD5,AGPAT1,AGPAT2,AGPAT3,AGPAT5,CDS1,CDS2,GPAT2,GPAT3,GPAT4,LPCAT4,PGS1,PTPMT1,TAZ
GABA Receptor Signaling	1,87E00	4,74E-01		ABAT,ADCY1,ADCY10,ADCY2,ADCY6,ADCY9,AP1B1,AP1G2,AP2A1,AP2A2,AP2B1,CACNA1C,CACNA1D,CACNA1E,CACNA1F,CACNA1I,CACNA2D1,CACNA2D3,CACNB1,CACNB2,DNM1,GABARAP,GABBR1,GABRA3,GABRB1,GABRD,GABRG2,GABRG3,GABRR2,GNAS,GPHN,GPR37,KCNH2,KCNN1,KCNN3,KCNQ3,MRAS,NSF,SLC6A11,SLC6A12,SLC6A13,UBA52,UBB,UBC,UBQLN1
T Cell Receptor Signaling	1,87E00	4,67E-01		CALM1 (includes others),CAMK4,CBL,CD28,CHUK,FOS,GRAP2,GRB2,HRAS,JUN,LCP2,MAP2K4,MAPK1,MAPK3,MAPK8,MRAS,NFAT5,NFATC1,NFATC2,NFATC3,NFKB1,NFKB2,NFKBIA,PAG1,PIK3C2A,PIK3C3,PIK3CA,PIK3CD,PIK3CG,PIK3R1,PIK3R5,PLCG1,PPP3CC,PRKCQ,PTPRC,RAC1,RAF1,RALB,RAP1A,RASA1,RASD2,RELA,SOS1,SOS2,TEC,VAV1,VAV2,VAV3,ZAP70
Induction of Apoptosis by HIV1	1,84E00	5,08E-01	-0,898	APAF1,BCL2L1,BIRC2,BIRC3,CASP8,CASP9,CHUK,CXCR4,DAXX,ELP1,FADD,MAP2K4,MAP2K7,MAP3K14,MAPK10,MAPK12,MAPK8,MAPK9,NFKB1,NFKB2,NFKBIA,NFKBIB,NFKBIE,RELA,RIPK1,SLC25A3,TNFRSF1A,TNFRSF1B,TRADD,TRAF1,TRAF2
DNA Double-Strand Break Repair by Non-Homologous End Joining	1,84E00	7,14E-01		DCLRE1C,LIG3,LIG4,MRE11,PARP1,PRKDC,WRN,XRCC1,XRCC4,XRCC5
Macropinocytosis Signaling	1,79E00	4,87E-01	-1,347	ABI1,ACTN4,ANKFY1,ARF6,CD14,CSF1,HRAS,ITGA5,ITGB1,ITGB8,MET,MRAS,MRC1,PAK1,PDGFA,PIK3C2A,PIK3C3,PIK3CA,PIK3CD,PIK3CG,PIK3R1,PIK3R5,PLCG1,PLCG2,PRKCA,PRKCD,PRKCE,PRKCG,PRKCQ,PRKD3,RAB5A,RAC1,RALB,RAP1A,RASD2,RHOA,USP6NL
GP6 Signaling Pathway	1,75E00	4,54E-01	-2,335	ADAM10,AKT2,AKT3,CALM1 (includes others),CAMK4,CERT1,COL11A1,COL11A2,COL12A1,COL15A1,COL16A1,COL18A1,COL21A1,COL22A1,COL24A1,COL25A1,COL26A1,COL2A1,COL5A1,COL6A3,COL6A5,COL6A6,COL8A1,GRAP2,GSK3B,ITPR1,LAMA2,LAMA3,LAMA4,LAMA5,LAMB1,LAMB2,LAMC1,LCP2,PDPK1,PIK3C2A,PIK3C3,PIK3CA,PIK3CD,PIK3CG,PIK3R1,PIK3R5,PLCG2,PRKCA,PRKCD,PRKCE,PRKCG,PRKCQ,PRKD3,PTK2,RAC1,RASGRP2,SYK,TLN1
VEGF Signaling	1,72E00	4,65E-01	-2,795	ACTB,ACTG1,ACTN3,ACTN4,AKT2,AKT3,ARNT,BAD,BCL2L1,EIF1,EIF1AX,EIF2B2,EIF2B4,EIF2B5,ELAVL1,FOXO3,GRB2,HIF1A,HRAS,MAPK1,MAPK3,MRAS,PIK3C2A,PIK3C3,PIK3CA,PIK3CD,PIK3CG,PIK3R1,PIK3R5,PLCG1,PLCG2,PRKCA,PTK2,PTK2B,PTPN11,PXN,RAF1,RALB,RAP1A,RASD2,ROCK1,ROCK2,SHC1,SOS1,SOS2,VEGFA
Colorectal Cancer Metastasis Signaling	1,71E00	4,15E-01	-3,235	ADCY1,ADCY10,ADCY2,ADCY6,ADCY9,AKT2,AKT3,APPL1,AXIN1,BAD,BCL2L1,BRAF,CASP9,CDH1,CTNNB1,DCC,DIRAS3,E2F4,FNBP1,FOS,FZD4,GNAS,GNB1,GNG3,GNG4,GRB2,GRK2,GRK3,GSK3B,HRAS,IFNGR1,JAK1,JAK2,JUN,LEF1,LRP1,LRP6,MAP2K4,MAPK1,MAPK10,MAPK12,MAPK3,MAPK8,MAPK9,MLH1,MMP16,MMP17,MMP2,MMP24,MMP9,MRAS,MSH2,MSH3,MSH6,NFKB1,NFKB2,PIK3C2A,PIK3C3,PIK3CA,PIK3CD,PIK3CG,PIK3R1,PIK3R5,PRKACA,PRKACB,PRKAG2,PRKAR1A,PRKAR1B,PR…
NF-κB Activation by Viruses	1,68E00	4,76E-01	-1,947	AKT2,AKT3,CHUK,ELP1,HRAS,ITGA1,ITGA2,ITGA3,ITGA5,ITGB1,MAP3K14,MAPK1,MAPK3,MRAS,NFKB1,NFKB2,NFKBIA,NFKBIB,NFKBIE,PIK3C2A,PIK3C3,PIK3CA,PIK3CD,PIK3CG,PIK3R1,PIK3R5,PRKCA,PRKCD,PRKCE,PRKCG,PRKCQ,PRKD3,RAF1,RALB,RAP1A,RASD2,RELA,RIPK1,TRAF2
α-Adrenergic Signaling	1,63E00	4,63E-01	-3,138	ADCY1,ADCY10,ADCY2,ADCY6,ADCY9,CALM1 (includes others),CAMK4,GNAI2,GNAI3,GNAS,GNB1,GNG3,GNG4,GYS1,GYS2,HRAS,ITPR1,ITPR2,MAPK1,MAPK3,MRAS,PHKB,PHKG2,PLCG1,PLCG2,PRKACA,PRKACB,PRKAG2,PRKAR1A,PRKAR1B,PRKAR2A,PRKAR2B,PRKCA,PRKCD,PRKCE,PRKCG,PRKCQ,PRKD3,PYGB,PYGM,RAF1,RALB,RAP1A,RASD2
RhoA Signaling	1,63E00	4,47E-01	-1,109	ABL2,ACTB,ACTG1,ARHGAP1,ARHGAP12,ARHGAP35,ARHGAP5,ARHGAP6,ARHGAP9,ARHGEF12,BAIAP2,CDC42EP1,CDC42EP3,CDC42EP4,CFL1,CFL2,CIT,DLC1,GNA12,GNA13,KTN1,LIMK1,LIMK2,LPAR2,LPAR6,MPRIP,MYL10,MYL12B,MYL4,MYL6,MYLK2,MYLK3,NRP2,PFN1,PI4KA,PIKFYVE,PIP4K2B,PIP4K2C,PIP5K1A,PIP5K1B,PIP5K1C,PKN1,PLEKHG5,PLXNA1,PPP1R12A,PTK2,PTK2B,RAPGEF2,RDX,RHOA,RHPN1,ROCK1,ROCK2,TTN,WASF1
FAT10 Cancer Signaling Pathway	1,62E00	5,22E-01	0,000	ACKR3,ACVR1,ACVR1B,AKT2,AKT3,BMPR2,CHUK,CTNNB1,CXCR4,GSK3B,MAD2L2,NFKB1,NFKB2,NFKBIA,RELA,SMAD2,SMAD3,SMAD4,TCF4,TGFB1,TGFB3,TGFBR1,TNFRSF1A,TNFRSF1B
Mouse Embryonic Stem Cell Pluripotency	1,6E00	4,56E-01	-3,244	AKT2,AKT3,AXIN1,BMP4,BMPR2,CREBBP,CTNNB1,DVL2,DVL3,FZD4,GRB2,GSK3B,HRAS,ID3,JAK1,JAK2,LEF1,MAP3K7,MAPK1,MAPK12,MAPK3,MRAS,PIK3C2A,PIK3C3,PIK3CA,PIK3CD,PIK3CG,PIK3R1,PIK3R5,PTPN11,RAF1,RALB,RAP1A,RASD2,SMAD1,SMAD4,SMAD5,SMAD9,SOS1,SOS2,TAB1,TBXT,TCF3,TCF4,TCF7L2,TYK2,ZFP42
p53 Signaling	1,59E00	4,59E-01	-1,061	AKT2,AKT3,APAF1,ATR,BCL2L1,BRCA1,CCNK,CDK2,CDK4,CDKN1A,CSNK1D,CTNNB1,DRAM1,EP300,GADD45B,GNL3,GSK3B,HDAC1,HDAC9,HIF1A,HIPK2,JMY,JUN,KAT2B,MAPK8,MED1,PIAS1,PIK3C2A,PIK3C3,PIK3CA,PIK3CD,PIK3CG,PIK3R1,PIK3R5,PPP1R13B,PRKDC,RB1,SERPINE2,SIRT1,ST13,STAG1,THBS1,TOPBP1,TP53BP2,TP53INP1
Wnt/β-catenin Signaling	1,59E00	4,28E-01	-0,263	ACVR1,ACVR1B,AKT2,AKT3,APC2,APPL1,AXIN1,BCL9,BMPR2,BTRC,CD44,CDH1,CDH12,CDH5,CREBBP,CSNK1A1,CSNK1D,CSNK1G1,CSNK1G2,CSNK2A2,CSNK2B,CTNNB1,DKKL1,DVL2,DVL3,EP300,FZD4,GNAO1,GSK3B,HDAC1,ILK,JUN,KREMEN1,KREMEN2,LEF1,LRP1,LRP6,MAP3K7,MAP4K1,MARK2,NLK,PIN1,PPARD,PPM1J,PPP2R1B,PPP2R2B,PPP2R3A,PPP2R5A,PPP2R5C,PPP2R5D,PPP2R5E,PTPA,RARA,RARB,RUVBL2,SOX10,SOX15,SOX5,SOX6,TAB1,TCF3,TCF4,TCF7L2,TGFB1,TGFB3,TGF…
Agrin Interactions at Neuromuscular Junction	1,59E00	4,74E-01	-2,694	ACTB,ACTG1,ARHGEF7,DAG1,ERBB3,ERBB4,GABPB1,HRAS,ITGA1,ITGA2,ITGA3,ITGA5,ITGB1,JUN,LAMA2,LAMB1,LAMC1,MAP2K4,MAPK1,MAPK10,MAPK12,MAPK3,MAPK8,MAPK9,MRAS,NRG4,PAK1,PAK2,PAK4,PAK5,PTK2,PXN,RAC1,RALB,RAP1A,RASD2,UTRN
Cell Cycle Regulation by BTG Family Proteins	1,57E00	5,41E-01	-1,265	BTG1,BTG2,CDK2,CDK4,E2F3,E2F4,E2F5,E2F7,E2F8,NOCT,PPM1J,PPP2R1B,PPP2R2B,PPP2R3A,PPP2R5A,PPP2R5C,PPP2R5D,PPP2R5E,PTPA,RB1
Mitotic Roles of Polo-Like Kinase	1,55E00	4,85E-01	-1,698	ANAPC1,ANAPC2,ANAPC5,ANAPC7,CCNB2,CDC16,CDC20,CDC23,CDC25A,CDC25C,CDC27,ESPL1,HSP90AB1,HSP90B1,KIF23,PKMYT1,PLK1,PLK4,PPM1J,PPP2R1B,PPP2R2B,PPP2R3A,PPP2R5A,PPP2R5C,PPP2R5D,PPP2R5E,PRC1,PTPA,RAD21,SLK,SMC1A,TGFB1
Isoleucine Degradation I	1,55E00	6,67E-01	-1,897	ACAD8,ACADSB,ACAT2,AUH,BCAT1,ECHS1,EHHADH,HADHA,HADHB,SDS
Toll-like Receptor Signaling	1,54E00	4,74E-01	-1,877	CD14,CHUK,ECSIT,FOS,IL1B,IL1RN,IRAK1,IRAK2,IRAK3,JUN,LBP,MAP2K4,MAP2K6,MAP3K14,MAP3K7,MAP4K4,MAPK1,MAPK12,MAPK8,NFKB1,NFKB2,NFKBIA,PPARA,RELA,SIGIRR,TAB1,TAB2,TLR2,TLR4,TLR6,TNFAIP3,TRAF1,TRAF4,UBA52,UBB,UBC
MIF Regulation of Innate Immunity	1,53E00	5,24E-01	-1,279	CD14,FOS,JUN,MAP2K4,MAPK1,MAPK10,MAPK12,MAPK3,MAPK8,MAPK9,NFKB1,NFKB2,NFKBIA,NFKBIB,NFKBIE,PLA2G12A,PLA2G4A,PLA2G4E,PLA2G4F,PLA2G6,RELA,TLR4
Phospholipase C Signaling	1,51E00	4,09E-01	-3,411	ADCY1,ADCY10,ADCY2,ADCY6,ADCY9,AHNAK,ARHGEF10,ARHGEF12,ARHGEF17,ARHGEF2,ARHGEF7,ATF2,ATF4,CALM1 (includes others),CAMK4,CD79B,CHP1,CREB1,CREB3,CREB3L3,CREBBP,DIRAS3,EP300,FNBP1,GNA13,GNAS,GNB1,GNG3,GNG4,GPLD1,GRAP2,GRB2,HDAC1,HDAC10,HDAC11,HDAC5,HDAC9,HRAS,ITGA2,ITGA3,ITGA5,ITGB1,ITPR1,ITPR2,LCP2,MAPK1,MAPK3,MEF2A,MEF2D,MPRIP,MRAS,MYL10,MYL12B,MYL4,MYL6,NAPEPLD,NFAT5,NFATC1,NFATC2,NFATC3,NFKB1,NF…
Regulation of Actin-based Motility by Rho	1,51E00	4,57E-01	-2,214	ACTB,BAIAP2,CFL1,DIRAS3,FNBP1,ITGA2,ITGA3,ITGA5,ITGB1,LIMK1,MPRIP,MYL10,MYL12B,MYL4,MYL6,PAK1,PAK2,PAK4,PAK5,PFN1,PI4KA,PIKFYVE,PIP4K2B,PIP4K2C,PIP5K1A,PIP5K1B,PIP5K1C,PPP1R12A,RAC1,RHOA,RHOB,RHOBTB1,RHOBTB2,RHOH,RHOT1,RHOT2,RHOU,RHOV,RND2,ROCK1,WASF1,WASL,WIPF1
IL-10 Signaling	1,5E00	4,78E-01		ARG2,CCR1,CD14,CHUK,FOS,IL10RA,IL1B,IL1R1,IL1R2,IL1RL2,IL1RN,IL4R,JAK1,JUN,LBP,MAP2K4,MAP2K6,MAP3K14,MAP3K7,MAP4K4,MAPK1,MAPK12,MAPK8,NFKB1,NFKB2,NFKBIA,NFKBIB,NFKBIE,RELA,SOCS3,SP1,TAB1,TYK2
HER-2 Signaling in Breast Cancer	1,5E00	4,64E-01		AKT2,AKT3,AREG,BAD,CASP9,CDK6,CDKN1A,ERBB3,GRB2,GSK3B,HRAS,ITGB1,ITGB8,MMP2,MRAS,PARD3,PARD6A,PARD6B,PIK3C2A,PIK3C3,PIK3CA,PIK3CD,PIK3CG,PIK3R1,PIK3R5,PLCG1,PRKCA,PRKCD,PRKCE,PRKCG,PRKCQ,PRKD3,RALB,RAP1A,RASD2,SOS1,SOS2,TSC1,TSC2
Glioma Invasiveness Signaling	1,5E00	4,73E-01	-1,976	CD44,DIRAS3,FNBP1,HRAS,MAPK1,MAPK3,MMP2,MMP9,MRAS,PIK3C2A,PIK3C3,PIK3CA,PIK3CD,PIK3CG,PIK3R1,PIK3R5,PLAU,PLAUR,PTK2,RAC1,RALB,RAP1A,RASD2,RHOA,RHOB,RHOBTB1,RHOBTB2,RHOH,RHOT1,RHOT2,RHOU,RHOV,RND2,TIMP2,TIMP3
Ephrin A Signaling	1,5E00	5,11E-01		ADAM10,BCAR1,CFL1,CFL2,EPHA10,EPHA4,LIMK1,PAK1,PIK3C2A,PIK3C3,PIK3CA,PIK3CD,PIK3CG,PIK3R1,PIK3R5,PTK2,PTPN11,RAC1,RHOA,ROCK1,ROCK2,VAV1,VAV2,VAV3
Phagosome Maturation	1,5E00	4,3E-01		ATP6AP1,ATP6V0A1,ATP6V0A2,ATP6V0B,ATP6V0C,ATP6V0D1,ATP6V1A,ATP6V1B2,ATP6V1C1,ATP6V1E2,ATP6V1F,ATP6V1G1,ATP6V1H,B2M,BET1L,CALR,CANX,CTSF,CTSS,CTSZ,DCTN4,DYNC1H1,DYNC1I1,DYNC1I2,DYNC1LI1,DYNC1LI2,DYNC2H1,DYNLRB2,DYNLT1,EEA1,GOSR1,GPAA1,LAMP1,M6PR,MPO,NAPA,NAPB,NCF1,NCF2,NOS1,NSF,PIK3C3,PIKFYVE,PRDX1,PRDX2,PRDX5,PRDX6,RAB5A,RAB7A,TCIRG1,TSG101,TUBA1B,TUBA1C,TUBA4A,TUBA8,TUBB4A,TUBG1,TUBG2,VPS11,VPS1…
Virus Entry via Endocytic Pathways	1,49E00	4,49E-01		ABL1,ACTB,ACTG1,AP1B1,AP1G1,AP1G2,AP1M1,AP1M2,AP2A1,AP2A2,AP2B1,AP3B1,AP3M1,B2M,CLTA,CLTC,DNM1,DNM2,FLNB,FLNC,HRAS,ITGA1,ITGA2,ITGA3,ITGA5,ITGB1,ITGB8,ITSN1,MRAS,PIK3C2A,PIK3C3,PIK3CA,PIK3CD,PIK3CG,PIK3R1,PIK3R5,PLCG1,PLCG2,PRKCA,PRKCD,PRKCE,PRKCG,PRKCQ,PRKD3,RAC1,RALB,RAP1A,RASD2
Amyotrophic Lateral Sclerosis Signaling	1,48E00	4,54E-01	-1,441	AKT3,ALS2,APAF1,BCL2L1,BIRC2,BIRC3,CACNA1C,CACNA1D,CACNA1E,CAPN11,CAPN2,CAPN5,CAPN7,CAPNS1,CASP9,CAT,CCS,GLUL,GRIA1,GRIA2,GRID1,GRID2,GRIK2,GRIK4,GRIN2A,GRIN2B,GRINA,HECW1,NOS1,PAK1,PIK3C2A,PIK3C3,PIK3CA,PIK3CD,PIK3CG,PIK3R1,PIK3R5,RAB5A,RAC1,RNF19A,SLC1A2,SOD1,SSR4,VEGFA
Apelin Adipocyte Signaling Pathway	1,46E00	4,63E-01	-1,151	ADCY1,ADCY10,ADCY2,ADCY6,ADCY9,CAT,GNA11,GNAI2,GNAI3,GSTK1,GSTZ1,HIF1A,LIPE,MAPK1,MAPK10,MAPK12,MAPK3,MAPK6,MAPK7,MAPK8,MAPK9,NCF1,NCF2,PLIN1,PPARGC1A,PRDX6,PRKAA1,PRKAA2,PRKAB2,PRKACA,PRKACB,PRKAG2,PRKAR1A,PRKAR1B,PRKAR2A,PRKAR2B,SOD1,UCP1
Actin Nucleation by ARP-WASP Complex	1,46E00	4,72E-01	-2,646	BAIAP2,DIRAS3,FNBP1,GNA12,GRB2,HRAS,ITGA2,ITGA3,ITGA5,ITGB1,MRAS,NCK1,PPP1R12A,RAC1,RALB,RAP1A,RASD2,RHOA,RHOB,RHOBTB1,RHOBTB2,RHOH,RHOT1,RHOT2,RHOU,RHOV,RND2,ROCK1,ROCK2,SOS1,SOS2,WASF1,WASL,WIPF1
p38 MAPK Signaling	1,44E00	4,41E-01	-1,640	ATF1,ATF2,ATF4,CREB1,CREB3,CREB3L3,CREBBP,DAXX,DUSP1,DUSP10,FADD,H3-3A/H3-3B,H3-4,IL1B,IL1R1,IL1R2,IL1RL2,IL1RN,IRAK1,IRAK2,IRAK3,MAP2K4,MAP2K6,MAP3K7,MAP4K1,MAPK12,MAPKAPK2,MAPT,MAX,MEF2A,MEF2D,MKNK2,PLA2G12A,PLA2G4A,PLA2G4E,PLA2G4F,PLA2G6,RPS6KA2,RPS6KA5,RPS6KB1,RPS6KC1,SRF,STAT1,TAB1,TAB2,TGFB1,TGFB3,TGFBR1,TNFRSF1A,TNFRSF1B,TRADD,TRAF2
Polyamine Regulation in Colon Cancer	1,44E00	5,91E-01		AZIN1,CTNNB1,MAX,MXD1,OAZ1,OAZ2,OAZ3,ODC1,PSME3,PSME4,PSMF1,SAT1,TCF4
IL-15 Production	1,42E00	4,38E-01		AATK,ABL1,ABL2,CLK1,CLK2,CLK3,CLK4,DDR1,DSTYK,DYRK1A,DYRK3,EPHA4,EPHB4,ERBB3,ERBB4,FER,FGFR1,FGFR2,FGFR3,HCK,INSR,IRF3,JAK1,JAK2,KIT,LMTK2,LMTK3,MAP2K4,MAP2K5,MAP2K6,MAP2K7,MAP3K11,MET,NFKB1,NFKB2,PDGFRB,PEAK1,PTK2,PTK2B,PTK6,PTK7,RELA,ROR2,RYK,SRMS,STAT1,SYK,TEC,TEK,TIE1,TYK2,YES1,ZAP70
Netrin Signaling	1,41E00	4,77E-01	-0,898	ABLIM2,CACNA1C,CACNA1D,CACNA1E,CACNA1F,CACNA1I,CACNA2D1,CACNA2D3,CACNB1,CACNB2,CHP1,DCC,ENAH,NCK1,NFAT5,NFATC1,NFATC2,NFATC3,NTN1,PPP3CC,PRKACA,PRKACB,PRKAG2,PRKAR1A,PRKAR1B,PRKAR2A,PRKAR2B,PRKG1,RAC1,RYR2,RYR3
Regulation of Cellular Mechanics by Calpain Protease	1,41E00	4,77E-01	-1,964	ACTN3,ACTN4,CAPN11,CAPN2,CAPN5,CAPN7,CAPNS1,CAST,CCNA1,CDK2,CDK4,CDK6,CNGA3,CNGA4,GRB2,HRAS,ITGA2,ITGA3,ITGA5,ITGB1,MAPK1,MAPK3,MRAS,PTK2,PXN,RALB,RAP1A,RASD2,RB1,TLN1,TLN2
GM-CSF Signaling	1,41E00	4,71E-01	-2,191	AKT2,AKT3,BCL2L1,CSF2RB,ETS1,GRB2,HCK,HRAS,JAK2,MAPK1,MAPK3,MRAS,PIK3C2A,PIK3C3,PIK3CA,PIK3CD,PIK3CG,PIK3R1,PIK3R5,PIM1,PPP3CC,PTPN11,RACK1,RAF1,RALB,RAP1A,RASD2,RUNX1,SHC1,SOS1,SOS2,STAT1,STAT5B
CDP-diacylglycerol Biosynthesis I	1,4E00	0.6	-1,732	ABHD5,AGPAT1,AGPAT2,AGPAT3,AGPAT5,CDS1,CDS2,GPAT2,GPAT3,GPAT4,LPCAT4,TAZ
Ceramide Signaling	1,39E00	4,55E-01	-0,169	AKT2,AKT3,BAD,CERK,FOS,HRAS,JUN,MAP2K4,MAPK3,MAPK8,MRAS,NFKB1,NFKB2,NSMAF,PIK3C2A,PIK3C3,PIK3CA,PIK3CD,PIK3CG,PIK3R1,PIK3R5,PPM1J,PPP2R1B,PPP2R2B,PPP2R3A,PPP2R5A,PPP2R5C,PPP2R5D,PPP2R5E,PTPA,RAF1,RALB,RAP1A,RASD2,RELA,SMPD2,SMPD4,SPHK2,TNFRSF1A,TNFRSF1B
Triacylglycerol Biosynthesis	1,37E00	5,12E-01	-2,837	ABHD5,AGPAT1,AGPAT2,AGPAT3,AGPAT5,DGAT1,DGAT2,ELOVL2,ELOVL6,GPAT2,GPAT3,GPAT4,LPCAT4,LPIN1,LPIN2,LPIN3,PLPP1,PLPP5,PLPPR2,PLPPR3,TAZ
GPCR-Mediated Integration of Enteroendocrine Signaling Exemplified by an L Cell	1,37E00	4,66E-01	1,372	ADCY1,ADCY10,ADCY2,ADCY6,ADCY9,ADRB2,CHRM2,GNA11,GNAI2,GNAI3,GNAS,GRPR,ITPR1,ITPR2,PDIA3,PLCB2,PLCB4,PLCD1,PLCD4,PLCE1,PLCG1,PLCG2,PLCH1,PLCL1,PLCL2,PLCZ1,PRKACA,PRKACB,PRKAG2,PRKAR1A,PRKAR1B,PRKAR2A,PRKAR2B,VIPR1
UVC-Induced MAPK Signaling	1,33E00	4,9E-01	-2,294	ATR,BRAF,FOS,HRAS,JUN,MAP2K4,MAPK1,MAPK10,MAPK12,MAPK3,MAPK8,MAPK9,MRAS,PRKCA,PRKCD,PRKCE,PRKCG,PRKCQ,PRKD3,RAF1,RALB,RAP1A,RASD2,SMPD2,SMPD4
IL-15 Signaling	1,33E00	4,65E-01		AKT2,AKT3,BCL2L1,CXCL8,HRAS,JAK1,JAK2,MAPK1,MAPK12,MAPK3,MRAS,NFKB1,NFKB2,PIK3C2A,PIK3C3,PIK3CA,PIK3CD,PIK3CG,PIK3R1,PIK3R5,PLCG1,PTK2,RAF1,RALB,RAP1A,RASD2,RELA,SHC1,STAT5A,STAT5B,STAT6,SYK,TYK2
Growth Hormone Signaling	1,33E00	4,65E-01	-0,898	FOS,IGF2,JAK2,MAPK1,MAPK3,ONECUT1,PDPK1,PIK3C2A,PIK3C3,PIK3CA,PIK3CD,PIK3CG,PIK3R1,PIK3R5,PLCG1,PLCG2,PRKCA,PRKCD,PRKCE,PRKCG,PRKCQ,PRKD3,RPS6KA2,RPS6KA5,RPS6KB1,RPS6KC1,SOCS3,SOCS4,SOCS7,SRF,STAT1,STAT5A,STAT5B
Granzyme B Signaling	1,33E00	6,25E-01	-2,333	APAF1,CASP8,CASP9,ENDOG,LMNB1,LMNB2,NUMA1,PARP1,PRF1,PRKDC
Mismatch Repair in Eukaryotes	1,33E00	6,25E-01		FEN1,MLH1,MSH2,MSH3,MSH6,PMS2,POLD1,RFC1,RFC5,RPA1
GPCR-Mediated Nutrient Sensing in Enteroendocrine Cells	1,33E00	4,38E-01	-3,857	ADCY1,ADCY10,ADCY2,ADCY6,ADCY9,CACNA1C,CACNA1D,CACNA1E,CACNA1F,CACNA1I,CACNA2D1,CACNA2D3,CACNB1,CACNB2,GAST,GNA11,GNAI2,GNAI3,GNAS,GNG3,GNG4,ITPR1,ITPR2,PDIA3,PLCB2,PLCB4,PLCD1,PLCD4,PLCE1,PLCG1,PLCG2,PLCH1,PLCL1,PLCL2,PLCZ1,PRKACA,PRKACB,PRKAG2,PRKAR1A,PRKAR1B,PRKAR2A,PRKAR2B,PRKCA,PRKCD,PRKCE,PRKCG,PRKCQ,PRKD3,TAS1R1
tRNA Charging	1,32E00	5,13E-01	-1,342	AARS1,CARS2,DARS2,EARS2,EPRS1,FARSA,FARSB,KARS1,LARS2,MARS1,MARS2,NARS1,NARS2,PARS2,RARS2,SARS1,TARS3,VARS2,WARS1,YARS1
DNA Double-Strand Break Repair by Homologous Recombination	1,3E00	6,43E-01		ABL1,ATRX,BRCA1,BRCA2,LIG1,MRE11,POLA1,RAD52,RPA1
Cleavage and Polyadenylation of Pre-mRNA	1,27E00	6,67E-01		CPSF2,CPSF3,CPSF6,CSTF1,CSTF2,NUDT21,PAPOLA,WDR33
BER pathway	1,27E00	6,67E-01		FEN1,LIG1,LIG3,PARP1,POLB,POLE,POLG,XRCC1
Role of Macrophages, Fibroblasts and Endothelial Cells in Rheumatoid Arthritis	1,27E00	3,94E-01		AKT2,AKT3,APC2,ATF2,ATF4,AXIN1,C5,CALM1 (includes others),CAMK4,CEBPG,CEBPZ,CHP1,CHUK,CREB1,CREB3,CREB3L3,CREBBP,CSF1,CSNK1A1,CTNNB1,CXCL8,DAAM1,DKKL1,FCGR1A,FGF2,FOS,FZD4,GNAO1,GSK3B,HRAS,ICAM1,IL16,IL17RC,IL1B,IL1R1,IL1R2,IL1RL2,IL1RN,IRAK1,IRAK2,IRAK3,JAK2,JUN,LEF1,LRP1,LRP6,MAP2K4,MAP2K6,MAP2K7,MAP3K14,MAP3K7,MAPK1,MAPK3,MAPK9,MAPKAPK2,MRAS,NFAT5,NFATC1,NFATC2,NFATC3,NFKB1,NFKBIA,NFKBIB,NFKBI…
PKCθ Signaling in T Lymphocytes	1,27E00	4,19E-01	-1,633	CACNA1C,CACNA1D,CACNA1E,CACNA1F,CACNA1I,CACNA2D1,CACNA2D3,CACNB1,CACNB2,CD28,CHP1,CHUK,FOS,GRAP2,GRB2,HRAS,JUN,LCP2,MAP2K4,MAP3K10,MAP3K11,MAP3K12,MAP3K13,MAP3K14,MAP3K2,MAP3K3,MAP3K4,MAP3K7,MAP3K9,MAPK1,MAPK3,MAPK8,MRAS,NFAT5,NFATC1,NFATC2,NFATC3,NFKB1,NFKB2,NFKBIA,NFKBIB,NFKBIE,PIK3C2A,PIK3C3,PIK3CA,PIK3CD,PIK3CG,PIK3R1,PIK3R5,PLCG1,PLCG2,POU2F1,PPP3CC,PRKCQ,RAC1,RALB,RAP1A,RASD2,RELA,SOS1,SOS2…
CCR3 Signaling in Eosinophils	1,23E00	4,27E-01	-1,715	CALM1 (includes others),CAMK4,CFL1,CFL2,GNAI2,GNAI3,GNAS,GNB1,GNG3,GNG4,HRAS,ITPR1,ITPR2,LIMK1,LIMK2,MAPK1,MAPK12,MAPK3,MPRIP,MRAS,PAK1,PAK2,PAK4,PAK5,PIK3C2A,PIK3C3,PIK3CA,PIK3CD,PIK3CG,PIK3R1,PIK3R5,PLA2G12A,PLA2G4A,PLA2G4E,PLA2G4F,PLA2G6,PLCB2,PLCB4,PPP1R12A,PRKCA,PRKCD,PRKCE,PRKCG,PRKCQ,PRKD3,RAC1,RAF1,RALB,RAP1A,RASD2,RHOA,ROCK1,ROCK2
G-Protein Coupled Receptor Signaling	1,23E00	3,97E-01		ADCY1,ADCY10,ADCY2,ADCY6,ADCY9,ADORA3,ADRB2,AKT2,AKT3,ATF2,ATF4,BRAF,CALCR,CAMK4,CCR4,CHRM2,CHUK,CREB1,CREB3,CREB3L3,CREBBP,DRD2,DUSP1,DUSP4,DUSP6,FICD,GABBR1,GDE1,GDPD1,GNA11,GNAI2,GNAI3,GNAO1,GNAS,GRB2,GRK2,GRK4,GRM2,GRM3,GRM4,GRM7,HRAS,MAPK1,MAPK3,MC4R,MRAS,NAPEPLD,NFKB1,NFKB2,NFKBIA,NFKBIB,NFKBIE,OPRD1,OPRL1,PDE10A,PDE12,PDE1A,PDE1C,PDE3A,PDE3B,PDE4A,PDE4B,PDE4D,PDE5A,PDE6C,PDE6D,PDE6G,PDE7A,…
Endoplasmic Reticulum Stress Pathway	1,22E00	5,71E-01	-0,905	ATF4,ATF6,CALR,CASP9,DNAJC3,ERN1,HSP90B1,HSPA5,MAPK8,MBTPS1,TAOK3,TRAF2
FcγRIIB Signaling in B Lymphocytes	1,2E00	4,53E-01	-2,041	CACNA1C,CACNA1D,CACNA1E,CACNA1F,CACNA1I,CACNA2D1,CACNA2D3,CACNB1,CACNB2,CD79B,GRB2,HRAS,INPP5D,MAP2K4,MAPK10,MAPK12,MAPK8,MAPK9,MRAS,PDPK1,PIK3C2A,PIK3C3,PIK3CA,PIK3CD,PIK3CG,PIK3R1,PIK3R5,PLCG2,RALB,RAP1A,RASD2,SHC1,SOS1,SYK
Assembly of RNA Polymerase II Complex	1,18E00	4,8E-01		DR1,ERCC2,ERCC3,GTF2A1,GTF2B,GTF2E1,GTF2E2,GTF2F1,GTF2H1,GTF2H3,GTF2H5,POLR2B,POLR2C,POLR2E,POLR2F,POLR2I,TAF10,TAF2,TAF3,TAF4,TAF4B,TAF6,TAF6L,TAF7
Apelin Muscle Signaling Pathway	1,17E00	5,79E-01	-0,905	AKT2,AKT3,GNAS,MRAS,NRF1,PPARGC1A,PRKAA1,PRKAA2,PRKAB2,PRKAG2,TFAM
IL-7 Signaling Pathway	1,17E00	4,49E-01	-0,898	AKT2,AKT3,BAD,BCL6,CCND3,CDC25A,CDK2,FOXG1,FOXO3,GRB2,GSK3B,JAK1,JUN,MAPK1,MAPK12,MAPK3,MCL1,MET,NFATC1,PAX5,PDPK1,PIK3C2A,PIK3C3,PIK3CA,PIK3CD,PIK3CG,PIK3R1,PIK3R5,PTK2,SHC1,SOS1,SOS2,STAT1,STAT5A,STAT5B
Antiproliferative Role of TOB in T Cell Signaling	1,16E00	5,38E-01		CCNA1,CDC34,CDK2,MAPK1,PABPC4,RB1,SKP1,SMAD2,SMAD3,SMAD4,TGFB1,TGFB3,TGFBR1,TOB1
Estrogen-mediated S-phase Entry	1,16E00	5,38E-01	-0,832	CCNA1,CDC25A,CDK2,CDK4,CDKN1A,E2F3,E2F4,E2F5,E2F7,E2F8,ESR1,RB1,RBL1,TFDP1
Oncostatin M Signaling	1,14E00	4,88E-01	-0,688	EPAS1,GRB2,HRAS,JAK1,JAK2,MAPK1,MAPK3,MRAS,OSMR,PLAU,RAF1,RALB,RAP1A,RASD2,SHC1,SOS1,STAT1,STAT5A,STAT5B,TIMP3,TYK2
Calcium Signaling	1,14E00	4,03E-01	-2,782	ASPH,ATF2,ATF4,ATP2A1,ATP2A2,ATP2A3,ATP2C1,CABIN1,CACNA1C,CACNA1D,CACNA1E,CACNA1F,CACNA1I,CACNA2D1,CACNA2D3,CACNB1,CACNB2,CALM1 (includes others),CALR,CAMK1D,CAMK4,CASQ1,CHP1,CHRNA3,CHRNA6,CHRNB3,CHRNE,CHRNG,CREB1,CREB3,CREB3L3,CREBBP,EP300,GRIA1,GRIA2,GRIN2A,GRIN2B,GRINA,HDAC1,HDAC10,HDAC11,HDAC5,HDAC9,ITPR1,ITPR2,LETM1,MAPK1,MAPK3,MCU,MEF2A,MEF2D,MICU1,MYH10,MYH11,MYH14,MYH3,MYH7,MYH7B,MYH9,MYL…
γ-linolenate Biosynthesis II (Animals)	1,13E00	5,88E-01	-1,265	ACSBG1,ACSBG2,ACSL1,ACSL3,ACSL5,ACSL6,CYB5R3,FADS1,SLC27A1,SLC27A5
Mitochondrial L-carnitine Shuttle Pathway	1,13E00	5,88E-01	-1,897	ACSBG1,ACSBG2,ACSL1,ACSL3,ACSL5,ACSL6,CPT1B,CPT2,SLC27A1,SLC27A5
CTLA4 Signaling in Cytotoxic T Lymphocytes	1,12E00	4,38E-01		AKT2,AKT3,AP1B1,AP1G1,AP1G2,AP1M1,AP1M2,AP2A1,AP2A2,AP2B1,B2M,CD28,CLTA,CLTC,GRAP2,GRB2,JAK2,LCP2,PIK3C2A,PIK3C3,PIK3CA,PIK3CD,PIK3CG,PIK3R1,PIK3R5,PLCG1,PPM1J,PPP2R1B,PPP2R2B,PPP2R3A,PPP2R5A,PPP2R5C,PPP2R5D,PPP2R5E,PTPA,PTPN11,PTPN22,SYK,ZAP70
Clathrin-mediated Endocytosis Signaling	1,12E00	4,04E-01		ACTB,ACTG1,AP1B1,AP1G1,AP1G2,AP1M1,AP1M2,AP2A1,AP2A2,AP2B1,AP3B1,AP3M1,APOB,APOC3,APOM,ARF6,CBL,CD2AP,CHP1,CLTA,CLTC,CSNK2A2,CSNK2B,DNM1,DNM1L,DNM2,EPN1,EPS15,F2,FGF2,FGF7,GAK,GRB2,HGS,HIP1,HIP1R,HSPA8,ITGA5,ITGB1,ITGB8,MET,MYO6,NUMB,PDGFA,PICALM,PIK3C2A,PIK3C3,PIK3CA,PIK3CD,PIK3CG,PIK3R1,PIK3R5,PIP5K1C,PPP3CC,RAB11A,RAB11B,RAB4A,RAB5A,RAB7A,RAC1,S100A8,SERPINA1,SH3BP4,SH3GL2,SH3GL3,SH3GLB1,SH3GL…
Role of JAK1, JAK2 and TYK2 in Interferon Signaling	1,11E00	5,42E-01	-1,134	IFNAR1,IFNGR1,IFNGR2,JAK1,JAK2,NFKB1,NFKB2,PTPN2,RAF1,RELA,STAT1,STAT2,TYK2
VEGF Family Ligand-Receptor Interactions	1,11E00	4,4E-01	-1,859	AKT2,AKT3,FOS,GRB2,HRAS,MAPK1,MAPK3,MRAS,NRP2,PIK3C2A,PIK3C3,PIK3CA,PIK3CD,PIK3CG,PIK3R1,PIK3R5,PLA2G12A,PLA2G4A,PLA2G4E,PLA2G4F,PLA2G6,PLCG1,PLCG2,PRKCA,PRKCD,PRKCE,PRKCG,PRKCQ,PRKD3,RAF1,RALB,RAP1A,RASD2,SHC1,SOS1,SOS2,VEGFA
Role of PKR in Interferon Induction and Antiviral Response	1,1E00	4,88E-01		APAF1,ATF2,CASP8,CASP9,CHUK,FADD,FCGR1A,MAP2K6,MAP3K7,NFKB1,NFKB2,NFKBIA,NFKBIB,NFKBIE,RELA,STAT1,TAB2,TNFRSF1A,TRAF2,TRAF3
Telomere Extension by Telomerase	1,09E00	0.6		HNRNPA2B1,MRE11,POT1,TERF2,TERF2IP,TINF2,TNKS,TNKS2,XRCC5
Stearate Biosynthesis I (Animals)	1,09E00	4,78E-01	-1,964	ACOT11,ACOT7,ACOT8,ACSBG1,ACSBG2,ACSL1,ACSL3,ACSL5,ACSL6,BDH2,DHCR24,DHRS11,ELOVL2,ELOVL6,FASN,GNPAT,HNF4A,LPCAT4,PPT1,PRXL2B,SLC27A1,SLC27A5
IL-17A Signaling in Airway Cells	1,06E00	4,53E-01	-0,756	AKT2,AKT3,CHUK,GSK3B,IL17RC,JAK1,JAK2,MAP2K4,MAP3K7,MAPK1,MAPK10,MAPK12,MAPK3,MAPK8,MAPK9,NFKB1,NFKB2,NFKBIA,NFKBIB,NFKBIE,PIK3C2A,PIK3C3,PIK3CA,PIK3CD,PIK3CG,PIK3R1,PIK3R5,RELA,TYK2
Assembly of RNA Polymerase III Complex	1,05E00	6,15E-01		BDP1,BRF1,BRF2,GTF3A,GTF3C1,GTF3C3,GTF3C4,SF3A1
Fatty Acid Activation	1,05E00	6,15E-01	-2,121	ACSBG1,ACSBG2,ACSL1,ACSL3,ACSL5,ACSL6,SLC27A1,SLC27A5
Role of RIG1-like Receptors in Antiviral Innate Immunity	1,05E00	4,77E-01	-1,000	CASP8,CHUK,CREBBP,DDX58,EP300,FADD,IFIH1,IRF3,IRF7,MAVS,NFKB1,NFKB2,NFKBIA,NFKBIB,NFKBIE,RELA,RIPK1,TANK,TRAF2,TRAF3,TRIM25
Role of NFAT in Regulation of the Immune Response	1,05E00	4,03E-01	-2,286	AKT2,AKT3,ATF2,CABIN1,CALM1 (includes others),CAMK4,CD28,CD79B,CHP1,CHUK,CSNK1A1,CSNK1D,CSNK1G1,CSNK1G2,ELP1,FCGR1A,FOS,GNA11,GNA12,GNA13,GNAI2,GNAI3,GNAO1,GNAS,GNB1,GNG3,GNG4,GRB2,GSK3B,HRAS,ITPR1,ITPR2,JUN,LCP2,MAPK1,MAPK3,MEF2A,MEF2D,MRAS,NFAT5,NFATC1,NFATC2,NFATC3,NFKB1,NFKB2,NFKBIA,NFKBIB,NFKBIE,ORAI1,PIK3C2A,PIK3C3,PIK3CA,PIK3CD,PIK3CG,PIK3R1,PIK3R5,PLCB2,PLCB4,PLCG1,PLCG2,PPP3CC,PRKCQ,RAF1…
Role of IL-17A in Arthritis	1,05E00	4,63E-01		ATF2,CXCL8,IL17RC,MAP2K4,MAP2K6,MAPK1,MAPK10,MAPK12,MAPK3,MAPK8,MAPK9,MAPKAPK2,NFKB1,NFKB2,NFKBIA,NFKBIB,NFKBIE,PIK3C2A,PIK3C3,PIK3CA,PIK3CD,PIK3CG,PIK3R1,PIK3R5,RELA
Methylglyoxal Degradation I	1,05E00	1		GLO1,HAGH,HAGHL
Biotin-carboxyl Carrier Protein Assembly	1,05E00	1		ACACA,ACACB,HLCS
IL-23 Signaling Pathway	1,05E00	4,77E-01	-0,218	AKT2,AKT3,HIF1A,IL12RB2,IL1B,JAK2,NFKB1,NFKB2,NFKBIA,PIK3C2A,PIK3C3,PIK3CA,PIK3CD,PIK3CG,PIK3R1,PIK3R5,RELA,RORA,RUNX1,SOCS3,TYK2
CNTF Signaling	1,01E00	4,56E-01	-1,400	GRB2,HRAS,JAK1,JAK2,MAPK1,MAPK3,MRAS,MTOR,PIK3C2A,PIK3C3,PIK3CA,PIK3CD,PIK3CG,PIK3R1,PIK3R5,PTPN11,RAF1,RALB,RAP1A,RASD2,RPS6KA2,RPS6KA5,RPS6KB1,SOS1,STAT1,TYK2
Glutamate Receptor Signaling	1,01E00	4,56E-01	-2,138	CALM1 (includes others),CAMK4,DLG4,GLUL,GNB1,GRIA1,GRIA2,GRID1,GRID2,GRIK2,GRIK4,GRIN2A,GRIN2B,GRINA,GRIP1,GRM2,GRM3,GRM4,GRM7,HOMER1,HOMER2,PICK1,SLC17A7,SLC1A2,SLC1A4,SLC1A6
nNOS Signaling in Neurons	1	4,68E-01	-1,667	CALM1 (includes others),CAMK4,CAPN11,CAPN2,CAPN5,CAPN7,CAPNS1,CHP1,DLG2,DLG4,GRIN2A,GRIN2B,GRINA,NOS1,PFKM,PPP3CC,PRKCA,PRKCD,PRKCE,PRKCG,PRKCQ,PRKD3
Notch Signaling	1	4,86E-01	-2,887	ADAM17,APH1B,CNTN1,DLL3,DTX1,DTX2,DTX3,FURIN,MAML1,MAML3,NCSTN,NOTCH1,NOTCH2,NOTCH4,NUMB,PSEN1,PSENEN,RBPJ
ErbB2-ErbB3 Signaling	9,91E-01	4,46E-01	-0,962	BAD,ERBB3,GRB2,GSK3B,HRAS,JUN,MAPK1,MAPK3,MRAS,NRG4,PDPK1,PIK3C2A,PIK3C3,PIK3CA,PIK3CD,PIK3CG,PIK3R1,PIK3R5,RAF1,RALB,RAP1A,RASD2,SHC1,SOS1,SOS2,SP1,STAT5A,STAT5B,TYK2
IL-17A Signaling in Gastric Cells	9,83E-01	5,2E-01	-1,732	CXCL8,FOS,IL17RC,JUN,MAP2K4,MAPK1,MAPK10,MAPK12,MAPK3,MAPK8,MAPK9,NFKB1,RELA
Tetrahydrofolate Salvage from 5,10-methenyltetrahydrofolate	9,75E-01	0.8	-2,000	GART,MTHFD1,MTHFD1L,MTHFD2L
Galactose Degradation I (Leloir Pathway)	9,75E-01	0.8	-1,000	GALK1,GALK2,GALM,GALT
Superpathway of Geranylgeranyldiphosphate Biosynthesis I (via Mevalonate)	9,75E-01	5,56E-01	-1,897	ACAT2,COX10,GGPS1,HADHA,HADHB,HMGCR,HMGCS1,IDI1,MVK,PMVK
FAT10 Signaling Pathway	9,75E-01	5,56E-01	0,378	HTT,NUB1,PSMD4,PSME3,PSME4,PSMF1,SQSTM1,UBA1,UBA6,UBE2Z
Melanoma Signaling	9,67E-01	4,6E-01	-1,528	AKT2,AKT3,BAD,BRAF,CDH1,CDK4,CDKN1A,HRAS,MAPK1,MAPK3,MRAS,PIK3C2A,PIK3C3,PIK3CA,PIK3CD,PIK3CG,PIK3R1,PIK3R5,RAF1,RALB,RAP1A,RASD2,RB1
Remodeling of Epithelial Adherens Junctions	9,67E-01	4,41E-01	-1,265	ACTB,ACTG1,ACTN3,ACTN4,ARF6,CBLL1,CDH1,CLIP1,CTNNA1,CTNNA2,CTNNB1,CTNND1,DNM1,DNM1L,DNM2,EXOC2,HGS,IQGAP1,MAPRE2,MAPRE3,MET,RAB5A,RAB7A,TUBA1B,TUBA1C,TUBA4A,TUBA8,TUBB4A,TUBG1,ZYX
IL-17A Signaling in Fibroblasts	9,59E-01	4,86E-01		CHUK,FOS,GSK3B,IL17RC,JUN,LCN2,MAP3K7,MAPK1,MAPK12,MAPK3,NFKB1,NFKB2,NFKBIA,NFKBIB,NFKBIE,NFKBIZ,RELA
Nucleotide Excision Repair Pathway	9,59E-01	4,86E-01		ERCC1,ERCC2,ERCC3,ERCC4,ERCC6,GTF2H1,GTF2H3,GTF2H5,POLR2B,POLR2C,POLR2E,POLR2F,POLR2I,RAD23B,RPA1,RPA2,XPC
HOTAIR Regulatory Pathway	9,47E-01	4,03E-01	-1,016	AEBP2,AKT2,AKT3,ATG3,ATG7,ATXN1,BRD4,CD44,CDH1,CDKN1A,CREBBP,CTNNB1,DNMT3B,DZIP3,ELAVL1,EP300,ESR1,FOXM1,H3-3A/H3-3B,H3-4,HDAC1,ICAM1,JAM2,JARID2,KDM1A,KMT2C,LEF1,MET,MMP16,MMP17,MMP2,MMP24,MMP9,MRTFA,MTF2,NFKB1,NFKB2,NFKBIA,PIK3C2A,PIK3C3,PIK3CA,PIK3CD,PIK3CG,PIK3R1,PIK3R5,RCOR1,RELA,ROCK1,ROCK2,SETDB1,SNUPN,SRF,SUZ12,TCF3,TCF4,TCF7L2,TGFB1,TLR4,TWIST2,VIM,WIF1,WNT3,WNT8A,YY1
fMLP Signaling in Neutrophils	9,39E-01	4,14E-01	-1,342	CALM1 (includes others),CAMK4,CHP1,GNAI2,GNAI3,GNAS,GNB1,GNG3,GNG4,HRAS,ITPR1,ITPR2,MAPK1,MAPK3,MRAS,NCF1,NCF2,NFAT5,NFATC1,NFATC2,NFATC3,NFKB1,NFKB2,NFKBIA,NFKBIB,NFKBIE,PIK3C2A,PIK3C3,PIK3CA,PIK3CD,PIK3CG,PIK3R1,PIK3R5,PLCB2,PLCB4,PPP3CC,PRKCA,PRKCD,PRKCE,PRKCG,PRKCQ,PRKD3,RAC1,RAF1,RALB,RAP1A,RASD2,RELA
Aryl Hydrocarbon Receptor Signaling	9,36E-01	4,06E-01	-0,729	ALDH1A2,ALDH1L2,ALDH3B2,ALDH6A1,APAF1,ARNT,ATR,CCNA1,CCND3,CDK2,CDK4,CDK6,CDKN1A,EP300,ESR1,FOS,GSTK1,GSTM3,GSTO2,GSTZ1,HSP90AB1,HSP90B1,IL1B,JUN,MAPK1,MAPK3,MAPK8,MCM7,MED1,NCOA2,NCOA3,NCOA7,NCOR2,NEDD8,NFIA,NFIB,NFIC,NFIX,NFKB1,NFKB2,NQO2,NRIP1,POLA1,RARA,RARB,RB1,RBL1,RBL2,RELA,RXRA,RXRB,SMARCA4,SP1,TFDP1,TGFB1,TGFB3,TRIP11,TYR
Glutaryl-CoA Degradation	9,32E-01	5,62E-01	-1,000	ACAT2,CDYL,EHHADH,GCDH,HADH,HADHA,HADHB,HSD17B8,PARK7
Parkinson's Signaling	9,32E-01	5,62E-01		CASP9,GPR37,MAPK1,MAPK12,MAPK8,PARK7,PRKN,SNCAIP,UCHL1
Role of Osteoblasts, Osteoclasts and Chondrocytes in Rheumatoid Arthritis	9,17E-01	3,91E-01		ADAM17,AKT2,AKT3,APC2,AXIN1,BAD,BIRC2,BIRC3,BMP3,BMP4,BMP7,BMPR2,CALCR,CALM1 (includes others),CAMK4,CASP9,CBL,CHP1,CHUK,CSF1,CSNK1A1,CTNNB1,DKKL1,FOS,FZD4,GSK3B,IL1B,IL1R1,IL1R2,IL1RL2,IL1RN,ITGA2,ITGA3,ITGA5,ITGB1,JUN,LEF1,LRP1,LRP6,MAP2K4,MAP2K6,MAP2K7,MAP3K14,MAP3K7,MAPK1,MAPK10,MAPK12,MAPK3,MAPK8,MAPK9,NFAT5,NFATC1,NFATC2,NFATC3,NFKB1,NFKBIA,NFKBIB,NFKBIE,PIK3C2A,PIK3C3,PIK3CA,PIK3CD,PIK3CG,…
Pyrimidine Ribonucleotides De Novo Biosynthesis	9,14E-01	4,65E-01	-2,236	AK1,AK7,AK8,AK9,CANT1,DDX3X,DHX9,ENTPD1,ENTPD6,ENTPD7,NME4,NME7,NUDT18,NUDT9,RAD54L,RECQL,RECQL4,SMARCAL1,UMPS,ZRANB3
Oxidative Phosphorylation	8,83E-01	4,13E-01	-3,429	ATP5F1B,ATP5F1D,ATP5MC2,ATP5PF,ATP5PO,ATPAF2,COX10,COX4I1,COX5B,COX6A1,COX6B2,MT-ATP6,MT-CO1,MT-CO2,MT-CO3,MT-CYB,MT-ND1,MT-ND2,MT-ND3,MT-ND4,MT-ND4L,MT-ND5,NDUFA10,NDUFA3,NDUFA6,NDUFA8,NDUFB10,NDUFB2,NDUFB4,NDUFB6,NDUFB7,NDUFB8,NDUFB9,NDUFS2,NDUFS3,NDUFS4,NDUFS5,NDUFS7,NDUFS8,NDUFV1,SDHA,UQCR10,UQCRC1,UQCRC2,UQCRQ
Mevalonate Pathway I	8,79E-01	5,71E-01	-1,414	ACAT2,HADHA,HADHB,HMGCR,HMGCS1,IDI1,MVK,PMVK
Role of Oct4 in Mammalian Embryonic Stem Cell Pluripotency	8,73E-01	4,57E-01	1,342	ASH2L,BRCA1,ETS2,FBXO15,IGF2BP1,JARID2,KDM5B,MEF2A,NR2F6,NR6A1,PARP1,PHC1,PHC3,PPP1R8,RARA,RB1,RXRB,SH3GLB1,TASOR,TDRD7,WWP2
IL-17 Signaling	8,66E-01	4,25E-01		AKT2,AKT3,ATF2,CXCL8,GSK3B,HRAS,IL17RC,JAK1,JAK2,JUN,MAP2K4,MAP2K6,MAP3K14,MAP3K7,MAPK1,MAPK10,MAPK12,MAPK3,MAPK8,MAPK9,MAPKAPK2,MRAS,NFKB1,PIK3C2A,PIK3C3,PIK3CA,PIK3CD,PIK3CG,PIK3R1,PIK3R5,RALB,RAP1A,RASD2,RELA
Pyrimidine Ribonucleotides Interconversion	8,66E-01	4,63E-01	-2,065	AK1,AK7,AK8,AK9,CANT1,DDX3X,DHX9,ENTPD1,ENTPD6,ENTPD7,NME4,NME7,NUDT18,NUDT9,RAD54L,RECQL,RECQL4,SMARCAL1,ZRANB3
Glycolysis I	8,66E-01	0.5	-0,277	BPGM,ENO2,ENO3,ENO4,FBP1,GAPDH,GAPDHS,GPI,PFKM,PFKP,PGAM2,PGK2,PKM
Gluconeogenesis I	8,66E-01	0.5	-1,387	BPGM,ENO2,ENO3,ENO4,FBP1,GAPDH,GAPDHS,GPI,MDH1B,ME1,ME3,PGAM2,PGK2
Osteoarthritis Pathway	8,42E-01	3,89E-01	-1,756	ACAN,AGER,ANKH,ATF2,ATF4,BMPR2,CASP8,CASP9,CASQ1,CHUK,CNMD,COL2A1,CREB1,CREB3,CREB3L3,CREBBP,CTNNA1,CTNNA2,CTNNB1,CXCL8,DDIT4,EPAS1,FADD,FGF2,FGFR1,FGFR3,FOXO3,FZD4,GLI3,HIF1A,IL1B,IL1R1,IL1R2,IL1RL2,ITGA2,ITGA3,ITGA5,ITGB1,LEF1,LRP1,MMP9,MTF1,MTOR,MYBBP1A,NFKB1,NFKB2,NOTCH1,PPARD,PPARGC1A,PRKAA1,PRKAA2,PRKAB2,PRKAG2,PTH1R,RAC1,RBPJ,RELA,RUNX2,S100A8,S100A9,SERPINA12,SIK3,SIRT1,SMAD1,SMAD2,SMAD3,…
Assembly of RNA Polymerase I Complex	8,3E-01	5,83E-01		POLR1A,POLR1B,POLR1C,POLR1E,POLR2F,TAF1B,TAF1C
cAMP-mediated signaling	8,27E-01	3,86E-01	-3,170	ADCY1,ADCY10,ADCY2,ADCY6,ADCY9,ADORA3,ADRB2,AKAP1,AKAP10,AKAP11,AKAP12,AKAP13,AKAP3,AKAP4,AKAP6,AKAP9,ATF2,ATF4,BRAF,CALM1 (includes others),CAMK1D,CAMK4,CCR4,CHRM2,CNGA3,CNGA4,CREB1,CREB3,CREB3L3,CREBBP,CREM,DRD2,DUSP1,DUSP4,DUSP6,FICD,GABBR1,GDE1,GDPD1,GNAI2,GNAI3,GNAO1,GNAS,GRK2,GRK4,GRM2,GRM3,GRM4,GRM7,MAPK1,MAPK3,MC4R,NAPEPLD,OPRD1,OPRL1,PDE10A,PDE12,PDE1A,PDE1C,PDE3A,PDE3B,PDE4A,PDE4B,PDE4D…
Caveolar-mediated Endocytosis Signaling	8,1E-01	4,25E-01		ABL1,ACTB,ACTG1,ARCN1,B2M,COPA,COPB1,COPE,COPG1,COPG2,DNM2,DYRK3,FLNB,FLNC,FLOT1,INSR,ITGA1,ITGA10,ITGA11,ITGA2,ITGA3,ITGA5,ITGA7,ITGA9,ITGB1,ITGB8,ITSN1,MAP3K2,PRKCA,PTPN1,RAB5A
Inhibition of Angiogenesis by TSP1	8,1E-01	4,71E-01	-2,138	AKT2,AKT3,GUCY1A1,GUCY1B1,JUN,MAP2K4,MAPK1,MAPK10,MAPK12,MAPK8,MAPK9,MMP9,TGFB1,TGFBR1,THBS1,VEGFA
MIF-mediated Glucocorticoid Regulation	8,1E-01	4,71E-01	-0,500	CD14,MAPK1,MAPK3,NFKB1,NFKB2,NFKBIA,NFKBIB,NFKBIE,NR3C1,PLA2G12A,PLA2G4A,PLA2G4E,PLA2G4F,PLA2G6,RELA,TLR4
Sonic Hedgehog Signaling	8,1E-01	4,83E-01	0,000	DYRK1A,DYRK1B,GLI3,GRK2,GSK3B,PRKACA,PRKACB,PRKAG2,PRKAR1A,PRKAR1B,PRKAR2A,PRKAR2B,STK36,SUFU
Natural Killer Cell Signaling	7,88E-01	4,03E-01		AKT2,AKT3,GRB2,HRAS,INPP5D,INPP5K,INPPL1,LCP2,MAPK1,MAPK3,MRAS,NCK1,PAK1,PAK2,PAK4,PAK5,PIK3C2A,PIK3C3,PIK3CA,PIK3CD,PIK3CG,PIK3R1,PIK3R5,PLCG1,PLCG2,PRKCA,PRKCD,PRKCE,PRKCG,PRKCQ,PRKD3,PTPN11,RAC1,RAF1,RALB,RAP1A,RASD2,SH3BP2,SHC1,SOS1,SOS2,SYK,SYNJ1,SYNJ2,VAV1,VAV2,VAV3,ZAP70
Ketolysis	7,8E-01	0.6	-0,816	ACAT2,BDH1,BDH2,HADHA,HADHB,OXCT1
Phospholipases	7,7E-01	4,29E-01	-3,400	GPLD1,LCAT,LIPG,NAPEPLD,PDIA3,PLA2G12A,PLA2G4A,PLA2G4E,PLA2G4F,PLA2G6,PLAAT1,PLAAT5,PLB1,PLCB2,PLCB4,PLCD1,PLCD4,PLCE1,PLCG1,PLCG2,PLCH1,PLCL1,PLCL2,PLCZ1,PLD3,PLD6,PNPLA8
Phagosome Formation	7,62E-01	0.4		DIRAS3,FCGR1A,FNBP1,ITGA2,ITGA3,ITGA5,ITGB1,MARCO,MRC1,PDIA3,PIK3C2A,PIK3C3,PIK3CA,PIK3CD,PIK3CG,PIK3R1,PIK3R5,PLCB2,PLCB4,PLCD1,PLCD4,PLCE1,PLCG1,PLCG2,PLCH1,PLCL1,PLCL2,PLCZ1,PRKCA,PRKCD,PRKCE,PRKCG,PRKCQ,PRKD3,RAC1,RHOA,RHOB,RHOBTB1,RHOBTB2,RHOH,RHOT1,RHOT2,RHOU,RHOV,RND2,SCARA3,SYK,TLR2,TLR4,TLR6
Factors Promoting Cardiogenesis in Vertebrates	7,3E-01	4,09E-01		ACVR1,ACVR1B,ATF2,AXIN1,BMP3,BMP4,BMP7,BMPR1B,BMPR2,CDC6,CDK2,CTNNB1,FZD4,GSK3B,LEF1,LRP1,LRP6,MAP3K7,MYH7,NODAL,PRKCA,PRKCD,PRKCE,PRKCG,PRKCQ,PRKD3,SMAD1,SMAD2,SMAD4,SMAD5,SMAD9,TCF3,TCF4,TCF7L2,TGFB1,TGFB3,TGFBR1,WNT3
Sphingosine and Sphingosine-1-phosphate Metabolism	7,3E-01	6,25E-01	-0,447	ACER2,ACER3,ASAH1,ASAH2,SGPP1
IL-4 Signaling	7,28E-01	4,12E-01		AKT2,AKT3,GRB2,HRAS,IL4R,INPP5D,INPP5K,INPPL1,JAK1,JAK2,MRAS,MTOR,NFAT5,NFATC1,NFATC2,NFATC3,NR3C1,PIK3C2A,PIK3C3,PIK3CA,PIK3CD,PIK3CG,PIK3R1,PIK3R5,RALB,RAP1A,RASD2,RPS6KB1,SHC1,SOS1,SOS2,STAT6,SYNJ1,SYNJ2,TYK2
Antiproliferative Role of Somatostatin Receptor 2	7,24E-01	4,16E-01	-0,943	BRAF,CDKN1A,GAST,GNB1,GNG3,GNG4,GUCY1A1,GUCY1B1,GUCY2C,GUCY2D,HRAS,MAPK1,MAPK3,MRAS,NOS1,NPR1,NPR2,NT5C,PIK3C2A,PIK3C3,PIK3CA,PIK3CD,PIK3CG,PIK3R1,PIK3R5,PTPN11,RALB,RAP1A,RASD2,SLC39A7,SMARCC2,SOX15
Chemokine Signaling	7,06E-01	4,12E-01	-2,121	CALM1 (includes others),CAMK1D,CAMK4,CFL1,CXCR4,FOS,GNAI2,GNAI3,HRAS,JUN,LIMK1,LIMK2,MAPK1,MAPK12,MAPK3,MAPK8,MPRIP,MRAS,PIK3CG,PLCB2,PLCB4,PLCG1,PLCG2,PPP1R12A,PRKCA,PTK2,PTK2B,RAF1,RALB,RAP1A,RASD2,RHOA,ROCK2
Role of PI3K/AKT Signaling in the Pathogenesis of Influenza	7,03E-01	4,22E-01	-0,426	AKT2,AKT3,CASP9,CRK,CRKL,GNAI2,GNAI3,GSK3B,IFNAR1,IRF3,MAPK1,MAPK3,MLH1,NFKB1,NFKB2,NFKBIA,NFKBIB,NFKBIE,PIK3C2A,PIK3C3,PIK3CA,PIK3CD,PIK3CG,PIK3R1,PIK3R5,RELA,ZNF346
Acute Phase Response Signaling	6,93E-01	3,85E-01	-1,291	AKT2,AKT3,C5,CHUK,CRABP1,ECSIT,F2,F8,FOS,GRB2,HMOX2,HRAS,IL1B,IL1R1,IL1RN,IRAK1,ITIH3,JAK2,JUN,LBP,MAP2K4,MAP2K6,MAP2K7,MAP3K14,MAP3K7,MAPK1,MAPK12,MAPK3,MAPK8,MAPK9,MRAS,MTOR,NFKB1,NFKB2,NFKBIA,NFKBIB,NFKBIE,NOLC1,NR3C1,OSMR,PDPK1,PIK3CA,PIK3CD,PIK3CG,PIK3R1,PTPN11,RAF1,RALB,RAP1A,RASD2,RELA,RIPK1,SERPINA1,SERPINE1,SERPING1,SHC1,SOCS3,SOCS4,SOCS7,SOS1,SOS2,TAB1,TCF3,TCF4,TNFRSF1A,TNFRSF1B,TRADD,…
HIF1α Signaling	6,93E-01	3,98E-01		AKT2,AKT3,ARNT,COPS5,CREBBP,EGLN1,EGLN2,ELOB,EP300,HIF1A,HRAS,JUN,LDHA,MAPK1,MAPK10,MAPK12,MAPK3,MAPK6,MAPK7,MAPK8,MAPK9,MMP16,MMP17,MMP2,MMP24,MMP9,MRAS,NCOA1,NOS1,P4HTM,PIK3C2A,PIK3C3,PIK3CA,PIK3CD,PIK3CG,PIK3R1,PIK3R5,RALB,RAP1A,RASD2,RBX1,SLC2A3,SLC2A5,SLC2A8,VEGFA
Chondroitin and Dermatan Biosynthesis	6,93E-01	6,67E-01	-2,000	CHPF,CHPF2,CHSY1,CSGALNACT1
Ceramide Biosynthesis	6,93E-01	6,67E-01	-1,000	DEGS2,KDSR,SPTLC2,SPTLC3
UDP-N-acetyl-D-glucosamine Biosynthesis II	6,93E-01	6,67E-01	-1,000	GFPT1,GFPT2,PGM3,UAP1
Ceramide Degradation	6,93E-01	6,67E-01	0,000	ACER2,ACER3,ASAH1,ASAH2
Glycogen Biosynthesis II (from UDP-D-Glucose)	6,93E-01	6,67E-01	0,000	GBE1,GYS1,GYS2,UGP2
Lactose Degradation III	6,93E-01	6,67E-01	-1,000	GBA3,GLB1,GLB1L3,PSAP
GDP-mannose Biosynthesis	6,93E-01	6,67E-01	-2,000	GMPPA,GMPPB,GPI,MPI
Docosahexaenoic Acid (DHA) Signaling	6,9E-01	4,47E-01		AKT2,AKT3,APAF1,APP,BAD,BCL2L1,CASP9,GSK3B,IL1B,PDPK1,PIK3C2A,PIK3C3,PIK3CA,PIK3CD,PIK3CG,PIK3R1,PIK3R5
Circadian Rhythm Signaling	6,76E-01	4,55E-01		ARNTL,ATF2,ATF4,CREB1,CREB3,CREB3L3,CREBBP,CRY1,CRY2,CSNK1D,GRIN2A,GRIN2B,GRINA,PER1,PER3
IL-9 Signaling	6,76E-01	4,55E-01	1,291	JAK1,NFKB1,NFKB2,PIK3C2A,PIK3C3,PIK3CA,PIK3CD,PIK3CG,PIK3R1,PIK3R5,RELA,SOCS3,STAT1,STAT5A,STAT5B
iCOS-iCOSL Signaling in T Helper Cells	6,72E-01	3,96E-01	-0,507	AKT2,AKT3,BAD,CALM1 (includes others),CAMK4,CD28,CHP1,CHUK,GAB2,GRAP2,GRB2,INPP5D,ITPR1,ITPR2,LCP2,NFAT5,NFATC1,NFATC2,NFATC3,NFKB1,NFKB2,NFKBIA,NFKBIB,NFKBIE,PDPK1,PIK3C2A,PIK3C3,PIK3CA,PIK3CD,PIK3CG,PIK3R1,PIK3R5,PLCG1,PLEKHA1,PLEKHA3,PLEKHA4,PPP3CC,PRKCQ,PTPRC,RAC1,RELA,SHC1,VAV1,ZAP70
Dolichol and Dolichyl Phosphate Biosynthesis	6,72E-01	1		DHDDS,DOLK
β-alanine Degradation I	6,72E-01	1		ABAT,ALDH6A1
Flavin Biosynthesis IV (Mammalian)	6,72E-01	1		FLAD1,RFK
Palmitate Biosynthesis I (Animals)	6,72E-01	1		FASN,OXSM
L-cysteine Degradation III	6,72E-01	1		GOT1,MPST
Fatty Acid Biosynthesis Initiation II	6,72E-01	1		FASN,OXSM
GDP-L-fucose Biosynthesis I (from GDP-D-mannose)	6,72E-01	1		GMDS,TSTA3
Cardiolipin Biosynthesis II	6,72E-01	1		PGS1,PTPMT1
Putrescine Biosynthesis III	6,72E-01	1		AZIN2,ODC1
Fatty Acid β-oxidation III (Unsaturated, Odd Number)	6,72E-01	7,5E-01		ECI1,ECI2,EHHADH
PD-1, PD-L1 cancer immunotherapy pathway	6,48E-01	3,96E-01	0,000	AKT2,AKT3,B2M,BCL2L1,CBLB,CD274,CD28,CDK2,CIP2A,CSNK2A2,CSNK2B,FBXO38,GSK3B,IFNGR1,IFNGR2,JAK1,JAK2,LATS1,LATS2,LCP2,MR1,PDCD4,PIK3C2A,PIK3C3,PIK3CA,PIK3CD,PIK3CG,PIK3R1,PIK3R5,PLCG1,PRKCQ,PTPN11,SMAD3,STAT5A,STAT5B,TGFB1,TGFB3,TNFRSF1A,TNFRSF1B,TYK2,YAP1,ZAP70
CD28 Signaling in T Helper Cells	6,36E-01	3,92E-01	-1,206	AKT2,AKT3,CALM1 (includes others),CAMK4,CD28,CHP1,CHUK,FOS,GRAP2,GRB2,ITPR1,ITPR2,JUN,LCP2,MAP2K4,MAPK10,MAPK12,MAPK8,MAPK9,NFAT5,NFATC1,NFATC2,NFATC3,NFKB1,NFKB2,NFKBIA,NFKBIB,NFKBIE,PAK1,PDPK1,PIK3C2A,PIK3C3,PIK3CA,PIK3CD,PIK3CG,PIK3R1,PIK3R5,PLCG1,PPP3CC,PRKCQ,PTPN11,PTPRC,RAC1,RELA,SYK,VAV1,ZAP70
Ketogenesis	6,25E-01	5,45E-01	-0,816	ACAT2,BDH1,BDH2,HADHA,HADHB,HMGCS1
STAT3 Pathway	5,85E-01	3,85E-01	-2,160	BMPR1B,BMPR2,CDC25A,CDKN1A,CSF2RB,FGF2,FGFR1,FGFR2,FGFR3,HRAS,IFNAR1,IGF2R,IL10RA,IL12RB2,IL17RC,IL17RD,IL1B,IL1R1,IL1R2,IL1RL2,IL31RA,IL4R,INSR,JAK2,MAP2K4,MAP3K10,MAP3K11,MAP3K12,MAP3K21,MAP3K9,MAPK1,MAPK10,MAPK12,MAPK3,MAPK8,MAPK9,MRAS,PDGFRB,PIM1,PTPN2,RAC1,RAF1,RALB,RAP1A,RASD2,SOCS3,SOCS4,SOCS7,TGFB1,TGFBR1,TYK2,VEGFA
Superpathway of Cholesterol Biosynthesis	5,78E-01	4,48E-01	-2,496	ACAT2,CYP51A1,DHCR24,GGPS1,HADHA,HADHB,HMGCR,HMGCS1,IDI1,LBR,MVK,PMVK,SQLE
Folate Transformations I	5,58E-01	5,56E-01	-2,236	MTHFD1,MTHFD1L,MTHFD2L,MTHFR,MTR
Type I Diabetes Mellitus Signaling	5,44E-01	3,87E-01	-1,298	APAF1,CASP8,CASP9,CD28,CHUK,CPE,FADD,HSPD1,ICA1,IFNGR1,IFNGR2,IL1B,IL1R1,IRAK1,JAK1,JAK2,MAP2K4,MAP2K6,MAP2K7,MAP3K14,MAP3K7,MAPK1,MAPK10,MAPK12,MAPK8,MAPK9,NFKB1,NFKB2,NFKBIA,NFKBIB,NFKBIE,PIAS1,PRF1,RELA,RIPK1,SOCS3,SOCS4,SOCS7,STAT1,TNFRSF1A,TNFRSF1B,TRADD,TRAF2
Glycogen Degradation III	5,42E-01	0.5	-2,646	AGL,GAA,PGM1,PGM3,PGM5,PYGB,PYGM
Ovarian Cancer Signaling	5,39E-01	3,81E-01	-1,768	ABL1,AKT2,AKT3,AXIN1,BRAF,BRCA1,BRCA2,CD44,CDK4,CTNNB1,FZD4,GSK3B,HRAS,LEF1,LHB,MAPK1,MAPK3,MLH1,MMP2,MMP9,MRAS,MSH2,MSH6,MTOR,PIK3C2A,PIK3C3,PIK3CA,PIK3CD,PIK3CG,PIK3R1,PIK3R5,PMS2,PRKACA,PRKACB,PRKAG2,PRKAR1A,PRKAR1B,PRKAR2A,PRKAR2B,RAF1,RALB,RAP1A,RASD2,RB1,RPS6KB1,SIN3A,TCF3,TCF4,TCF7L2,TFDP1,VEGFA,WNT3,WNT8A
Phosphatidylcholine Biosynthesis I	4,89E-01	5,71E-01	0,000	CHKA,CHKB,CHPT1,PCYT1A
GDP-glucose Biosynthesis	4,89E-01	5,71E-01	-2,000	HK1,PGM1,PGM3,PGM5
IL-12 Signaling and Production in Macrophages	4,87E-01	3,79E-01		AKT2,AKT3,ALOX12,APOB,APOC3,APOM,CHUK,EP300,FOS,IFNGR1,IL12RB2,IRF8,JMJD6,JUN,MAP2K4,MAPK1,MAPK10,MAPK12,MAPK3,MAPK8,MAPK9,NCOA1,NFKB1,NFKB2,NFKBIB,PIK3C2A,PIK3C3,PIK3CA,PIK3CD,PIK3CG,PIK3R1,PIK3R5,PRKCA,PRKCD,PRKCE,PRKCG,PRKCQ,PRKD3,RAB7A,REL,RELA,RXRA,S100A8,SERPINA1,STAT1,STAT6,TGFB1,TGFB3,TLR2,TLR4
D-myo-inositol (1,4,5)-trisphosphate Degradation	4,87E-01	4,71E-01	0,000	IMPAD1,INPP5A,INPP5D,INPP5K,INPPL1,SEC16A,SYNJ1,SYNJ2
Glycogen Degradation II	4,78E-01	0.5	-2,449	AGL,PGM1,PGM3,PGM5,PYGB,PYGM
Hepatic Fibrosis / Hepatic Stellate Cell Activation	4,74E-01	3,71E-01		CD14,CERT1,COL11A1,COL11A2,COL12A1,COL15A1,COL16A1,COL18A1,COL21A1,COL22A1,COL24A1,COL25A1,COL26A1,COL2A1,COL5A1,COL6A3,COL6A5,COL6A6,COL8A1,CSF1,CXCL8,FGF2,FGFR1,FGFR2,ICAM1,IFNAR1,IFNGR1,IFNGR2,IGF2,IGFBP4,IL10RA,IL1B,IL1R1,IL1R2,IL1RL2,IL4R,KLF6,LBP,LHX2,MET,MMP2,MMP9,MYH10,MYH11,MYH14,MYH3,MYH7,MYH7B,MYH9,MYL4,MYL6,NFKB1,NFKB2,PDGFA,PDGFRB,RELA,SERPINE1,SMAD2,SMAD3,SMAD4,STAT1,TGFB1,TGFB3,TGF…
EIF2 Signaling	4,72E-01	3,68E-01	-2,534	ACTB,AKT2,AKT3,ATF3,ATF4,EIF1,EIF1AX,EIF2A,EIF2AK1,EIF2AK4,EIF2B2,EIF2B4,EIF2B5,EIF3A,EIF3B,EIF3D,EIF3E,EIF3F,EIF3G,EIF3H,EIF3I,EIF3K,EIF3L,EIF4A1,EIF4E,EIF4G1,EIF4G2,EIF4G3,EIF5,EIF5B,FAU,GRB2,GSK3B,HRAS,HSPA5,INSR,MAPK1,MAPK3,MRAS,PAIP1,PDPK1,PIK3C2A,PIK3C3,PIK3CA,PIK3CD,PIK3CG,PIK3R1,PIK3R5,PPP1CA,PTBP1,RAF1,RALB,RAP1A,RASD2,RPL10A,RPL11,RPL18,RPL18A,RPL19,RPL23A,RPL28,RPL29,RPL3L,RPS11,RPS12,…
Neuroinflammation Signaling Pathway	4,72E-01	3,63E-01	-3,591	ACVR1,ACVR1B,AGER,AKT2,AKT3,APH1B,APP,ATF2,ATF4,B2M,BIRC2,BIRC3,BIRC6,BMPR2,CASP8,CHP1,CHUK,CREB1,CREB3,CREB3L3,CREBBP,CTNNB1,CXCL8,FOS,GABBR1,GABRA3,GABRB1,GABRD,GABRG2,GABRG3,GABRR2,GLUL,GRIA1,GRIN2A,GRIN2B,GRINA,GSK3B,ICAM1,IDE,IFNGR1,IFNGR2,IL1B,IL1R1,IL34,IRAK1,IRAK2,IRAK3,IRF3,IRF7,JAK1,JAK2,JUN,KCNJ5,MAP2K4,MAPK1,MAPK10,MAPK12,MAPK3,MAPK6,MAPK7,MAPK8,MAPK9,MAPT,MMP9,NCF1,NCF2,NCSTN,NFAT5,N…
Inflammasome pathway	4,47E-01	4,5E-01	-1,000	CASP8,IL1B,NFKB1,NFKB2,NLRC4,NLRP1,NLRP3,NOD2,TLR4
Role of JAK1 and JAK3 in γc Cytokine Signaling	4,39E-01	3,91E-01		GRB2,HRAS,IL4R,JAK1,JAK2,MAPK1,MAPK3,MRAS,PIK3C2A,PIK3C3,PIK3CA,PIK3CD,PIK3CG,PIK3R1,PIK3R5,PTK2B,PTPN11,RALB,RAP1A,RASD2,SHC1,SOCS3,STAT1,STAT5A,STAT5B,STAT6,SYK
HMGB1 Signaling	4,24E-01	3,7E-01	-3,207	AGER,AKT2,AKT3,CXCL8,DIRAS3,FNBP1,FOS,HRAS,ICAM1,IFNGR1,IFNGR2,IL1B,IL1R1,JUN,KAT2A,KAT2B,KAT6A,KAT6B,KAT7,MAP2K4,MAP2K5,MAP2K6,MAP2K7,MAPK1,MAPK10,MAPK12,MAPK3,MAPK8,MAPK9,MRAS,NFKB1,NFKB2,PIK3C2A,PIK3C3,PIK3CA,PIK3CD,PIK3CG,PIK3R1,PIK3R5,RAC1,RALB,RAP1A,RASD2,RELA,RHOA,RHOB,RHOBTB1,RHOBTB2,RHOH,RHOT1,RHOT2,RHOU,RHOV,RND2,SERPINE1,SP1,TGFB1,TGFB3,TLR4,TNFRSF1A,TNFRSF1B
Serine Biosynthesis	4,24E-01	0.6		PHGDH,PSPH,UBAC2
Autophagy	4,24E-01	3,93E-01		ATG12,ATG13,ATG16L1,ATG3,ATG4D,ATG5,ATG7,ATG9B,BECN1,CTSF,CTSS,CTSZ,LAMP1,MAP1LC3A,MTOR,NBR1,PIK3C3,RB1CC1,SQSTM1,ULK1,VPS11,VPS18,VPS41,WDFY3
TREM1 Signaling	4,2E-01	3,87E-01	-3,157	AKT2,AKT3,CXCL8,GRB2,ICAM1,IL1B,IRAK1,ITGA5,ITGB1,JAK2,MAPK1,MAPK3,MPO,NFKB1,NFKB2,NLRC3,NLRC4,NLRC5,NLRP3,NOD2,PLCG1,PLCG2,RELA,SIGIRR,STAT5A,STAT5B,TLR2,TLR4,TLR6
VDR/RXR Activation	4,13E-01	3,85E-01	1,279	CD14,CDKN1A,EP300,GTF2B,HR,KLF4,MED1,MXD1,NCOA1,NCOA2,NCOA3,NCOR1,NCOR2,PDGFA,PPARD,PRKCA,PRKCD,PRKCE,PRKCG,PRKCQ,PRKD3,PSMC5,RUNX2,RXRA,RXRB,SERPINB1,SP1,THBD,TRPV5,YY1
Role of IL-17F in Allergic Inflammatory Airway Diseases	4,13E-01	4,05E-01	-1,000	ATF2,ATF4,CREB1,CREB3,CREB3L3,CREBBP,CXCL8,IL17RC,IL1B,MAPK1,MAPK3,NFKB1,NFKB2,RAF1,RELA,RPS6KA2,RPS6KA5
Calcium Transport I	4,13E-01	0.5	1,342	ATP2A1,ATP2A2,ATP2A3,ATP2C1,ATP2C2
DNA Methylation and Transcriptional Repression Signaling	4,03E-01	4,12E-01		ARID4B,CHD3,DNMT1,DNMT3A,DNMT3B,H3-3A/H3-3B,HDAC1,MBD2,MBD3,MTA2,SAP130,SAP18,SIN3A,SUDS3
Role of JAK2 in Hormone-like Cytokine Signaling	4,03E-01	4,12E-01		JAK1,JAK2,PTPN1,PTPN11,SH2B1,SH2B3,SHC1,SOCS3,SOCS4,SOCS7,STAT1,STAT5A,STAT5B,TYK2
Lipid Antigen Presentation by CD1	3,97E-01	4,23E-01		AP1B1,AP1G2,AP2A1,AP2A2,AP2B1,ARF6,B2M,CALR,CANX,PDIA3,PSAP
1D-myo-inositol Hexakisphosphate Biosynthesis II (Mammalian)	3,97E-01	4,44E-01	-0,707	INPP5A,INPP5D,INPP5K,INPPL1,ITPKC,SEC16A,SYNJ1,SYNJ2
D-myo-inositol (1,3,4)-trisphosphate Biosynthesis	3,97E-01	4,44E-01	-0,707	INPP5A,INPP5D,INPP5K,INPPL1,ITPKC,SEC16A,SYNJ1,SYNJ2
T Cell Exhaustion Signaling Pathway	3,89E-01	3,66E-01	-0,143	ACVR1,ACVR1B,AKT2,AKT3,BCL6,BMPR2,CD274,CD28,FOS,HRAS,IFNAR1,IL10RA,IL12RB2,JAK1,JAK2,JUN,MAP2K4,MAPK1,MAPK10,MAPK12,MAPK3,MAPK8,MAPK9,MGAT5,MRAS,MTOR,NFAT5,NFATC1,NFATC2,NFATC3,PDK1,PIK3C2A,PIK3C3,PIK3CA,PIK3CD,PIK3CG,PIK3R1,PIK3R5,PLCG1,PLCG2,PPM1J,PPP2R1B,PPP2R2B,PPP2R3A,PPP2R5A,PPP2R5C,PPP2R5D,PPP2R5E,PRDM1,PRKCQ,PTPA,PTPN11,RALB,RAP1A,RASD2,SMAD2,SMAD3,STAT1,STAT2,TGFB1,TGFBR1,TYK2,VEGFA,ZAP…
Gαs Signaling	3,83E-01	3,74E-01	-2,333	ADCY1,ADCY10,ADCY2,ADCY6,ADCY9,ADD1,ADD3,ADRB2,ATF2,ATF4,BRAF,CNGA3,CNGA4,CREB1,CREB3,CREB3L3,CREBBP,GNAS,GNB1,GNG3,GNG4,HCK,MAPK1,MAPK3,MC4R,MRAS,PRKACA,PRKACB,PRKAG2,PRKAR1A,PRKAR1B,PRKAR2A,PRKAR2B,PTH1R,RAP1A,RAPGEF2,RGS2,RYR2,RYR3,VIPR1
Role of p14/p19ARF in Tumor Suppression	3,78E-01	4,14E-01	-0,905	NPM3,PIK3C2A,PIK3C3,PIK3CA,PIK3CD,PIK3CG,PIK3R1,PIK3R5,RAC1,RB1,SF3A1,TTF1
PXR/RXR Activation	3,76E-01	3,85E-01		ABCB9,ABCC2,AKT2,AKT3,ALAS1,CYP7A1,FOXO3,HNF4A,INSR,NCOA1,NR1I3,NR3C1,PPARA,PPARGC1A,PRKACA,PRKACB,PRKAG2,PRKAR1A,PRKAR1B,PRKAR2A,PRKAR2B,RELA,RXRA,SCD,UGT1A1
Acyl-CoA Hydrolysis	3,73E-01	4,62E-01	-0,447	ACOT11,ACOT7,ACOT8,GNPAT,HNF4A,PPT1
Diphthamide Biosynthesis	3,63E-01	6,67E-01		DPH6,EEF2
1,25-dihydroxyvitamin D3 Biosynthesis	3,63E-01	6,67E-01		CYP2R1,POR
Glutathione Biosynthesis	3,63E-01	6,67E-01		GCLM,GSS
Methionine Salvage II (Mammalian)	3,63E-01	6,67E-01		BHMT,MTR
Geranylgeranyldiphosphate Biosynthesis	3,63E-01	6,67E-01		COX10,GGPS1
Thiosulfate Disproportionation III (Rhodanese)	3,63E-01	6,67E-01		MOCS3,MPST
Oxidized GTP and dGTP Detoxification	3,63E-01	6,67E-01		DDX6,RUVBL2
S-adenosyl-L-methionine Biosynthesis	3,63E-01	6,67E-01		MAT2A,MAT2B
4-aminobutyrate Degradation I	3,63E-01	6,67E-01		ABAT,SUCLG2
L-serine Degradation	3,63E-01	6,67E-01		SDS,SRR
Tumoricidal Function of Hepatic Natural Killer Cells	3,61E-01	4,17E-01	-1,134	APAF1,CASP8,CASP9,ENDOG,FADD,ICAM1,M6PR,PRF1,SERPINB9,SRGN
Glucose and Glucose-1-phosphate Degradation	3,61E-01	0.5	-2,000	HK1,PGM1,PGM3,PGM5
TCA Cycle II (Eukaryotic)	3,61E-01	4,17E-01	-1,265	ACO2,DHTKD1,FH,IDH3B,IDH3G,MDH1B,OGDH,OGDHL,SDHA,SUCLG1
Sphingomyelin Metabolism	3,61E-01	0.5	0,000	SGMS1,SGMS2,SMPD2,SMPD4
CCR5 Signaling in Macrophages	3,58E-01	3,72E-01	-1,877	CACNA1C,CACNA1D,CACNA1E,CACNA1F,CACNA1I,CACNA2D1,CACNA2D3,CACNB1,CACNB2,CALM1 (includes others),CAMK4,FOS,GNAI2,GNAI3,GNAS,GNB1,GNG3,GNG4,JUN,MAP2K4,MAPK1,MAPK10,MAPK12,MAPK8,MAPK9,MRAS,PLCG1,PLCG2,PRKCA,PRKCD,PRKCE,PRKCG,PRKCQ,PRKD3,PTK2B
Dopamine Receptor Signaling	3,58E-01	3,77E-01	-1,387	ADCY1,ADCY10,ADCY2,ADCY6,ADCY9,DRD2,IL4I1,PPM1J,PPP1CA,PPP1R10,PPP1R11,PPP1R12A,PPP1R3D,PPP2R1B,PPP2R2B,PPP2R3A,PPP2R5A,PPP2R5C,PPP2R5D,PPP2R5E,PRKACA,PRKACB,PRKAG2,PRKAR1A,PRKAR1B,PRKAR2A,PRKAR2B,PTPA,SLC18A1
Systemic Lupus Erythematosus In B Cell Signaling Pathway	3,51E-01	3,56E-01	-3,232	AKT2,AKT3,BAD,BCL2L1,BCL2L11,CALM1 (includes others),CAMK4,CBL,CCND3,CD19,CD72,CD79B,CHP1,CTNNB1,CXCL8,FOS,FOXG1,FOXO3,GAB1,GRB2,GSK3B,HCK,HRAS,IFIH1,IFIT3,IFNAR1,IFNGR1,IFNGR2,IL1B,INPP5D,INPP5K,INPPL1,IRAK1,IRF3,IRF7,ISG15,JAK1,JAK2,JUN,MAP3K14,MAP3K7,MAP4K4,MAPK1,MAPK3,MAVS,MCL1,MRAS,MTOR,NFAT5,NFATC1,NFATC2,NFATC3,NFKB1,NFKB2,PAG1,PDPK1,PIK3AP1,PIK3C2A,PIK3C3,PIK3CA,PIK3CD,PIK3CG,PIK3R1,PIK3R…
Calcium-induced T Lymphocyte Apoptosis	3,48E-01	3,79E-01	-1,279	ATP2A1,ATP2A2,ATP2A3,CABIN1,CALM1 (includes others),CAMK4,CAPN2,CHP1,EP300,HDAC1,ITPR1,ITPR2,MEF2D,NFATC2,NR4A1,ORAI1,PLCG1,PPP3CC,PRKCA,PRKCD,PRKCE,PRKCG,PRKCQ,PRKD3,ZAP70
nNOS Signaling in Skeletal Muscle Cells	3,35E-01	3,9E-01		CACNA1C,CACNA1D,CACNA1E,CACNA1F,CACNA1I,CACNA2D1,CACNA2D3,CACNB1,CACNB2,CALM1 (includes others),CAMK4,DAG1,NOS1,RYR2,RYR3,SNTB2
Granzyme A Signaling	3,32E-01	4,21E-01		CREBBP,EP300,H1-0,H1-10,H1-2,H1-3,H1-6,PRF1
GADD45 Signaling	3,32E-01	4,21E-01		ATR,BRCA1,CCND3,CDK2,CDK4,CDKN1A,GADD45B,MAP3K4
DNA damage-induced 14-3-3σ Signaling	3,32E-01	4,21E-01		AKT2,AKT3,ATR,BRCA1,CCNB2,CDK2,RAD17,RAD9A
Cancer Drug Resistance By Drug Efflux	3,31E-01	3,79E-01		ABCC1,ABCC2,AKT2,AKT3,BRAF,FOXG1,FOXO3,HRAS,MAPK1,MAPK3,MRAS,NFKB1,PDK1,PIK3CA,PIK3CD,PIK3CG,PIK3R1,RAF1,RALB,RAP1A,RASD2,YBX1
Triacylglycerol Degradation	3,18E-01	3,83E-01	-1,886	AARS1,ABHD12,ABHD16A,ABHD2,ABHD6,DDHD2,FAAH,LIPE,LIPG,MGLL,NDST1,NDST4,PNLIPRP3,PNPLA4,PNPLA7,PPME1,PRDX6,RPE65
Interferon Signaling	3,06E-01	3,89E-01	-1,604	IFIT1,IFIT3,IFNAR1,IFNGR1,IFNGR2,ISG15,JAK1,JAK2,PIAS1,PTPN2,RELA,STAT1,STAT2,TYK2
Role of NANOG in Mammalian Embryonic Stem Cell Pluripotency	2,92E-01	3,61E-01	-1,890	AKT2,AKT3,AXIN1,BMP3,BMP4,BMP7,BMPR1B,BMPR2,CTNNB1,FZD4,GAB1,GRB2,GSK3B,HRAS,JAK1,JAK2,MAPK1,MAPK3,MRAS,PIK3C2A,PIK3C3,PIK3CA,PIK3CD,PIK3CG,PIK3R1,PIK3R5,RAF1,RALB,RAP1A,RASD2,RIF1,SHC1,SMAD1,SMAD4,SMAD5,SMAD9,SOS1,SOS2,TBXT,TYK2,WNT3,WNT8A,ZFP42
Arginine Biosynthesis IV	2,91E-01	0.5		ASS1,GLUD1,OAT
Urea Cycle	2,91E-01	0.5		ARG2,ASS1,CPS1
Glycerol Degradation I	2,91E-01	0.5		GK2,GK5,GPD2
Acetyl-CoA Biosynthesis III (from Citrate)	2,87E-01	1		ACLY
Melatonin Degradation III	2,87E-01	1		MPO
Thiamin Salvage III	2,87E-01	1		TPK1
Glutamine Biosynthesis I	2,87E-01	1		GLUL
Histamine Biosynthesis	2,87E-01	1		HDC
Adenine and Adenosine Salvage VI	2,87E-01	1		ADK
Sulfite Oxidation IV	2,87E-01	1		SUOX
D-mannose Degradation	2,87E-01	1		MPI
G Protein Signaling Mediated by Tubby	2,82E-01	3,87E-01		ABL1,GNAS,GNB1,GNG3,GNG4,INSR,JAK2,MRAS,PLCB2,PLCB4,PLCG1,PLCG2
Cardiomyocyte Differentiation via BMP Receptors	2,68E-01	0.4	-1,342	ATF2,BMP4,BMP7,BMPR1B,BMPR2,MAP3K7,MYH7,SMAD4
Role of MAPK Signaling in the Pathogenesis of Influenza	2,64E-01	3,62E-01		AKT2,AKT3,ATF2,HRAS,LCAT,MAP2K4,MAP2K6,MAP2K7,MAPK1,MAPK10,MAPK12,MAPK3,MAPK8,MAPK9,MRAS,PLA2G12A,PLA2G4A,PLA2G4E,PLA2G4F,PLA2G6,PLAAT1,PLAAT5,PLB1,PNPLA8,PRKCA,RAF1,RALB,RAP1A,RASD2
Phosphatidylethanolamine Biosynthesis II	2,64E-01	4,44E-01	-1,000	CHKA,CHKB,ETNK1,PCYT2
UDP-N-acetyl-D-galactosamine Biosynthesis II	2,64E-01	4,44E-01	-2,000	GPI,HK1,PGM3,UAP1
Superpathway of Methionine Degradation	2,64E-01	3,78E-01	-2,673	AHCYL2,BHMT,CDO1,EHMT1,GOT1,MAT2A,MAT2B,MMUT,MTR,NSUN4,PCCA,PRMT3,PRMT5,SUOX
Retinoic acid Mediated Apoptosis Signaling	2,63E-01	3,67E-01	-3,441	APAF1,CASP8,CASP9,CRABP1,DAP3,FADD,IFNAR1,PARP1,PARP10,PARP11,PARP12,PARP14,PARP16,PARP4,PARP6,PARP8,RARA,RARB,RXRA,RXRB,TNKS,TNKS2
Superpathway of D-myo-inositol (1,4,5)-trisphosphate Metabolism	2,63E-01	3,91E-01	-0,333	IMPAD1,INPP5A,INPP5D,INPP5K,INPPL1,ITPKC,SEC16A,SYNJ1,SYNJ2
Tryptophan Degradation III (Eukaryotic)	2,63E-01	3,91E-01	-1,000	ACAT2,CDYL,EHHADH,GCDH,HADH,HADHA,HADHB,HSD17B8,PARK7
PCP pathway	2,63E-01	3,67E-01	-1,528	ATF2,CELSR1,DAAM1,DVL2,DVL3,FZD4,JUN,JUNB,MAP2K4,MAPK10,MAPK12,MAPK8,MAPK9,PFN1,PRICKLE1,RAC1,RHOA,ROCK1,ROCK2,ROR2,WNT3,WNT8A
Apelin Cardiac Fibroblast Signaling Pathway	2,63E-01	3,91E-01	-0,333	AKT2,AKT3,PRKAA1,PRKAA2,PRKAB2,PRKAG2,SERPINE1,TGFB1,TGFB3
Apelin Liver Signaling Pathway	2,53E-01	3,85E-01	-1,265	COL11A2,COL18A1,COL2A1,GSK3B,MAP2K4,MAPK10,MAPK12,MAPK8,MAPK9,PDGFRB
Superpathway of Citrulline Metabolism	2,32E-01	0.4	0,000	ARG2,ASS1,CPS1,NOS1,OAT,PRODH2
Choline Biosynthesis III	2,32E-01	0.4	-1,633	CHPT1,GPLD1,NAPEPLD,PCYT1A,PLD3,PLD6
Hepatic Cholestasis	2,2E-01	3,48E-01		ABCC1,ABCC2,ABCG8,ADCY1,ADCY10,ADCY2,ADCY6,ADCY9,CD14,CHUK,CXCL8,CYP7A1,ESR1,HNF4A,IL1B,IL1R1,IL1R2,IL1RL2,IL1RN,INSR,IRAK1,IRAK2,IRAK3,JUN,LBP,MAP2K4,MAP3K14,MAP3K4,MAP3K7,MAPK10,MAPK12,MAPK8,MAPK9,NFKB1,NFKB2,NFKBIA,NFKBIB,NFKBIE,PPARA,PPRC1,PRKACA,PRKACB,PRKAG2,PRKAR1A,PRKAR1B,PRKAR2A,PRKAR2B,PRKCA,PRKCD,PRKCE,PRKCG,PRKCQ,PRKD3,RARA,RELA,RXRA,SLC4A2,SLCO3A1,TGFB1,TGFB3,TLR4,TNFRSF1A,TNFRSF1B,T…
PRPP Biosynthesis I	2,2E-01	0.5		PRPS1,PRPS1L1
Branched-chain α-keto acid Dehydrogenase Complex	2,2E-01	0.5		BCKDHA,BCKDHB
Spermine and Spermidine Degradation I	2,2E-01	0.5		PAOX,SAT1
Methylmalonyl Pathway	2,2E-01	0.5		MMUT,PCCA
Arginine Degradation I (Arginase Pathway)	2,2E-01	0.5		ARG2,OAT
L-cysteine Degradation I	2,2E-01	0.5		CDO1,GOT1
Molybdenum Cofactor Biosynthesis	2,2E-01	0.5		GPHN,MOCS3
Acetate Conversion to Acetyl-CoA	2,2E-01	0.5		ACSL1,ACSS1
Nur77 Signaling in T Lymphocytes	2,03E-01	3,56E-01		APAF1,CABIN1,CALM1 (includes others),CAMK4,CASP9,CD28,CHP1,EP300,HDAC1,HDAC9,MAP2K5,MAP3K2,MAP3K3,MAPK7,MEF2D,NFATC1,NR4A1,PPP3CC,RXRA,SIN3A,SIN3B
NAD Biosynthesis from 2-amino-3-carboxymuconate Semialdehyde	1,99E-01	4,29E-01		ABL1,NMNAT1,NMNAT2
Superpathway of Serine and Glycine Biosynthesis I	1,99E-01	4,29E-01		PHGDH,PSPH,UBAC2
Thioredoxin Pathway	1,99E-01	4,29E-01		NXN,TXNRD1,TXNRD3
Glycine Betaine Degradation	1,88E-01	0.4	-2,000	BHMT,SARDH,SDS,SRR
Thyroid Cancer Signaling	1,82E-01	3,53E-01		BRAF,CDH1,CTNNB1,CXCL8,HRAS,LEF1,MAPK1,MAPK3,MRAS,RALB,RAP1A,RASD2,RXRA,RXRB,SHC1,TCF3,TCF4,TCF7L2
Leukotriene Biosynthesis	1,82E-01	3,85E-01	-1,342	ALOX5,DPEP1,DPEP2,DPEP3,GGT6
NAD Phosphorylation and Dephosphorylation	1,82E-01	3,85E-01	-1,342	ACP1,ACP4,NADK,NADK2,PXYLP1
Pregnenolone Biosynthesis	1,82E-01	3,85E-01	-0,447	CYP11A1,CYP46A1,MICAL1,MICAL2,MICAL3
Chondroitin Sulfate Degradation (Metazoa)	1,78E-01	3,75E-01	-0,816	CEMIP2,GALNS,HEXA,HYAL1,HYAL3,OGA
Vitamin-C Transport	1,78E-01	3,75E-01		GSTO2,NXN,SLC23A2,SLC2A3,TXNRD1,TXNRD3
Xenobiotic Metabolism Signaling	1,77E-01	3,41E-01		ABCC2,ALDH1A2,ALDH1L2,ALDH3B2,ALDH6A1,ARNT,CAMK1D,CAMK4,CAT,CES4A,CES5A,CHST10,CHST12,CHST15,CHST4,CREBBP,CUL3,DNAJC7,EP300,GRIP1,GSTK1,GSTM3,GSTO2,GSTZ1,HDAC5,HRAS,HSP90AB1,HSP90B1,IL1B,IL4I1,KEAP1,MAP2K4,MAP2K5,MAP2K6,MAP2K7,MAP3K10,MAP3K11,MAP3K12,MAP3K13,MAP3K14,MAP3K2,MAP3K3,MAP3K4,MAP3K7,MAP3K9,MAPK1,MAPK12,MAPK3,MAPK7,MAPK8,MAPK9,MED1,MRAS,NCOA1,NCOR2,NDST1,NDST4,NFKB1,NFKB2,NQO2,NR1I3,NRI…
Gαi Signaling	1,73E-01	3,44E-01	-1,581	ADCY1,ADCY10,ADCY2,ADCY6,ADCY9,ADORA3,CCR4,CHRM2,DRD2,GABBR1,GNAI2,GNAI3,GNAS,GNB1,GNG3,GNG4,GRB2,GRM2,GRM3,GRM4,GRM7,HRAS,MAPK1,MAPK3,MRAS,OPRD1,OPRL1,PRKACA,PRKACB,PRKAG2,PRKAR1A,PRKAR1B,PRKAR2A,PRKAR2B,RAF1,RALB,RAP1A,RAP1GAP,RASD2,RGS12,SHC1,SOS1,SOS2
Pyrimidine Deoxyribonucleotides De Novo Biosynthesis I	1,73E-01	3,64E-01	-0,707	AK1,AK7,AK8,AK9,DTYMK,NME4,NME7,TYMS
Airway Pathology in Chronic Obstructive Pulmonary Disease	1,31E-01	3,75E-01		CXCL8,MMP2,MMP9
Spliceosomal Cycle	1,31E-01	0.5		U2AF2
Asparagine Degradation I	1,31E-01	0.5		ASRGL1
UDP-D-xylose and UDP-D-glucuronate Biosynthesis	1,31E-01	0.5		UGDH
L-dopachrome Biosynthesis	1,31E-01	0.5		TYR
Epoxysqualene Biosynthesis	1,31E-01	0.5		SQLE
Ubiquinol-10 Biosynthesis (Eukaryotic)	1,31E-01	3,53E-01	-0,816	BCKDHA,CYP11A1,CYP46A1,MICAL1,MICAL2,MICAL3
2-ketoglutarate Dehydrogenase Complex	1,31E-01	0.4		DHTKD1,OGDH
Tetrapyrrole Biosynthesis II	1,31E-01	0.4		ALAS1,UROS
All-trans-decaprenyl Diphosphate Biosynthesis	1,31E-01	0.5		PDSS1
Histidine Degradation III	1,31E-01	3,75E-01		MTHFD1,MTHFD1L,MTHFD2L
Choline Degradation I	1,31E-01	0.5		CHDH
Alanine Degradation III	1,31E-01	0.5		GPT
Taurine Biosynthesis	1,31E-01	0.5		CDO1
Alanine Biosynthesis II	1,31E-01	0.5		GPT
Uridine-5'-phosphate Biosynthesis	1,31E-01	0.5		UMPS
GDP-L-fucose Biosynthesis II (from L-fucose)	1,31E-01	0.5		FCSK
γ-glutamyl Cycle	1,31E-01	3,64E-01	0,000	GCLM,GGT6,GSS,OPLAH
4-hydroxyproline Degradation I	1,31E-01	0.5		HOGA1
Myo-inositol Biosynthesis	1,31E-01	0.4		IMPAD1,ISYNA1
Purine Nucleotides De Novo Biosynthesis II	1,31E-01	3,64E-01	-2,000	ADSL,ADSS1,GART,GMPS
2-oxobutanoate Degradation I	1,31E-01	0.4		MMUT,PCCA
L-glutamine Biosynthesis II (tRNA-dependent)	1,31E-01	0.5		GATB
Trans, trans-farnesyl Diphosphate Biosynthesis	1,31E-01	0.4		GGPS1,IDI1
Citrulline-Nitric Oxide Cycle	1,31E-01	0.4		ASS1,NOS1
Tyrosine Degradation I	1,31E-01	0.4		FAH,GSTZ1
Glutamate Degradation III (via 4-aminobutyrate)	1,31E-01	0.4		ABAT,SUCLG2
Folate Polyglutamylation	1,31E-01	0.4		MTHFD1,MTHFD1L
Glutamate Biosynthesis II	1,31E-01	0.5		GLUD1
Glutamate Degradation X	1,31E-01	0.5		GLUD1
Phototransduction Pathway	1,31E-01	3,4E-01		CNGA3,GNB1,GUCY1A1,GUCY1B1,GUCY2C,GUCY2D,PDE6C,PDE6D,PDE6G,PRKACA,PRKACB,PRKAG2,PRKAR1A,PRKAR1B,PRKAR2A,PRKAR2B,RGS9,SAG
LPS/IL-1 Mediated Inhibition of RXR Function	0	2,95E-01	-1,183	ABCA1,ABCB9,ABCC2,ABCG8,ACOX1,ACOX3,ACSBG1,ACSBG2,ACSL1,ACSL3,ACSL5,ACSL6,ALAS1,ALDH1A2,ALDH1L2,ALDH3B2,ALDH6A1,CAT,CD14,CHST10,CHST12,CHST15,CHST4,CPT1B,CPT2,CYP7A1,ECSIT,FABP3,GSTK1,GSTM3,GSTO2,GSTZ1,HMGCS1,IL1B,IL1R1,IL1R2,IL1RL2,IL1RN,IL4I1,IRAK1,JUN,LBP,MAP2K4,MAP2K7,MAP3K7,MAPK8,MAPK9,NCOA1,NDST1,NDST4,NR1H2,NR1I3,PPARA,PPARGC1A,PPARGC1B,RARA,RXRA,SCARB1,SLC27A1,SLC27A5,SULT2B1,TLR4,TNFRSF1…
Coagulation System	0	3,14E-01	-0,905	F10,F2,F5,F8,PLAU,PLAUR,SERPINA1,SERPINA5,SERPINE1,THBD,VWF
LXR/RXR Activation	0	3,22E-01	0,000	ABCA1,ABCG8,ACACA,APOA5,APOB,APOC3,APOM,ARG2,CD14,CYP51A1,CYP7A1,ECHS1,FASN,HADH,HMGCR,IL1B,IL1R1,IL1R2,IL1RL2,IL1RN,IRF3,LBP,LCAT,MLXIPL,MMP9,NCOR1,NCOR2,NFKB1,NFKB2,NR1H2,RELA,RXRA,RXRB,S100A8,SCD,SERPINA1,TLR4,TNFRSF1A,TNFRSF1B
FXR/RXR Activation	0	2,54E-01		ABCC2,ABCG8,AKT2,AKT3,APOB,APOC3,APOM,CREBBP,CYP19A1,CYP7A1,FASN,FBP1,G6PC3,HNF4A,IL1B,IL1RN,LCAT,MAP2K4,MAPK10,MAPK12,MAPK8,MAPK9,MLXIPL,PPARA,PPARGC1A,RARA,RXRA,SCARB1,SERPINA1,SLC27A5,SLC4A2,VLDLR
Role of Pattern Recognition Receptors in Recognition of Bacteria and Viruses	0	2,86E-01	-2,082	C5,CREB1,CXCL8,DDX58,IFIH1,IL1B,IRF3,IRF7,MAP2K4,MAPK1,MAPK10,MAPK12,MAPK3,MAPK8,MAPK9,MAVS,NFKB1,NFKB2,NLRC4,NLRP3,NOD2,PIK3C2A,PIK3C3,PIK3CA,PIK3CD,PIK3CG,PIK3R1,PIK3R5,PLCG2,PRKCA,PRKCD,PRKCE,PRKCG,PRKCQ,PRKD3,PTX3,RELA,RIPK2,SYK,TGFB1,TGFB3,TLR2,TLR4,TLR6
Cytotoxic T Lymphocyte-mediated Apoptosis of Target Cells	0	1,76E-01	-2,236	APAF1,B2M,CASP8,CASP9,FADD,PRF1
T Helper Cell Differentiation	0	1,78E-01		BCL6,CD28,IFNGR1,IFNGR2,IL10RA,IL12RB2,IL4R,STAT1,STAT6,TGFB1,TGFBR1,TNFRSF1A,TNFRSF1B
Role of Cytokines in Mediating Communication between Immune Cells	0	7,41E-02		CXCL8,IL1B,IL1RN,TGFB1
Dendritic Cell Maturation	0	3,33E-01	-3,255	AKT2,AKT3,ATF2,ATF4,B2M,CHUK,COL11A2,COL18A1,COL2A1,CREB1,CREB3,CREB3L3,CREBBP,FCGR1A,ICAM1,IFNAR1,IL1B,IL1RL2,IL1RN,IRF8,JAK2,MAP2K4,MAP3K14,MAPK1,MAPK10,MAPK12,MAPK3,MAPK8,MAPK9,NFKB1,NFKB2,NFKBIA,NFKBIB,NFKBIE,PDIA3,PIK3C2A,PIK3C3,PIK3CA,PIK3CD,PIK3CG,PIK3R1,PIK3R5,PLCB2,PLCB4,PLCD1,PLCD4,PLCE1,PLCG1,PLCG2,PLCH1,PLCL1,PLCL2,PLCZ1,RELA,STAT1,STAT2,TAB1,TLR2,TLR4,TNFRSF1A,TNFRSF1B
Maturity Onset Diabetes of Young (MODY) Signaling	0	3,33E-01		CACNA1C,CACNA1D,CACNA1E,GAPDH,HNF1B,HNF4A,INSR
Human Embryonic Stem Cell Pluripotency	0	3,11E-01		ACVR1,AKT2,AKT3,AXIN1,BMP3,BMP4,BMP7,BMPR2,CTNNB1,FGF2,FGFR1,FGFR2,FGFR3,FZD4,GNAS,GSK3B,LEF1,MRAS,NODAL,PDGFA,PDGFRB,PDPK1,PIK3C2A,PIK3C3,PIK3CA,PIK3CD,PIK3CG,PIK3R1,PIK3R5,SMAD1,SMAD2,SMAD3,SMAD4,SMAD5,TCF3,TCF4,TCF7L2,TGFB1,TGFB3,TGFBR1,WNT3,WNT8A
Basal Cell Carcinoma Signaling	0	2,64E-01	-1,807	APC2,AXIN1,BMP3,BMP4,BMP7,CTNNB1,DVL2,DVL3,FZD4,GLI3,GSK3B,LEF1,STK36,SUFU,TCF3,TCF4,TCF7L2,WNT3,WNT8A
Primary Immunodeficiency Signaling	0	1,2E-01		CD19,DCLRE1C,PTPRC,RFX5,RFXANK,ZAP70
Allograft Rejection Signaling	0	3,49E-02		B2M,CD28,PRF1
Autoimmune Thyroid Disease Signaling	0	4,08E-02		CD28,PRF1
Bladder Cancer Signaling	0	2,89E-01	-2,111	ABL1,CDH1,CDK4,CDKN1A,CXCL8,FGF2,FGF7,FGFR3,HRAS,MAPK1,MAPK3,MMP16,MMP17,MMP2,MMP24,MMP9,MRAS,RAF1,RALB,RAP1A,RASD2,RASSF1,RB1,RPS6KA5,SIN3A,TFDP1,THBS1,VEGFA
Graft-versus-Host Disease Signaling	0	8,33E-02		CD28,IL1B,IL1RN,PRF1
Communication between Innate and Adaptive Immune Cells	0	9,38E-02		B2M,CD28,CD79B,CXCL8,IL1B,IL1RN,TLR2,TLR4,TLR6
Crosstalk between Dendritic Cells and Natural Killer Cells	0	1,69E-01	-0,378	ACTB,ACTG1,CD226,CD28,CSF2RB,ICAM3,NECTIN2,NFKB1,NFKB2,PRF1,RELA,TLN1,TLN2,TLR4,TNFRSF1B
Systemic Lupus Erythematosus Signaling	0	3,1E-01		AKT2,AKT3,C5,C7,CAMK4,CBL,CD28,CD2BP2,CD72,CD79B,CREM,EFTUD2,FCGR1A,FOS,GRB2,HNRNPA2B1,HRAS,IL1B,IL1RN,INPP5D,JUN,LSM10,LSM12,LSM14A,LSM14B,LSM2,LSM3,LSM4,LSM8,MAPK1,MAPK3,MRAS,MTOR,NFAT5,NFATC1,NFATC2,NFATC3,PIK3C2A,PIK3C3,PIK3CA,PIK3CD,PIK3CG,PIK3R1,PIK3R5,PLCG1,PLCG2,PRPF19,PRPF3,PRPF38A,PRPF40A,PRPF40B,PRPF4B,PRPF6,PRPF8,PTPRC,RALB,RAP1A,RASD2,SART1,SNRNP200,SNRNP25,SNRNP35,SNRNP40,SNRNP70,SN…
Cdc42 Signaling	0	3,23E-01	-2,412	APC2,ATF2,B2M,BAIAP2,CDC42BPA,CFL1,CFL2,CLIP1,DIAPH1,DIAPH3,EXOC2,EXOC3,EXOC5,EXOC6,EXOC7,EXOC8,FGD3,FNBP1L,FOS,GSK3B,IQGAP1,IQGAP2,IQGAP3,ITGA2,ITGA3,ITGA5,ITGB1,JUN,LIMK1,LIMK2,MAP2K4,MAP3K11,MAPK1,MAPK10,MAPK12,MAPK8,MAPK9,MPRIP,MYL10,MYL12B,MYL4,MYL6,PAK1,PAK2,PAK4,PARD3,PARD6A,PPP1R12A,RAF1,RASA1,VAV1,VAV2,WASL,WIPF1
Altered T Cell and B Cell Signaling in Rheumatoid Arthritis	0	1,67E-01		CD28,CD79B,CHUK,CSF1,IL1B,IL1RN,MAP3K14,NFKB1,NFKB2,RELA,TGFB1,TLR2,TLR4,TLR6,TRAF3
Atherosclerosis Signaling	0	2,7E-01		ALOX12,ALOX5,APOB,APOC3,APOM,CCR2,COL11A2,COL18A1,COL2A1,CSF1,CXCL8,CXCR4,GLG1,ICAM1,IL1B,IL1RN,LCAT,MMP9,NFKB1,NFKB2,PDGFA,PLA2G12A,PLA2G4A,PLA2G4E,PLA2G4F,PLA2G6,PLAAT1,PLAAT5,PLB1,PNPLA8,RELA,S100A8,SERPINA1,TGFB1
Pathogenesis of Multiple Sclerosis	0	1,11E-01		CCR1
B Cell Development	0	8,33E-02		CD19,CD79B,PTPRC
Neuroprotective Role of THOP1 in Alzheimer's Disease	0	2,07E-01	-1,147	ACE,APP,CREB1,GZMM,IDE,KLK15,LONP1,MAPT,MMP9,NFYA,PRKACA,PRKACB,PRKAG2,PRKAR1A,PRKAR1B,PRKAR2A,PRKAR2B,PRSS12,PRSS21,PRSS23,PRSS55,PRSS58,THOP1,TMPRSS7
Role of Wnt/GSK-3β Signaling in the Pathogenesis of Influenza	0	2,69E-01	-0,707	APC2,AXIN1,CSNK1A1,CSNK1D,CSNK1G1,CSNK1G2,CTNNB1,DVL2,DVL3,FZD4,GSK3B,IFNAR1,LEF1,NCOA1,NCOA2,NCOA3,TCF3,TCF4,TCF7L2,WNT3,WNT8A
Role of Lipids/Lipid Rafts in the Pathogenesis of Influenza	0	8,7E-02		IFNAR1,RSAD2
Role of Hypercytokinemia/hyperchemokinemia in the Pathogenesis of Influenza	0	9,3E-02		CCR1,CXCL8,IL1B,IL1RN
MSP-RON Signaling Pathway	0	3,1E-01		ACTB,ACTG1,CCR2,CSF1,CSF2RB,JAK2,KLK13,KLK15,PIK3C2A,PIK3C3,PIK3CA,PIK3CD,PIK3CG,PIK3R1,PIK3R5,RPS6KA2,TLR2,TLR4
OX40 Signaling Pathway	0	1,78E-01	-0,258	B2M,BCL2L1,JUN,MAP2K4,MAPK10,MAPK12,MAPK8,MAPK9,NFKB1,NFKB2,NFKBIA,NFKBIB,NFKBIE,RELA,TRAF2,TRAF3
Extrinsic Prothrombin Activation Pathway	0	2,5E-01		F10,F2,F5,THBD
Intrinsic Prothrombin Activation Pathway	0	2,38E-01	-0,333	COL11A2,COL18A1,COL2A1,F10,F2,F5,F8,KLK13,KLK15,THBD
Role of IL-17A in Psoriasis	0	3,08E-01		CXCL8,IL17RC,S100A8,S100A9
Differential Regulation of Cytokine Production in Macrophages and T Helper Cells by IL-17A and IL-17F	0	5,56E-02		IL1B
Differential Regulation of Cytokine Production in Intestinal Epithelial Cells by IL-17A and IL-17F	0	8,7E-02		IL1B,LCN2
Embryonic Stem Cell Differentiation into Cardiac Lineages	0	0.2		SP4,TBXT
Hematopoiesis from Pluripotent Stem Cells	0	4,08E-02		CSF1,CXCL8
Hematopoiesis from Multipotent Stem Cells	0	8,33E-02		CSF1
Transcriptional Regulatory Network in Embryonic Stem Cells	0	2,22E-01		CDYL,H3-3A/H3-3B,HNF4A,KAT6A,LHX5,ONECUT1,RFX4,RIF1,SKIL,SMARCAD1,TRIM24,ZFHX3
Heparan Sulfate Biosynthesis	0	2,44E-01	-2,982	AARS1,B4GALT7,CHST10,CHST12,CHST15,CHST4,EXT1,EXT2,EXTL3,GLCE,LIPE,NDST1,NDST4,PNPLA7,PPME1,PRDX6,RPE65,SULT2B1,XYLT2
Uracil Degradation II (Reductive)	0	3,33E-01		DPYD
Bupropion Degradation	0	1,2E-01		CYP19A1,CYP51A1,POR
Retinoate Biosynthesis I	0	1,82E-01	-0,816	ALDH1A2,RDH10,RDH11,RDH13,RDH5,SDR9C7
Thyroid Hormone Metabolism II (via Conjugation and/or Degradation)	0	7,89E-02		CSGALNACT1,EXT2,UGT1A1
NAD biosynthesis II (from tryptophan)	0	2,31E-01		ABL1,NMNAT1,NMNAT2
Nicotine Degradation III	0	1,07E-01	-0,816	CSGALNACT1,CYP19A1,CYP51A1,EXT2,POR,UGT1A1
Prostanoid Biosynthesis	0	0.2		PTGES,PTGIS
Dopamine Degradation	0	6,67E-02		ALDH1A2,IL4I1
Heparan Sulfate Biosynthesis (Late Stages)	0	2,39E-01	-3,153	AARS1,CHST10,CHST12,CHST15,CHST4,EXT1,EXT2,EXTL3,GLCE,LIPE,NDST1,NDST4,PNPLA7,PPME1,PRDX6,RPE65,SULT2B1
Proline Biosynthesis II (from Arginine)	0	1,67E-01		OAT
Trehalose Degradation II (Trehalase)	0	3,33E-01		HK1
Glutathione Redox Reactions I	0	1,25E-01		GSTK1,GSTZ1,PRDX6
Protein Citrullination	0	0.2		PADI2
Creatine-phosphate Biosynthesis	0	0.2		MAP4K4
Pyruvate Fermentation to Lactate	0	3,33E-01		LDHA,LDHAL6B
Pentose Phosphate Pathway (Oxidative Branch)	0	2,5E-01		G6PD
Heme Degradation	0	2,5E-01		HMOX2
The Visual Cycle	0	2,5E-01	-1,342	RDH10,RDH11,RDH13,RDH5,RPE65
Sucrose Degradation V (Mammalian)	0	2,22E-01		GALM,TKFC
Melatonin Degradation I	0	0.1	-0,816	CSGALNACT1,CYP19A1,CYP51A1,EXT2,POR,UGT1A1
NADH Repair	0	3,33E-01		GAPDH
NAD Salvage Pathway II	0	3,08E-01	0,000	ACP1,ACP4,NMNAT1,NMNAT2,NT5C,NT5C2,NT5C3B,PXYLP1
Serotonin and Melatonin Biosynthesis	0	1,67E-01		TPH2
Heme Biosynthesis from Uroporphyrinogen-III I	0	2,5E-01		FECH
Estrogen Biosynthesis	0	1,95E-01	-2,121	CYP19A1,CYP51A1,DHRS11,HSD17B11,HSD17B12,HSD17B13,HSD17B8,POR
Oleate Biosynthesis II (Animals)	0	2,31E-01		ALDH6A1,FADS1,SCD
Arginine Degradation VI (Arginase 2 Pathway)	0	3,33E-01		ARG2,OAT
Tryptophan Degradation X (Mammalian, via Tryptamine)	0	0.08		ALDH1A2,IL4I1
5-aminoimidazole Ribonucleotide Biosynthesis I	0	3,33E-01		GART
CMP-N-acetylneuraminate Biosynthesis I (Eukaryotes)	0	0.2		GNE
Coenzyme A Biosynthesis	0	3,33E-01		COASY
Chondroitin Sulfate Biosynthesis	0	2,32E-01	-2,496	B4GALT7,CHPF,CHPF2,CHST10,CHST12,CHST15,CHST4,CHSY1,CSGALNACT1,NDST1,NDST4,SULT2B1,XYLT2
Proline Degradation	0	3,33E-01		PRODH2
Dermatan Sulfate Biosynthesis	0	2,37E-01	-2,673	B4GALT7,CHPF,CHPF2,CHST10,CHST12,CHST15,CHST4,CHSY1,CSGALNACT1,DSEL,NDST1,NDST4,SULT2B1,XYLT2
Pentose Phosphate Pathway (Non-oxidative Branch)	0	3,33E-01		RPIA,TKTL1
Cholesterol Biosynthesis I	0	3,08E-01	-2,000	CYP51A1,DHCR24,LBR,SQLE
Glutathione-mediated Detoxification	0	1,56E-01	0,000	GSTK1,GSTM3,GSTO2,GSTZ1,LANCL1
Eumelanin Biosynthesis	0	0.2		TYR
Urate Biosynthesis/Inosine 5'-phosphate Degradation	0	3,08E-01	0,000	NT5C,NT5C2,NT5C3B,XDH
Acetyl-CoA Biosynthesis I (Pyruvate Dehydrogenase Complex)	0	1,43E-01		PDHA2
Dermatan Sulfate Biosynthesis (Late Stages)	0	1,74E-01	-2,121	CHST10,CHST12,CHST15,CHST4,DSEL,NDST1,NDST4,SULT2B1
NAD Salvage Pathway III	0	2,86E-01		NMNAT1,NMNAT2
Glycine Cleavage Complex	0	3,33E-01		AMT,TBXT
Dermatan Sulfate Degradation (Metazoa)	0	2,94E-01	-0,447	CEMIP2,HEXA,HYAL1,HYAL3,OGA
Pentose Phosphate Pathway	0	0.3		G6PD,RPIA,TKTL1
Nicotine Degradation II	0	9,23E-02	-0,816	CSGALNACT1,CYP19A1,CYP51A1,EXT2,POR,UGT1A1
Citrulline Biosynthesis	0	3,33E-01		ARG2,OAT,PRODH2
Selenocysteine Biosynthesis II (Archaea and Eukaryotes)	0	3,33E-01		PSTK,SARS1
Inositol Pyrophosphates Biosynthesis	0	1,25E-01		IP6K1
Lysine Degradation II	0	0.2		AASS
Ascorbate Recycling (Cytosolic)	0	2,5E-01		GSTO2
Purine Nucleotides Degradation II (Aerobic)	0	2,78E-01	0,447	ADA2,NT5C,NT5C2,NT5C3B,XDH
Superoxide Radicals Degradation	0	2,5E-01		CAT,SOD1
Glutathione Redox Reactions II	0	2,5E-01		PDIA3
Serotonin Degradation	0	7,46E-02	-1,342	ALDH1A2,CSGALNACT1,EXT2,IL4I1,UGT1A1
Leucine Degradation I	0	3,33E-01		AUH,BCAT1,MCCC1
D-glucuronate Degradation I	0	3,33E-01		CRYL1
Phenylalanine Degradation IV (Mammalian, via Side Chain)	0	1,43E-01		GOT1,IL4I1
Bile Acid Biosynthesis, Neutral Pathway	0	3,08E-01	0,000	AMACR,CYP7A1,SCP2,SLC27A5
Adenine and Adenosine Salvage III	0	1,67E-01		ADA2
Inosine-5'-phosphate Biosynthesis II	0	3,33E-01		ADSL
Retinol Biosynthesis	0	2,38E-01	0,632	CES4A,CES5A,DDHD2,LIPE,LIPG,PNLIPRP3,PNPLA4,RDH10,RDH11,RDH13
Heme Biosynthesis II	0	3,33E-01		ALAS1,FECH,UROS
Hypusine Biosynthesis	0	3,33E-01		EIF5A
Thymine Degradation	0	3,33E-01		DPYD
Purine Ribonucleosides Degradation to Ribose-1-phosphate	0	1,43E-01		ADA2
Anandamide Degradation	0	3,33E-01		FAAH
Cholesterol Biosynthesis II (via 24,25-dihydrolanosterol)	0	3,08E-01	-2,000	CYP51A1,DHCR24,LBR,SQLE
Methylglyoxal Degradation III	0	1,11E-01		DHRS11,PRXL2B
Histamine Degradation	0	5,88E-02		ALDH1A2
Glycerol-3-phosphate Shuttle	0	3,33E-01		GPD2
Melatonin Degradation II	0	2,5E-01		IL4I1
Dolichyl-diphosphooligosaccharide Biosynthesis	0	0.3		ALG5,DPM1,DPM3
Chondroitin Sulfate Biosynthesis (Late Stages)	0	2,08E-01	-2,530	CHPF,CHST10,CHST12,CHST15,CHST4,CHSY1,CSGALNACT1,NDST1,NDST4,SULT2B1
Guanosine Nucleotides Degradation III	0	3,33E-01	0,000	NT5C,NT5C2,NT5C3B,XDH
Zymosterol Biosynthesis	0	3,33E-01		CYP51A1,LBR
Salvage Pathways of Pyrimidine Deoxyribonucleotides	0	1,25E-01		TK2
Cholesterol Biosynthesis III (via Desmosterol)	0	3,08E-01	-2,000	CYP51A1,DHCR24,LBR,SQLE
Adenosine Nucleotides Degradation II	0	3,33E-01	0,447	ADA2,NT5C,NT5C2,NT5C3B,XDH
Superpathway of Melatonin Degradation	0	1,23E-01	-1,414	CSGALNACT1,CYP19A1,CYP51A1,EXT2,IL4I1,MPO,POR,UGT1A1
Histidine Degradation VI	0	3,33E-01	-0,447	CYP11A1,CYP46A1,MICAL1,MICAL2,MICAL3
Noradrenaline and Adrenaline Degradation	0	5,71E-02		ALDH1A2,IL4I1
Glycoaminoglycan-protein Linkage Region Biosynthesis	0	2,86E-01		B4GALT7,XYLT2
Acetone Degradation I (to Methylglyoxal)	0	1,67E-01	-1,342	CYP19A1,CYP51A1,DHRS11,POR,PRXL2B
Rapoport-Luebering Glycolytic Shunt	0	3,33E-01		BPGM,PGAM2
Putrescine Degradation III	0	1,43E-01		ALDH1A2,IL4I1,SAT1
NAD Biosynthesis III	0	3,33E-01		NMNAT1,NMNAT2
Fatty Acid α-oxidation	0	0.1		ALDH1A2,BCO2
dTMP De Novo Biosynthesis	0	0.2		TYMS
Oxidative Ethanol Degradation III	0	1,58E-01		ACSL1,ACSS1,ALDH1A2
Ethanol Degradation IV	0	1,74E-01	-2,000	ACSL1,ACSS1,ALDH1A2,CAT
Ethanol Degradation II	0	9,38E-02		ACSL1,ACSS1,ALDH1A2
Glutamate Degradation II	0	3,33E-01		GOT1
Aspartate Degradation II	0	2,86E-01		GOT1,MDH1B
Methionine Degradation I (to Homocysteine)	0	3,18E-01	-1,890	AHCYL2,EHMT1,MAT2A,MAT2B,NSUN4,PRMT3,PRMT5
Inhibition of Matrix Metalloproteases	0	2,82E-01	0,000	ADAM10,ADAM17,LRP1,MMP16,MMP17,MMP2,MMP24,MMP9,RECK,TIMP2,TIMP3
Cysteine Biosynthesis III (mammalia)	0	2,92E-01	-1,890	AHCYL2,EHMT1,MAT2A,MAT2B,NSUN4,PRMT3,PRMT5
Aspartate Biosynthesis	0	3,33E-01		GOT1
Agranulocyte Adhesion and Diapedesis	0	2,08E-01		ACTB,ACTG1,C5,CCL25,CCL27,CDH5,CLDN12,CXCL8,CXCR4,GLG1,GNAI2,GNAI3,ICAM1,IL1B,IL1R1,IL1RN,ITGA1,ITGA2,ITGA3,ITGA5,ITGB1,JAM3,MADCAM1,MMP16,MMP17,MMP2,MMP24,MMP9,MYH10,MYH11,MYH14,MYH3,MYH7,MYH7B,MYH9,MYL4,MYL6,PECAM1,RDX,TNFRSF1A
Granulocyte Adhesion and Diapedesis	0	1,79E-01		C5,CCL25,CCL27,CDH5,CLDN12,CSF3R,CXCL8,CXCR4,GLG1,GNAI2,GNAI3,ICAM1,IL1B,IL1R1,IL1R2,IL1RL2,IL1RN,ITGA1,ITGA2,ITGA3,ITGA5,ITGB1,JAM3,MMP16,MMP17,MMP2,MMP24,MMP9,PECAM1,RDX,TNFRSF1A,TNFRSF1B
Antigen Presentation Pathway	0	2,05E-01		B2M,CALR,CANX,MR1,NLRC5,PDIA3,PSMB5,TAPBP
Serotonin Receptor Signaling	0	2,09E-01		ADCY1,ADCY10,ADCY2,ADCY6,ADCY9,HTR3B,IL4I1,SLC18A1,TPH2
Gustation Pathway	0	3,31E-01		ADCY1,ADCY10,ADCY2,ADCY6,ADCY9,CACNA1C,CACNA1D,CACNA1E,CACNA1F,CACNA1I,CACNA2D1,CACNA2D3,CACNB1,CACNB2,FICD,GDE1,GDPD1,GNB1,ITPR1,ITPR2,LPAR6,NAPEPLD,PDE10A,PDE12,PDE1A,PDE1C,PDE3A,PDE3B,PDE4A,PDE4B,PDE4D,PDE5A,PDE6C,PDE6D,PDE6G,PDE7A,PDE8A,PKD1L3,PKD2L1,PLCB2,PLD6,PRKACA,PRKACB,PRKAG2,PRKAR1A,PRKAR1B,PRKAR2A,PRKAR2B,TAS1R1,TDP2,TULP2
Th1 and Th2 Activation Pathway	0	2,92E-01		ACVR1,ACVR1B,APH1B,BMPR2,CCR1,CCR4,CD274,CD28,CXCR4,GRB2,ICAM1,IFNAR1,IFNGR1,IFNGR2,IL10RA,IL12RB2,IL4R,JAK1,JAK2,JUN,MAP2K6,NCSTN,NFATC1,NFATC2,NFATC3,NFIL3,NFKB1,NOTCH1,NOTCH2,NOTCH4,PIK3C2A,PIK3C3,PIK3CA,PIK3CD,PIK3CG,PIK3R1,PIK3R5,PRKCQ,PSEN1,PSENEN,SOCS3,STAT1,STAT5A,STAT5B,STAT6,TGFB1,TGFBR1,TIMD4,TYK2,VAV1
Th1 Pathway	0	2,98E-01	-2,335	APH1B,CD274,CD28,GRB2,ICAM1,IFNAR1,IFNGR1,IFNGR2,IL10RA,IL12RB2,JAK1,JAK2,MAP2K6,NCSTN,NFATC1,NFATC2,NFATC3,NFIL3,NFKB1,NOTCH1,NOTCH2,NOTCH4,PIK3C2A,PIK3C3,PIK3CA,PIK3CD,PIK3CG,PIK3R1,PIK3R5,PRKCQ,PSEN1,PSENEN,SOCS3,STAT1,TYK2,VAV1
Th2 Pathway	0	2,94E-01	-1,333	ACVR1,ACVR1B,APH1B,BMPR2,CCR1,CCR4,CD28,CXCR4,GRB2,ICAM1,IL12RB2,IL4R,JAK1,JAK2,JUN,NCSTN,NFATC2,NFKB1,NOTCH1,NOTCH2,NOTCH4,PIK3C2A,PIK3C3,PIK3CA,PIK3CD,PIK3CG,PIK3R1,PIK3R5,PRKCQ,PSEN1,PSENEN,SOCS3,STAT5A,STAT5B,STAT6,TGFB1,TGFBR1,TIMD4,TYK2,VAV1
Th17 Activation Pathway	0	2,53E-01	-0,426	HIF1A,HSP90AB1,HSP90B1,IL12RB2,IL1B,IL1R1,IRAK1,IRAK2,IRAK3,JAK1,JAK2,MTOR,NFAT5,NFATC1,NFATC2,NFATC3,NFKB1,NFKB2,RELA,RORA,RUNX1,SOCS3,TYK2
SPINK1 Pancreatic Cancer Pathway	0	1,83E-01	1,508	CPA4,CPA5,CPD,CPE,CPQ,KLK13,KLK15,SMAD2,SMAD3,TGFB1,TGFBR1
SPINK1 General Cancer Pathway	0	2,9E-01	-1,147	AKT2,AKT3,HRAS,JAK1,JAK2,MAPK1,MAPK3,MRAS,PIK3C2A,PIK3C3,PIK3CA,PIK3CD,PIK3CG,PIK3R1,PIK3R5,RAF1,RALB,RAP1A,RASD2,TYK2
Systemic Lupus Erythematosus In T Cell Signaling Pathway	0	2,76E-01	-0,943	AKT2,AKT3,ATF2,ATF4,B2M,BCL6,CAMK4,CASP8,CASP9,CASQ1,CBL,CD28,CD44,CHP1,CREB1,CREB3,CREB3L3,CREBBP,CREM,DIRAS3,DNMT1,ELF1,ESR1,FNBP1,FOS,GNA12,GNA13,GNAI2,GNAI3,GRB2,HRAS,ITPR1,JUN,MAP2K4,MAP2K5,MAP2K6,MAP2K7,MAPK1,MAPK3,MLST8,MRAS,MTOR,NFATC2,NOS1,ORAI1,PDK1,PIK3C2A,PIK3C3,PIK3CA,PIK3CD,PIK3CG,PIK3R1,PIK3R5,PLCG1,PPM1J,PPP2R1B,PPP2R2B,PPP2R3A,PPP2R5A,PPP2R5C,PPP2R5D,PPP2R5E,PPP3CC,PTK2,PTPA,RAB4…
Complement System	0	8,11E-02		C5,C7,SERPING1
Eicosanoid Signaling	0	2,58E-01	-1,000	ALOX12,ALOX5,DPEP1,DPEP2,DPEP3,LCAT,PLA2G12A,PLA2G4A,PLA2G4E,PLA2G4F,PLA2G6,PLAAT1,PLAAT5,PLB1,PNPLA8,PTGES,PTGIS

## Sheet: upstream_regulators
Upstream Regulator	Expr Log Ratio	Molecule Type	Predicted Activation State	Activation z-score	Flags	p-value of overlap	Target Molecules in Dataset
ERG		transcription regulator	Inhibited	-3,301	bias	4,66E-13	ACOT8,ADD1,ADGRG1,ALOX12,ARFGEF2,ARHGAP17,ARHGAP20,ARHGAP22,ARHGAP24,ARHGAP28,ARHGEF2,CAMK1D,CD164,CDC42BPB,CDH1,CDK5RAP2,CDKN2D,CFAP65,CHTOP,CLIP1,CTNNB1,CXCR4,CYFIP1,DAAM1,DBN1,DIAPH2,DIAPH3,DIP2A,DNMBP,DOCK1,DOCK10,DOCK2,DSTN,DYDC1,DYNC1I1,ELMO1,EPB41L3,ETS1,EVI5,EXT1,FHL1,FLNB,FLNC,FMNL3,FOSB,GAK,GPATCH2L,GUCY1A1,GUCY1B1,HERPUD1,HPCAL1,HPGD,ILK,LAMA5,LEF1,MAGI1,MET,MYO10,MYO1D,MYO5A,NFIL3,NPH…
TP53		transcription regulator	Inhibited	-2,405		1,08E-10	ABAT,ABCB6,ABCB8,ABCC1,ABCC2,ACACB,ACADL,ACADS,ACADVL,ACE,ACER2,ACLY,ACO2,ACOT11,ACSL1,ACSL3,ACSL6,ACSM5,ACSS1,ACTB,ACTL6A,ACTN4,ADAMTSL4,ADD3,ADGRB3,ADGRE5,ADRB2,AEN,AHSA1,AIFM2,AK1,AK3,AKAP12,AKT3,ALDH1A2,ANK1,ANKH,ANXA6,AP1B1,APAF1,APBB2,APOBEC1,APP,AREG,ARHGAP5,ARHGEF2,ASF1B,ASS1,ASTN2,ASXL1,ATF3,ATG2B,ATG7,ATL3,ATPAF2,ATXN1,AURKA,BAD,BCAP31,BCAS3,BCL2L1,BCL2L11,BCL6B,BICD2,BIRC3,BLZF1,BNIP3,…
CST5		other	Activated	2,687		2,71E-10	ABCC1,ABT1,ACAT2,ADRM1,ADSL,AHCTF1,AHNAK,AKAP12,ANK3,ANXA6,AP1M2,AP3B1,AP3D1,ARF6,ARHGAP12,ARHGAP29,ARHGEF2,ATP2C2,ATR,BCAP31,BRIX1,CBY1,CD44,CDH1,CEBPZ,CEP170,CHD3,CNBP,CNOT8,COL12A1,COPS8,CREBBP,CYBRD1,DCAF1,DCP1A,DDX21,DHX38,DHX9,DKC1,DNAJA3,DNAJB4,DOCK5,DOCK9,DR1,DRAP1,DSP,EDC3,EDC4,EEF1D,EEF1G,EIF2B2,EIF5B,EPN3,ESRP1,EXOC3,FER,FHL1,FRAS1,GNL3,GRSF1,GTF2H3,HNRNPA2B1,HNRNPA3,HNRNPH1,HNRNPU,ID3…
NUPR1	0,092	transcription regulator	Activated	3,194		3,33E-07	ABCC5,ABL2,ACSS1,ADAM22,ADCY9,ADGRG1,ADGRL3,ADRB2,AEN,AKAP12,ANGEL1,ANK1,ANK3,AP5M1,AREG,ARHGEF26,ASPM,ATAD5,ATF3,ATP6V0A1,ATR,AURKA,BCL9,BNIP3,BRCA1,BRI3BP,BTG1,BUB1,BUB1B,C1orf112,C3orf62,CARMIL1,CCDC134,CCDC77,CCDC9,CCNB2,CD68,CDC23,CDC25C,CDCA2,CDCA3,CDK2,CDK4,CENPC,CEP97,CERK,CHUK,CKAP2L,COA5,CXCL8,CXCR4,CYB5B,DDX46,DENND5B,DGCR8,DHCR24,DHTKD1,DIDO1,DIPK2A,DLG1,DNMT3B,DNTTIP1,DPH6,DPYSL5,DSN…
DAP3	-1740	other	Inhibited	-3,606	bias	1,29E-06	MT-ATP6,MT-ATP8,MT-CO1,MT-CO2,MT-CO3,MT-CYB,MT-ND1,MT-ND2,MT-ND3,MT-ND4,MT-ND4L,MT-ND5,MT-ND6
CD24		other	Inhibited	-4,243	bias	2,60E-06	ADD3,ADRB2,ASPM,ATF3,ATP13A3,BCLAF1,CDC27,CDKN1A,CFTR,CXCL8,DEPDC1,DEPDC1B,DIAPH2,DLG1,DNAJC13,DUSP5,EDEM3,FRYL,FXR1,HSD17B6,ICAM1,JMJD1C,KNTC1,LDB1,LPP,MBNL1,MCAM,MTUS1,NCOA3,NIPBL,NRIP1,PDS5A,PHF10,PLAU,PLPPR2,PRDX2,PTP4A1,RANBP2,RASA1,RBBP6,RSBN1,SCAF11,SFPQ,SLC4A4,SMC4,SPG11,SYNE2,THBS1,TMEM135,TOP2A,TP53INP1,TPP2,TPR,TRAFD1,TRIM2,TTC3,UPF2,USO1,VPS13B
XBP1		transcription regulator	Inhibited	-3,308	bias	3,81E-05	ADAM10,ALG12,APBB2,ARCN1,ARFGAP3,ATF4,ATF6,ATF6B,ATP2A2,BECN1,BET1L,BLZF1,CAT,COG3,COG6,COPB1,COPE,COPG1,CREB3,CRK,DAD1,DDOST,DNAJB2,DNAJB9,DNAJC1,DNAJC3,EDEM1,ERO1B,ESR1,ETS1,FKBP10,FKBP14,FKBP7,GCC1,GGCX,GOLGA3,GOLGA4,GOLGB1,GOLPH3,HERPUD1,HM13,HSP90B1,HSPA13,HSPA5,HYOU1,ICAM1,KDELR2,KDELR3,KLF4,LMAN1,LMAN2,MCFD2,MGAT2,NCF1,NCOA3,ORMDL3,P3H1,PCYT1A,PDIA2,PDIA3,PDIA4,PDIA6,PIGA,PPIB,PRDM1,PRNP,R…
CRNDE		other	Inhibited	-2,676	bias	1,22E-04	ABL2,BCL2L1,CDKN1A,DUSP10,DUSP4,DUSP5,DUSP6,E2F3,FGFR3,GAB1,GADD45B,HSPA6,IL1R1,NR4A1,PDGFA,PDGFRB,RASGRP2,RIN1,SMC1A,STK3,TAOK3,TGFB1,TIAM1,VEGFA
TCF7L2	-0,376	transcription regulator	Inhibited	-4,196	bias	1,85E-04	AATK,ACAA1,ACADL,ACSL1,ACSL3,ADD1,ADGRG1,ADIPOR2,ADO,ALDH1A2,ALOX5,ANKIB1,ANKRD13A,APLP1,ARHGEF10,ASPH,ATP6V1G1,BMP4,CAP1,CARHSP1,CCNYL1,CCP110,CDK19,CDKN1A,CEMIP2,CPD,CREB3L2,CTNNA1,CYP51A1,CYP7A1,DHCR24,DOCK10,DOCK9,EHHADH,ENPP2,ENPP4,ENTPD5,EPAS1,EPCAM,EPS15,ERBB3,ERBIN,ERF,EVI2B,FAM91A1,FBP1,FBXO32,FBXO8,FGFR2,FH,FRMD4A,FTH1,G2E3,GAB1,GAST,GCLM,GJC2,GLUL,GSS,GYS2,HIPK2,HSPA2,ID3,IDH1,ILK,IPO1…
ALKBH1		enzyme	Inhibited	-2,828	bias	2,38E-04	MT-ATP6,MT-CO1,MT-CO2,MT-CYB,MT-ND2,MT-ND4,MT-ND4L,MT-ND5
NSUN3		enzyme	Inhibited	-2,828	bias	2,38E-04	MT-ATP6,MT-CO1,MT-CO2,MT-CYB,MT-ND2,MT-ND4,MT-ND4L,MT-ND5
miR-2392 (miRNAs w/seed AGGAUGG)		mature microRNA	Activated	2,812	bias	2,38E-04	HK2,MT-CO1,MT-CO2,MT-CYB,MT-ND2,MT-ND4,MT-ND5,PKM
ELL2	-0,298	transcription regulator	Inhibited	-2,263	bias	2,51E-04	ARFGAP3,CCPG1,CLPTM1L,CNST,CREB3L2,CRELD2,DNAJB9,DNAJC3,EDEM1,EDEM3,ENTPD1,ERGIC1,FNDC3A,FNDC3B,FUT8,HDLBP,HM13,HSPA13,LMAN1,MANF,NUCB1,PLPP5,PRDM1,REXO2,SEC24D,SEC61A1,SEL1L,SLAMF7,SPCS1,SRPRA,TRIB1,TXNDC11,UBE2J1
mir-122		microRNA	Activated	5,321	bias	2,99E-04	ACTR1A,ADAM10,ADGRB2,ARHGAP1,BICD1,CDC42BPB,CLIC4,CREB1,CTCF,CUX1,CYP7A1,FOSL2,FUT8,G6PD,GALNT10,GIT1,GYS1,H1-0,INSIG1,IQGAP1,KHDRBS1,KIF5B,LAMC1,LETM1,LMNB2,MAP1B,MAP3K12,MAP3K3,MAP4,MARK1,MVK,NPEPPS,NUDC,PKM,PLIN3,PTPN1,PXN,RAD21,RCC2,SCAF11,SEMA4D,SLC1A5,TNPO2,TPD52L2,VAV3,VIM,VPS4B,WARS1,YARS1
EIF4E	0,076	translation regulator	Inhibited	-3,150	bias	8,61E-04	ADAMTS16,ANAPC2,ATOX1,ATR,BAD,BCL2L1,BCLAF1,BIRC2,BIRC6,BNIP3,CAPG,CAPZB,CDC34,CDK2,CDK4,CDKN1A,CDT1,CHMP1A,CKS2,CRADD,DAXX,DDX56,DEDD,DEDD2,DPYD,EGLN2,EP300,FASTK,FBXW2,FGF2,FOSL1,FREM2,GPS1,GPS2,GRB2,HIF1A,HMOX2,HOXC10,HRAS,IGFBP4,ILF2,INSIG1,KAT2B,LSM10,LSM2,LSM4,MCL1,MMP9,NEDD8,NFKBIA,PDS5B,PIN1,POMC,PRDX5,PRPS1,RB1,REPS2,RPL10A,RPL19,SASS6,SIRT2,SIVA1,SNRPA,STK25,SVIL,TP53BP1,TP53BP2,TPH2,UB…
EBF1		transcription regulator	Inhibited	-2,833	bias	1,06E-03	ACACB,AKT2,AKT3,CBLB,CD79B,CDH8,CHUK,CRABP1,CRK,FASN,GSK3B,GYS1,HK2,INPP5D,INPPL1,INSR,IRF7,LEF1,LIPE,LNPEP,MAPK1,MAPK10,MAPK8,MKNK2,MTOR,NFIL3,PAX5,PDE3B,PFKP,PIK3CA,PIK3CD,PIK3R1,PPARGC1A,PPP1CA,PPP1R3D,PRKAA1,PRKAA2,PRKACA,PRKAG2,PRKAR1A,PRKAR1B,PRKAR2A,PRKAR2B,PTPN1,PTPRF,PYGB,RAF1,RASGRF2,RPS6KB1,RPTOR,SCD,SHC4,SOCS3,SOCS4,SOS1,SOS2,STAT1,TCF3,TLR2,TLR4
SYVN1	-0,761	transporter	Inhibited	-4,045	bias	1,71E-03	ACSL3,ADAM9,ADCY9,ANO10,APLP2,APP,ASF1B,ATP1B3,ATP6AP1,BCAT1,CALM1 (includes others),CD44,CEP164,DAG1,DPYD,DUSP1,EMC7,ERCC6,ERN1,EXT2,FANCG,FASN,GANAB,GGCX,HNRNPM,IRAK2,ITGA3,ITGB1,LAPTM4A,MCAM,MED25,MYOF,NDFIP2,NFKB2,NUDT21,PCBP1,PFN1,POLR2B,PPP1R15B,PSMC3,PTBP1,PTPRJ,PVR,RPL18,RPN2,SCARA3,SETX,SLC1A5,SLC20A1,SLC2A3,SLC35B2,SLC39A10,SLC3A2,SLC4A7,SLC6A6,SLC7A2,SLC7A5,SNAP23,STOM,TLE5,TRERF1,UNC1…
MALSU1		other	Inhibited	-2,449	bias	1,92E-03	COX4I1,MT-CO1,MT-CO2,MT-ND1,MT-ND4,MT-ND6
miR-132-3p (and other miRNAs w/seed AACAGUC)		mature microRNA	Activated	2,415	bias	1,92E-03	ARHGAP32,EP300,GRIA1,GRIN2A,GRIN2B,RB1
MIR17HG		other	Activated	5,316	bias	2,13E-03	APP,BBX,BCL2L11,BMP4,BMPR2,CCM2,CDKN1A,CELSR1,COL5A1,CPE,CREB1,CSNK1G1,CYLD,DCHS1,DLL3,ECSIT,FBN2,FNDC3B,FRAS1,FZD4,GLG1,HEG1,HIF1A,HIF1AN,HNF1B,IKZF4,ITCH,KIT,LAMA5,LRP1,LRP6,LTBP1,MAN2A1,MEGF8,MRTFB,NCOR2,NCSTN,NOTCH2,P3H1,PHLPP2,PIAS4,PITX1,PTK7,PTPRK,PTPRU,RECK,RNF11,RNF111,SEL1L,SORT1,TAX1BP1,TGIF1,TMEM64,TNFAIP3,TNKS,TOB2,TRIP11,ZFYVE9
I kappa b kinase		complex	Activated	2,307	bias	2,16E-03	BRCA1,BRCA2,FANCA,FANCC,FANCD2,FANCF,FANCG,FANCL,RAD51C
miR-483-3p (miRNAs w/seed CACUCCU)		mature microRNA	Activated	4,147	bias	4,20E-03	ADIPOR2,AMZ2,ASH2L,BRCA1,CENPF,CREBL2,CTNNB1,DCAF6,ECHDC3,GPSM2,GTF2E1,HMGB3,HNRNPA0,IGF2,KLHL12,LBR,MAPKAPK2,MDC1,METAP1,MGME1,RNF4,SMAD4,SOCS3,TACC1,YAP1
miR-335-5p (and other miRNAs w/seed CAAGAGC)		mature microRNA	Activated	2,184	bias	5,07E-03	DAAM2,FMN1,FMNL3,KIT,PTPN11,PXN,RASA1,SRF
CASR		G-protein coupled receptor	Inhibited	-2,592		5,28E-03	ABCC2,ABL1,BCL2L1,BMP7,BUB1B,CASP9,CCND3,CD44,CDC20,CDC45,CDH1,CDT1,CENPH,CHAF1A,CHAF1B,CLIP1,CSF1,EGR1,FEN1,GABBR1,GNAI2,IER3,INCENP,IQGAP1,ISG15,KEAP1,KIF22,KLK13,MAGI1,NCAPD2,NDC1,NFATC1,NUPR1,NUSAP1,ODC1,PPP1CA,PRC1,RAC1,RAD51AP1,RAPGEF1,RB1,RELA,RNF144A,S100A8,S100A9,SERPINA1,SOCS3,SSX2IP,THBD,TLK1,TLR2,TMEM100,TPX2,TRPV5,TXNIP,UCP2,VEGFA,ZYX
mir-17		microRNA	Activated	2,566	bias	6,62E-03	APP,ARID4B,BCL2L11,BNIP2,CAPRIN2,CDKN1A,CYLD,E2F3,ESR1,FBXW7,H2AX,HSF2,NCOA3,PHF6,POLH,TAX1BP1,TNFAIP3,TP53INP1,TXNIP,ZNF512B
EGFR		kinase	Inhibited	-2,491	bias	6,75E-03	AHCTF1,AREG,BCL2L1,BCL2L11,BCL7C,BZW2,CBX5,CCT5,CD3EAP,CDH1,CDK2,CELF1,CTNNB1,CXCL8,CYP19A1,E2F3,EGR1,EIF4E,EIF5A,ENOPH1,ERBB3,ERBB4,ESR1,FASN,FOS,HBEGF,HDC,HERPUD1,HIRA,HK2,HNRNPA2B1,HNRNPD,HNRNPH1,HSP90B1,HSPA5,ICAM1,IL1B,IQGAP2,ITGA2,IVNS1ABP,JUN,JUNB,KPNB1,LCN2,LEF1,LRP8,LYAR,MET,MMP9,MT-CO2,MTA2,MTHFD1,MYBL2,NDUFB8,NFKBIA,NSF,NSUN2,NUDC,ODC1,PAIP2,PDIA2,PIP4K2B,PKM,PLAU,PLAUR,POMC,PRF1,PRKAR…
Firre		other	Inhibited	-2,343		7,20E-03	ACADS,ADCK5,ARHGAP45,BANP,CARMIL2,CC2D1A,CCDC88B,CCND3,CHTF18,COTL1,CROCC,DENND5B,DHX38,EDF1,EEF1D,EHMT2,FKBP4,FOXP4,GNAI2,KLHDC4,LYL1,LYPLA2,LZTS2,MBD3,MRPL4,NAALADL1,PALM,PCNX3,POLD1,PPP1R37,PRR5,PTPN1,RBM10,RPSA,RXRB,SZRD1,TCF3,TRABD,TSC22D4,TTYH3,UPF3A
MRPL14	-0,915	other	Inhibited	-2,449	bias	9,37E-03	COX4I1,MT-CO1,MT-CO2,MT-ND1,MT-ND4,MT-ND6
let-7		microRNA	Activated	2,860	bias	1,06E-02	APC2,BCAT1,BCL11A,BCL2L1,BOP1,BTG2,CDC25A,CDC34,COL24A1,DDX56,DICER1,DUSP6,E2F4,E2F5,EIF4A1,EIF4G2,ERF,FBL,FOSL1,GAB2,GPI,HK2,IGF2BP1,ITGA1,LEF1,LIN28B,MAPK6,MGAT1,MTF2,NFKB1,NOLC1,PABPC4,PBX2,PKM,PLAUR,PNO1,RDH10,RELA,RRP1B,SCD,SERPINE1,SMAD2,SMAD4,SNRPC,TARBP2,TGFBR1,THBS1,TLR4,TRIB1,VIM,XPO5,ZC3H3,ZNF512B
FLCN		other	Activated	2,838	bias	1,10E-02	ATP5PO,BCL2L11,COX4I1,MT-ATP6,MT-CO1,MT-CO2,MT-CYB,MT-ND1,MT-ND2,MT-ND5,NDUFB4,PANK3,PHOSPHO1,PPARGC1A,PPARGC1B,SERPINE1,TFAM,UCP1,UQCR10
miR-30a-3p (and other miRNAs w/seed UUUCAGU)		mature microRNA	Activated	2,307	bias	1,32E-02	ANKFY1,ARMC8,CC2D1B,HELZ,KIF1B,LIMA1,PIK3C2A,RSU1,SCAF11
SLITRK5		other	Inhibited	-2,000	bias	1,54E-02	GRIA1,GRIA2,GRIN2A,GRIN2B
NUP133		other	Inhibited	-2,000	bias	1,54E-02	NUP107,NUP153,NUP98,TPR
ERBB2		kinase	Inhibited	-3,076	bias	1,63E-02	ABHD5,ABL1,ABRACL,ADAM19,ADAMTS16,ADIPOR2,ANGPTL4,APLP2,AREG,ASPM,ATP1B3,BAG2,BARD1,BCL2L1,BIRC3,BMP7,BRIP1,BUB1,BUB1B,CADM1,CBFA2T3,CCNB2,CCND3,CD82,CDC16,CDC20,CDC23,CDC25A,CDC25C,CDC27,CDC37,CDC40,CDC42BPG,CDC42EP3,CDC45,CDC6,CDCA2,CDCA3,CDH11,CDKN1A,CDKN2C,CDT1,CENPF,CHD1L,CHD6,CHD7,CHDH,CHST10,CKS2,COL18A1,COL5A1,COL6A3,CPT2,CRADD,CXCL8,CYP51A1,DAAM1,DGAT1,DTX1,DUSP6,DZIP3,E2F3,E2F5,E2F7,E2F…
PLA2G6	0,149	enzyme	Inhibited	-2,256		1,91E-02	ALOX12,ARG2,ATF4,BCL2L1,MRC1,NFKB1,ORAI1,RELA,RGS2,RUNX2,SMPD2,STAT6,STIM1
FOXM1	-0,187	transcription regulator	Inhibited	-2,033	bias	2,28E-02	ACE,ADAM17,ATF2,AURKA,BRCA2,BUB1B,CCNA1,CCNB2,CDC20,CDC25A,CDC25C,CDCA2,CDH1,CDK2,CDKN1A,CENPB,CENPF,CKS2,CTNNB1,ESR1,GLB1,IL1RN,IPO7,JUN,KIF20A,LAMA4,LDHA,MAPK8,MET,MMP2,MMP9,NEK2,NFKB1,NFKB2,PDGFA,PECAM1,PLAUR,PLK1,PLK4,PRC1,PRDX2,RELA,SQSTM1,TWIST2,VCAN,VEGFA,XRCC1,ZEB1,ZEB2
NUP107	-0,705	other	Inhibited	-2,213	bias	2,31E-02	NUP153,NUP214,NUP98,RANBP2,TPR
ELP1	-0,313	other	Inhibited	-2,236	bias	2,31E-02	BMP4,CTNNB1,RHOA,TEK,VEGFA
MITF		transcription regulator	Inhibited	-3,301	bias	2,80E-02	ACAN,ALCAM,ATRX,BEST1,BRCA1,CD44,CDCA3,CDT1,CENPF,CENPH,CEP55,CHAF1A,CHTF18,COL2A1,CXCL8,DIAPH1,DSN1,ESPL1,FANCA,FANCG,FBXO32,FOS,HAUS8,HIF1A,ITGA3,KIF20A,KIF4A,KIFC1,KIT,LIG1,MCM4,MDC1,MET,MGAT4B,MMS19,MYL4,NCAPD2,NCAPD3,NPM3,NUF2,ORC6,PLK1,POLD1,PRF1,PSMC3IP,RAD51D,RECQL4,RFC5,RMI1,SERPINE1,SNW1,SOX5,SOX6,SPC24,TBXT,TPX2,TXNIP,TYR
TCR		complex	Inhibited	-2,468	bias	3,36E-02	AK2,AKT3,ALOX12,APOC3,ATP5F1B,BCAT1,BCL2L1,BCL2L11,BIRC3,CCR2,CD28,CD44,CD6,CDH1,CDK13,CXCL8,CXCR4,CYTIP,DDX58,ECH1,EGR1,EGR2,ELL2,F5,FBL,FOS,GADD45B,GLUD1,HADH,HIF1A,HSP90B1,HSPA5,HSPA9,HSPD1,ID3,IDH2,IFI44L,IFIH1,IFIT1,IFIT3,IFNAR1,IL16,IRF7,ISG15,JUN,JUNB,LAMP1,LBR,LIPA,LMNB1,LPIN2,MAP3K7,MARF1,MCL1,MX2,N4BP1,NDUFA10,NFATC1,NFATC2,NFE2L3,NFKB1,NFKB2,NFKBIA,NR3C1,NR4A1,ODC1,P4HB,PASK,PDCD4,PDE3…
mir-8		microRNA	Activated	2,283		3,72E-02	ABL2,ATF3,ATG5,CDH1,CDKN1A,CTNNB1,DNAJC3,E2F3,EPCAM,ERRFI1,ETS1,GEMIN2,IL1B,ITGB1,JAZF1,MAPK12,MOK,PLAG1,PPP2R1B,PROM1,RAC1,RPS6KB1,SCMH1,SMAD2,SMAD5,SQSTM1,SUZ12,TGFBR1,TOB1,VIM,YAP1,YPEL2,YWHAB,YWHAG,ZEB1,ZEB2,ZFP36,ZFPM2
CD38		enzyme	Inhibited	-3,276	bias	3,78E-02	AK3,ANXA6,ASS1,ATP1B1,B4GALT7,BCL6,BNIP3,CHST12,CISD1,CKAP4,CLCN3,CPEB3,CRELD2,CSF2RB,DENND11,DRC1,EGLN1,ELL2,ENDOG,EPS8,EVI5,FGL2,GALK1,GBE1,HEPACAM2,ICAM1,IL1R2,JCHAIN,KCNAB2,KLHDC2,LMO7,LRRC8C,MANF,MTDH,NABP1,NCAM1,NDRG1,NEK2,NFIL3,P4HA1,PDIA6,PDK1,PFKP,PGM1,PIM1,PKM,PPARGC1A,PPP3CC,PRDM1,PRDX4,RAP1GAP,RASGRP2,SCEL,SDF2L1,SLAIN1,SLC16A3,SLC7A5,SLFNL1,SOCS3,SPCS2,ST7,STK39,TGFB1,TMEM97,VIM
INSR	0,029	kinase	Inhibited	-2,772	bias	4,20E-02	ACADL,ACADS,ACADVL,ACO2,ACSL1,ACSL5,ACTN4,ALDH6A1,AQP1,AREG,ARFGAP2,ARHGEF2,ARL4A,ATF3,ATP2A3,ATP5F1B,ATP5F1D,ATP5PF,ATP5PO,BAG1,CDC45,CDC5L,CDC6,CDKN1A,CDKN2C,CEBPZ,CFL1,COL6A3,COX4I1,CPT1B,CPT2,CRAT,CRY1,CXCR4,CYP51A1,DAG1,DCTN4,DUSP1,ECHS1,ECI1,EGR1,EGR2,ETFDH,EZH1,FASN,FBLN1,FBP1,FEN1,FH,FHL1,FLNC,FOS,FURIN,GANAB,GAPDH,GNB1,GPANK1,GRB10,HADHA,HADHB,HBEGF,HELLS,HMGCR,HMGCS1,HSPD1,IDH1,IDI1,IER…
mir-449		microRNA	Inhibited	-2,000		5,73E-02	CBY1,CCDC113,DNAH6,JHY,SCLT1
AMPK		complex	Inhibited	-2,800		6,18E-02	ACO2,BCL2L11,CAT,CDH1,CDKN1A,CREBZF,CTNNB1,DUSP4,EGR1,FOXO3,GSTK1,HIF1A,LHB,MMP9,MT-ATP6,MT-CO1,MT-CO2,MT-CYB,MT-ND1,NCF1,PPARGC1A,SDHA,STAT1,UCP1,UCP2,VIM,YBX1
UPF1	0,104	enzyme	Activated	2,626		7,25E-02	ADAM9,ANGPTL4,BIRC3,CD164,CDH1,IQGAP1,ITGA5,LBR,LMNB1,NRM,PTBP2,SGK1,SMG1,SMG5,SMG6,SMG7,UPF2
APOA1		transporter	Activated	2,595		7,46E-02	ABCA1,APOC3,APP,ATP5F1B,CHKA,HMGCR,ICAM1,IL1B,LCAT,MFN2,MLXIPL,MPO,OPA1,PCYT1A,PPARGC1A,SCARB1,TGFB1,TLR4,XDH
mir-140		microRNA	Inhibited	-2,433		9,80E-02	BNIP3,DNPEP,HIF1A,LOXL2,PDK1,VEGFA
KDM5B	-0,120	transcription regulator	Activated	2,941		1,00E-01	AURKA,BBS9,BRCA1,BUB1B,CD2BP2,CDCA3,DHCR24,DNAL4,DPY19L1,EHD1,EIF5B,EPB41L1,ERBB3,ESR1,FGFR2,FHL1,HSD17B8,INSIG1,IPP,ISG15,IVNS1ABP,KIF2C,KLHDC10,LRCH4,MAPK8IP3,MCAM,MCM3,MIA3,NCAPH,NDE1,OSER1,PBK,PDE3B,PHF20,POLB,PRPS1,PSD3,PSIP1,PSME3,RECQL,RNF40,SAT1,SMARCA2,SS18,STAT5A,TGFB1,TOP2A,TTK
AMER1		other	Inhibited	-2,000		1,20E-01	APAF1,AREG,CDKN1A,LGR5
FADD	-0,143	other	Inhibited	-2,955		1,30E-01	BIRC3,CTNNB1,CXCR4,DDX58,EGR1,ELAVL2,ETNK1,FADD,FOS,FOXM1,GADD45B,ICAM1,IFIH1,IRF7,JUN,JUNB,KLF6,MMP9,NFIL3,PARP11,PIM1,RC3H2,RIPK1,RNF114,ST8SIA4,STAT1,STAT2,TIAM2,TNFAIP3,TRAFD1,USP25,VPS54
FIGLA		transcription regulator	Activated	2,616		1,47E-01	ADAD1,AKAP3,ARHGAP20,ARMC12,CLGN,CRISP2,DKKL1,DNAH8,ELAVL2,GSG1,IRGC,IVNS1ABP,KLHL10,OAZ3,RBPMS2,SLC2A3,SP3,SPATA19,STPG4,TDRD6,TDRD7,TEKT1,TIA1,WEE2
GPR183	0,252	G-protein coupled receptor	Inhibited	-2,236		1,76E-01	APAF1,BCL2L1,BCL2L11,BCL2L14,PRDX2
Mup1 (includes others)		other	Inhibited	-2,236		1,76E-01	FASN,MLXIPL,NRF1,PPARGC1A,SCD
MYC		transcription regulator	Inhibited	-3,649		2,15E-01	ABCC1,ACACA,ACAN,ACOD1,ACSS1,ACVR1,ADD1,ADIPOR1,ADK,AEBP2,AK2,AKAP12,ALCAM,ANGPT1,ANKRD17,ANXA6,APP,ARHGAP22,ATF4,AXIN1,BAG1,BCAT1,BCL2L1,BCL6,BCOR,BIRC2,BUB1,BUB1B,BZW2,C12orf49,CAPN2,CAST,CBX4,CCNA1,CCNB2,CCND3,CCT3,CD19,CD274,CD44,CDC20,CDC25A,CDC34,CDK2,CDK4,CDK6,CDKN1A,CHKA,CHP1,CHST15,CLPB,CNBP,COL14A1,COL15A1,COL2A1,COL5A1,COL6A3,COL8A1,CSDE1,CTDSP1,CTNNB1,CYTH2,DBN1,DDIT4,DDX21,DKC1,DNMT3…
GADD45A		other	Inhibited	-2,414		2,45E-01	BCL2L1,BIRC2,FOSB,IL1B,JUN,MMP9,NEK2,PIK3CD,PPM1A
TP73		transcription regulator	Inhibited	-3,004		2,50E-01	ABCC1,ADAM10,ADAM17,ADAM19,ADAM23,AEN,ANGPTL4,ARHGAP22,ARNTL,ATF3,ATG2B,ATG7,AUH,B2M,BLZF1,CADM1,CAMLG,CCND3,CDC25C,CDH1,CDKN1A,CLIP3,CLMN,COL18A1,COX4I1,CTNNB1,DDIT4,DIMT1,DLG1,DMC1,DRAM1,EGR1,ELOB,FASN,FEN1,FGF2,FGFR2,FGFR3,FOXJ1,FOXO3,FXR1,G6PD,GAB2,GPR176,GRK5,HAGH,HBEGF,HIF1A,HIVEP1,HSPA1A/HSPA1B,HTATIP2,IDH2,IGFBP4,IGSF3,IL1B,IL4R,INPP4A,ITGA5,KIT,KLF5,KLHL21,LAPTM4A,LCP1,LDHA,LIG1,LTBP1,LZ…
SOX11		transcription regulator	Inhibited	-2,544		2,57E-01	ADAM10,ADAM9,BCL7A,BMP4,CD19,CHD8,CXCR4,DBN1,EGR1,EP300,GSK3B,HMGB3,HSPD1,IFIH1,IKZF3,ITGB1,LEF1,MAP3K7,MAPK8,MYO1B,NLK,PAG1,PAX5,PDGFA,PRDM1,PRKACA,SKAP2,SMAD1,SMAD3,STAT1,TBL1XR1,TFDP2,TGFBR1,TIAM1,TNKS,TP53INP1,YPEL1
mir-181		microRNA	Activated	3,116		2,68E-01	BCL2L11,CYLD,GRIA2,IRF8,MCL1,NLK,NOTCH1,NOVA1,SUZ12,TIMP3
ADRB		group	Activated	2,453		2,87E-01	AACS,ABL1,ACAT2,ACSS1,ANGPTL4,ATF3,BAD,BNIP3,BRCA2,CD68,CDK4,CDK6,CDKN1A,CLEC4D,CREM,CYP51A1,DDIT4,E2F3,E2F4,FAM214A,FOS,GCLM,HMGCS1,HSPD1,ICAM1,IDH1,IFIT3,INSIG1,JUN,JUNB,KLF4,LPIN1,NEK2,NOTCH2,NPM3,NUDT18,PCYT2,PPARGC1A,PPM1D,RAD9A,RBL2,RSAD2,SLC7A11,SMC1A,SQSTM1,TEK,TRAF1,TRAF3,YPEL3
SPRY2		other	Activated	2,300		2,88E-01	CDKN1A,EPAS1,EPHB4,ETV1,ETV5,FGFR3,HIF1A,ISG15,MEST,MET,PTPN1
ENG		transmembrane receptor	Inhibited	-3,192		2,90E-01	BARD1,CDH5,H2AX,ITGA1,ITGA5,PAK1,PECAM1,PLAU,PTPRJ,SERPINE1,SIRT1,TGFB1,TGFBR1,THBS1
KLF11	0,094	transcription regulator	Inhibited	-2,540		3,16E-01	ACSL5,BMP7,CAT,CCR2,CHRNA3,CHRNA6,CHRNB3,CHRNE,CHRNG,CPT1B,CPT2,CXCR4,DRD2,FABP3,HADHB,IL1B,ILK,ITGA1,ITGA2,ITGA3,ITGB8,LTBP1,MMP2,MMP9,NFKB1,PDGFA,PLAU,PPARGC1A,SERPINA1,SERPINE1,SLC25A20,SMAD2,SMAD3,SMAD4,SP1,STAT1,STAT6,TGFB1,TGFB3,TGFBR1,TGIF1,THBS1,TIMP2,TIMP3,UCP1,VEGFA
LBP	-0,099	transporter	Inhibited	-2,000		3,38E-01	GPT,IFIT1,IL1B,IL1RN,LBP
PLIN5	-1,946	other	Activated	2,741		3,49E-01	ABHD5,ACADL,ACADVL,ACOX1,ACSL6,ACSM5,ATF4,CPT1B,FASN,GSS,POR,PPARA,PPARGC1A,PPARGC1B,TXNRD1
BCYRN1		other	Activated	2,331		3,56E-01	BCL2L1,BLOC1S4,CCNL1,CHMP2A,CIAO2B,IRF2BPL,MT-ND2,MT-ND4,NDUFAF3,RPL18A,SBDS,SDF2L1
CAMK4	-0,565	kinase	Activated	2,416		3,63E-01	ABCA1,CDKN1A,FBXW7,FMR1,FOS,FOSB,FOSL2,JUN,JUNB
PITX2		transcription regulator	Inhibited	-2,403		3,91E-01	ACAD8,ATP1B1,CCND3,DHRS7B,GCDH,GFOD2,GRHPR,HPGD,IDH2,KCTD20,LDHA,LEF1,LHX2,ME3,MGA,MSRA,NDUFB4,NDUFB7,NDUFB8,NDUFS2,NDUFS3,NDUFS7,NDUFS8,NMRAL1,NXN,OGFOD2,OXNAD1,PRDX2,SOD1,TRIO,TXN2,UQCRQ
FMN2		other	Inhibited	-2,000		4,24E-01	ATP5F1D,NDUFA3,NDUFB7,NDUFS7,UQCRQ
CLDN7		other	Activated	2,100		4,33E-01	APLP2,ARHGDIB,ASAP1,CA12,CBX2,CCNA1,CD68,CKAP4,CLIP4,CXCL8,DENND5A,DPM3,F5,FOSL1,GRINA,H2AC20,LIMA1,MCU,MLEC,MMP2,MMP9,MRPL40,MRPS15,NCOA7,NETO2,NTPCR,NUDT21,PHGDH,PKMYT1,PRNP,PRSS23,RPL29,RPP40,RSL1D1,SCEL,SERPINB1,SLC35B1,SYTL2,TIMP2,TMCO1,TPK1,TPRG1L,XXYLT1,ZCCHC14
INHBA		growth factor	Inhibited	-2,829		4,53E-01	ADRB2,AMT,ARFGEF1,ARIH2,ATXN7L1,BCL2L1,CCR2,CDC25A,CDK4,CDKN1A,CHD7,CHMP4B,CLASP2,COIL,COX6A1,CXCR4,CYP11A1,CYP19A1,EIF4G2,ERBB4,ESR1,ETS2,FRS2,GRSF1,ILF3,ITGA11,JUNB,KCMF1,LHB,MCL1,MMP2,NAV3,NODAL,NR4A2,POGZ,PRDM1,PTBP2,S100A8,S100A9,SLC1A2,SMARCD1,SP1,TAL1,VANGL2,VAV3,VEGFA,ZBTB10,ZNF518A
TFAP2C		transcription regulator	Activated	2,147		4,89E-01	ALCAM,ANTXR2,CDH1,CDKN1A,CYP11A1,DYRK2,EGR3,ESR1,FBXW7,FKBP4,FMN1,H1-2,HK1,KRT8,MAGI3,RARA,RASA1,TACC1,THBS1,TNFAIP3,ZMYND11
FFAR3		G-protein coupled receptor	Activated	2,000		4,93E-01	IL1B,NECAB2,RASGRF2,SPOCK1
IgG2a		complex	Inhibited	-2,219		5,07E-01	BCL2L1,CXCL8,IL1B,PRDM1,RHEBL1
mir-29		microRNA	Activated	2,464		5,45E-01	ADAM7,ADAMTS9,ANGPTL4,CARD9,CTNND1,FKBP5,ITGA11,KLF4,NAV3,NID1,PIK3R1,SCARB1,SP1,TIMP3,TNFAIP3,VEGFA,ZFP36L1
STAT5a/b		group	Inhibited	-2,494		1,00E00	BCL2L1,BCL6,CDC25A,CDKN1A,CDKN2C,DUSP1,DUSP2,EMP1,EPHA4,IDI1,LCP2,MCL1,MRVI1,MYOM1,NETO2,PDE4B,PIM1,PRDM1,PROX1,RARA,RFTN1,SLC2A3,SOCS3,STK17B,UGP2,VWF
IL12 (complex)		complex	Inhibited	-2,112		1,00E00	ACADL,CCR2,CCR4,CD226,CD44,FOS,FURIN,GPT,IFIH1,IL12RB2,IL18BP,IRF8,ISG15,JUN,MMP2,MMP9,PLAU,PRDM1,PRF1,SMAD2,SMAD3
IgG		complex	Activated	2,244		1,00E00	ADGRG1,ADORA3,ALDH3B2,ASAH1,ATP1B1,ATP1B3,ATP6V0D1,B2M,CALR,CCR2,CDKN1A,CLEC5A,CSF1,CSNK2B,DSP,DUSP1,EMP1,ETS2,FCGR1A,FOSB,GNAS,GUK1,HDGF,HSPA5,IL16,IL1B,IL1RN,INPP5D,ISG15,KRT15,MMP9,PEA15,PIM1,PLAUR,RND2,SERPINE1,SLAMF7,SLC2A3,STK24,TACSTD2,TAPBP,TGFB1,THBS1,TLR4,TNFAIP3,TOB1,VEGFA,ZFP36
HMGA1		transcription regulator	Activated	2,180		1,00E00	BRCA1,HMGCR,ID3,IDI1,IER3,INSIG1,INSR,KIT,MMP9,MVK
SOX2		transcription regulator	Inhibited	-2,431		1,00E00	ABTB2,ACOD1,ACVR1,ALOX5,ANGPT1,ANKRD17,APH1B,AQP4,ARHGEF10,ATF3,AXIN1,BCAN,BCL9L,BMP4,CD44,CDH1,CEMIP2,CHST15,COL11A2,CREB3L2,CSPP1,CTNNB1,CXCR4,DLX4,DNM2,DOCK10,DSP,DUSP1,DUSP4,DUSP5,ECSIT,ELF1,EPB41L2,EPCAM,ESRRB,ETS2,ETV5,EXT2,FARP1,FBXO15,FOXH1,GAB1,GAB2,GADD45B,GJC2,GLI3,GRHL3,GSK3B,HOXB3,ID3,INAVA,INPPL1,IRF6,ITPR2,JAM3,KANK1,KDM3A,KIF19,KLF4,KLF6,KRT7,LHX2,LHX5,LIMA1,LIMS2,MARCHF8,MIF4GD,M…
MYOG		transcription regulator	Inhibited	-2,425		1,00E00	CCND3,CDKN1A,CHRNE,CHRNG,IGF2,MYL4,PDGFA
EIF4EBP1		translation regulator	Activated	2,722		1,00E00	CEBPG,EGR1,IL1RN,IRF7,NFIL3,PHLPP2,PPARGC1A,UCP1
JUNB	0,159	transcription regulator	Inhibited	-2,204		1,00E00	ACLY,APOM,ATF3,C5,CD274,DMTF1,FASN,FOSL1,FTH1,HPGD,IBSP,IKZF2,LCN2,LIPE,MMP2,MMP9,NCF2,PLAU,PLAUR,PLIN1,ROCK1,RUNX2,SCD,SERPINE1,TIMP3
PPARG		ligand-dependent nuclear receptor	Inhibited	-2,880		1,00E00	ABCA1,ABCA3,ACAA1,ACACA,ACADL,ACADS,ACLY,ACOD1,ACOT8,ACOX1,ACSL1,ACSL5,ADIPOR2,ADRB2,AGPAT2,ALDH1A2,ALOX12,ANGPTL4,APH1B,APP,ARL4D,ASAP1,ATP2A2,ATP4A,ATP5PO,BCL6,BDH1,BECN1,CA2,CAT,CCPG1,CD274,CDH1,CDK2,CDK6,CDKN1A,CORIN,CPT1B,CPT2,CRAT,CREB1,CTNNB1,CXCL8,CYP19A1,DGAT1,EGLN1,EHHADH,ELOVL6,ENO2,EPAS1,ETS1,FABP3,FASN,FOSL1,GABARAPL2,GAK,GPT,HADHA,HADHB,HIVEP2,HK2,HR,HYOU1,ICAM1,IDH1,IL1B,INSIG1,INS…
ZBTB16		transcription regulator	Inhibited	-2,259		1,00E00	BCL6,BMP7,CCNT2,CCR2,CCR4,CD274,CD44,CD81,DTX1,EGR2,EYA2,ID3,IFNGR1,IL10RA,IL4R,IRF6,KIT,MMP9,NFKBIZ,RORA,RUNX2,SATB1,TLR6,TMEM176B,TNFAIP8L1,TNFRSF25
EFNA5		kinase	Activated	2,333		1,00E00	DUSP4,DUSP6,ETV5,FOSL1,FOXJ2,IRF7,KRT7,LPXN,NOS1,SLC20A1
IL27		cytokine	Inhibited	-2,058		1,00E00	B2M,CD14,CXCL8,EGR2,FOS,HPGD,ICAM1,IL12RB2,IL1B,IL1RN,MCL1,MRC1,NFATC1,PRDM1,SOCS3,SPTBN1,STAT1
HOXA10		transcription regulator	Activated	2,263		1,00E00	ACTB,ALDH1A2,AQP1,ARL4A,B3GALNT1,CA3,CHERP,COL15A1,CSF3R,ENPP2,HMGCR,HOXB3,IDH2,KCNAB1,KLF10,KLF9,KRT15,LAMA2,LCN2,LTF,ME1,NCAM1,NCF2,NR4A1,PIK3R1,RNF227,SCD,SHD,SLC27A1,STARD6,THBD,TTC3,XDH,YWHAG
SPI1	-2,047	transcription regulator	Inhibited	-2,108		1,00E00	ARID1A,BCL11A,BCL6,BCL7A,CCNB2,CD14,CD68,CD72,CD79B,CDC25A,CDK2,CDK4,CDK6,CDKN1A,CSF2RB,CSF3R,CTSS,DDX21,DUSP6,EPB41L2,EVI5,FTH1,HK3,HSPA8,IFI44L,IFIT1,IFIT3,IL1B,IL1RN,IMP4,IRAK3,IRF7,ISG15,KIT,LBR,LEF1,MCL1,MMP2,MRC1,NCF2,NCF4,NOL6,PARP12,PRDM1,PSMB10,PTPRC,RACK1,RPL18,RSAD2,SLC24A1,TCP1,TLR2,TLR4,VAV1,VIM
ESR2		ligand-dependent nuclear receptor	Inhibited	-2,237		1,00E00	AK7,AKAP12,ANK1,ARNT2,ARRDC4,BCL2L1,BMP4,CADM3,CAPN2,CBFA2T3,CDH1,CDH13,CDKN1A,CHST15,COL11A1,COMP,CYP11A1,CYP19A1,DNAH11,ELAVL2,ENPP2,EYA4,FBLN1,FOS,FOXM1,FOXO3,GRPR,HPGD,IBSP,IL1B,ITGA2,KLF4,KRT8,LHB,LMNA,LRP1B,LTBP1,MEGF10,MMP2,MYH3,MYH7,OCLN,PDGFA,PLEC,PROM1,PTGIS,RARA,RELN,RUNX2,SCARB1,SOCS3,ST8SIA1,ST8SIA4,TDRD5,THBS4,TIMP2,TMEM182,USP19,VAV3,VEGFA
mir-21		microRNA	Activated	2,167		1,00E00	AIF1,APAF1,ARF4,ARNTL,BMPR2,BTG2,CARD6,CD19,CD226,CD274,CDH5,CDK6,CDKN1A,CLEC5A,CSF3R,EGR2,FAM3C,FBXO11,FCGR1A,FGL2,GLCCI1,HIPK3,IL12RB2,IRAK1,JAK2,MARCO,MSH2,NLRC5,NLRP3,NPAS2,PDCD4,PECAM1,PER3,PPARA,PRRG4,RECK,SESN1,SLC16A10,SLC25A37,SMAD2,SMAD5,SMARCA4,STAT1,STAT2,TGFB1,TIAM1,TIMP3,TLR2,TRAF1,YY1
GJA1		transporter	Activated	2,621		1,00E00	BMP4,CDKN1A,GJC2,IL1B,THBS1,VEGFA,VIM
FST		other	Inhibited	-2,275		1,00E00	ACSL1,BMP7,CPS1,FABP3,GPAT3,LTF,NODAL,PPARGC1A,PPARGC1B,SERPINA1,SMAD3,UCP1,UCP2
STAT6	12,900	transcription regulator	Inhibited	-2,179		1,00E00	ACOX1,ACSL1,ACTB,ADAM19,ADAP1,AGFG2,AHNAK,AKAP13,ANO1,ASS1,AUH,BCL2L1,BCL6,BIRC2,CA2,CAMK1D,CD72,CD79B,CDK2,CDKN1A,CKAP4,CRADD,CST7,CTSS,DGKA,DNAAF2,DOCK10,EFHD2,EFL1,EGR1,EGR2,EHHADH,FADS1,FAM118B,FAM20B,FASN,FGFR1OP,FYCO1,GADD45B,GALK2,HCK,HIPK2,HMGCR,HNRNPH3,IFI44L,IFIH1,IFIT3,IGF2R,IL10RA,IL1B,IL1RN,IL31RA,IL4I1,IL4R,IRAK3,IRF7,ISG15,JAK2,KCTD12,KDM6B,KIDINS220,LCP2,LIPE,LMO7,MMP2,MMP9,MVK,MY…
PPARA	-1,717	ligand-dependent nuclear receptor	Inhibited	-2,864		1,00E00	ABCA1,ABCD2,ACAA1,ACACA,ACADL,ACADS,ACADVL,ACAT2,ACOT8,ACOX1,ACSL1,ACSL5,ADAM10,ADTRP,ANAPC5,ANGPTL4,APOA5,APOC3,APOM,APP,ASS1,ATP5F1B,AURKA,BCKDK,C5,CAT,CCNT1,CDK2,CDK4,CDKN1A,CDKN2C,CDS2,CHAF1B,CHKA,COX4I1,COX6B2,CPS1,CPT1B,CPT2,CYB5B,CYP51A1,CYP7A1,DECR2,DLG4,DR1,ECH1,ECI1,ECI2,EHHADH,ELOVL5,ELOVL6,ENDOG,ENTPD1,EP300,FADS1,FASN,FBXO21,FOS,G0S2,G6PD,GNMT,GPD2,GPT,GRIN2A,GSTK1,GSTM3,GSTZ1,H1-2,H…
BCL2L1	-1,174	other	Inhibited	-2,324		1,00E00	ATP8A2,BCL2L1,CD44,IL1B,ITGA3,MAP2,MCL1,MMP9,NOS1,THBS1,TNFRSF1A,TNFRSF21
PDCD1		phosphatase	Activated	2,111		1,00E00	CST7,CXCL8,FAR2,GNLY,KPNA2,PADI2,PRKD3,SLC7A5,STAT1,TOP2A,ZFP57
GH1		growth factor	Inhibited	-2,121		1,00E00	ATF3,EGR1,GRIN2A,GRIN2B,JUN,SOCS3,TWIST2,ZFP36
TNF		cytokine	Inhibited	-2,416		1,00E00	ABCA1,ABCC2,ABR,ACKR3,ACOD1,ACSL1,ACTB,ADAM17,AEBP1,APP,ARHGDIB,ASS1,ATF3,ATF4,B2M,BCKDHB,BCL2L1,BCL2L11,BIRC2,BIRC3,BTG2,C5,CA2,CAT,CCL27,CCND3,CCR1,CCR4,CD14,CD274,CD44,CDC25C,CDC42EP4,CDH1,CDH11,CDH13,CDK5R1,CDKN1A,CDO1,CEBPG,CHST4,CLASP1,CLEC5A,COL16A1,COL2A1,COTL1,CRCP,CSF1,CST7,CTSF,CTSS,CTSZ,CXCL8,CXCR4,CYLD,CYP11A1,CYTH3,DCHS1,DENND4A,DUSP1,DUSP10,DUSP5,DUSP6,EBI3,EGR1,EHD1,EHF,ELAVL1,EMP…
PPARGC1A	-0,160	transcription regulator	Inhibited	-2,440		1,00E00	ACACA,ACACB,ACADL,ACADVL,ACSL6,ADGRG1,AK1,ALAS1,APOC3,ARNTL,ASPN,ATP5F1B,ATP5PO,BDH1,CAT,CD68,CDC42EP1,CDKN1A,COL2A1,COL6A3,COX4I1,CPT1B,CYP11A1,CYP7A1,DGAT1,EGLN1,EMILIN2,EPAS1,FABP3,FASN,FBXO32,FH,GSK3B,HK2,IL4R,INSIG1,ISM1,KYAT1,KYAT3,LAMA2,LDHA,LIPA,LPIN1,MAP2K6,MCM3,MCM4,ME1,MFN2,MMP2,MRPS31,MT-CO2,MYH7,NDUFS8,NDUFV1,NRF1,OXCT1,PACSIN2,PDGFRL,PDIA5,PHYH,PIK3R1,PPARA,PPARGC1A,PPARGC1B,PRDX5,R…
RPS6KB1	-0,538	kinase	Inhibited	-2,343		1,00E00	BCL2L1,DHCR24,EIF1AX,HIF1A,HMGCR,ISG15,MCL1,SERPINE1,SREBF2
HR	-0,181	transcription regulator	Inhibited	-2,201		1,00E00	ANO1,COL25A1,CSNK2A2,CTNND2,DLEC1,DYM,FADD,IBTK,IL1R2,KDSR,MAGI2,NACC2,NAPSA,PLCG1
IDO1		enzyme	Inhibited	-2,390		1,00E00	FCGR1A,SLC1A4,SLC1A5,SLC3A2,SLC7A11,SLC7A5
SNCA		enzyme	Inhibited	-2,248		1,00E00	AIF1,AJAP1,ARHGEF28,BAIAP2,BCL2L1,BRCA1,CA12,CACNA1D,CAMKV,CARMIL1,CCBE1,CD68,CDC20,CDC42EP3,CDH13,CFL1,CHGB,CHMP4B,CHRM2,CHRNA6,CHRNG,COBL,DCTN2,DLGAP2,DNM1,DNM1L,DPP10,EFHB,EP300,EPS8,ERC2,FAM107A,FAM81A,FUZ,GNG4,GRIN2B,GRM2,GSK3B,GUCY2C,HMCN2,HOMER2,HSP90B1,HSPA5,IL1B,IRF7,ISG15,KCNA7,KCNG1,KCNN3,KCTD6,KIF1A,KIF1B,KIF2A,KIF3A,KIF4A,KIFC1,KLHL1,LHX2,LMO7,LRRC7,LRRK2,MARK1,MINAR1,NCAM2,NCF1,NCF2…
FBXO32	1,423	enzyme	Inhibited	-2,000		1,00E00	CADM1,CALR,IL1B,IL1R1
LCAT	-0,610	enzyme	Activated	2,412		1,00E00	HMGCR,HSPA5,PPARGC1A,RHOA,SCARB1,UCP1
PTGS1		enzyme	Activated	2,216		1,00E00	ATP8A1,CFTR,IL1B,JCHAIN,MMP2,MMP9,NCF1,PLA2G4A,PTGES
SMAD3	0,352	transcription regulator	Inhibited	-2,388		1,00E00	ABI2,APOC3,AREG,ASPN,ATF4,BCL2L11,CDH1,CDH5,CDK4,CDKN1A,COL2A1,CRISPLD2,CTNNB1,CYP19A1,CYP51A1,DDB1,DOCK4,DUSP4,ESR1,FNDC5,FOS,GAST,HBEGF,HNF4A,HSP90B1,HSPA5,IL1B,INPP5D,ITGB1,JAM2,JUN,JUNB,MMP9,MXD1,NET1,POR,PPARD,PPARGC1A,PTP4A3,PTPRK,PTX3,RAC1,RHOB,SERPINE1,SKIL,SLC5A2,SMAD1,SMAD5,TGFB1,TGFB3,TGFBR1,TIMP3,VEGFA,VIM,ZYX
TNC		other	Activated	2,216		1,00E00	CDH11,IL1B,LGR5,MMP2,MSI1,RHOA
EFNA4		kinase	Activated	2,333		1,00E00	DUSP4,DUSP6,ETV5,FOSL1,FOXJ2,IRF7,KRT7,LPXN,SLC20A1
RPTOR	-0,174	other	Inhibited	-2,971		1,00E00	ACADL,CDH1,CDK2,CDK4,CDK6,COX4I1,CTNNB1,CYP51A1,DHCR24,DUSP6,FCGR1A,FGF2,GPI,HIF1A,HK2,HMGCR,HMGCS1,IDI1,IL1B,IRF8,JUN,LBR,LDHA,MRC1,MT-CO1,MVK,NLRP3,PKM,PMVK,RUNX2,SPTLC2,SPTLC3,SQLE,SREBF2
NFATC2	0,145	transcription regulator	Inhibited	-2,561		1,00E00	ABCA1,BBX,BCL2L1,BCL2L11,CD274,CDK4,CDKN1A,COL2A1,DAXX,E2F5,EBI3,EGR2,EGR3,ENPP2,FGL2,FOXM1,HDAC1,IER3,IFIT3,IL1B,IRF7,ISG15,ITPR1,JUN,KDM6B,MAPK3,NFKB1,NFKBIA,NFKBIZ,NMI,PDZD2,PELI1,PPARGC1A,REL,RILPL1,RSAD2,SH3BP5,SLCO3A1,SOCS3,STAT1,STAT2,STAT5A,TCF4,TLR2,TRAF1,USP25,ZEB1
EFNA1		other	Activated	2,324		1,00E00	BACH1,DUSP4,DUSP6,EP300,ETV5,FOSL1,FOXI1,IRF7,ITCH,NEDD4L,PXN,SLC20A1,TCF3,TRIM2,UBE2S
IFNG		cytokine	Inhibited	-3,402		1,00E00	ABCA1,ACE,ACOD1,ACSS1,ACTB,ADA2,ADAM17,ADGRA1,AGPAT1,AIF1,ALOX12,AQP1,AQP11,ARFGAP3,ARG2,ARNT2,ASS1,ATF3,ATF4,ATG3,ATG5,ATP1B1,B2M,BCAN,BCL2L1,BCL2L11,BECN1,BIRC2,BRIP1,BTG1,CAMK4,CARD6,CASP8,CASP9,CAT,CCL25,CCR2,CCR4,CD14,CD274,CD44,CD68,CDK2,CDK4,CDKN1A,CELSR1,CELSR2,CFTR,CLEC5A,CLIC4,CLIC5,CREM,CSF1,CTNNB1,CTSS,CXCL8,CXCR4,CYLD,CYP11A1,DDB1,DDX58,DRG1,DSPP,DUSP1,EBI3,EFCAB6,EGR2,ELAVL1,ERAP2,F…
TBK1		kinase	Inhibited	-2,286		1,00E00	ACOD1,BCL2L1,CXCL8,FGL2,HDC,ICAM1,IFIT1,IFIT3,IFRD2,IRF7,ISG15,MARCO,NFKBIZ,NMI,RBL1,RILPL1,RSAD2,SH3BP5,SLCO3A1,TLR2,VEGFA,ZC3H12A
AR		ligand-dependent nuclear receptor	Inhibited	-2,196		1,00E00	ABCA1,AK3,AMBRA1,AMHR2,ARHGEF7,ATP2A2,ATP4A,BCL2L1,BMP4,BMPR2,BUB1,BUB1B,CACNA1C,CADM3,CALU,CAPZA3,CAST,CCDC70,CCNA1,CCT3,CDC25C,CDH1,CDK14,CDKN1A,CDO1,CDT1,CHRNG,CHTF18,CIT,CKAP4,CLGN,CLSTN1,CORIN,CSRP3,CTNNB1,CUX1,CYP11A1,DDIT4,DHCR24,DISP2,DNAJB9,DNM1L,DR1,DYRK1A,EGR1,ELK4,ELMO1,ELOVL2,ENO2,EPAS1,EPB41L4B,ERN1,ESPL1,ESPN,ETS2,ETV1,FEN1,FGF7,FGFR2,FKBP4,FKBP5,GDF9,GDI1,GLCCI1,GUCY1A1,HMGCR,HSPH…
PTPN1	0,017	phosphatase	Activated	2,184		1,00E00	DUSP1,DUSP2,EDEM1,FASN,LHX2,MARCO,MET,NFKBIA,PIK3R1,PPARGC1A,RILPL1,UCP1
BMP2		growth factor	Activated	2,091		1,00E00	BCL2L1,CDH1,CDKN1A,COL2A1,CSF1,DSPP,ESRRG,ETS1,FOSB,GADD45B,IBSP,KLF4,KLF9,NFATC1,NFYA,NFYC,POMC,RUNX2,SMAD4,TOB1,VEGFA
EIF4EBP2	-0,216	translation regulator	Activated	2,531		1,00E00	CEBPG,EGR1,GRIA1,GRIA2,IL1RN,IRF7,NFIL3
Cdc42		enzyme	Inhibited	-2,121		1,00E00	ATP6V1A,CSF1,CTSS,CTSZ,FGF2,GSK3B,LAMP1,MYH9
PTGES	0,365	enzyme	Activated	2,184		1,00E00	CDH1,CDKN1A,EGR1,ERBB3,MMP9,MYH7,NCF1,NEB,NOS1,PTGES,RHOA,RPS19,SDS,SERPINE1,TRAF1,VIM,VPS72
WNT3A		cytokine	Inhibited	-2,667		1,00E00	ADAMTS14,ADGRF1,ALPK2,ATP1B1,BMP4,CAVIN4,CD68,CEMIP2,COLEC12,CST7,CTNNB1,DCUN1D3,DDIT4,EPAS1,ESRRB,ETV5,FOXM1,GSK3B,IGF2BP1,IKZF2,JAM2,KCTD12,KIT,KLF4,LEF1,LGR5,LRP6,LRRC17,MPO,NCALD,NEK6,NR6A1,PIWIL1,PRICKLE1,PXYLP1,RHOA,RHOU,ROCK2,SERPINB1,SGMS1,SLC7A11,SLC7A2,TBXT,TCF3,TCF4,TFCP2L1,TGFB1,TGFB3,THBS1,TIMP3,VEGFA,VIM

## Sheet: regulator_effects
ID	Consistency Score	Node Total	Regulator Total	Regulators	Target Total	Target Molecules in Dataset	Disease & Function Total	Diseases & Functions	Known Regulator-Disease/Function Relationship
1	16,100	13	2	NUP107,NUP133	5	NUP153,NUP214,NUP98,RANBP2,TPR	6	Infection by HIV-1,Infection of embryonic cell lines,Infection of epithelial cell lines,Infection of kidney cell lines,Infection of tumor cell lines,Necrosis	42% (5/12)
2	6,667	16	1	I kappa b kinase	9	BRCA1,BRCA2,FANCA,FANCC,FANCD2,FANCF,FANCG,FANCL,RAD51C	6	Cell viability,Development of body trunk,Development of genitourinary system,Growth failure or short stature,Interphase,Size of body	0% (0/6)
3	6,332	23	2	ELP1,miR-2392 (miRNAs w/seed AGGAUGG)	11	BMP4,CTNNB1,HK2,MT-CO2,MT-CYB,MT-ND4,MT-ND5,PKM,RHOA,TEK,VEGFA	10	Activation of DNA endogenous promoter,Breast carcinoma,Cell transformation,Growth Failure,Leukemia,Lung carcinoma,Malignant connective or soft tissue neoplasm,Movement Disorders,Proliferation of fibroblast cell lines,Transport of molecule	10% (2/20)
4	4,907	16	1	CRNDE	12	ABL2,FGFR3,GAB1,IL1R1,NR4A1,PDGFA,PDGFRB,RIN1,STK3,TGFB1,TIAM1,VEGFA	3	Development of neurons,Microtubule dynamics,Sprouting	0% (0/3)
5	3,464	16	1	miR-483-3p (miRNAs w/seed CACUCCU)	12	ASH2L,BRCA1,CENPF,CTNNB1,IGF2,KLHL12,MAPKAPK2,MDC1,RNF4,SMAD4,SOCS3,YAP1	3	Breast carcinoma,Cell viability of tumor cell lines,Repair of DNA	33% (1/3)
6	3,101	62	3	ERBB2,INSR,PLA2G6	55	ABL1,ADAM19,ARHGEF2,ASPM,BCL2L1,BMP7,CCNB2,CDC25A,CDC25C,CDC5L,CDKN1A,CFL1,CHD7,COL18A1,CRADD,CXCL8,CXCR4,CYP51A1,DAG1,E2F5,EGR2,ERBB3,FBLN1,FURIN,HMGCR,IER3,IGF2,JUN,JUNB,KDM5B,KLF4,MCM10,MXI1,MYBL2,MYH7,MYO10,NDRG1,NDST1,NEK2,NOTCH4,PLAU,POLB,POLR3B,RALB,RELA,RPA1,RUNX2,SIRT1,SKP1,SMAD3,SMAD4,TGIF1,THRA,VEGFA,YBX1	4	Congenital anomaly of central nervous system,Congenital encephalopathy,Congenital heart disease,G2/M phase	8% (1/12)
7	2,598	16	1	mir-17	12	APP,BCL2L11,CDKN1A,CYLD,E2F3,ESR1,FBXW7,H2AX,NCOA3,POLH,TNFAIP3,TXNIP	3	Growth Failure,Interphase,Lymphoma	67% (2/3)
8	2,556	40	8	ALKBH1,DAP3,MALSU1,mir-122,miR-2392 (miRNAs w/seed AGGAUGG),MRPL14,NSUN3,SYVN1	30	ANO10,APLP2,APP,CD44,CREB1,ERCC6,GIT1,ITGA3,ITGB1,KHDRBS1,LMNB2,MAP1B,MAP3K12,MT-ATP6,MT-CYB,MT-ND1,MT-ND3,MT-ND4,MT-ND5,MT-ND6,PFN1,PKM,PTBP1,PVR,PXN,SETX,STOM,TPD52L2,VAV3,VIM	2	Cell spreading,Movement Disorders	0% (0/16)
9	2,100	57	1	MIR17HG	51	APP,BCL2L11,BMP4,BMPR2,CCM2,CDKN1A,CELSR1,COL5A1,CPE,CREB1,CSNK1G1,CYLD,DCHS1,DLL3,FBN2,FNDC3B,FRAS1,FZD4,GLG1,HEG1,HIF1A,HIF1AN,HNF1B,IKZF4,ITCH,KIT,LAMA5,LRP1,LRP6,LTBP1,MAN2A1,MEGF8,MRTFB,NCOR2,NCSTN,NOTCH2,PHLPP2,PIAS4,PTK7,PTPRK,PTPRU,RECK,RNF111,SEL1L,SORT1,TAX1BP1,TGIF1,TNFAIP3,TNKS,TRIP11,ZFYVE9	5	Breast or colorectal cancer,Frequency of tumor,Genitourinary adenocarcinoma,Growth of neurites,Tumorigenesis of epithelial neoplasm	60% (3/5)
10	2,066	18	1	mir-122	15	ARHGAP1,CLIC4,CREB1,CTCF,FOSL2,FUT8,G6PD,GIT1,KIF5B,LMNB2,MAP1B,PXN,VAV3,VIM,YARS1	2	Cell spreading,Growth of organism	0% (0/2)
11	2,008	37	1	EBF1	30	ACACB,AKT3,CDH8,CRK,FASN,GSK3B,HK2,INPP5D,INSR,IRF7,LEF1,LIPE,LNPEP,MAPK1,MAPK8,MTOR,PAX5,PDE3B,PIK3CA,PIK3R1,PPP1R3D,PRKACA,PRKAR1A,PTPRF,RAF1,SCD,SOS1,STAT1,TLR2,TLR4	6	Cognitive impairment,Congenital anomaly of central nervous system,Congenital encephalopathy,Connective tissue tumor,Death of embryo,Development of central nervous system	0% (0/6)
12	1,789	24	2	let-7,MITF	20	BCL2L1,BRCA1,BTG2,CXCL8,DICER1,FANCA,FANCG,FOS,KIT,LIG1,MDC1,MGAT1,MMS19,PBX2,POLD1,RAD51D,RDH10,RFC5,SMAD2,SMAD4	2	Congenital heart disease,Repair of DNA	0% (0/4)
13	1,512	13	2	miR-132-3p (and other miRNAs w/seed AACAGUC),SLITRK5	7	ARHGAP32,EP300,GRIA1,GRIA2,GRIN2A,GRIN2B,RB1	4	Colorectal disorder,Genitourinary adenocarcinoma,Motor dysfunction or movement disorder,Transport of molecule	25% (2/8)
14	1,109	15	1	NUPR1	13	AKAP12,ATR,AURKA,BUB1B,CDC23,CDK2,KIF20A,KIF23,KIFC1,MYH10,NEK9,PIM1,PLK1	1	M phase	0% (0/1)
15	1,069	17	2	mir-122,miR-335-5p (and other miRNAs w/seed CAAGAGC)	14	ARHGAP1,CLIC4,CREB1,CTCF,FOSL2,FUT8,G6PD,KIF5B,KIT,LMNB2,MAP1B,PTPN11,RASA1,YARS1	1	Growth of organism	0% (0/2)
16	0,849	59	7	CASR,CST5,EGFR,EIF4E,ERBB2,FOXM1,NUP133	50	ABL1,ACE,ADAMTS16,ADRM1,ASPM,BCAP31,BCL2L1,BCL2L11,BMP7,BRCA2,BRIP1,CADM1,CCNA1,CDC40,CDK2,CDK4,CLIP1,CYP19A1,DEDD,DHX38,EIF5A,ESR1,ETV5,FOS,GSK3B,HNRNPA2B1,KIT,LAMP1,LRP8,MCM8,MYBL1,NCBP1,NDC1,NSUN2,NUP107,NUP153,NUP155,NUP188,NUP205,NUP98,PAIP2,PDGFA,RAD51C,RANBP1,SGPL1,SRSF1,SRSF4,SRSF9,TPR,XRN2	2	Nuclear export,Spermatogenesis	14% (2/14)
17	0,756	9	1	CD24	7	CDKN1A,CXCL8,DLG1,ICAM1,RASA1,THBS1,TPR	1	Fibrogenesis	0% (0/1)
18	0,500	6	1	TCR	4	BCL2L1,HSP90B1,NFKBIA,TNFAIP3	1	Cell viability of kidney cell lines	0% (0/1)
19	0,368	125	5	CD38,EGFR,ERG,miR-2392 (miRNAs w/seed AGGAUGG),miR-483-3p (miRNAs w/seed CACUCCU)	118	ADIPOR2,AK3,AREG,ARHGAP20,ARHGEF2,ASH2L,BCL2L1,BCL2L11,BCL6,BCL7C,BRCA1,CDC42BPB,CDH1,CDK5RAP2,CENPF,CKAP4,CSF2RB,CTNNB1,CXCL8,CXCR4,CYP19A1,DIAPH2,DSTN,E2F3,EGLN1,EGR1,EIF4E,EPB41L3,EPS8,ERBB3,ERBB4,ESR1,ETS1,EVI5,EXT1,FASN,FLNB,FLNC,FOS,FOSB,GBE1,HBEGF,HK2,HNRNPA2B1,HSP90B1,HSPA5,IGF2,IL1B,IQGAP2,JUN,JUNB,KLHL12,LAMA5,LCN2,LMO7,LRP8,MAGI1,MAPKAPK2,MDC1,MET,MMP9,MT-CYB,MT-ND4,MT-ND5,MTDH,MYBL2,M…	2	Breast cancer,Breast or ovarian carcinoma	60% (6/10)
20	0,244	71	2	ERG,mir-8	67	ABL2,ALOX12,ARHGAP20,ARHGAP24,ARHGEF2,ATF3,CDC42BPB,CDH1,CDK5RAP2,CDKN1A,CLIP1,CTNNB1,CXCR4,DBN1,DNMBP,DOCK10,E2F3,ELMO1,EPCAM,ETS1,FLNB,FLNC,FMNL3,FOSB,IL1B,ITGB1,LAMA5,LEF1,MAGI1,MET,MYO10,NFIL3,NR4A2,NRCAM,NUMB,PECAM1,PLAG1,PLAU,PLAUR,PPP2R1B,PROM1,PSTPIP2,PTPN11,PXN,RAC1,RAPGEF1,RASSF1,RGS3,RHOBTB1,RPS11,RPS6KB1,RSU1,RYR3,SLIT2,SMAD2,SMAD5,SQSTM1,SREBF2,SUZ12,TDRD5,TGFBR1,UTRN,WDR91,YAP1,ZEB1…	2	Breast cancer,Leukemia	75% (3/4)
21	0,103	101	2	ERG,Firre	95	ACADS,ACOT8,ARFGEF2,ARHGAP17,ARHGAP20,ARHGAP22,ARHGAP45,ARHGEF2,CC2D1A,CCDC88B,CCND3,CDC42BPB,CDH1,CDK5RAP2,CDKN2D,CROCC,CTNNB1,CXCR4,DBN1,DENND5B,DHX38,DIAPH2,DIAPH3,DOCK1,DOCK10,DOCK2,DSTN,DYDC1,DYNC1I1,EEF1D,EHMT2,ELMO1,EPB41L3,ETS1,EVI5,EXT1,FHL1,FLNB,FLNC,FOSB,GNAI2,GPATCH2L,GUCY1A1,KLHDC4,LAMA5,LEF1,MAGI1,MBD3,MET,MYO10,MYO1D,MYO5A,NAALADL1,NFIL3,NR4A2,NRCAM,NUMB,PALM,PCNX3,PECAM1,PLAU,PLAU…	4	B-cell lymphoma,Breast or gynecological cancer,G2/M phase,Sarcoma	13% (1/8)
22	0,000	129	4	CD24,mir-122,miR-132-3p (and other miRNAs w/seed AACAGUC),MIR17HG	124	ACTR1A,ADAM10,ADD3,ADRB2,APP,ARHGAP32,ASPM,ATP13A3,BCL2L11,BCLAF1,BICD1,BMP4,BMPR2,CDC27,CDC42BPB,CDKN1A,CELSR1,CFTR,COL5A1,CPE,CREB1,CSNK1G1,CTCF,CUX1,CXCL8,CYP7A1,DCHS1,DEPDC1,DEPDC1B,DIAPH2,DLG1,DNAJC13,DUSP5,EDEM3,EP300,FBN2,FNDC3B,FOSL2,FRAS1,FRYL,FUT8,FZD4,G6PD,GALNT10,GLG1,GRIA1,GRIN2A,GRIN2B,HEG1,HIF1A,HIF1AN,HNF1B,HSD17B6,IQGAP1,ITCH,JMJD1C,KHDRBS1,KIF5B,KIT,KNTC1,LAMA5,LAMC1,LDB1,LETM1,…	1	Genitourinary adenocarcinoma	50% (2/4)
23	0,000	16	1	INSR	13	ATF3,BAG1,CDKN1A,EGR1,FEN1,FOS,KIFAP3,MXI1,NFKB2,RHOB,SLC20A1,TGFB1,YBX1	2	Liver Hypoplasia,Transformation of fibroblast cell lines	0% (0/2)
24	0,000	11	1	miR-335-5p (and other miRNAs w/seed CAAGAGC)	6	FMN1,KIT,PTPN11,PXN,RASA1,SRF	4	Development of genitourinary system,Growth of organism,Neuritogenesis,Sarcoma	25% (1/4)
25	-1,155	14	1	CRNDE	12	ABL2,BCL2L1,CDKN1A,E2F3,FGFR3,GAB1,IL1R1,PDGFA,PDGFRB,STK3,TGFB1,VEGFA	1	Morbidity or mortality	100% (1/1)
26	-1,299	50	1	MIR17HG	48	APP,BCL2L11,BMPR2,CCM2,CDKN1A,CELSR1,COL5A1,CPE,CSNK1G1,CYLD,DCHS1,DLL3,FBN2,FNDC3B,FRAS1,GLG1,HEG1,HIF1A,HIF1AN,HNF1B,IKZF4,ITCH,KIT,LAMA5,LRP1,LRP6,LTBP1,MAN2A1,MEGF8,MRTFB,NCOR2,NCSTN,NOTCH2,PHLPP2,PIAS4,PTK7,PTPRK,PTPRU,RECK,RNF111,SEL1L,SORT1,TAX1BP1,TGIF1,TNFAIP3,TNKS,TRIP11,ZFYVE9	1	Incidence of tumor	100% (1/1)
27	-2,324	17	1	CD24	15	ATF3,BCLAF1,CDKN1A,CXCL8,DUSP5,ICAM1,JMJD1C,MCAM,PLAU,PRDX2,RASA1,SMC4,THBS1,TOP2A,UPF2	1	Cell survival	100% (1/1)
28	-2,828	20	1	INSR	18	ATF3,CDKN1A,DUSP1,EGR1,EGR2,FH,GRB10,HSPD1,IER3,MNT,NFKB2,PIM1,RHOB,RNF13,SCP2,SIRT1,TGFB1,TNFRSF1A	1	Cell death of fibroblast cell lines	100% (1/1)
29	-3,000	27	1	TCF7L2	25	ALOX5,ANKIB1,CDKN1A,DHCR24,EPAS1,ERBB3,FGFR2,ID3,IDH1,KDM4B,LAMP1,MAP4K4,MCAM,NCOR2,NPAT,OTUD7B,PI4KB,PLEKHG3,PTPN11,RHOA,SNX18,STK17B,STRN,TNS1,VEGFA	1	Non-Hodgkin lymphoma	0% (0/1)
30	-3,464	14	1	MIR17HG	12	APP,BMP4,CDKN1A,CREB1,ITCH,LTBP1,NCSTN,P3H1,PHLPP2,RNF11,SEL1L,TNFAIP3	1	Metabolism of protein	0% (0/1)
31	-3,742	16	1	INSR	14	ATF3,BAG1,CDKN1A,DUSP1,EGR1,FH,GAPDH,IER3,MNT,RHOB,SIRT1,SIRT2,TGFB1,TNFRSF1A	1	Cell death of embryonic cell lines	0% (0/1)
32	-3,784	237	1	TP53	235	ABAT,ABCB8,ABCC2,ACACB,ACADS,ADRB2,AK1,AK3,AKT3,ALDH1A2,AP1B1,AREG,ARHGEF2,ASTN2,ASXL1,ATG2B,ATL3,BCL2L1,BICD2,BRAF,BRCA1,BUB1,BUB1B,CAND1,CASP8,CCND3,CCNL1,CD44,CDC25A,CDC42BPA,CDC42EP3,CDC6,CDH1,CDK4,CDKN1A,CELSR1,CELSR3,CENPF,CEP164,CNN2,COL14A1,COL18A1,CREB3,CSF3R,CSMD3,CTNNB1,CXCL8,CYP19A1,DAPK3,DDX39A,DICER1,DNM1L,DNMT1,DNMT3A,DNMT3B,DPEP1,DSTN,DUSP4,DUSP5,E2F8,EGR1,EGR3,EIF4G3,ENPP2,EPAS1,…	1	Breast or ovarian carcinoma	100% (1/1)
33	-4,111	12	1	FLCN	10	ATP5PO,MT-ATP6,MT-CYB,MT-ND1,MT-ND5,PPARGC1A,PPARGC1B,SERPINE1,TFAM,UQCR10	1	Movement Disorders	0% (0/1)
34	-4,472	7	1	ELP1	5	BMP4,CTNNB1,RHOA,TEK,VEGFA	1	Apoptosis	100% (1/1)
35	-4,491	8	1	MITF	6	BRCA1,CD44,CXCL8,FOS,HIF1A,SNW1	1	Transactivation of RNA	100% (1/1)
36	-5,367	7	1	miR-483-3p (miRNAs w/seed CACUCCU)	5	BRCA1,CTNNB1,RNF4,SMAD4,SOCS3	1	Transactivation	0% (0/1)
37	-5,500	6	1	ELP1	4	BMP4,CTNNB1,RHOA,VEGFA	1	Transcription	100% (1/1)
38	-5,750	18	1	CD24	16	ATF3,CDKN1A,CXCL8,DEPDC1,DUSP5,MTUS1,NCOA3,NRIP1,PLAU,PRDX2,RANBP2,RBBP6,SFPQ,SMC4,THBS1,TPP2	1	Cell proliferation of tumor cell lines	100% (1/1)
39	-6,000	6	1	XBP1	4	HSP90B1,HYOU1,PRNP,RELA	1	Cell viability of kidney cell lines	0% (0/1)
40	-21,922	9	1	TP53	7	CYP51A1,FOXM1,MYH10,NOTCH1,RBPJ,TTN,ZFP36L1	1	Hypoplasia of heart ventricle	0% (0/1)
