# Supplementary material for: Exploring the ovine sperm transcriptome by RNAseq techniques. I Effect of seasonal conditions on transcripts abundance
Source: PLoS One. 2022 Mar 14;17(3):e0264978. doi: 10.1371/journal.pone.0264978 (PMC8920283; doi:10.1371/journal.pone.0264978)
Supplement: S6 Table — (XLSX) [file pone.0264978.s007.xlsx]

## Sheet: DA genes heatstress vs. confort
ensembl_name	baseMean	log2FoldChange	lfcSE	stat	pvalue	padj	gene_symbol	geen_description
ENSOARG00000023720	3.0283	-2.96011	0.258119	27.6303	1.46864e-07	0.00144148	SNORA74	Small nucleolar RNA SNORA74 [Source:RFAM;Acc:RF00090]
ENSOARG00000020442	6.62174	-2.10333	0.236213	25.1006	5.44159e-07	0.00144148	NOTCH2	notch receptor 2 [Source:NCBI gene (formerly Entrezgene);Acc:101112098]
ENSOARG00000021205	74.0954	-1.65419	0.314329	25.3641	4.74661e-07	0.00144148	U6	U6 spliceosomal RNA [Source:RFAM;Acc:RF00026]
ENSOARG00000013398	34.6683	-1.65213	0.318538	25.3023	4.90118e-07	0.00144148	BANK1	B cell scaffold protein with ankyrin repeats 1 [Source:NCBI gene (formerly Entrezgene);Acc:101122360]
ENSOARG00000022714	8.00729	-2.22646	0.447834	23.8009	1.06832e-06	0.00226399	SCARNA1	small Cajal body-specific RNA 1 [Source:NCBI gene;Acc:114113410]
ENSOARG00000018737	2.73799	-3.32713	0.270425	21.6254	3.31441e-06	0.00307879	ALCAM	activated leukocyte cell adhesion molecule [Source:NCBI gene (formerly Entrezgene);Acc:101114151]
ENSOARG00000020517	8.41886	-2.3587	0.484222	21.6377	3.29315e-06	0.00307879	EIF4A2	eukaryotic translation initiation factor 4A2 [Source:NCBI gene (formerly Entrezgene);Acc:100037661]
ENSOARG00000020700	28.97	-1.88567	0.315025	21.5125	3.51535e-06	0.00307879	RNF103	charged multivesicular body protein 3 [Source:NCBI gene (formerly Entrezgene);Acc:101107266]
ENSOARG00000021602	11.2776	-1.65664	0.339686	22.241	2.40489e-06	0.00307879	U6	U6 spliceosomal RNA [Source:RFAM;Acc:RF00026]
ENSOARG00000001996	61.7871	-1.36038	0.289541	21.7805	3.05696e-06	0.00307879	TADA2A	transcriptional adaptor 2A [Source:NCBI gene (formerly Entrezgene);Acc:101111892]
ENSOARG00000021696	6625.98	-1.00834	0.209433	22.1492	2.52265e-06	0.00307879	U6	U6 spliceosomal RNA [Source:RFAM;Acc:RF00026]
ENSOARG00000024361	6982.5	-1.00738	0.209559	22.0819	2.61263e-06	0.00307879	U6	U6 spliceosomal RNA [Source:RFAM;Acc:RF00026]
ENSOARG00000009653	11.2574	2.62485	0.250915	21.3747	3.77729e-06	0.00307879	RGS2	regulator of G protein signaling 2 [Source:NCBI gene (formerly Entrezgene);Acc:443163]
ENSOARG00000001624	5.26313	-3.39979	0.294902	20.7772	5.15948e-06	0.00390499	SCN10A	sodium voltage-gated channel alpha subunit 10 [Source:NCBI gene (formerly Entrezgene);Acc:101116770]
ENSOARG00000017846	283.072	-0.66673	0.146782	20.0964	7.3635e-06	0.00520158	ANKHD1	ankyrin repeat and KH domain-containing protein 1 [Source:NCBI gene (formerly Entrezgene);Acc:101121602]
ENSOARG00000005798	188.091	-1.54212	0.333119	19.7336	8.90207e-06	0.0058954	ND4L	NADH dehydrogenase subunit 4L
ENSOARG00000023394	6.49104	-2.56199	0.393199	19.5208	9.95102e-06	0.00615551	SNORD31	Small nucleolar RNA SNORD31 [Source:RFAM;Acc:RF00089]
ENSOARG00000009289	13.9651	-2.1546	0.351325	19.3229	1.10376e-05	0.00615551	CKAP2	cytoskeleton associated protein 2 [Source:NCBI gene (formerly Entrezgene);Acc:101121357]
ENSOARG00000008306	26.0341	-1.43078	0.317761	19.3391	1.09442e-05	0.00615551	ATP5F1B	ATP synthase F1 subunit beta [Source:NCBI gene (formerly Entrezgene);Acc:101106318]
ENSOARG00000016999	6.98402	-2.95698	0.297364	18.5361	1.66714e-05	0.00733629	DNTTIP2	deoxynucleotidyltransferase terminal interacting protein 2 [Source:NCBI gene (formerly Entrezgene);Acc:101107316]
ENSOARG00000009098	17.531	-2.6765	0.423901	18.5821	1.62738e-05	0.00733629	LOC114109698	olfactory receptor 1F12 [Source:NCBI gene (formerly Entrezgene);Acc:114109698]
ENSOARG00000015500	11.1124	-2.25659	0.493905	18.5939	1.61733e-05	0.00733629	ABHD18	abhydrolase domain containing 18 [Source:NCBI gene (formerly Entrezgene);Acc:101121294]
ENSOARG00000022831	84.7736	-1.71816	0.381278	18.4646	1.73091e-05	0.00733629	5_8S_rRNA	5.8S ribosomal RNA [Source:RFAM;Acc:RF00002]
ENSOARG00000000014	338.481	-1.18613	0.267613	18.5532	1.65226e-05	0.00733629
ENSOARG00000016372	86.586	-1.15024	0.264689	18.5298	1.67265e-05	0.00733629	ART3	ADP-ribosyltransferase 3 [Source:NCBI gene (formerly Entrezgene);Acc:101108229]
ENSOARG00000010140	37.1923	-1.81215	0.407689	18.2837	1.90325e-05	0.00745431	SUPT20H	SPT20 homolog, SAGA complex component [Source:NCBI gene (formerly Entrezgene);Acc:101104410]
ENSOARG00000024877	19.7832	-1.78571	0.403865	18.3014	1.88569e-05	0.00745431	SNORD15	Small nucleolar RNA SNORD15 [Source:RFAM;Acc:RF00067]
ENSOARG00000011284	16.5405	-1.65702	0.376139	18.1514	2.04016e-05	0.00745431		succinate dehydrogenase complex assembly factor 1 [Source:NCBI gene (formerly Entrezgene);Acc:101105595]
ENSOARG00000020377	1116.03	-0.587473	0.136299	18.1682	2.02229e-05	0.00745431	DLG1	discs large MAGUK scaffold protein 1 [Source:NCBI gene (formerly Entrezgene);Acc:101103028]
ENSOARG00000022685	153.073	-1.02019	0.235765	17.8892	2.34143e-05	0.00800314	U6	U6 spliceosomal RNA [Source:RFAM;Acc:RF00026]
ENSOARG00000005958	298.155	-0.745667	0.175019	17.8994	2.32894e-05	0.00800314	SRBD1	S1 RNA binding domain 1 [Source:HGNC Symbol;Acc:HGNC:25521]
ENSOARG00000021864	251.476	-0.980271	0.227317	17.8048	2.44766e-05	0.00810483	U6	U6 spliceosomal RNA [Source:RFAM;Acc:RF00026]
ENSOARG00000022946	5.18047	-1.51997	0.362061	17.501	2.87155e-05	0.00869342	U6	U6 spliceosomal RNA [Source:RFAM;Acc:RF00026]
ENSOARG00000019142	18.193	-1.5087	0.265933	17.5393	2.81437e-05	0.00869342	SHCBP1L	SHC binding and spindle associated 1 like [Source:NCBI gene (formerly Entrezgene);Acc:101105346]
ENSOARG00000002872	37.8892	-1.43311	0.250966	17.6074	2.71534e-05	0.00869342	MBTD1	mbt domain containing 1 [Source:NCBI gene (formerly Entrezgene);Acc:101123644]
ENSOARG00000022878	31.3633	-1.51411	0.350004	17.4013	3.02614e-05	0.00890694	Y_RNA	Y RNA [Source:RFAM;Acc:RF00019]
ENSOARG00000008130	244.221	-0.545941	0.130659	17.2723	3.23874e-05	0.00927504	CCDC62	coiled-coil domain containing 62 [Source:NCBI gene (formerly Entrezgene);Acc:101123584]
ENSOARG00000024258	1.82968	-2.43457	0.584516	17.1908	3.38062e-05	0.00942659	U4	U4 spliceosomal RNA [Source:RFAM;Acc:RF00015]
ENSOARG00000022482	620.142	-0.991613	0.235093	17.0179	3.70282e-05	0.0100603	U6	U6 spliceosomal RNA [Source:RFAM;Acc:RF00026]
ENSOARG00000025366	897.518	-1.21488	0.287708	16.8719	3.99902e-05	0.0105934
ENSOARG00000024677	63.2439	-1.82576	0.430138	16.6638	4.46241e-05	0.0109962	5S_rRNA	5S ribosomal RNA [Source:RFAM;Acc:RF00001]
ENSOARG00000024753	7.12209	-1.40791	0.339195	16.6739	4.43869e-05	0.0109962	U1	U1 spliceosomal RNA [Source:RFAM;Acc:RF00003]
ENSOARG00000003427	1861.21	-0.57532	0.13919	16.7185	4.33566e-05	0.0109962	RANBP17	RAN binding protein 17 [Source:NCBI gene (formerly Entrezgene);Acc:101104527]
ENSOARG00000018446	4.87081	-1.91368	0.276174	16.5326	4.78205e-05	0.011425	PTPRZ1	protein tyrosine phosphatase receptor type Z1 [Source:NCBI gene (formerly Entrezgene);Acc:101103717]
ENSOARG00000022409	54.6426	-1.48795	0.354327	16.505	4.85208e-05	0.011425	U11	U11 spliceosomal RNA [Source:NCBI gene;Acc:114113408]
ENSOARG00000003464	3.95457	-2.31601	0.564274	16.2618	5.51659e-05	0.0122319	CDC26	anaphase-promoting complex subunit CDC26 [Source:NCBI gene (formerly Entrezgene);Acc:101114750]
ENSOARG00000020642	93.7242	-1.09519	0.269311	16.2534	5.54107e-05	0.0122319	MRPL35	mitochondrial ribosomal protein L35 [Source:HGNC Symbol;Acc:HGNC:14489]
ENSOARG00000013936	53.6879	-0.927124	0.228612	16.2595	5.52306e-05	0.0122319	GDPD4	glycerophosphodiester phosphodiesterase domain-containing protein 4-like [Source:NCBI gene (formerly Entrezgene);Acc:101110537]
ENSOARG00000000276	3.64362	-3.04705	0.265651	16.1866	5.73992e-05	0.0124123	WIPF1	WAS/WASL interacting protein family member 1 [Source:NCBI gene (formerly Entrezgene);Acc:101110390]
ENSOARG00000014918	10.8397	-2.68695	0.327918	15.9129	6.63268e-05	0.012699	TSHZ2	teashirt zinc finger homeobox 2 [Source:HGNC Symbol;Acc:HGNC:13010]
ENSOARG00000023237	1.93248	-2.23003	0.555762	15.8552	6.83797e-05	0.012699	U4	U4 spliceosomal RNA [Source:RFAM;Acc:RF00015]
ENSOARG00000002442	32.088	-1.39923	0.345227	15.969	6.43896e-05	0.012699	DIAPH2	diaphanous related formin 2 [Source:NCBI gene (formerly Entrezgene);Acc:101111608]
ENSOARG00000015163	32.4093	-1.37035	0.332046	16.0511	6.16544e-05	0.012699	LOC101119757	peptidyl-prolyl cis-trans isomerase A pseudogene [Source:NCBI gene (formerly Entrezgene);Acc:101119757]
ENSOARG00000005521	35.2918	-1.31624	0.32624	15.8155	6.98279e-05	0.012699	IL17RC	interleukin 17 receptor C [Source:NCBI gene (formerly Entrezgene);Acc:101123416]
ENSOARG00000023095	14.1464	-1.17687	0.290476	15.8037	7.02663e-05	0.012699	SNORA11	small nucleolar RNA SNORA11 [Source:NCBI gene;Acc:114117095]
ENSOARG00000021807	59.4927	-1.08353	0.265126	15.9156	6.62311e-05	0.012699	U13	small nucleolar RNA U13 [Source:NCBI gene;Acc:114114278]
ENSOARG00000017219	61.3399	-0.838442	0.209301	15.76	7.19084e-05	0.012699	TMED1	transmembrane p24 trafficking protein 1 [Source:NCBI gene (formerly Entrezgene);Acc:101119305]
ENSOARG00000005118	114.253	-0.733813	0.181584	15.9003	6.67674e-05	0.012699	KCNK12	potassium two pore domain channel subfamily K member 12 [Source:NCBI gene (formerly Entrezgene);Acc:101114768]
ENSOARG00000015739	536.03	-0.582935	0.145453	15.7809	7.11177e-05	0.012699
ENSOARG00000012074	5.44825	2.45884	0.572232	15.8326	6.91982e-05	0.012699	RASIP1	Ras interacting protein 1 [Source:NCBI gene (formerly Entrezgene);Acc:101107986]
ENSOARG00000000327	10.5476	-4.49682	0.389979	15.548	8.04353e-05	0.0129003	LAMA1	laminin subunit alpha 1 [Source:NCBI gene (formerly Entrezgene);Acc:101102692]
ENSOARG00000023486	1.91054	-3.34576	0.815839	15.4935	8.2788e-05	0.0129003	RF01210	small nuclear RNA
ENSOARG00000004349	13.7395	-1.71698	0.419565	15.5787	7.91413e-05	0.0129003	RPL17	60S ribosomal protein L17
ENSOARG00000011001	28.9741	-1.45327	0.367557	15.5109	8.20305e-05	0.0129003	N4BP2L2	NEDD4 binding protein 2 like 2 [Source:NCBI gene (formerly Entrezgene);Acc:101109457]
ENSOARG00000022234	4.62112	-1.01778	0.266117	15.5518	8.0274e-05	0.0129003	U6	U6 spliceosomal RNA [Source:RFAM;Acc:RF00026]
ENSOARG00000004159	74.0333	-0.887485	0.222611	15.6162	7.75876e-05	0.0129003	SCAF8	SR-related CTD associated factor 8 [Source:NCBI gene (formerly Entrezgene);Acc:101108316]
ENSOARG00000023916	1152.23	-0.696856	0.17403	15.5952	7.8455e-05	0.0129003	U6atac	U6atac minor spliceosomal RNA [Source:NCBI gene;Acc:114108888]
ENSOARG00000021509	2091.56	-0.624127	0.156555	15.5152	8.18437e-05	0.0129003	U6atac	U6atac minor spliceosomal RNA [Source:NCBI gene;Acc:114108888]
ENSOARG00000011849	7.35557	-1.69449	0.425423	15.4117	8.64529e-05	0.0132762	COL19A1	collagen type XIX alpha 1 chain
ENSOARG00000014970	6.6163	-2.45612	0.299668	15.334	9.00808e-05	0.0136357	FAM20A	FAM20A golgi associated secretory pathway pseudokinase [Source:NCBI gene (formerly Entrezgene);Acc:101108764]
ENSOARG00000022008	7.87113	-2.2071	0.523813	15.2602	9.36702e-05	0.0137948	U3	Small nucleolar RNA U3 [Source:RFAM;Acc:RF00012]
ENSOARG00000024771	12.2768	-2.071	0.502627	15.2589	9.3736e-05	0.0137948	SNORD15	Small nucleolar RNA SNORD15 [Source:RFAM;Acc:RF00067]
ENSOARG00000013263	2.45539	-3.72175	0.431629	14.9832	0.00010847	0.0152049	RNASE6	ribonuclease K6-like [Source:NCBI gene (formerly Entrezgene);Acc:101116991]
ENSOARG00000016003	13.7856	-2.13963	0.298084	14.9731	0.000109057	0.0152049	ACOD1	aconitate decarboxylase 1 [Source:HGNC Symbol;Acc:HGNC:33904]
ENSOARG00000021503	11.5487	-1.69055	0.41622	14.9811	0.000108596	0.0152049	U6	U6 spliceosomal RNA [Source:RFAM;Acc:RF00026]
ENSOARG00000009665	471.705	-0.679438	0.172919	15.023	0.000106211	0.0152049	MTPN	myotrophin [Source:HGNC Symbol;Acc:HGNC:15667]
ENSOARG00000024942	1081.99	-0.67958	0.174206	14.8148	0.000118602	0.0163209	U6atac	U6atac minor spliceosomal RNA [Source:NCBI gene;Acc:114114272]
ENSOARG00000023881	83.5096	-1.10488	0.280306	14.77	0.000121451	0.0164986	U13	small nucleolar RNA U13 [Source:NCBI gene;Acc:114114278]
ENSOARG00000000027	204.649	-1.33574	0.337148	14.732	0.000123926	0.0166218	ND4L	NADH dehydrogenase subunit 4L [Source:NCBI gene (formerly Entrezgene);Acc:808256]
ENSOARG00000007266	4.85233	-2.17353	0.304319	14.6518	0.000129311	0.0171273	FKTN	fukutin [Source:NCBI gene (formerly Entrezgene);Acc:101117989]
ENSOARG00000003526	6.73949	-2.04265	0.516759	14.4206	0.000146192	0.0180122	RPP25L	ribonuclease P/MRP subunit p25 like [Source:NCBI gene (formerly Entrezgene);Acc:101121490]
ENSOARG00000004483	19.9861	-1.83499	0.459621	14.4575	0.000143361	0.0180122
ENSOARG00000012186	119.18	-1.55166	0.390666	14.5079	0.000139574	0.0180122	CATSPERB	cation channel sperm associated auxiliary subunit beta [Source:NCBI gene (formerly Entrezgene);Acc:101112425]
ENSOARG00000022128	426.694	-0.86957	0.224536	14.4511	0.000143842	0.0180122	U6	U6 spliceosomal RNA [Source:RFAM;Acc:RF00026]
ENSOARG00000006723	169.331	-0.664684	0.173345	14.4343	0.000145137	0.0180122	TXNDC11	thioredoxin domain containing 11 [Source:NCBI gene (formerly Entrezgene);Acc:101108359]
ENSOARG00000007242	2209.02	-0.516378	0.13425	14.5175	0.000138863	0.0180122	CATSPERD	cation channel sperm associated auxiliary subunit delta [Source:NCBI gene (formerly Entrezgene);Acc:101111283]
ENSOARG00000017794	1228.25	-0.569733	0.148643	14.3775	0.00014958	0.0182178	GBF1	golgi brefeldin A resistant guanine nucleotide exchange factor 1 [Source:NCBI gene (formerly Entrezgene);Acc:101107150]
ENSOARG00000017477	5.54566	-2.12147	0.258103	14.2343	0.000161402	0.0190704	CYP51A1	lanosterol 14-alpha demethylase [Source:NCBI gene (formerly Entrezgene);Acc:101113583]
ENSOARG00000018899	21.039	-2.00441	0.371308	14.2592	0.000159277	0.0190704	PRPF38B	pre-mRNA processing factor 38B [Source:NCBI gene (formerly Entrezgene);Acc:101121896]
ENSOARG00000000010	379.603	-1.31846	0.339126	14.2068	0.000163779	0.0190704	ND2	NADH dehydrogenase subunit 2 [Source:NCBI gene (formerly Entrezgene);Acc:808250]
ENSOARG00000024410	59919.4	-0.769379	0.200886	14.2131	0.000163227	0.0190704
ENSOARG00000023389	40.4496	-1.30611	0.336416	14.1643	0.000167515	0.0192934	U6	U6 spliceosomal RNA [Source:RFAM;Acc:RF00026]
ENSOARG00000001978	17.5085	-1.70866	0.447666	14.132	0.000170419	0.0194168	KPNA4	karyopherin subunit alpha 4 [Source:NCBI gene (formerly Entrezgene);Acc:101105546]
ENSOARG00000006145	9.16873	-2.06869	0.30734	14.107	0.0001727	0.0194673	ARPC4	tubulin tyrosine ligase like 3 [Source:NCBI gene (formerly Entrezgene);Acc:101103096]
ENSOARG00000003075	32.9292	-1.20633	0.314817	14.0606	0.000177012	0.0195377
ENSOARG00000022558	43.0889	-0.983348	0.2567	14.0724	0.000175906	0.0195377	SNORA62	Small nucleolar RNA SNORA62/SNORA6 family [Source:RFAM;Acc:RF00091]
ENSOARG00000001567	100.993	-0.856775	0.225227	14.0349	0.000179444	0.019602	CNOT1	CCR4-NOT transcription complex subunit 1 [Source:NCBI gene (formerly Entrezgene);Acc:101105519]
ENSOARG00000023425	1919.25	-0.600342	0.158566	14.0097	0.000181867	0.0196639	U6atac	U6atac minor spliceosomal RNA [Source:NCBI gene;Acc:114108888]
ENSOARG00000014442	4.96773	-1.94788	0.50211	13.9889	0.000183894	0.0196822	LOC101104234	mitochondrial ornithine transporter 2 [Source:NCBI gene (formerly Entrezgene);Acc:101104234]
ENSOARG00000004236	12.037	-1.42254	0.371497	13.9454	0.0001882	0.0198986	EMC6	ER membrane protein complex subunit 6 [Source:NCBI gene (formerly Entrezgene);Acc:101123475]
ENSOARG00000023866	8.83037	-1.0923	0.290409	13.9122	0.000191549	0.0198986	U6	U6 spliceosomal RNA [Source:RFAM;Acc:RF00026]
ENSOARG00000013963	91.8781	-0.79025	0.209228	13.9295	0.000189795	0.0198986	TTC39B	tetratricopeptide repeat protein 39B [Source:NCBI gene (formerly Entrezgene);Acc:101121659]
ENSOARG00000024158	4.95286	-2.80343	0.388708	13.809	0.000202362	0.0200841	SNORA16A	small nucleolar RNA SNORA16B/SNORA16A family [Source:NCBI gene;Acc:114113387]
ENSOARG00000026272	292.705	-1.37946	0.359033	13.8017	0.000203156	0.0200841
ENSOARG00000005654	1291.07	-0.622896	0.165462	13.8366	0.000199416	0.0200841	PRIM2	DNA primase subunit 2 [Source:NCBI gene (formerly Entrezgene);Acc:101106040]
ENSOARG00000004346	1873.97	-0.516517	0.13771	13.8033	0.000202983	0.0200841	RABIF	RAB interacting factor [Source:HGNC Symbol;Acc:HGNC:9797]
ENSOARG00000014514	494.213	-0.487227	0.130069	13.7874	0.000204708	0.0200841	DNAH7	dynein axonemal heavy chain 7 [Source:NCBI gene (formerly Entrezgene);Acc:101119280]
ENSOARG00000003854	1726.1	-0.394803	0.105343	13.8577	0.000197184	0.0200841	ZNF33A	zinc finger protein 33A
ENSOARG00000004258	3.67165	-3.34092	0.361413	13.7404	0.000209896	0.0204042	MIS12	MIS12 kinetochore complex component [Source:NCBI gene (formerly Entrezgene);Acc:101105171]
ENSOARG00000021990	91.164	-1.02493	0.270294	13.7208	0.000212091	0.0204302	U3	Small nucleolar RNA U3 [Source:RFAM;Acc:RF00012]
ENSOARG00000016721	20.3789	-1.24382	0.328516	13.6874	0.0002159	0.0206097		phosphatidylethanolamine-binding protein 1 pseudogene [Source:NCBI gene (formerly Entrezgene);Acc:101123362]
ENSOARG00000019124	7.78312	-1.33574	0.356115	13.6053	0.00022555	0.0213386	CSTF2T	cleavage stimulation factor subunit 2 tau variant [Source:NCBI gene (formerly Entrezgene);Acc:101109157]
ENSOARG00000001713	198.247	-0.844632	0.225321	13.5576	0.000231348	0.0215032	PTPRH	protein tyrosine phosphatase receptor type H [Source:NCBI gene (formerly Entrezgene);Acc:101122050]
ENSOARG00000022311	36853.5	-0.77807	0.207874	13.5687	0.000229985	0.0215032	5S_rRNA	5S ribosomal RNA [Source:RFAM;Acc:RF00001]
ENSOARG00000010175	11.6053	-1.56541	0.422622	13.5301	0.000234768	0.0215615	ETFA	electron transfer flavoprotein subunit alpha
ENSOARG00000024899	24.0826	-1.35733	0.357859	13.5199	0.000236045	0.0215615	SNORA51	small nucleolar RNA SNORA51 [Source:NCBI gene;Acc:114114254]
ENSOARG00000015066	10.422	-1.60192	0.43713	13.4579	0.000243972	0.0215791	RASGRF2	Ras protein specific guanine nucleotide releasing factor 2 [Source:NCBI gene (formerly Entrezgene);Acc:101121934]
ENSOARG00000024681	6.15189	-1.33493	0.358106	13.4804	0.000241062	0.0215791	U6	U6 spliceosomal RNA [Source:RFAM;Acc:RF00026]
ENSOARG00000004388	32.4411	-1.136	0.305533	13.4721	0.000242144	0.0215791
ENSOARG00000023364	170.645	-0.672181	0.180764	13.4548	0.000244384	0.0215791	U6atac	U6atac minor spliceosomal RNA [Source:NCBI gene;Acc:114108888]
ENSOARG00000001837	1606.71	-0.34499	0.0938181	13.3645	0.00025643	0.0224556	SPIRE1	spire type actin nucleation factor 1 [Source:NCBI gene (formerly Entrezgene);Acc:101106482]
ENSOARG00000026990	3.18639	-2.16831	0.325332	13.2976	0.000265748	0.022939
ENSOARG00000012970	10.1629	-1.93242	0.510528	13.2787	0.000268445	0.022939	SLC25A3	solute carrier family 25 member 3 [Source:NCBI gene (formerly Entrezgene);Acc:100217412]
ENSOARG00000000022	1418.32	-1.04254	0.279285	13.2853	0.000267501	0.022939	ATP6	ATP synthase F0 subunit 6 [Source:NCBI gene (formerly Entrezgene);Acc:808254]
ENSOARG00000014628	6.39002	-1.94846	0.522356	13.2384	0.000274267	0.0231695
ENSOARG00000021893	338.785	-0.9319	0.250975	13.2299	0.000275515	0.0231695	RF00619
ENSOARG00000025779	110.962	-1.03203	0.278684	13.1938	0.00028087	0.0234339
ENSOARG00000020648	1349.63	-0.515612	0.141022	13.1185	0.000292396	0.0240173	KLHL24	kelch like family member 24 [Source:NCBI gene (formerly Entrezgene);Acc:101102691]
ENSOARG00000000278	5.74112	2.84719	0.318421	13.123	0.000291689	0.0240173	FAM90A1	family with sequence similarity 90 member A1
ENSOARG00000020907	7.10034	-1.95248	0.367779	13.0913	0.000296665	0.0241805
ENSOARG00000001888	2379.77	-0.451703	0.124114	13.0356	0.000305618	0.0247201	ADAM32	disintegrin and metalloproteinase domain-containing protein 32 [Source:NCBI gene (formerly Entrezgene);Acc:101115508]
ENSOARG00000024704	4.77383	-1.36682	0.375895	12.9924	0.000312761	0.0251062	U6	U6 spliceosomal RNA [Source:RFAM;Acc:RF00026]
ENSOARG00000023824	164.666	-0.929636	0.253028	12.9546	0.000319137	0.0254254	U6	U6 spliceosomal RNA [Source:RFAM;Acc:RF00026]
ENSOARG00000021866	1.84537	-1.46977	0.427787	12.91	0.00032683	0.025844	U6	U6 spliceosomal RNA [Source:RFAM;Acc:RF00026]
ENSOARG00000024244	21.0971	-0.931155	0.25599	12.8171	0.000343474	0.0269281	U6	U6 spliceosomal RNA [Source:RFAM;Acc:RF00026]
ENSOARG00000023874	212.051	-0.889906	0.24394	12.8054	0.000345623	0.0269281	U6	U6 spliceosomal RNA [Source:RFAM;Acc:RF00026]
ENSOARG00000024124	71.6639	-0.682057	0.188547	12.7904	0.00034841	0.0269471	SNORD10	small nucleolar RNA SNORD10 [Source:NCBI gene;Acc:114117101]
ENSOARG00000013856	5.75133	-2.41246	0.267784	12.7368	0.000358526	0.0273305	BL3	BOLA class I histocompatibility antigen, alpha chain BL3-7-like [Source:NCBI gene (formerly Entrezgene);Acc:101107908]
ENSOARG00000020393	1162.25	-0.501205	0.139115	12.7473	0.000356516	0.0273305	LOC443320	Ovis aries lysozyme C-1-like (LOC443320), mRNA. [Source:RefSeq mRNA;Acc:NM_001308588]
ENSOARG00000021133	12.3724	-2.45813	0.274744	12.6555	0.000374468	0.0283419	SLC38A6	solute carrier family 38 member 6 [Source:NCBI gene (formerly Entrezgene);Acc:101105333]
ENSOARG00000021401	1.84417	-2.57856	0.698777	12.635	0.000378601	0.0284514
ENSOARG00000001242	2.26472	-3.00407	0.329911	12.4527	0.000417397	0.0293606
ENSOARG00000014022	126.881	-1.52439	0.416897	12.5258	0.000401375	0.0293606	CD46	Membrane Cofactor Protein (MCP, CD46, Trophoblast-Lymphocyte Cross-Reactive Antigen), CD46 molecule
ENSOARG00000014530	17.0795	-1.39901	0.392328	12.4491	0.000418198	0.0293606
ENSOARG00000022304	28.8005	-1.36229	0.375043	12.4611	0.000415523	0.0293606	SNORA3A	small nucleolar RNA SNORA3/SNORA45 family [Source:NCBI gene;Acc:114118580]
ENSOARG00000022778	30.8035	-1.29911	0.356278	12.5028	0.00040635	0.0293606	SNORA54	small nucleolar RNA SNORA54 [Source:NCBI gene;Acc:114117077]
ENSOARG00000024490	236.446	-1.05533	0.29224	12.4266	0.000423257	0.0293606	U3	Small nucleolar RNA U3 [Source:RFAM;Acc:RF00012]
ENSOARG00000018130	84.41	-0.956521	0.266951	12.4339	0.000421614	0.0293606	CHADL	chondroadherin like
ENSOARG00000023771	57888.8	-0.831454	0.231134	12.4957	0.000407893	0.0293606
ENSOARG00000002500	450.917	-0.551201	0.154669	12.4408	0.00042006	0.0293606	NOXRED1	NADP dependent oxidoreductase domain containing 1 [Source:NCBI gene (formerly Entrezgene);Acc:101110849]
ENSOARG00000007310	692.079	-0.496951	0.139204	12.5347	0.000399469	0.0293606	BTBD16	BTB domain containing 16 [Source:NCBI gene (formerly Entrezgene);Acc:101110555]
ENSOARG00000023941	8.6233e+06	-0.461275	0.129518	12.479	0.000411563	0.0293606	Metazoa_SRP	Metazoan signal recognition particle RNA [Source:RFAM;Acc:RF00017]
ENSOARG00000007848	3.41171	2.20976	0.31979	12.4236	0.000423949	0.0293606	MSI2	musashi RNA binding protein 2 [Source:NCBI gene (formerly Entrezgene);Acc:101102321]
ENSOARG00000023800	10.8632	-1.03349	0.290498	12.4105	0.000426938	0.0293755	U1	U1 spliceosomal RNA [Source:RFAM;Acc:RF00003]
ENSOARG00000005836	66.0712	-1.46111	0.409141	12.3966	0.000430115	0.0294032	TEKT5	tektin 5 [Source:NCBI gene (formerly Entrezgene);Acc:101107921]
ENSOARG00000022807	1.63371	-2.87895	0.790861	12.3438	0.000442459	0.0298212	SNORA11	small nucleolar RNA SNORA11 [Source:NCBI gene;Acc:114115945]
ENSOARG00000023982	1.63371	-2.87895	0.790861	12.3438	0.000442459	0.0298212	SNORA11	small nucleolar RNA SNORA11 [Source:NCBI gene;Acc:114117095]
ENSOARG00000019288	76.4402	-0.753608	0.213051	12.3227	0.000447487	0.0298212	ASB8	ankyrin repeat and SOCS box containing 8 [Source:NCBI gene (formerly Entrezgene);Acc:101108118]
ENSOARG00000003265	157.199	-0.727329	0.206723	12.3238	0.000447208	0.0298212	SPRTN	SprT-like N-terminal domain [Source:NCBI gene (formerly Entrezgene);Acc:101111686]
ENSOARG00000017410	81.2653	-0.819169	0.230438	12.2926	0.000454748	0.0301157	EIF1	eukaryotic translation initiation factor 1 [Source:NCBI gene (formerly Entrezgene);Acc:101118968]
ENSOARG00000004087	4.33718	-2.64251	0.269218	12.2407	0.000467576	0.0307729	URI1	URI1 prefoldin like chaperone [Source:NCBI gene (formerly Entrezgene);Acc:101107379]
ENSOARG00000002186	346.554	-0.588033	0.166297	12.2199	0.000472822	0.0309261
ENSOARG00000023942	26.6364	-1.40691	0.393371	12.1862	0.000481444	0.0312968	SNORA73	Small nucleolar RNA SNORA73 family [Source:RFAM;Acc:RF00045]
ENSOARG00000019513	7.34839	-1.67011	0.465309	12.1708	0.00048544	0.0313642	GRAMD1C	GRAM domain containing 1C [Source:NCBI gene (formerly Entrezgene);Acc:101116013]
ENSOARG00000016423	9.87271	1.72511	0.286305	12.1289	0.000496452	0.0318813	PNLIPRP3	pancreatic lipase related protein 3 [Source:NCBI gene (formerly Entrezgene);Acc:101103362]
ENSOARG00000022531	25.8591	-1.26739	0.354746	12.0976	0.00050488	0.0322272	U3	Small nucleolar RNA U3 [Source:RFAM;Acc:RF00012]
ENSOARG00000013495	1.33934	-3.0389	0.300936	12.0488	0.00051827	0.0324946
ENSOARG00000023157	19.0841	-1.25163	0.351166	12.0508	0.000517713	0.0324946	SNORA51	small nucleolar RNA SNORA51 [Source:NCBI gene;Acc:114114254]
ENSOARG00000002101	408.619	-0.709114	0.202628	12.0496	0.00051803	0.0324946	ADAM2	disintegrin and metalloproteinase domain-containing protein 2 [Source:NCBI gene (formerly Entrezgene);Acc:101120051]
ENSOARG00000004071	2.24275	-2.04529	0.584765	12.0205	0.000526196	0.0327975
ENSOARG00000021529	20.0348	-1.33929	0.378385	11.9422	0.000548774	0.0340047	H/ACA	small nucleolar RNA, H/ACA box 51 [Source:HGNC Symbol
ENSOARG00000002410	73.8694	-0.821228	0.237115	11.9134	0.000557327	0.0343339	IFRD1	interferon related developmental regulator 1 [Source:NCBI gene (formerly Entrezgene);Acc:101112558]
ENSOARG00000019431	2.51211	-2.39726	0.365502	11.8605	0.00057337	0.0345195
ENSOARG00000026939	15.3533	-1.6292	0.341425	11.8812	0.000567021	0.0345195
ENSOARG00000008691	23.3859	-1.42804	0.267874	11.8701	0.000570435	0.0345195	MIA	MIA SH3 domain ER export factor 2 [Source:NCBI gene (formerly Entrezgene);Acc:101102181]
ENSOARG00000007096	80.7864	-1.10213	0.316599	11.8627	0.000572699	0.0345195	PDE1C	phosphodiesterase 1C [Source:NCBI gene (formerly Entrezgene);Acc:101121508]
ENSOARG00000011096	9.33632	-1.202	0.344826	11.8371	0.000580614	0.0347581
ENSOARG00000023701	5.26451	-1.45738	0.417381	11.7888	0.00059587	0.035471
ENSOARG00000022104	20.9898	-0.968405	0.277146	11.7729	0.000600999	0.0355764	U6	U6 spliceosomal RNA [Source:RFAM;Acc:RF00026]
ENSOARG00000000716	33.4131	-1.5375	0.342281	11.71	0.000621663	0.0365952	ANKRD62	ankyrin repeat domain 62
ENSOARG00000020154	3.84373	-2.62885	0.282704	11.6207	0.000652235	0.0367611	CCT4	chaperonin containing TCP1 subunit 4 [Source:NCBI gene (formerly Entrezgene);Acc:101119712]
ENSOARG00000010834	8.73806	-2.59145	0.330336	11.6405	0.000645305	0.0367611	ARHGAP45	Rho GTPase activating protein 45 [Source:NCBI gene (formerly Entrezgene);Acc:101112901]
ENSOARG00000016081	9.12014	-2.17716	0.290671	11.6522	0.000641265	0.0367611	UPP1	uridine phosphorylase 1 [Source:NCBI gene (formerly Entrezgene);Acc:101107953]
ENSOARG00000007126	16.6712	-1.35732	0.284013	11.6499	0.000642058	0.0367611	ING4	inhibitor of growth family member 4 [Source:NCBI gene (formerly Entrezgene);Acc:101111956]
ENSOARG00000019794	18.0008	-1.33406	0.385049	11.627	0.000649998	0.0367611	PFDN5	prefoldin subunit 5 pseudogene [Source:NCBI gene (formerly Entrezgene);Acc:101103542]
ENSOARG00000000024	16.0231	-1.33222	0.378634	11.6595	0.000638741	0.0367611
ENSOARG00000015201	18.8734	-1.2058	0.228346	11.6372	0.000646448	0.0367611	TAF1B	TATA-box binding protein associated factor, RNA polymerase I subunit B [Source:NCBI gene (formerly Entrezgene);Acc:101102803]
ENSOARG00000003825	51.5205	-1.08781	0.31305	11.6458	0.000643488	0.0367611	GPR158	G protein-coupled receptor 158 [Source:NCBI gene (formerly Entrezgene);Acc:101106191]
ENSOARG00000022107	8.88168	-1.55692	0.442341	11.5974	0.000660445	0.0368795	U1	U1 spliceosomal RNA [Source:RFAM;Acc:RF00003]
ENSOARG00000013972	38.7953	1.16679	0.250026	11.595	0.000661297	0.0368795	ABCA5	ATP binding cassette subfamily A member 5 [Source:NCBI gene (formerly Entrezgene);Acc:101115292]
ENSOARG00000010375	6.29906	-2.44551	0.366751	11.5139	0.000690784	0.0383222	GUCY1A2	guanylate cyclase 1 soluble subunit alpha 2 [Source:NCBI gene (formerly Entrezgene);Acc:101104339]
ENSOARG00000008410	701.516	-0.493907	0.144717	11.4998	0.00069604	0.0384127	CRPPA	CDP-L-ribitol pyrophosphorylase A [Source:NCBI gene (formerly Entrezgene);Acc:101117925]
ENSOARG00000001644	41.5898	-0.95722	0.28039	11.4711	0.000706862	0.0388078	EXT2	exostosin glycosyltransferase 2 [Source:NCBI gene (formerly Entrezgene);Acc:101110867]
ENSOARG00000014965	33.191	-1.22737	0.242495	11.4356	0.000720488	0.0393296	SRD5A1	steroid 5 alpha-reductase 1 [Source:NCBI gene (formerly Entrezgene);Acc:100642181]
ENSOARG00000005311	27.9751	-1.08351	0.314898	11.4271	0.000723789	0.0393296	STPG4	sperm-tail PG-rich repeat containing 4 [Source:NCBI gene (formerly Entrezgene);Acc:101115021]
ENSOARG00000014407	243.063	-0.531396	0.155722	11.4172	0.00072768	0.0393393	GRM5	glutamate metabotropic receptor 5
ENSOARG00000024080	945.702	-1.0996	0.317499	11.3946	0.000736591	0.0396189
ENSOARG00000009818	10.1625	-1.95775	0.346515	11.3799	0.000742416	0.0397305	NCOA3	nuclear receptor coactivator 3 [Source:NCBI gene (formerly Entrezgene);Acc:101119237]
ENSOARG00000000021	121.463	-1.51044	0.43425	11.3261	0.000764238	0.0400884	ATP8	ATP synthase F0 subunit 8 [Source:NCBI gene (formerly Entrezgene);Acc:808253]
ENSOARG00000020031	50.5668	-1.27364	0.368408	11.3446	0.000756674	0.0400884	HIST1H3A	histone H3.1 [Source:NCBI gene (formerly Entrezgene);Acc:101118484]
ENSOARG00000020930	18.9875	-1.22609	0.269674	11.3402	0.000758485	0.0400884	ZBTB8A	zinc finger and BTB domain containing 8A [Source:NCBI gene (formerly Entrezgene);Acc:101112885]
ENSOARG00000011063	155.761	-0.682417	0.201511	11.3332	0.000761349	0.0400884	STK31	serine/threonine kinase 31 [Source:NCBI gene (formerly Entrezgene);Acc:101110052]
ENSOARG00000000073	2.79635	-2.25658	0.395076	11.2948	0.000777234	0.0400911	SRSF10	serine and arginine rich splicing factor 10
ENSOARG00000000380	14.5098	-1.65795	0.320963	11.3145	0.000769049	0.0400911	PFAS	phosphoribosylformylglycinamidine synthase-like [Source:NCBI gene
ENSOARG00000019738	21.0473	-0.823212	0.244513	11.3074	0.000771979	0.0400911	PRICKLE1	prickle planar cell polarity protein 1 [Source:NCBI gene (formerly Entrezgene);Acc:101115695]
ENSOARG00000016282	85.1456	-0.710972	0.208986	11.2896	0.000779423	0.0400911	DGKQ	diacylglycerol kinase theta [Source:NCBI gene (formerly Entrezgene);Acc:101106172]
ENSOARG00000017384	19.175	-1.36856	0.26371	11.274	0.000786021	0.0402351
ENSOARG00000008560	8.00797	-2.87906	0.338726	11.2608	0.00079162	0.0403269		solute carrier family 23 member 1-like [Source:NCBI gene (formerly Entrezgene);Acc:101107957]
ENSOARG00000000043	26.6491	-1.41338	0.325662	11.1949	0.000820237	0.0415848	RAB11FIP2	RAB11 family interacting protein 2 [Source:NCBI gene (formerly Entrezgene);Acc:101105457]
ENSOARG00000000147	7.84895	-2.20143	0.349288	11.1724	0.000830232	0.0416828	ZNF282	zinc finger protein 282 [Source:NCBI gene (formerly Entrezgene);Acc:101107593]
ENSOARG00000018799	30.8481	-1.50731	0.321125	11.176	0.000828603	0.0416828	FER	FER tyrosine kinase [Source:NCBI gene (formerly Entrezgene);Acc:101116052]
ENSOARG00000025003	15419.3	-0.758538	0.223535	11.1641	0.00083397	0.0416828	5S_rRNA	5S ribosomal RNA [Source:RFAM;Acc:RF00001]
ENSOARG00000017993	1.96851	-2.33069	0.243864	11.1531	0.000838895	0.041713	TRMT6	tRNA methyltransferase 6 [Source:NCBI gene (formerly Entrezgene);Acc:101116247]
ENSOARG00000023180	31.2595	-0.958663	0.281532	11.1453	0.000842448	0.041713	U6	U6 spliceosomal RNA [Source:RFAM;Acc:RF00026]
ENSOARG00000002287	46.9916	-1.21282	0.283268	11.0869	0.000869403	0.042649	NAP1L4	nucleosome assembly protein 1 like 4 [Source:NCBI gene (formerly Entrezgene);Acc:101102274]
ENSOARG00000016741	7.64377	1.62682	0.471408	11.0941	0.000866011	0.042649	FAM126B	family with sequence similarity 126 member B [Source:NCBI gene (formerly Entrezgene);Acc:101106405]
ENSOARG00000007309	3.85218	-2.62761	0.273061	11.0216	0.000900563	0.0437723	MON1B	MON1 homolog B, secretory trafficking associated [Source:NCBI gene (formerly Entrezgene);Acc:101118722]
ENSOARG00000018456	5.61086	-1.859	0.545472	11.0218	0.000900456	0.0437723	RPS15A	40S ribosomal protein S15a [Source:NCBI gene (formerly Entrezgene);Acc:101112339]
ENSOARG00000013927	2.73732	-2.05237	0.605172	10.979	0.000921523	0.0445866	Rap-2c	ras-related protein Rap-2c-like [Source:NCBI gene (formerly Entrezgene);Acc:101104530]
ENSOARG00000013702	3681.94	-0.395411	0.118623	10.962	0.000929983	0.0445887	KDM4C	lysine demethylase 4C [Source:NCBI gene (formerly Entrezgene);Acc:101117992]
ENSOARG00000002206	276.692	0.588665	0.177982	10.9659	0.000928059	0.0445887	MPRIP	myosin phosphatase Rho interacting protein [Source:NCBI gene (formerly Entrezgene);Acc:101113946]
ENSOARG00000009404	5.16858	-3.51214	0.468868	10.9229	0.00094984	0.0449448
ENSOARG00000025708	31.8223	-1.40032	0.329777	10.9266	0.000947955	0.0449448
ENSOARG00000009390	3167.09	-0.364141	0.109506	10.9223	0.000950136	0.0449448	UBAP2	ubiquitin associated protein 2 [Source:NCBI gene (formerly Entrezgene);Acc:101102619]
ENSOARG00000014316	187.44	-0.686737	0.205222	10.9134	0.000954702	0.0449601	FOCAD	focadhesin [Source:NCBI gene (formerly Entrezgene);Acc:101103125]
ENSOARG00000002967	6.908	-2.01639	0.390239	10.8748	0.000974789	0.045703	SARDH	sarcosine dehydrogenase [Source:NCBI gene (formerly Entrezgene);Acc:101110407]
ENSOARG00000015747	7.47339	-1.29757	0.396455	10.8615	0.000981827	0.0458301	ELAC2	elaC ribonuclease Z 2 [Source:NCBI gene (formerly Entrezgene);Acc:101104921]
ENSOARG00000019755	456.074	-0.640837	0.192914	10.8343	0.000996388	0.0463058	PPHLN1	periphilin 1 [Source:NCBI gene (formerly Entrezgene);Acc:101115951]
ENSOARG00000005051	13.7589	-1.02084	0.306871	10.802	0.0010139	0.046914
ENSOARG00000023308	16.7778	-1.52676	0.460115	10.7908	0.00102007	0.0469941	SCARNA16	small Cajal body-specific RNA 16 [Source:NCBI gene;Acc:114117076]
ENSOARG00000010625	10.659	-3.50836	0.376491	10.6928	0.00107554	0.049335	ABCG1	ATP binding cassette subfamily G member 1 [Source:NCBI gene (formerly Entrezgene);Acc:101103525]
ENSOARG00000017403	88.3356	-0.832873	0.254896	10.6812	0.0010823	0.0494311	AGPS	alkylglycerone phosphate synthase [Source:NCBI gene (formerly Entrezgene);Acc:101104553]
ENSOARG00000002050	35.7928	-0.886429	0.269893	10.664	0.00109241	0.0496789	TGFB3	transforming growth factor beta 3 [Source:NCBI gene (formerly Entrezgene);Acc:554323]
ENSOARG00000005936	8.15401	-1.84126	0.296723	10.6534	0.0010987	0.0497516	TSACC	TSSK6 activating cochaperone [Source:NCBI gene (formerly Entrezgene);Acc:101104873]
ENSOARG00000026785	22.4816	-1.0088	0.306986	10.6452	0.00110356	0.0497586
ENSOARG00000022948	43.0485	-1.19464	0.356564	10.6341	0.00111022	0.0498469	U6	U6 spliceosomal RNA [Source:RFAM;Acc:RF00026]

## Sheet: DA genes > 1.5 log2FC
ensembl_name	NCBI gene (formerly Entrezgene) accession	baseMean	log2FoldChange	lfcSE	stat	pvalue	padj	geen_description
ENSOARG00000000327	LAMA1	10.5476	-4.49682	0.389979	15.548	8.04353e-05	0.0129003	laminin subunit alpha 1 [Source:NCBI gene (formerly Entrezgene);Acc:101102692]
ENSOARG00000013263	LOC101116991	2.45539	-3.72175	0.431629	14.9832	0.00010847	0.0152049	ribonuclease K6-like [Source:NCBI gene (formerly Entrezgene);Acc:101116991]
ENSOARG00000009404		5.16858	-3.51214	0.468868	10.9229	0.00094984	0.0449448
ENSOARG00000010625	ABCG1	10.659	-3.50836	0.376491	10.6928	0.00107554	0.049335	ATP binding cassette subfamily G member 1 [Source:NCBI gene (formerly Entrezgene);Acc:101103525]
ENSOARG00000001624	SCN10A	5.26313	-3.39979	0.294902	20.7772	5.15948e-06	0.00390499	sodium voltage-gated channel alpha subunit 10 [Source:NCBI gene (formerly Entrezgene);Acc:101116770]
ENSOARG00000023486	snRNA	1.91054	-3.34576	0.815839	15.4935	8.2788e-05	0.0129003	small nuclear RNA
ENSOARG00000004258	MIS12	3.67165	-3.34092	0.361413	13.7404	0.000209896	0.0204042	MIS12 kinetochore complex component [Source:NCBI gene (formerly Entrezgene);Acc:101105171]
ENSOARG00000018737	ALCAM	2.73799	-3.32713	0.270425	21.6254	3.31441e-06	0.00307879	activated leukocyte cell adhesion molecule [Source:NCBI gene (formerly Entrezgene);Acc:101114151]
ENSOARG00000000276	WIPF1	3.64362	-3.04705	0.265651	16.1866	5.73992e-05	0.0124123	WAS/WASL interacting protein family member 1 [Source:NCBI gene (formerly Entrezgene);Acc:101110390]
ENSOARG00000013495		1.33934	-3.0389	0.300936	12.0488	0.00051827	0.0324946
ENSOARG00000001242		2.26472	-3.00407	0.329911	12.4527	0.000417397	0.0293606
ENSOARG00000023720	SNORA74	3.0283	-2.96011	0.258119	27.6303	1.46864e-07	0.00144148	Small nucleolar RNA SNORA74 [Source:RFAM;Acc:RF00090]
ENSOARG00000016999	DNTTIP2	6.98402	-2.95698	0.297364	18.5361	1.66714e-05	0.00733629	deoxynucleotidyltransferase terminal interacting protein 2 [Source:NCBI gene (formerly Entrezgene);Acc:101107316]
ENSOARG00000008560	LOC101107957	8.00797	-2.87906	0.338726	11.2608	0.00079162	0.0403269	solute carrier family 23 member 1-like [Source:NCBI gene (formerly Entrezgene);Acc:101107957]
ENSOARG00000022807	SNORA11	1.63371	-2.87895	0.790861	12.3438	0.000442459	0.0298212	small nucleolar RNA SNORA11 [Source:NCBI gene;Acc:114115945]
ENSOARG00000023982	SNORA11	1.63371	-2.87895	0.790861	12.3438	0.000442459	0.0298212	small nucleolar RNA SNORA11 [Source:NCBI gene;Acc:114117095]
ENSOARG00000024158	SNORA16B/A	4.95286	-2.80343	0.388708	13.809	0.000202362	0.0200841	small nucleolar RNA SNORA16B/SNORA16A family [Source:NCBI gene;Acc:114113387]
ENSOARG00000014918	TSHZ2	10.8397	-2.68695	0.327918	15.9129	6.63268e-05	0.012699	teashirt zinc finger homeobox 2 [Source:HGNC Symbol;Acc:HGNC:13010]
ENSOARG00000009098	LOC114109698	17.531	-2.6765	0.423901	18.5821	1.62738e-05	0.00733629	olfactory receptor 1F12 [Source:NCBI gene (formerly Entrezgene);Acc:114109698]
ENSOARG00000004087	URI1	4.33718	-2.64251	0.269218	12.2407	0.000467576	0.0307729	URI1 prefoldin like chaperone [Source:NCBI gene (formerly Entrezgene);Acc:101107379]
ENSOARG00000020154	CCT4	3.84373	-2.62885	0.282704	11.6207	0.000652235	0.0367611	chaperonin containing TCP1 subunit 4 [Source:NCBI gene (formerly Entrezgene);Acc:101119712]
ENSOARG00000007309	MON1B	3.85218	-2.62761	0.273061	11.0216	0.000900563	0.0437723	MON1 homolog B, secretory trafficking associated [Source:NCBI gene (formerly Entrezgene);Acc:101118722]
ENSOARG00000010834	ARHGAP45	8.73806	-2.59145	0.330336	11.6405	0.000645305	0.0367611	Rho GTPase activating protein 45 [Source:NCBI gene (formerly Entrezgene);Acc:101112901]
ENSOARG00000021401		1.84417	-2.57856	0.698777	12.635	0.000378601	0.0284514
ENSOARG00000023394	SNORD31	6.49104	-2.56199	0.393199	19.5208	9.95102e-06	0.00615551	Small nucleolar RNA SNORD31 [Source:RFAM;Acc:RF00089]
ENSOARG00000021133	SLC38A6	12.3724	-2.45813	0.274744	12.6555	0.000374468	0.0283419	solute carrier family 38 member 6 [Source:NCBI gene (formerly Entrezgene);Acc:101105333]
ENSOARG00000014970	FAM20A	6.6163	-2.45612	0.299668	15.334	9.00808e-05	0.0136357	FAM20A golgi associated secretory pathway pseudokinase [Source:NCBI gene (formerly Entrezgene);Acc:101108764]
ENSOARG00000010375	GUCY1A2	6.29906	-2.44551	0.366751	11.5139	0.000690784	0.0383222	guanylate cyclase 1 soluble subunit alpha 2 [Source:NCBI gene (formerly Entrezgene);Acc:101104339]
ENSOARG00000024258	U4	1.82968	-2.43457	0.584516	17.1908	3.38062e-05	0.00942659	U4 spliceosomal RNA [Source:RFAM;Acc:RF00015]
ENSOARG00000013856	LOC101107908	5.75133	-2.41246	0.267784	12.7368	0.000358526	0.0273305	BOLA class I histocompatibility antigen, alpha chain BL3-7-like [Source:NCBI gene (formerly Entrezgene);Acc:101107908]
ENSOARG00000019431		2.51211	-2.39726	0.365502	11.8605	0.00057337	0.0345195
ENSOARG00000020517	EIF4A2	8.41886	-2.3587	0.484222	21.6377	3.29315e-06	0.00307879	eukaryotic translation initiation factor 4A2 [Source:NCBI gene (formerly Entrezgene);Acc:100037661]
ENSOARG00000017993	TRMT6	1.96851	-2.33069	0.243864	11.1531	0.000838895	0.041713	tRNA methyltransferase 6 [Source:NCBI gene (formerly Entrezgene);Acc:101116247]
ENSOARG00000003464	CDC26	3.95457	-2.31601	0.564274	16.2618	5.51659e-05	0.0122319	anaphase-promoting complex subunit CDC26 [Source:NCBI gene (formerly Entrezgene);Acc:101114750]
ENSOARG00000015500	ABHD18	11.1124	-2.25659	0.493905	18.5939	1.61733e-05	0.00733629	abhydrolase domain containing 18 [Source:NCBI gene (formerly Entrezgene);Acc:101121294]
ENSOARG00000000073	SRSF10	2.79635	-2.25658	0.395076	11.2948	0.000777234	0.0400911	Serine And Arginine Rich Splicing Factor 10
ENSOARG00000023237	U4	1.93248	-2.23003	0.555762	15.8552	6.83797e-05	0.012699	U4 spliceosomal RNA [Source:RFAM;Acc:RF00015]
ENSOARG00000022714	SCARNA1	8.00729	-2.22646	0.447834	23.8009	1.06832e-06	0.00226399	small Cajal body-specific RNA 1 [Source:NCBI gene;Acc:114113410]
ENSOARG00000022008	U3	7.87113	-2.2071	0.523813	15.2602	9.36702e-05	0.0137948	Small nucleolar RNA U3 [Source:RFAM;Acc:RF00012]
ENSOARG00000000147	ZNF282	7.84895	-2.20143	0.349288	11.1724	0.000830232	0.0416828	zinc finger protein 282 [Source:NCBI gene (formerly Entrezgene);Acc:101107593]
ENSOARG00000016081	UPP1	9.12014	-2.17716	0.290671	11.6522	0.000641265	0.0367611	uridine phosphorylase 1 [Source:NCBI gene (formerly Entrezgene);Acc:101107953]
ENSOARG00000007266	FKTN	4.85233	-2.17353	0.304319	14.6518	0.000129311	0.0171273	fukutin [Source:NCBI gene (formerly Entrezgene);Acc:101117989]
ENSOARG00000026990		3.18639	-2.16831	0.325332	13.2976	0.000265748	0.022939
ENSOARG00000009289	CKAP2	13.9651	-2.1546	0.351325	19.3229	1.10376e-05	0.00615551	cytoskeleton associated protein 2 [Source:NCBI gene (formerly Entrezgene);Acc:101121357]
ENSOARG00000016003	ACOD1	13.7856	-2.13963	0.298084	14.9731	0.000109057	0.0152049	aconitate decarboxylase 1 [Source:HGNC Symbol;Acc:HGNC:33904]
ENSOARG00000017477	CYP51A1	5.54566	-2.12147	0.258103	14.2343	0.000161402	0.0190704	Cytochrome P450 Family 51 Subfamily A Member 1; lanosterol 14-alpha demethylase [Source:NCBI gene (formerly Entrezgene);Acc:101113583]
ENSOARG00000020442	NOTCH2	6.62174	-2.10333	0.236213	25.1006	5.44159e-07	0.00144148	notch receptor 2 [Source:NCBI gene (formerly Entrezgene);Acc:101112098]
ENSOARG00000024771	SNORD15	12.2768	-2.071	0.502627	15.2589	9.3736e-05	0.0137948	Small nucleolar RNA SNORD15 [Source:RFAM;Acc:RF00067]
ENSOARG00000006145	TTLL3	9.16873	-2.06869	0.30734	14.107	0.0001727	0.0194673	tubulin tyrosine ligase like 3 [Source:NCBI gene (formerly Entrezgene);Acc:101103096]
ENSOARG00000013927	LOC101104530	2.73732	-2.05237	0.605172	10.979	0.000921523	0.0445866	ras-related protein Rap-2c-like [Source:NCBI gene (formerly Entrezgene);Acc:101104530]
ENSOARG00000004071		2.24275	-2.04529	0.584765	12.0205	0.000526196	0.0327975
ENSOARG00000003526	RPP25L	6.73949	-2.04265	0.516759	14.4206	0.000146192	0.0180122	ribonuclease P/MRP subunit p25 like [Source:NCBI gene (formerly Entrezgene);Acc:101121490]
ENSOARG00000002967	SARDH	6.908	-2.01639	0.390239	10.8748	0.000974789	0.045703	sarcosine dehydrogenase [Source:NCBI gene (formerly Entrezgene);Acc:101110407]
ENSOARG00000018899	PRPF38B	21.039	-2.00441	0.371308	14.2592	0.000159277	0.0190704	pre-mRNA processing factor 38B [Source:NCBI gene (formerly Entrezgene);Acc:101121896]
ENSOARG00000009818	NCOA3	10.1625	-1.95775	0.346515	11.3799	0.000742416	0.0397305	nuclear receptor coactivator 3 [Source:NCBI gene (formerly Entrezgene);Acc:101119237]
ENSOARG00000020907		7.10034	-1.95248	0.367779	13.0913	0.000296665	0.0241805
ENSOARG00000014628		6.39002	-1.94846	0.522356	13.2384	0.000274267	0.0231695
ENSOARG00000014442	SLC25A2	4.96773	-1.94788	0.50211	13.9889	0.000183894	0.0196822	mitochondrial ornithine transporter 2 [Source:NCBI gene (formerly Entrezgene);Acc:101104234]
ENSOARG00000012970	SLC25A3	10.1629	-1.93242	0.510528	13.2787	0.000268445	0.022939	solute carrier family 25 member 3 [Source:NCBI gene (formerly Entrezgene);Acc:100217412]
ENSOARG00000018446	PTPRZ1	4.87081	-1.91368	0.276174	16.5326	4.78205e-05	0.011425	protein tyrosine phosphatase receptor type Z1 [Source:NCBI gene (formerly Entrezgene);Acc:101103717]
ENSOARG00000020700	CHMP3	28.97	-1.88567	0.315025	21.5125	3.51535e-06	0.00307879	charged multivesicular body protein 3 [Source:NCBI gene (formerly Entrezgene);Acc:101107266]
ENSOARG00000018456	RPS15A	5.61086	-1.859	0.545472	11.0218	0.000900456	0.0437723	40S ribosomal protein S15a [Source:NCBI gene (formerly Entrezgene);Acc:101112339]
ENSOARG00000005936	TSACC	8.15401	-1.84126	0.296723	10.6534	0.0010987	0.0497516	TSSK6 activating cochaperone [Source:NCBI gene (formerly Entrezgene);Acc:101104873]
ENSOARG00000004483		19.9861	-1.83499	0.459621	14.4575	0.000143361	0.0180122
ENSOARG00000024677	5sRNA	63.2439	-1.82576	0.430138	16.6638	4.46241e-05	0.0109962	5S ribosomal RNA [Source:RFAM;Acc:RF00001]
ENSOARG00000010140	SUPT20H	37.1923	-1.81215	0.407689	18.2837	1.90325e-05	0.00745431	SPT20 homolog, SAGA complex component [Source:NCBI gene (formerly Entrezgene);Acc:101104410]
ENSOARG00000024877	SNORD15	19.7832	-1.78571	0.403865	18.3014	1.88569e-05	0.00745431	Small nucleolar RNA SNORD15 [Source:RFAM;Acc:RF00067]
ENSOARG00000022831	5.8sRNA	84.7736	-1.71816	0.381278	18.4646	1.73091e-05	0.00733629	5.8S ribosomal RNA [Source:RFAM;Acc:RF00002]
ENSOARG00000004349	RPL17	13.7395	-1.71698	0.419565	15.5787	7.91413e-05	0.0129003	60S ribosomal protein L17
ENSOARG00000001978	KPNA4	17.5085	-1.70866	0.447666	14.132	0.000170419	0.0194168	karyopherin subunit alpha 4 [Source:NCBI gene (formerly Entrezgene);Acc:101105546]
ENSOARG00000011849		7.35557	-1.69449	0.425423	15.4117	8.64529e-05	0.0132762
ENSOARG00000021503	U6	11.5487	-1.69055	0.41622	14.9811	0.000108596	0.0152049	U6 spliceosomal RNA [Source:RFAM;Acc:RF00026]
ENSOARG00000019513	GRAMD1C	7.34839	-1.67011	0.465309	12.1708	0.00048544	0.0313642	GRAM domain containing 1C [Source:NCBI gene (formerly Entrezgene);Acc:101116013]
ENSOARG00000000380	PFAS	14.5098	-1.65795	0.320963	11.3145	0.000769049	0.0400911	phosphoribosylformylglycinamidine synthase-like [Source:NCBI gene
ENSOARG00000011284	SDHAF1	16.5405	-1.65702	0.376139	18.1514	2.04016e-05	0.00745431	succinate dehydrogenase complex assembly factor 1 [Source:NCBI gene (formerly Entrezgene);Acc:101105595]
ENSOARG00000021602	U6	11.2776	-1.65664	0.339686	22.241	2.40489e-06	0.00307879	U6 spliceosomal RNA [Source:RFAM;Acc:RF00026]
ENSOARG00000021205	U6	74.0954	-1.65419	0.314329	25.3641	4.74661e-07	0.00144148	U6 spliceosomal RNA [Source:RFAM;Acc:RF00026]
ENSOARG00000013398	BANK1	34.6683	-1.65213	0.318538	25.3023	4.90118e-07	0.00144148	B cell scaffold protein with ankyrin repeats 1 [Source:NCBI gene (formerly Entrezgene);Acc:101122360]
ENSOARG00000026939		15.3533	-1.6292	0.341425	11.8812	0.000567021	0.0345195
ENSOARG00000015066	RASGRF2	10.422	-1.60192	0.43713	13.4579	0.000243972	0.0215791	Ras protein specific guanine nucleotide releasing factor 2 [Source:NCBI gene (formerly Entrezgene);Acc:101121934]
ENSOARG00000010175		11.6053	-1.56541	0.422622	13.5301	0.000234768	0.0215615
ENSOARG00000022107	U1	8.88168	-1.55692	0.442341	11.5974	0.000660445	0.0368795	U1 spliceosomal RNA [Source:RFAM;Acc:RF00003]
ENSOARG00000012186	CATSPERB	119.18	-1.55166	0.390666	14.5079	0.000139574	0.0180122	cation channel sperm associated auxiliary subunit beta [Source:NCBI gene (formerly Entrezgene);Acc:101112425]
ENSOARG00000005798	ND4L	188.091	-1.54212	0.333119	19.7336	8.90207e-06	0.0058954	NADH dehydrogenase subunit 4L
ENSOARG00000000716		33.4131	-1.5375	0.342281	11.71	0.000621663	0.0365952
ENSOARG00000023308	SCARNA16	16.7778	-1.52676	0.460115	10.7908	0.00102007	0.0469941	small Cajal body-specific RNA 16 [Source:NCBI gene;Acc:114117076]
ENSOARG00000014022	CD46	126.881	-1.52439	0.416897	12.5258	0.000401375	0.0293606	Membrane Cofactor Protein CD46, Trophoblast-Lymphocyte Cross-Reactive Antigen, CD46 molecule
ENSOARG00000022946	U6	5.18047	-1.51997	0.362061	17.501	2.87155e-05	0.00869342	U6 spliceosomal RNA [Source:RFAM;Acc:RF00026]
ENSOARG00000022878	YRNA	31.3633	-1.51411	0.350004	17.4013	3.02614e-05	0.00890694	Y RNA [Source:RFAM;Acc:RF00019]
ENSOARG00000000021	ATP8	121.463	-1.51044	0.43425	11.3261	0.000764238	0.0400884	ATP synthase F0 subunit 8 [Source:NCBI gene (formerly Entrezgene);Acc:808253]
ENSOARG00000019142	SHCBP1L	18.193	-1.5087	0.265933	17.5393	2.81437e-05	0.00869342	SHC binding and spindle associated 1 like [Source:NCBI gene (formerly Entrezgene);Acc:101105346]
ENSOARG00000018799	FER	30.8481	-1.50731	0.321125	11.176	0.000828603	0.0416828	FER tyrosine kinase [Source:NCBI gene (formerly Entrezgene);Acc:101116052]
ENSOARG00000016741	FAM126B	7.64377	1.62682	0.471408	11.0941	0.000866011	0.042649	family with sequence similarity 126 member B [Source:NCBI gene (formerly Entrezgene);Acc:101106405]
ENSOARG00000016423	PNLIPRP3	9.87271	1.72511	0.286305	12.1289	0.000496452	0.0318813	pancreatic lipase related protein 3 [Source:NCBI gene (formerly Entrezgene);Acc:101103362]
ENSOARG00000007848	MSI2	3.41171	2.20976	0.31979	12.4236	0.000423949	0.0293606	musashi RNA binding protein 2 [Source:NCBI gene (formerly Entrezgene);Acc:101102321]
ENSOARG00000012074	RASIP1	5.44825	2.45884	0.572232	15.8326	6.91982e-05	0.012699	Ras interacting protein 1 [Source:NCBI gene (formerly Entrezgene);Acc:101107986]
ENSOARG00000009653	RGS2	11.2574	2.62485	0.250915	21.3747	3.77729e-06	0.00307879	regulator of G protein signaling 2 [Source:NCBI gene (formerly Entrezgene);Acc:443163]
ENSOARG00000000278	FAM90A1	5.74112	2.84719	0.318421	13.123	0.000291689	0.0240173	family with sequence similarity 90 member A1

## Sheet: Figure 2 log2Fc > 2
ensembl_name	baseMean	log2FoldChange	lfcSE	stat	pvalue	padj	gene_symbol	gene_description
ENSOARG00000000278	5.74112	2.84719	0.318421	13.123	0.000291689	0.0240173	FAM90A1	family with sequence similarity 90 member A1
ENSOARG00000009653	11.2574	2.62485	0.250915	21.3747	3.77729e-06	0.00307879	RGS2	regulator of G protein signaling 2 [Source:NCBI gene (formerly Entrezgene);Acc:443163]
ENSOARG00000012074	5.44825	2.45884	0.572232	15.8326	6.91982e-05	0.012699	RASIP1	Ras interacting protein 1 [Source:NCBI gene (formerly Entrezgene);Acc:101107986]
ENSOARG00000007848	3.41171	2.20976	0.31979	12.4236	0.000423949	0.0293606	MSI2	musashi RNA binding protein 2 [Source:NCBI gene (formerly Entrezgene);Acc:101102321]
ENSOARG00000016423	9.87271	1.72511	0.286305	12.1289	0.000496452	0.0318813	PNLIPRP3	pancreatic lipase related protein 3 [Source:NCBI gene (formerly Entrezgene);Acc:101103362]
ENSOARG00000016741	7.64377	1.62682	0.471408	11.0941	0.000866011	0.042649	FAM126B	family with sequence similarity 126 member B [Source:NCBI gene (formerly Entrezgene);Acc:101106405]
ENSOARG00000018899	21.039	-2.00441	0.371308	14.2592	0.000159277	0.0190704	PRPF38B	pre-mRNA processing factor 38B [Source:NCBI gene (formerly Entrezgene);Acc:101121896]
ENSOARG00000002967	6.908	-2.01639	0.390239	10.8748	0.000974789	0.045703	SARDH	sarcosine dehydrogenase [Source:NCBI gene (formerly Entrezgene);Acc:101110407]
ENSOARG00000003526	6.73949	-2.04265	0.516759	14.4206	0.000146192	0.0180122	RPP25L	ribonuclease P/MRP subunit p25 like [Source:NCBI gene (formerly Entrezgene);Acc:101121490]
ENSOARG00000013927	2.73732	-2.05237	0.605172	10.979	0.000921523	0.0445866	Rap-2c	ras-related protein Rap-2c-like [Source:NCBI gene (formerly Entrezgene);Acc:101104530]
ENSOARG00000006145	9.16873	-2.06869	0.30734	14.107	0.0001727	0.0194673	ARPC4	tubulin tyrosine ligase like 3 [Source:NCBI gene (formerly Entrezgene);Acc:101103096]
ENSOARG00000024771	12.2768	-2.071	0.502627	15.2589	9.3736e-05	0.0137948	SNORD15	Small nucleolar RNA SNORD15 [Source:RFAM;Acc:RF00067]
ENSOARG00000020442	6.62174	-2.10333	0.236213	25.1006	5.44159e-07	0.00144148	NOTCH2	notch receptor 2 [Source:NCBI gene (formerly Entrezgene);Acc:101112098]
ENSOARG00000017477	5.54566	-2.12147	0.258103	14.2343	0.000161402	0.0190704	CYP51A1	Cytochrome P450 Family 51 Subfamily A Member 1; lanosterol 14-alpha demethylase [Source:NCBI gene (formerly Entrezgene);Acc:101113583]
ENSOARG00000016003	13.7856	-2.13963	0.298084	14.9731	0.000109057	0.0152049	ACOD1	aconitate decarboxylase 1 [Source:HGNC Symbol;Acc:HGNC:33904]
ENSOARG00000009289	13.9651	-2.1546	0.351325	19.3229	1.10376e-05	0.00615551	CKAP2	cytoskeleton associated protein 2 [Source:NCBI gene (formerly Entrezgene);Acc:101121357]
ENSOARG00000007266	4.85233	-2.17353	0.304319	14.6518	0.000129311	0.0171273	FKTN	fukutin [Source:NCBI gene (formerly Entrezgene);Acc:101117989]
ENSOARG00000016081	9.12014	-2.17716	0.290671	11.6522	0.000641265	0.0367611	UPP1	uridine phosphorylase 1 [Source:NCBI gene (formerly Entrezgene);Acc:101107953]
ENSOARG00000000147	7.84895	-2.20143	0.349288	11.1724	0.000830232	0.0416828	ZNF282	zinc finger protein 282 [Source:NCBI gene (formerly Entrezgene);Acc:101107593]
ENSOARG00000022008	7.87113	-2.2071	0.523813	15.2602	9.36702e-05	0.0137948	U3	Small nucleolar RNA U3 [Source:RFAM;Acc:RF00012]
ENSOARG00000022714	8.00729	-2.22646	0.447834	23.8009	1.06832e-06	0.00226399	SCARNA1	small Cajal body-specific RNA 1 [Source:NCBI gene;Acc:114113410]
ENSOARG00000000073	2.79635	-2.25658	0.395076	11.2948	0.000777234	0.0400911	SRSF10	Serine And Arginine Rich Splicing Factor 10
ENSOARG00000015500	11.1124	-2.25659	0.493905	18.5939	1.61733e-05	0.00733629	ABHD18	abhydrolase domain containing 18 [Source:NCBI gene (formerly Entrezgene);Acc:101121294]
ENSOARG00000003464	3.95457	-2.31601	0.564274	16.2618	5.51659e-05	0.0122319	CDC26	anaphase-promoting complex subunit CDC26 [Source:NCBI gene (formerly Entrezgene);Acc:101114750]
ENSOARG00000017993	1.96851	-2.33069	0.243864	11.1531	0.000838895	0.041713	TRMT6	tRNA methyltransferase 6 [Source:NCBI gene (formerly Entrezgene);Acc:101116247]
ENSOARG00000020517	8.41886	-2.3587	0.484222	21.6377	3.29315e-06	0.00307879	EIF4A2	eukaryotic translation initiation factor 4A2 [Source:NCBI gene (formerly Entrezgene);Acc:100037661]
ENSOARG00000013856	5.75133	-2.41246	0.267784	12.7368	0.000358526	0.0273305	BL3	BOLA class I histocompatibility antigen, alpha chain BL3-7-like [Source:NCBI gene (formerly Entrezgene);Acc:101107908]
ENSOARG00000024258	1.82968	-2.43457	0.584516	17.1908	3.38062e-05	0.00942659	U4	U4 spliceosomal RNA [Source:RFAM;Acc:RF00015]
ENSOARG00000010375	6.29906	-2.44551	0.366751	11.5139	0.000690784	0.0383222	GUCY1A2	guanylate cyclase 1 soluble subunit alpha 2 [Source:NCBI gene (formerly Entrezgene);Acc:101104339]
ENSOARG00000014970	6.6163	-2.45612	0.299668	15.334	9.00808e-05	0.0136357	FAM20A	FAM20A golgi associated secretory pathway pseudokinase [Source:NCBI gene (formerly Entrezgene);Acc:101108764]
ENSOARG00000021133	12.3724	-2.45813	0.274744	12.6555	0.000374468	0.0283419	SLC38A6	solute carrier family 38 member 6 [Source:NCBI gene (formerly Entrezgene);Acc:101105333]
ENSOARG00000023394	6.49104	-2.56199	0.393199	19.5208	9.95102e-06	0.00615551	SNORD31	Small nucleolar RNA SNORD31 [Source:RFAM;Acc:RF00089]
ENSOARG00000010834	8.73806	-2.59145	0.330336	11.6405	0.000645305	0.0367611	ARHGAP45	Rho GTPase activating protein 45 [Source:NCBI gene (formerly Entrezgene);Acc:101112901]
ENSOARG00000007309	3.85218	-2.62761	0.273061	11.0216	0.000900563	0.0437723	MON1B	MON1 homolog B, secretory trafficking associated [Source:NCBI gene (formerly Entrezgene);Acc:101118722]
ENSOARG00000020154	3.84373	-2.62885	0.282704	11.6207	0.000652235	0.0367611	CCT4	chaperonin containing TCP1 subunit 4 [Source:NCBI gene (formerly Entrezgene);Acc:101119712]
ENSOARG00000004087	4.33718	-2.64251	0.269218	12.2407	0.000467576	0.0307729	URI1	URI1 prefoldin like chaperone [Source:NCBI gene (formerly Entrezgene);Acc:101107379]
ENSOARG00000009098	17.531	-2.6765	0.423901	18.5821	1.62738e-05	0.00733629	OR1F12	olfactory receptor 1F12 [Source:NCBI gene (formerly Entrezgene);Acc:114109698]
ENSOARG00000014918	10.8397	-2.68695	0.327918	15.9129	6.63268e-05	0.012699	TSHZ2	teashirt zinc finger homeobox 2 [Source:HGNC Symbol;Acc:HGNC:13010]
ENSOARG00000024158	4.95286	-2.80343	0.388708	13.809	0.000202362	0.0200841	SNORA16A	small nucleolar RNA SNORA16B/SNORA16A family [Source:NCBI gene;Acc:114113387]
ENSOARG00000023982	1.63371	-2.87895	0.790861	12.3438	0.000442459	0.0298212	SNORA11	small nucleolar RNA SNORA11 [Source:NCBI gene;Acc:114117095]
ENSOARG00000008560	8.00797	-2.87906	0.338726	11.2608	0.00079162	0.0403269	SLC23A1	solute carrier family 23 member 1-like [Source:NCBI gene (formerly Entrezgene);Acc:101107957]
ENSOARG00000016999	6.98402	-2.95698	0.297364	18.5361	1.66714e-05	0.00733629	DNTTIP2	deoxynucleotidyltransferase terminal interacting protein 2 [Source:NCBI gene (formerly Entrezgene);Acc:101107316]
ENSOARG00000023720	3.0283	-2.96011	0.258119	27.6303	1.46864e-07	0.00144148	SNORA74	Small nucleolar RNA SNORA74 [Source:RFAM;Acc:RF00090]
ENSOARG00000000276	3.64362	-3.04705	0.265651	16.1866	5.73992e-05	0.0124123	WIPF1	WAS/WASL interacting protein family member 1 [Source:NCBI gene (formerly Entrezgene);Acc:101110390]
ENSOARG00000018737	2.73799	-3.32713	0.270425	21.6254	3.31441e-06	0.00307879	ALCAM	activated leukocyte cell adhesion molecule [Source:NCBI gene (formerly Entrezgene);Acc:101114151]
ENSOARG00000004258	3.67165	-3.34092	0.361413	13.7404	0.000209896	0.0204042	MIS12	MIS12 kinetochore complex component [Source:NCBI gene (formerly Entrezgene);Acc:101105171]
ENSOARG00000023486	1.91054	-3.34576	0.815839	15.4935	8.2788e-05	0.0129003	RF01210	small nuclear RNA
ENSOARG00000001624	5.26313	-3.39979	0.294902	20.7772	5.15948e-06	0.00390499	SCN10A	sodium voltage-gated channel alpha subunit 10 [Source:NCBI gene (formerly Entrezgene);Acc:101116770]
ENSOARG00000010625	10.659	-3.50836	0.376491	10.6928	0.00107554	0.049335	Abcg1	ATP binding cassette subfamily G member 1 [Source:NCBI gene (formerly Entrezgene);Acc:101103525]
ENSOARG00000013263	2.45539	-3.72175	0.431629	14.9832	0.00010847	0.0152049	RNASE6	ribonuclease K6-like [Source:NCBI gene (formerly Entrezgene);Acc:101116991]
ENSOARG00000000327	10.5476	-4.49682	0.389979	15.548	8.04353e-05	0.0129003	LAMA1	laminin subunit alpha 1 [Source:NCBI gene (formerly Entrezgene);Acc:101102692]

## Sheet: Figure 4
ensembl_name	baseMean	log2FoldChange	lfcSE	stat	pvalue	padj	gene_symbol	gene_description
ENSOARG00000000278	5.74112	2.84719	0.318421	13.123	0.000291689	0.0240173	FAM90A1	family with sequence similarity 90 member A1
ENSOARG00000009653	11.2574	2.62485	0.250915	21.3747	3.77729e-06	0.00307879	RGS2	regulator of G protein signaling 2 [Source:NCBI gene (formerly Entrezgene);Acc:443163]
ENSOARG00000012074	5.44825	2.45884	0.572232	15.8326	6.91982e-05	0.012699	RASIP1	Ras interacting protein 1 [Source:NCBI gene (formerly Entrezgene);Acc:101107986]
ENSOARG00000007848	3.41171	2.20976	0.31979	12.4236	0.000423949	0.0293606	MSI2	musashi RNA binding protein 2 [Source:NCBI gene (formerly Entrezgene);Acc:101102321]
ENSOARG00000016423	9.87271	1.72511	0.286305	12.1289	0.000496452	0.0318813	PNLIPRP3	pancreatic lipase related protein 3 [Source:NCBI gene (formerly Entrezgene);Acc:101103362]
ENSOARG00000016741	7.64377	1.62682	0.471408	11.0941	0.000866011	0.042649	FAM126B	family with sequence similarity 126 member B [Source:NCBI gene (formerly Entrezgene);Acc:101106405]
ENSOARG00000018899	21.039	-2.00441	0.371308	14.2592	0.000159277	0.0190704	PRPF38B	pre-mRNA processing factor 38B [Source:NCBI gene (formerly Entrezgene);Acc:101121896]
ENSOARG00000002967	6.908	-2.01639	0.390239	10.8748	0.000974789	0.045703	SARDH	sarcosine dehydrogenase [Source:NCBI gene (formerly Entrezgene);Acc:101110407]
ENSOARG00000003526	6.73949	-2.04265	0.516759	14.4206	0.000146192	0.0180122	RPP25L	ribonuclease P/MRP subunit p25 like [Source:NCBI gene (formerly Entrezgene);Acc:101121490]
ENSOARG00000013927	2.73732	-2.05237	0.605172	10.979	0.000921523	0.0445866	Rap-2c	ras-related protein Rap-2c-like [Source:NCBI gene (formerly Entrezgene);Acc:101104530]
ENSOARG00000006145	9.16873	-2.06869	0.30734	14.107	0.0001727	0.0194673	ARPC4	tubulin tyrosine ligase like 3 [Source:NCBI gene (formerly Entrezgene);Acc:101103096]
ENSOARG00000020442	6.62174	-2.10333	0.236213	25.1006	5.44159e-07	0.00144148	NOTCH2	notch receptor 2 [Source:NCBI gene (formerly Entrezgene);Acc:101112098]
ENSOARG00000017477	5.54566	-2.12147	0.258103	14.2343	0.000161402	0.0190704	CYP51A1	lanosterol 14-alpha demethylase [Source:NCBI gene (formerly Entrezgene);Acc:101113583]
ENSOARG00000016003	13.7856	-2.13963	0.298084	14.9731	0.000109057	0.0152049	ACOD1	aconitate decarboxylase 1 [Source:HGNC Symbol;Acc:HGNC:33904]
ENSOARG00000009289	13.9651	-2.1546	0.351325	19.3229	1.10376e-05	0.00615551	CKAP2	cytoskeleton associated protein 2 [Source:NCBI gene (formerly Entrezgene);Acc:101121357]
ENSOARG00000007266	4.85233	-2.17353	0.304319	14.6518	0.000129311	0.0171273	FKTN	fukutin [Source:NCBI gene (formerly Entrezgene);Acc:101117989]
ENSOARG00000016081	9.12014	-2.17716	0.290671	11.6522	0.000641265	0.0367611	UPP1	uridine phosphorylase 1 [Source:NCBI gene (formerly Entrezgene);Acc:101107953]
ENSOARG00000000147	7.84895	-2.20143	0.349288	11.1724	0.000830232	0.0416828	ZNF282	zinc finger protein 282 [Source:NCBI gene (formerly Entrezgene);Acc:101107593]
ENSOARG00000022714	8.00729	-2.22646	0.447834	23.8009	1.06832e-06	0.00226399	SCARNA1	small Cajal body-specific RNA 1 [Source:NCBI gene;Acc:114113410]
ENSOARG00000000073	2.79635	-2.25658	0.395076	11.2948	0.000777234	0.0400911	SRSF10	Serine And Arginine Rich Splicing Factor 10
ENSOARG00000015500	11.1124	-2.25659	0.493905	18.5939	1.61733e-05	0.00733629	ABHD18	abhydrolase domain containing 18 [Source:NCBI gene (formerly Entrezgene);Acc:101121294]
ENSOARG00000003464	3.95457	-2.31601	0.564274	16.2618	5.51659e-05	0.0122319	CDC26	anaphase-promoting complex subunit CDC26 [Source:NCBI gene (formerly Entrezgene);Acc:101114750]
ENSOARG00000017993	1.96851	-2.33069	0.243864	11.1531	0.000838895	0.041713	TRMT6	tRNA methyltransferase 6 [Source:NCBI gene (formerly Entrezgene);Acc:101116247]
ENSOARG00000020517	8.41886	-2.3587	0.484222	21.6377	3.29315e-06	0.00307879	EIF4A2	eukaryotic translation initiation factor 4A2 [Source:NCBI gene (formerly Entrezgene);Acc:100037661]
ENSOARG00000013856	5.75133	-2.41246	0.267784	12.7368	0.000358526	0.0273305	BL3	BOLA class I histocompatibility antigen, alpha chain BL3-7-like [Source:NCBI gene (formerly Entrezgene);Acc:101107908]
ENSOARG00000010375	6.29906	-2.44551	0.366751	11.5139	0.000690784	0.0383222	GUCY1A2	guanylate cyclase 1 soluble subunit alpha 2 [Source:NCBI gene (formerly Entrezgene);Acc:101104339]
ENSOARG00000014970	6.6163	-2.45612	0.299668	15.334	9.00808e-05	0.0136357	FAM20A	FAM20A golgi associated secretory pathway pseudokinase [Source:NCBI gene (formerly Entrezgene);Acc:101108764]
ENSOARG00000021133	12.3724	-2.45813	0.274744	12.6555	0.000374468	0.0283419	SLC38A6	solute carrier family 38 member 6 [Source:NCBI gene (formerly Entrezgene);Acc:101105333]
ENSOARG00000010834	8.73806	-2.59145	0.330336	11.6405	0.000645305	0.0367611	ARHGAP45	Rho GTPase activating protein 45 [Source:NCBI gene (formerly Entrezgene);Acc:101112901]
ENSOARG00000007309	3.85218	-2.62761	0.273061	11.0216	0.000900563	0.0437723	MON1B	MON1 homolog B, secretory trafficking associated [Source:NCBI gene (formerly Entrezgene);Acc:101118722]
ENSOARG00000020154	3.84373	-2.62885	0.282704	11.6207	0.000652235	0.0367611	CCT4	chaperonin containing TCP1 subunit 4 [Source:NCBI gene (formerly Entrezgene);Acc:101119712]
ENSOARG00000004087	4.33718	-2.64251	0.269218	12.2407	0.000467576	0.0307729	URI1	URI1 prefoldin like chaperone [Source:NCBI gene (formerly Entrezgene);Acc:101107379]
ENSOARG00000009098	17.531	-2.6765	0.423901	18.5821	1.62738e-05	0.00733629	OR1F12	olfactory receptor 1F12 [Source:NCBI gene (formerly Entrezgene);Acc:114109698]
ENSOARG00000014918	10.8397	-2.68695	0.327918	15.9129	6.63268e-05	0.012699	TSHZ2	teashirt zinc finger homeobox 2 [Source:HGNC Symbol;Acc:HGNC:13010]
ENSOARG00000008560	8.00797	-2.87906	0.338726	11.2608	0.00079162	0.0403269	SLC23A1	solute carrier family 23 member 1-like [Source:NCBI gene (formerly Entrezgene);Acc:101107957]
ENSOARG00000016999	6.98402	-2.95698	0.297364	18.5361	1.66714e-05	0.00733629	DNTTIP2	deoxynucleotidyltransferase terminal interacting protein 2 [Source:NCBI gene (formerly Entrezgene);Acc:101107316]
ENSOARG00000000276	3.64362	-3.04705	0.265651	16.1866	5.73992e-05	0.0124123	WIPF1	WAS/WASL interacting protein family member 1 [Source:NCBI gene (formerly Entrezgene);Acc:101110390]
ENSOARG00000018737	2.73799	-3.32713	0.270425	21.6254	3.31441e-06	0.00307879	ALCAM	activated leukocyte cell adhesion molecule [Source:NCBI gene (formerly Entrezgene);Acc:101114151]
ENSOARG00000004258	3.67165	-3.34092	0.361413	13.7404	0.000209896	0.0204042	MIS12	MIS12 kinetochore complex component [Source:NCBI gene (formerly Entrezgene);Acc:101105171]
ENSOARG00000001624	5.26313	-3.39979	0.294902	20.7772	5.15948e-06	0.00390499	SCN10A	sodium voltage-gated channel alpha subunit 10 [Source:NCBI gene (formerly Entrezgene);Acc:101116770]
ENSOARG00000010625	10.659	-3.50836	0.376491	10.6928	0.00107554	0.049335	Abcg1	ATP binding cassette subfamily G member 1 [Source:NCBI gene (formerly Entrezgene);Acc:101103525]
ENSOARG00000013263	2.45539	-3.72175	0.431629	14.9832	0.00010847	0.0152049	RNASE6	ribonuclease K6-like [Source:NCBI gene (formerly Entrezgene);Acc:101116991]
ENSOARG00000000327	10.5476	-4.49682	0.389979	15.548	8.04353e-05	0.0129003	LAMA1	laminin subunit alpha 1 [Source:NCBI gene (formerly Entrezgene);Acc:101102692]

## Sheet: GSEA
FDR < 0.25
Tags	Go ID	GO name	GO category	Size	ES	NES	Nominal p-value	FDR q-value	FWER p-value	Rank at Max	Leading Edge	Core enrichment	No-Core enrichment
TOP, DETAILS	GO:0044703	multi-organism reproductive process	BIOLOGICAL_PROCESS	3	0.905263	2.01718	0.00590551	0.11409	0.109	11	tags=100%, list=11%, signal=109%	ENSOARG00000019142, ENSOARG00000009653, ENSOARG00000014022
TOP, DETAILS	GO:0019953	sexual reproduction	BIOLOGICAL_PROCESS	3	0.905263	1.98717	0	0.0824937	0.153	11	tags=100%, list=11%, signal=109%	ENSOARG00000019142, ENSOARG00000009653, ENSOARG00000014022
TOP, DETAILS	GO:0042326	negative regulation of phosphorylation	BIOLOGICAL_PROCESS	2	0.989583	1.87101	0	0.147323	0.352	2	tags=100%, list=2%, signal=100%	ENSOARG00000009653, ENSOARG00000012074
TOP, DETAILS	GO:0033673	negative regulation of kinase activity	BIOLOGICAL_PROCESS	2	0.989583	1.8439	0	0.136825	0.42	2	tags=100%, list=2%, signal=100%	ENSOARG00000009653, ENSOARG00000012074
TOP, DETAILS	GO:0045859	regulation of protein kinase activity	BIOLOGICAL_PROCESS	2	0.989583	1.83336	0	0.120635	0.452	2	tags=100%, list=2%, signal=100%	ENSOARG00000009653, ENSOARG00000012074
TOP, DETAILS	GO:0071901	negative regulation of protein serine/threonine kinase activity	BIOLOGICAL_PROCESS	2	0.989583	1.83232	0	0.101717	0.457	2	tags=100%, list=2%, signal=100%	ENSOARG00000009653, ENSOARG00000012074
TOP, DETAILS	GO:0031400	negative regulation of protein modification process	BIOLOGICAL_PROCESS	2	0.989583	1.82202	0	0.0968285	0.494	2	tags=100%, list=2%, signal=100%	ENSOARG00000009653, ENSOARG00000012074
TOP, DETAILS	GO:0071900	regulation of protein serine/threonine kinase activity	BIOLOGICAL_PROCESS	2	0.989583	1.81779	0	0.0872393	0.501	2	tags=100%, list=2%, signal=100%	ENSOARG00000009653, ENSOARG00000012074
TOP, DETAILS	GO:0051348	negative regulation of transferase activity	BIOLOGICAL_PROCESS	2	0.989583	1.81172	0	0.0850425	0.531	2	tags=100%, list=2%, signal=100%	ENSOARG00000009653, ENSOARG00000012074
TOP, DETAILS	GO:0001933	negative regulation of protein phosphorylation	BIOLOGICAL_PROCESS	2	0.989583	1.80698	0	0.0813438	0.554	2	tags=100%, list=2%, signal=100%	ENSOARG00000009653, ENSOARG00000012074
TOP, DETAILS	GO:0006469	negative regulation of protein kinase activity	BIOLOGICAL_PROCESS	2	0.989583	1.8036	0.00196078	0.0767751	0.568	2	tags=100%, list=2%, signal=100%	ENSOARG00000009653, ENSOARG00000012074
TOP, DETAILS	GO:0051338	regulation of transferase activity	BIOLOGICAL_PROCESS	2	0.989583	1.794	0.00198413	0.0793854	0.612	2	tags=100%, list=2%, signal=100%	ENSOARG00000009653, ENSOARG00000012074
TOP, DETAILS	GO:0043549	regulation of kinase activity	BIOLOGICAL_PROCESS	2	0.989583	1.78711	0.00205761	0.0791939	0.64	2	tags=100%, list=2%, signal=100%	ENSOARG00000009653, ENSOARG00000012074
TOP, DETAILS	GO:0051248	negative regulation of protein metabolic process	BIOLOGICAL_PROCESS	3	0.810526	1.77484	0.0226804	0.0840154	0.685	20	tags=100%, list=20%, signal=122%	ENSOARG00000009653, ENSOARG00000012074, ENSOARG00000013398
TOP, DETAILS	GO:0032269	negative regulation of cellular protein metabolic process	BIOLOGICAL_PROCESS	3	0.810526	1.76832	0.0203252	0.0842008	0.715	20	tags=100%, list=20%, signal=122%	ENSOARG00000009653, ENSOARG00000012074, ENSOARG00000013398
TOP, DETAILS	GO:0007276	gamete generation	BIOLOGICAL_PROCESS	2	0.9375	1.73426	0.0042735	0.114315	0.833	7	tags=100%, list=7%, signal=105%	ENSOARG00000019142, ENSOARG00000009653
TOP, DETAILS	GO:0098562	cytoplasmic side of membrane	CELLULAR_COMPONENT	2	0.947917	1.7269	0.00578035	0.114955	0.848	6	tags=100%, list=6%, signal=104%	ENSOARG00000009653, ENSOARG00000018799
TOP, DETAILS	GO:0051130	positive regulation of cellular component organization	BIOLOGICAL_PROCESS	4	0.696809	1.71753	0.025641	0.121384	0.88	7	tags=75%, list=7%, signal=77%	ENSOARG00000019142, ENSOARG00000012074, ENSOARG00000018799	ENSOARG00000006145
TOP, DETAILS	GO:0007283	spermatogenesis	BIOLOGICAL_PROCESS	2	0.9375	1.71724	0.012605	0.115518	0.881	7	tags=100%, list=7%, signal=105%	ENSOARG00000019142, ENSOARG00000009653
TOP, DETAILS	GO:0048232	male gamete generation	BIOLOGICAL_PROCESS	2	0.9375	1.70816	0.0100604	0.119699	0.909	7	tags=100%, list=7%, signal=105%	ENSOARG00000019142, ENSOARG00000009653
TOP, DETAILS	GO:0009898	cytoplasmic side of plasma membrane	CELLULAR_COMPONENT	2	0.947917	1.70396	0.00760456	0.120245	0.921	6	tags=100%, list=6%, signal=104%	ENSOARG00000009653, ENSOARG00000018799
TOP, DETAILS	GO:0001932	regulation of protein phosphorylation	BIOLOGICAL_PROCESS	5	0.617204	1.70302	0.0261044	0.115911	0.924	20	tags=80%, list=20%, signal=95%	ENSOARG00000009653, ENSOARG00000012074, ENSOARG00000018799, ENSOARG00000013398	ENSOARG00000014970
TOP, DETAILS	GO:0032504	multicellular organism reproduction	BIOLOGICAL_PROCESS	2	0.9375	1.67571	0.00798403	0.140236	0.963	7	tags=100%, list=7%, signal=105%	ENSOARG00000019142, ENSOARG00000009653
TOP, DETAILS	GO:0051704	multi-organism process	BIOLOGICAL_PROCESS	4	0.654255	1.64093	0.0307692	0.179545	0.989	11	tags=75%, list=11%, signal=81%	ENSOARG00000019142, ENSOARG00000009653, ENSOARG00000014022	ENSOARG00000016003
TOP, DETAILS	GO:0006412	translation	BIOLOGICAL_PROCESS	4	0.648936	1.63893	0.016632	0.174663	0.989	36	tags=100%, list=37%, signal=152%	ENSOARG00000009653, ENSOARG00000004349, ENSOARG00000018456, ENSOARG00000013398
TOP, DETAILS	GO:0048609	multicellular organismal reproductive process	BIOLOGICAL_PROCESS	2	0.9375	1.6278	0.0198676	0.182416	0.994	7	tags=100%, list=7%, signal=105%	ENSOARG00000019142, ENSOARG00000009653
TOP, DETAILS	GO:0006518	peptide metabolic process	BIOLOGICAL_PROCESS	4	0.648936	1.62675	0.032	0.177732	0.996	36	tags=100%, list=37%, signal=152%	ENSOARG00000009653, ENSOARG00000004349, ENSOARG00000018456, ENSOARG00000013398
TOP, DETAILS	GO:0043604	amide biosynthetic process	BIOLOGICAL_PROCESS	4	0.648936	1.59846	0.0542636	0.207091	0.998	36	tags=100%, list=37%, signal=152%	ENSOARG00000009653, ENSOARG00000004349, ENSOARG00000018456, ENSOARG00000013398
TOP, DETAILS	GO:0031967	organelle envelope	CELLULAR_COMPONENT	3	0.726316	1.59472	0.0359848	0.204976	0.998	28	tags=100%, list=29%, signal=136%	ENSOARG00000005798, ENSOARG00000000021, ENSOARG00000001978
TOP, DETAILS	GO:0031966	mitochondrial membrane	CELLULAR_COMPONENT	2	0.864583	1.59464	0.027668	0.198208	0.998	14	tags=100%, list=14%, signal=114%	ENSOARG00000005798, ENSOARG00000000021
TOP, DETAILS	GO:0043043	peptide biosynthetic process	BIOLOGICAL_PROCESS	4	0.648936	1.59199	0.0455487	0.194459	0.998	36	tags=100%, list=37%, signal=152%	ENSOARG00000009653, ENSOARG00000004349, ENSOARG00000018456, ENSOARG00000013398
TOP, DETAILS	GO:0005740	mitochondrial envelope	CELLULAR_COMPONENT	2	0.864583	1.57336	0.027833	0.212646	0.999	14	tags=100%, list=14%, signal=114%	ENSOARG00000005798, ENSOARG00000000021
TOP, DETAILS	GO:0046034	ATP metabolic process	BIOLOGICAL_PROCESS	2	0.864583	1.56094	0.0393701	0.224774	1	14	tags=100%, list=14%, signal=114%	ENSOARG00000005798, ENSOARG00000000021
TOP, DETAILS	GO:0031975	envelope	CELLULAR_COMPONENT	3	0.726316	1.54459	0.0397614	0.241313	1	28	tags=100%, list=29%, signal=136%	ENSOARG00000005798, ENSOARG00000000021, ENSOARG00000001978
FDR < 0.1
Tags	Go ID	GO name	GO category	Size	ES	NES	Nominal p-value	FDR q-value	FWER p-value	Rank at Max	Leading Edge	Core enrichment	No-Core enrichment
TOP, DETAILS	GO:0019953	sexual reproduction	BIOLOGICAL_PROCESS	3	0.905263	1.98717	0	0.0824937	0.153	11	tags=100%, list=11%, signal=109%	ENSOARG00000019142, ENSOARG00000009653, ENSOARG00000014022
TOP, DETAILS	GO:0071900	regulation of protein serine/threonine kinase activity	BIOLOGICAL_PROCESS	2	0.989583	1.81779	0	0.0872393	0.501	2	tags=100%, list=2%, signal=100%	ENSOARG00000009653, ENSOARG00000012074
TOP, DETAILS	GO:0051348	negative regulation of transferase activity	BIOLOGICAL_PROCESS	2	0.989583	1.81172	0	0.0850425	0.531	2	tags=100%, list=2%, signal=100%	ENSOARG00000009653, ENSOARG00000012074
TOP, DETAILS	GO:0006469	negative regulation of protein kinase activity	BIOLOGICAL_PROCESS	2	0.989583	1.8036	0.00196078	0.0767751	0.568	2	tags=100%, list=2%, signal=100%	ENSOARG00000009653, ENSOARG00000012074
TOP, DETAILS	GO:0043549	regulation of kinase activity	BIOLOGICAL_PROCESS	2	0.989583	1.78711	0.00205761	0.0791939	0.64	2	tags=100%, list=2%, signal=100%	ENSOARG00000009653, ENSOARG00000012074
			GO term ID	GO term name	number of genes	NES	Nominal p-value	FDR q-value
			GO:0019953	sexual reproduction	3	1.98717	0	0.0824937
			GO:0071900	regulation of protein serine/threonine kinase activity	2	1.81779	0	0.0872393
			GO:0051348	negative regulation of transferase activity	2	1.81172	0	0.0850425
			GO:0006469	negative regulation of protein kinase activity	2	1.8036	0.00196078	0.0767751
			GO:0043549	regulation of kinase activity	2	1.78711	0.00205761	0.0791939

## Sheet: leyend
SIZE	Number of genes in the gene set after filtering out those genes not in the expression dataset
ES	Enrichment score for the gene set; that is, the degree to which this gene set is overrepresented at the top or bottom of the ranked list of genes in the expression dataset.
NES	Normalized enrichment score; that is, the enrichment score for the gene set after it has been normalized across analyzed gene sets.
NOM p-value	Nominal p value; that is, the statistical significance of the enrichment score. The nominal p value is not adjusted for gene set size or multiple hypothesis testing; therefore, it is of limited use in comparing gene sets.
FDR q-value	False discovery rate; that is, the estimated probability that the normalized enrichment score represents a false positive finding.
FWER p-value	Familywise-error rate; that is, a more conservatively estimated probability that the normalized enrichment score represents a false positive finding. Because the goal of GSEA is to generate hypotheses, the GSEA team recommends focusing on the FDR statistic.
RANK AT MAX	The position in the ranked list at which the maximum enrichment score occurred. The more interesting gene sets achieve the maximum enrichment score near the top or bottom of the ranked list; that is, the rank at max is either very small or very large.
LEADING EDGE	Displays the three statistics used to define the leading edge subset:
	● Tags. The percentage of gene hits before (for positive ES) or after (for negative ES) the peak in the running enrichment score. This gives an indication of the percentage of genes contributing to the enrichment score.
	● List. The percentage of genes in the ranked gene list before (for positive ES) or after (for negative ES) the peak in the running enrichment score. This gives an indication of where in the list the enrichment score is attained.
	● Signal. The enrichment signal strength that combines the two previous statistics:
	where N is the number of genes in the list and Nh is the number of genes in the gene set. If the gene set is entirely within the first Nh positions in the list, then the signal strength is maximal or 100%. If the gene set is spread throughout the list, then the signal strength decreases towards 0%.
	These statistics describe the leading-edge subset of a single gene set. Use the Leading Edge analysis to analyze the overlap between multiple leading-edge subsets.

## Sheet: Core Enrichment
Go ID	GO name	Core enrichment	Genes
GO:0043604	amide biosynthetic process	RGS2, RPL17, RPS15A, BANK1
GO:0046034	ATP metabolic process	ND4L, ATP8
GO:0098562	cytoplasmic side of membrane	RGS2, FER
GO:0009898	cytoplasmic side of plasma membrane	RGS2, FER
GO:0031975	envelope	ND4L, ATP8, KPNA4
GO:0007276	gamete generation	SHCBP1L, RGS2
GO:0048232	male gamete generation	SHCBP1L, RGS2
GO:0005740	mitochondrial envelope	ND4L, ATP8
GO:0031966	mitochondrial membrane	ND4L, ATP8
GO:0032504	multicellular organism reproduction	SHCBP1L, RGS2
GO:0048609	multicellular organismal reproductive process	SHCBP1L, RGS2
GO:0051704	multi-organism process	SCHCBP1L, RGS2, CD46
GO:0044703	multi-organism reproductive process	SHCBP1L, RGS2, CD46	SHCBP1L, RGS2, CD46, RASIP1, BANK1, FER, RPL17, RPS15A, ND4L, ATP8, KPNA4
GO:0032269	negative regulation of cellular protein metabolic process	RGS2, RASIP1, BANK1
GO:0033673	negative regulation of kinase activity	RGS2, RASIP1
GO:0042326	negative regulation of phosphorylation	RGS2, RASIP1
GO:0006469	negative regulation of protein kinase activity	RGS2, RASIP1
GO:0051248	negative regulation of protein metabolic process	RGS2, RASIP1, BANK1
GO:0031400	negative regulation of protein modification process	RGS2, RASIP1
GO:0001933	negative regulation of protein phosphorylation	RGS2, RASIP1
GO:0071901	negative regulation of protein serine/threonine kinase activity	RGS2, RASIP1
GO:0051348	negative regulation of transferase activity	RGS2, RASIP1
GO:0031967	organelle envelope	ND4L, ATP8, KPNA4
GO:0043043	peptide biosynthetic process	RGS2, RPL17, RPS15A, BANK1
GO:0006518	peptide metabolic process	RGS2, RPL17, RPS15A, BANK1
GO:0051130	positive regulation of cellular component organization	SHCBP1L, RASIP1, FER
GO:0043549	regulation of kinase activity	RGS2, RASIP1
GO:0045859	regulation of protein kinase activity	RGS2, RASIP1
GO:0001932	regulation of protein phosphorylation	RGS2, RASIP1, FER, BANK1
GO:0071900	regulation of protein serine/threonine kinase activity	RGS2, RASIP1
GO:0051338	regulation of transferase activity	RGS2, RASIP1
GO:0019953	sexual reproduction	SHCBP1L, RGS2, CD46
GO:0007283	spermatogenesis	SHCBP1L, RGS2
GO:0006412	translation	RGS2, RPL17, RPS15A, BANK1
