# Supplementary material for: Exploring the ovine sperm transcriptome by RNAseq techniques. I Effect of seasonal conditions on transcripts abundance
Source: PLoS One. 2022 Mar 14;17(3):e0264978. doi: 10.1371/journal.pone.0264978 (PMC8920283; doi:10.1371/journal.pone.0264978)
Supplement: S7 Table — (XLSX) [file pone.0264978.s008.xlsx]

## Sheet: GSEA 98 DA genes
GO ID	GO name	GO category	Size	ES	NES	Nominal p-val	FDR q-val	FWER p-val	Rank at Max	Leading Edge
GO:0019953	sexual reproduction	BIOLOGICAL_PROCESS	3	0.905263	1.93667	0.000845309	0.0794308	0.152	11	tags=100%, list=11%, signal=109%
GO:0051704	multi-organism process	BIOLOGICAL_PROCESS	3	0.905263	1.93653	0	0.0531717	0.153	11	tags=100%, list=11%, signal=109%
GO:0033673	negative regulation of kinase activity	BIOLOGICAL_PROCESS	2	0.989583	1.72073	0.00151286	0.0882513	0.668667	2	tags=100%, list=2%, signal=100%
GO:0032269	negative regulation of cellular protein metabolic process	BIOLOGICAL_PROCESS	3	0.810526	1.71692	0.0205304	0.0785276	0.685667	20	tags=100%, list=20%, signal=122%
GO:0071900	regulation of protein serine/threonine kinase activity	BIOLOGICAL_PROCESS	2	0.989583	1.70944	0	0.0799048	0.709	2	tags=100%, list=2%, signal=100%
GO:0051338	regulation of transferase activity	BIOLOGICAL_PROCESS	2	0.989583	1.72907	0.00158479	0.0957335	0.635333	2	tags=100%, list=2%, signal=100%
GO:0045859	regulation of protein kinase activity	BIOLOGICAL_PROCESS	2	0.989583	1.72208	0.000778816	0.0947275	0.663333	2	tags=100%, list=2%, signal=100%
GO:0042326	negative regulation of phosphorylation	BIOLOGICAL_PROCESS	2	0.989583	1.7186	0.00078064	0.0827593	0.675333	2	tags=100%, list=2%, signal=100%
GO:0051348	negative regulation of transferase activity	BIOLOGICAL_PROCESS	2	0.989583	1.70598	0.00239234	0.0773426	0.721333	2	tags=100%, list=2%, signal=100%
GO:0009898	cytoplasmic side of plasma membrane	CELLULAR_COMPONENT	2	0.947917	1.67478	0.00769231	0.100782	0.834667	6	tags=100%, list=6%, signal=104%
GO:0007276	gamete generation	BIOLOGICAL_PROCESS	2	0.9375	1.66954	0.00705329	0.10263	0.860667	7	tags=100%, list=7%, signal=105%
GO:0032504	multicellular organism reproduction	BIOLOGICAL_PROCESS	2	0.9375	1.65776	0.0119237	0.103211	0.887667	7	tags=100%, list=7%, signal=105%
GO:0031400	negative regulation of protein modification process	BIOLOGICAL_PROCESS	2	0.989583	1.73149	0.00154202	0.10371	0.627333	2	tags=100%, list=2%, signal=100%
GO:0098562	cytoplasmic side of membrane	CELLULAR_COMPONENT	2	0.947917	1.66135	0.00765697	0.105146	0.879	6	tags=100%, list=6%, signal=104%
GO:0001933	negative regulation of protein phosphorylation	BIOLOGICAL_PROCESS	2	0.989583	1.7416	0.00152788	0.106157	0.599333	2	tags=100%, list=2%, signal=100%
GO:0051130	positive regulation of cellular component organization	BIOLOGICAL_PROCESS	4	0.672575	1.64349	0.0429825	0.108453	0.922667	7	tags=75%, list=7%, signal=77%
GO:0048609	multicellular organismal reproductive process	BIOLOGICAL_PROCESS	2	0.9375	1.63344	0.00689655	0.109963	0.939333	7	tags=100%, list=7%, signal=105%
GO:0007283	spermatogenesis	BIOLOGICAL_PROCESS	2	0.9375	1.63616	0.0166932	0.111379	0.934	7	tags=100%, list=7%, signal=105%
GO:0048232	male gamete generation	BIOLOGICAL_PROCESS	2	0.9375	1.64365	0.0103503	0.113449	0.921667	7	tags=100%, list=7%, signal=105%
GO:0051248	negative regulation of protein metabolic process	BIOLOGICAL_PROCESS	3	0.810526	1.74194	0.0153061	0.120491	0.596667	20	tags=100%, list=20%, signal=122%
GO:0071901	negative regulation of protein serine/threonine kinase activity	BIOLOGICAL_PROCESS	2	0.989583	1.74863	0	0.131486	0.569667	2	tags=100%, list=2%, signal=100%
GO:0044703	multi-organism reproductive process	BIOLOGICAL_PROCESS	3	0.905263	1.95225	0.00334448	0.131758	0.126333	11	tags=100%, list=11%, signal=109%
GO:0043043	peptide biosynthetic process	BIOLOGICAL_PROCESS	4	0.648936	1.59153	0.0442145	0.136766	0.983	36	tags=100%, list=37%, signal=152%
GO:0006518	peptide metabolic process	BIOLOGICAL_PROCESS	4	0.648936	1.5955	0.0559006	0.137924	0.980667	36	tags=100%, list=37%, signal=152%
GO:0001932	regulation of protein phosphorylation	BIOLOGICAL_PROCESS	5	0.587644	1.60135	0.0467381	0.141368	0.977333	20	tags=80%, list=20%, signal=95%
GO:0006412	translation	BIOLOGICAL_PROCESS	4	0.648936	1.57887	0.0562885	0.14146	0.987667	36	tags=100%, list=37%, signal=152%
GO:0043604	amide biosynthetic process	BIOLOGICAL_PROCESS	4	0.648936	1.59607	0.045709	0.142332	0.979667	36	tags=100%, list=37%, signal=152%
GO:0042325	regulation of phosphorylation	BIOLOGICAL_PROCESS	5	0.587644	1.58038	0.0441459	0.1442	0.986667	20	tags=80%, list=20%, signal=95%
GO:0006469	negative regulation of protein kinase activity	BIOLOGICAL_PROCESS	2	0.989583	1.75625	0.000766871	0.148561	0.550333	2	tags=100%, list=2%, signal=100%
GO:0031967	organelle envelope	CELLULAR_COMPONENT	3	0.726316	1.56429	0.060231	0.152609	0.991333	28	tags=100%, list=29%, signal=136%
GO:0043549	regulation of kinase activity	BIOLOGICAL_PROCESS	2	0.989583	1.76251	0	0.175594	0.529333	2	tags=100%, list=2%, signal=100%
GO:0031975	envelope	CELLULAR_COMPONENT	3	0.726316	1.53931	0.0522193	0.178066	0.996667	28	tags=100%, list=29%, signal=136%
GO:0031966	mitochondrial membrane	CELLULAR_COMPONENT	2	0.864583	1.51499	0.049922	0.197375	0.999333	14	tags=100%, list=14%, signal=114%
GO:0005740	mitochondrial envelope	CELLULAR_COMPONENT	2	0.864583	1.51878	0.0490421	0.198371	0.999333	14	tags=100%, list=14%, signal=114%
GO:0046034	ATP metabolic process	BIOLOGICAL_PROCESS	2	0.864583	1.50754	0.0482866	0.201332	0.999333	14	tags=100%, list=14%, signal=114%
GO:0006091	generation of precursor metabolites and energy	BIOLOGICAL_PROCESS	2	0.833333	1.45873	0.0621683	0.248814	1	17	tags=100%, list=17%, signal=119%
GO:0009055	electron transfer activity	MOLECULAR_FUNCTION	2	0.833333	1.46804	0.0655614	0.250108	1	17	tags=100%, list=17%, signal=119%
GO:0022900	electron transport chain	BIOLOGICAL_PROCESS	2	0.833333	1.46269	0.0608487	0.250333	1	17	tags=100%, list=17%, signal=119%
GO:0034248	regulation of cellular amide metabolic process	BIOLOGICAL_PROCESS	2	0.802083	1.39762	0.0928237	0.261956	1	20	tags=100%, list=20%, signal=123%
GO:0002694	regulation of leukocyte activation	BIOLOGICAL_PROCESS	2	0.802083	1.40167	0.104118	0.262288	1	20	tags=100%, list=20%, signal=123%
GO:0050865	regulation of cell activation	BIOLOGICAL_PROCESS	2	0.802083	1.38889	0.112676	0.262331	1	20	tags=100%, list=20%, signal=123%
GO:0043087	regulation of GTPase activity	BIOLOGICAL_PROCESS	3	0.651831	1.37945	0.117647	0.264465	1	2	tags=67%, list=2%, signal=66%
GO:0018108	peptidyl-tyrosine phosphorylation	BIOLOGICAL_PROCESS	2	0.802083	1.39089	0.0984	0.265022	1	20	tags=100%, list=20%, signal=123%
GO:0043086	negative regulation of catalytic activity	BIOLOGICAL_PROCESS	3	0.647454	1.38211	0.130952	0.266748	1	2	tags=67%, list=2%, signal=66%
GO:0044092	negative regulation of molecular function	BIOLOGICAL_PROCESS	3	0.647454	1.37005	0.125874	0.266763	1	2	tags=67%, list=2%, signal=66%
GO:0045936	negative regulation of phosphate metabolic process	BIOLOGICAL_PROCESS	3	0.647454	1.40209	0.0997352	0.266927	1	2	tags=67%, list=2%, signal=66%
GO:0035023	regulation of Rho protein signal transduction	BIOLOGICAL_PROCESS	2	0.822917	1.43976	0.0705795	0.270248	1	18	tags=100%, list=18%, signal=120%
GO:0010563	negative regulation of phosphorus metabolic process	BIOLOGICAL_PROCESS	3	0.647454	1.37074	0.130398	0.271272	1	2	tags=67%, list=2%, signal=66%
GO:0010608	posttranscriptional regulation of gene expression	BIOLOGICAL_PROCESS	2	0.802083	1.40247	0.0911854	0.272078	1	20	tags=100%, list=20%, signal=123%
GO:0051241	negative regulation of multicellular organismal process	BIOLOGICAL_PROCESS	2	0.802083	1.40529	0.113846	0.274108	1	20	tags=100%, list=20%, signal=123%
GO:0050866	negative regulation of cell activation	BIOLOGICAL_PROCESS	2	0.802083	1.40757	0.0923423	0.277268	1	20	tags=100%, list=20%, signal=123%
GO:0002695	negative regulation of leukocyte activation	BIOLOGICAL_PROCESS	2	0.802083	1.41456	0.1	0.279325	1	20	tags=100%, list=20%, signal=123%
GO:0006417	regulation of translation	BIOLOGICAL_PROCESS	2	0.802083	1.42405	0.0869906	0.279665	1	20	tags=100%, list=20%, signal=123%
GO:0007266	Rho protein signal transduction	BIOLOGICAL_PROCESS	2	0.822917	1.42719	0.0781499	0.281428	1	18	tags=100%, list=18%, signal=120%
GO:0018212	peptidyl-tyrosine modification	BIOLOGICAL_PROCESS	2	0.802083	1.40844	0.119323	0.282266	1	20	tags=100%, list=20%, signal=123%
GO:0002683	negative regulation of immune system process	BIOLOGICAL_PROCESS	2	0.802083	1.4164	0.0859873	0.283242	1	20	tags=100%, list=20%, signal=123%
GO:0006937	regulation of muscle contraction	BIOLOGICAL_PROCESS	1	0.989691	1.33893	0.0192947	0.312539	1	1	tags=100%, list=1%, signal=100%
GO:0014897	striated muscle hypertrophy	BIOLOGICAL_PROCESS	1	0.989691	1.30688	0.018241	0.326263	1	1	tags=100%, list=1%, signal=100%
GO:0043405	regulation of MAP kinase activity	BIOLOGICAL_PROCESS	1	0.989691	1.31004	0.0203114	0.327118	1	1	tags=100%, list=1%, signal=100%
GO:0055117	regulation of cardiac muscle contraction	BIOLOGICAL_PROCESS	1	0.989691	1.30617	0.0189542	0.327473	1	1	tags=100%, list=1%, signal=100%
GO:0008015	blood circulation	BIOLOGICAL_PROCESS	1	0.989691	1.30937	0.0201072	0.327959	1	1	tags=100%, list=1%, signal=100%
GO:0031330	negative regulation of cellular catabolic process	BIOLOGICAL_PROCESS	1	0.979381	1.30403	0.0447663	0.328092	1	2	tags=100%, list=2%, signal=101%
GO:0060191	regulation of lipase activity	BIOLOGICAL_PROCESS	1	0.989691	1.30689	0.0202482	0.32878	1	1	tags=100%, list=1%, signal=100%
GO:0006914	autophagy	BIOLOGICAL_PROCESS	1	0.979381	1.30723	0.0461339	0.329028	1	2	tags=100%, list=2%, signal=101%
GO:0060192	negative regulation of lipase activity	BIOLOGICAL_PROCESS	1	0.989691	1.30437	0.0199336	0.329092	1	1	tags=100%, list=1%, signal=100%
GO:0043502	regulation of muscle adaptation	BIOLOGICAL_PROCESS	1	0.989691	1.31015	0.020592	0.329308	1	1	tags=100%, list=1%, signal=100%
GO:0010517	regulation of phospholipase activity	BIOLOGICAL_PROCESS	1	0.989691	1.31066	0.0221625	0.329462	1	1	tags=100%, list=1%, signal=100%
GO:0007188	adenylate cyclase-modulating G protein-coupled receptor signaling pathway	BIOLOGICAL_PROCESS	1	0.989691	1.30468	0.0168805	0.330067	1	1	tags=100%, list=1%, signal=100%
GO:0010506	regulation of autophagy	BIOLOGICAL_PROCESS	1	0.979381	1.30306	0.038221	0.331212	1	2	tags=100%, list=2%, signal=101%
GO:0019932	second-messenger-mediated signaling	BIOLOGICAL_PROCESS	1	0.989691	1.30725	0.0225914	0.331937	1	1	tags=100%, list=1%, signal=100%
GO:0090559	regulation of membrane permeability	BIOLOGICAL_PROCESS	1	0.979381	1.3049	0.0328299	0.332043	1	2	tags=100%, list=2%, signal=101%
GO:0019933	cAMP-mediated signaling	BIOLOGICAL_PROCESS	1	0.989691	1.31074	0.0214334	0.332077	1	1	tags=100%, list=1%, signal=100%
GO:0051020	GTPase binding	MOLECULAR_FUNCTION	1	0.979381	1.31129	0.0447861	0.33227	1	2	tags=100%, list=2%, signal=101%
GO:0071875	adrenergic receptor signaling pathway	BIOLOGICAL_PROCESS	1	0.989691	1.31145	0.0220588	0.334432	1	1	tags=100%, list=1%, signal=100%
GO:0061919	process utilizing autophagic mechanism	BIOLOGICAL_PROCESS	1	0.979381	1.30726	0.0418605	0.334881	1	2	tags=100%, list=2%, signal=101%
GO:0050873	brown fat cell differentiation	BIOLOGICAL_PROCESS	1	0.989691	1.30735	0.0282895	0.337223	1	1	tags=100%, list=1%, signal=100%
GO:0060048	cardiac muscle contraction	BIOLOGICAL_PROCESS	1	0.989691	1.31149	0.0249671	0.337508	1	1	tags=100%, list=1%, signal=100%
GO:0003013	circulatory system process	BIOLOGICAL_PROCESS	1	0.989691	1.31164	0.0281593	0.339987	1	1	tags=100%, list=1%, signal=100%
GO:0045986	negative regulation of smooth muscle contraction	BIOLOGICAL_PROCESS	1	0.989691	1.31282	0.0195286	0.341137	1	1	tags=100%, list=1%, signal=100%
GO:0007193	adenylate cyclase-inhibiting G protein-coupled receptor signaling pathway	BIOLOGICAL_PROCESS	1	0.989691	1.31191	0.0181465	0.341575	1	1	tags=100%, list=1%, signal=100%
GO:0060047	heart contraction	BIOLOGICAL_PROCESS	1	0.989691	1.31235	0.0189959	0.341702	1	1	tags=100%, list=1%, signal=100%
GO:0042803	protein homodimerization activity	MOLECULAR_FUNCTION	1	0.979381	1.31368	0.0382124	0.341919	1	2	tags=100%, list=2%, signal=101%
GO:0006936	muscle contraction	BIOLOGICAL_PROCESS	1	0.989691	1.31284	0.0192435	0.344503	1	1	tags=100%, list=1%, signal=100%
GO:0090066	regulation of anatomical structure size	BIOLOGICAL_PROCESS	3	0.613754	1.2999	0.168421	0.345165	1	6	tags=67%, list=6%, signal=69%
GO:0003015	heart process	BIOLOGICAL_PROCESS	1	0.989691	1.31375	0.0161507	0.345295	1	1	tags=100%, list=1%, signal=100%
GO:0031329	regulation of cellular catabolic process	BIOLOGICAL_PROCESS	1	0.979381	1.29474	0.033619	0.345702	1	2	tags=100%, list=2%, signal=101%
GO:0033622	integrin activation	BIOLOGICAL_PROCESS	1	0.979381	1.29522	0.0504711	0.346174	1	2	tags=100%, list=2%, signal=101%
GO:0051058	negative regulation of small GTPase mediated signal transduction	BIOLOGICAL_PROCESS	1	0.979381	1.29834	0.0436562	0.346578	1	2	tags=100%, list=2%, signal=101%
GO:0010507	negative regulation of autophagy	BIOLOGICAL_PROCESS	1	0.979381	1.29788	0.0502283	0.346635	1	2	tags=100%, list=2%, signal=101%
GO:1905709	negative regulation of membrane permeability	BIOLOGICAL_PROCESS	1	0.979381	1.2987	0.0508143	0.347199	1	2	tags=100%, list=2%, signal=101%
GO:0009895	negative regulation of catabolic process	BIOLOGICAL_PROCESS	1	0.979381	1.29358	0.0473018	0.347352	1	2	tags=100%, list=2%, signal=101%
GO:0006941	striated muscle contraction	BIOLOGICAL_PROCESS	1	0.989691	1.31382	0.022981	0.347927	1	1	tags=100%, list=1%, signal=100%
GO:0014896	muscle hypertrophy	BIOLOGICAL_PROCESS	1	0.989691	1.29904	0.0223684	0.348159	1	1	tags=100%, list=1%, signal=100%
GO:0001570	vasculogenesis	BIOLOGICAL_PROCESS	1	0.979381	1.29381	0.0528751	0.348683	1	2	tags=100%, list=2%, signal=101%
GO:0043254	regulation of protein-containing complex assembly	BIOLOGICAL_PROCESS	3	0.604577	1.29522	0.150344	0.34881	1	6	tags=67%, list=6%, signal=69%
GO:0033623	regulation of integrin activation	BIOLOGICAL_PROCESS	1	0.979381	1.29212	0.0433622	0.350427	1	2	tags=100%, list=2%, signal=101%
GO:0044089	positive regulation of cellular component biogenesis	BIOLOGICAL_PROCESS	3	0.604577	1.29533	0.178328	0.350836	1	6	tags=67%, list=6%, signal=69%
GO:0006939	smooth muscle contraction	BIOLOGICAL_PROCESS	1	0.989691	1.31382	0.0264901	0.351421	1	1	tags=100%, list=1%, signal=100%
GO:0009894	regulation of catabolic process	BIOLOGICAL_PROCESS	1	0.979381	1.29219	0.0402075	0.352601	1	2	tags=100%, list=2%, signal=101%
GO:0046580	negative regulation of Ras protein signal transduction	BIOLOGICAL_PROCESS	1	0.979381	1.29547	0.0419441	0.353185	1	2	tags=100%, list=2%, signal=101%
GO:0035024	negative regulation of Rho protein signal transduction	BIOLOGICAL_PROCESS	1	0.979381	1.29597	0.0350404	0.353264	1	2	tags=100%, list=2%, signal=101%
GO:0045744	negative regulation of G protein-coupled receptor signaling pathway	BIOLOGICAL_PROCESS	1	0.989691	1.31396	0.0192691	0.354105	1	1	tags=100%, list=1%, signal=100%
GO:0033625	positive regulation of integrin activation	BIOLOGICAL_PROCESS	1	0.979381	1.29027	0.0407482	0.35636	1	2	tags=100%, list=2%, signal=101%
GO:0045444	fat cell differentiation	BIOLOGICAL_PROCESS	1	0.989691	1.31399	0.015457	0.357714	1	1	tags=100%, list=1%, signal=100%
GO:0008277	regulation of G protein-coupled receptor signaling pathway	BIOLOGICAL_PROCESS	1	0.989691	1.31404	0.0198766	0.361188	1	1	tags=100%, list=1%, signal=100%
GO:0086103	G protein-coupled receptor signaling pathway involved in heart process	BIOLOGICAL_PROCESS	1	0.989691	1.31457	0.0213499	0.361875	1	1	tags=100%, list=1%, signal=100%
GO:0031334	positive regulation of protein-containing complex assembly	BIOLOGICAL_PROCESS	3	0.604577	1.28814	0.16939	0.363899	1	6	tags=67%, list=6%, signal=69%
GO:0090075	relaxation of muscle	BIOLOGICAL_PROCESS	1	0.989691	1.31459	0.0209743	0.365865	1	1	tags=100%, list=1%, signal=100%
GO:0006754	ATP biosynthetic process	BIOLOGICAL_PROCESS	1	0.917526	1.23401	0.137627	0.367334	1	8	tags=100%, list=8%, signal=108%
GO:0097581	lamellipodium organization	BIOLOGICAL_PROCESS	1	0.938144	1.23504	0.130643	0.367402	1	6	tags=100%, list=6%, signal=105%
GO:1901653	cellular response to peptide	BIOLOGICAL_PROCESS	1	0.938144	1.23556	0.126144	0.367408	1	6	tags=100%, list=6%, signal=105%
GO:0042058	regulation of epidermal growth factor receptor signaling pathway	BIOLOGICAL_PROCESS	1	0.938144	1.23717	0.131803	0.367501	1	6	tags=100%, list=6%, signal=105%
GO:0045263	proton-transporting ATP synthase complex, coupling factor F(o)	CELLULAR_COMPONENT	1	0.917526	1.23668	0.149901	0.367516	1	8	tags=100%, list=8%, signal=108%
GO:0034614	cellular response to reactive oxygen species	BIOLOGICAL_PROCESS	1	0.938144	1.23418	0.129704	0.368202	1	6	tags=100%, list=6%, signal=105%
GO:1903524	positive regulation of blood circulation	BIOLOGICAL_PROCESS	1	0.989691	1.3148	0.0170184	0.368421	1	1	tags=100%, list=1%, signal=100%
GO:1901652	response to peptide	BIOLOGICAL_PROCESS	1	0.938144	1.23745	0.127261	0.368424	1	6	tags=100%, list=6%, signal=105%
GO:0008286	insulin receptor signaling pathway	BIOLOGICAL_PROCESS	1	0.938144	1.23563	0.130779	0.368645	1	6	tags=100%, list=6%, signal=105%
GO:0007260	tyrosine phosphorylation of STAT protein	BIOLOGICAL_PROCESS	1	0.938144	1.23775	0.121951	0.369237	1	6	tags=100%, list=6%, signal=105%
GO:0043949	regulation of cAMP-mediated signaling	BIOLOGICAL_PROCESS	1	0.989691	1.31526	0.0203412	0.369261	1	1	tags=100%, list=1%, signal=100%
GO:0042311	vasodilation	BIOLOGICAL_PROCESS	1	0.989691	1.31644	0.0185185	0.370134	1	1	tags=100%, list=1%, signal=100%
GO:0002768	immune response-regulating cell surface receptor signaling pathway	BIOLOGICAL_PROCESS	1	0.938144	1.23801	0.104909	0.37014	1	6	tags=100%, list=6%, signal=105%
GO:0052689	carboxylic ester hydrolase activity	MOLECULAR_FUNCTION	1	0.958763	1.28611	0.0783013	0.37129	1	4	tags=100%, list=4%, signal=103%
GO:0031252	cell leading edge	CELLULAR_COMPONENT	1	0.938144	1.23807	0.118937	0.371606	1	6	tags=100%, list=6%, signal=105%
GO:0019935	cyclic-nucleotide-mediated signaling	BIOLOGICAL_PROCESS	1	0.989691	1.31549	0.0262273	0.371763	1	1	tags=100%, list=1%, signal=100%
GO:0015985	energy coupled proton transport, down electrochemical gradient	BIOLOGICAL_PROCESS	1	0.917526	1.23167	0.153691	0.372019	1	8	tags=100%, list=8%, signal=108%
GO:2001252	positive regulation of chromosome organization	BIOLOGICAL_PROCESS	1	0.927835	1.23817	0.138681	0.372684	1	7	tags=100%, list=7%, signal=107%
GO:0015986	ATP synthesis coupled proton transport	BIOLOGICAL_PROCESS	1	0.917526	1.23097	0.144011	0.372698	1	8	tags=100%, list=8%, signal=108%
GO:0002697	regulation of immune effector process	BIOLOGICAL_PROCESS	1	0.938144	1.23903	0.135135	0.373071	1	6	tags=100%, list=6%, signal=105%
GO:0003012	muscle system process	BIOLOGICAL_PROCESS	1	0.989691	1.31654	0.0243101	0.373462	1	1	tags=100%, list=1%, signal=100%
GO:0098798	mitochondrial protein-containing complex	CELLULAR_COMPONENT	1	0.917526	1.22924	0.148818	0.373626	1	8	tags=100%, list=8%, signal=108%
GO:0032868	response to insulin	BIOLOGICAL_PROCESS	1	0.938144	1.23825	0.135877	0.374137	1	6	tags=100%, list=6%, signal=105%
GO:0009205	purine ribonucleoside triphosphate metabolic process	BIOLOGICAL_PROCESS	1	0.917526	1.22957	0.137384	0.374192	1	8	tags=100%, list=8%, signal=108%
GO:0019221	cytokine-mediated signaling pathway	BIOLOGICAL_PROCESS	1	0.938144	1.23911	0.132673	0.374425	1	6	tags=100%, list=6%, signal=105%
GO:0007173	epidermal growth factor receptor signaling pathway	BIOLOGICAL_PROCESS	1	0.938144	1.22996	0.133152	0.374556	1	6	tags=100%, list=6%, signal=105%
GO:0030335	positive regulation of cell migration	BIOLOGICAL_PROCESS	1	0.938144	1.23952	0.115232	0.374657	1	6	tags=100%, list=6%, signal=105%
GO:0046777	protein autophosphorylation	BIOLOGICAL_PROCESS	1	0.938144	1.23966	0.116883	0.375923	1	6	tags=100%, list=6%, signal=105%
GO:0009206	purine ribonucleoside triphosphate biosynthetic process	BIOLOGICAL_PROCESS	1	0.917526	1.22741	0.161549	0.376585	1	8	tags=100%, list=8%, signal=108%
GO:0019903	protein phosphatase binding	MOLECULAR_FUNCTION	1	0.938144	1.23988	0.137322	0.376897	1	6	tags=100%, list=6%, signal=105%
GO:0003018	vascular process in circulatory system	BIOLOGICAL_PROCESS	1	0.989691	1.31662	0.0256074	0.377216	1	1	tags=100%, list=1%, signal=100%
GO:1901184	regulation of ERBB signaling pathway	BIOLOGICAL_PROCESS	1	0.938144	1.23991	0.12016	0.378488	1	6	tags=100%, list=6%, signal=105%
GO:0045123	cellular extravasation	BIOLOGICAL_PROCESS	1	0.938144	1.23998	0.131313	0.380012	1	6	tags=100%, list=6%, signal=105%
GO:0097746	blood vessel diameter maintenance	BIOLOGICAL_PROCESS	1	0.989691	1.31666	0.0146374	0.381213	1	1	tags=100%, list=1%, signal=100%
GO:0071345	cellular response to cytokine stimulus	BIOLOGICAL_PROCESS	1	0.938144	1.24012	0.11245	0.381563	1	6	tags=100%, list=6%, signal=105%
GO:0060491	regulation of cell projection assembly	BIOLOGICAL_PROCESS	1	0.938144	1.24023	0.117492	0.382828	1	6	tags=100%, list=6%, signal=105%
GO:0000302	response to reactive oxygen species	BIOLOGICAL_PROCESS	2	0.71875	1.2834	0.162291	0.382861	1	28	tags=100%, list=29%, signal=137%
GO:0038093	Fc receptor signaling pathway	BIOLOGICAL_PROCESS	1	0.938144	1.24134	0.128289	0.383264	1	6	tags=100%, list=6%, signal=105%
GO:0045933	positive regulation of muscle contraction	BIOLOGICAL_PROCESS	1	0.989691	1.31698	0.0213333	0.383499	1	1	tags=100%, list=1%, signal=100%
GO:0043434	response to peptide hormone	BIOLOGICAL_PROCESS	1	0.938144	1.24164	0.124737	0.384209	1	6	tags=100%, list=6%, signal=105%
GO:0004715	non-membrane spanning protein tyrosine kinase activity	MOLECULAR_FUNCTION	1	0.938144	1.24029	0.127687	0.384363	1	6	tags=100%, list=6%, signal=105%
GO:0009145	purine nucleoside triphosphate biosynthetic process	BIOLOGICAL_PROCESS	1	0.917526	1.22178	0.163185	0.384918	1	8	tags=100%, list=8%, signal=108%
GO:0098800	inner mitochondrial membrane protein complex	CELLULAR_COMPONENT	1	0.917526	1.22296	0.150232	0.384991	1	8	tags=100%, list=8%, signal=108%
GO:0009201	ribonucleoside triphosphate biosynthetic process	BIOLOGICAL_PROCESS	1	0.917526	1.22335	0.14837	0.385227	1	8	tags=100%, list=8%, signal=108%
GO:0019866	organelle inner membrane	CELLULAR_COMPONENT	1	0.917526	1.22388	0.158422	0.385377	1	8	tags=100%, list=8%, signal=108%
GO:0009142	nucleoside triphosphate biosynthetic process	BIOLOGICAL_PROCESS	1	0.917526	1.21978	0.150033	0.385665	1	8	tags=100%, list=8%, signal=108%
GO:0051091	positive regulation of DNA-binding transcription factor activity	BIOLOGICAL_PROCESS	1	0.938144	1.24178	0.115358	0.385802	1	6	tags=100%, list=6%, signal=105%
GO:0009141	nucleoside triphosphate metabolic process	BIOLOGICAL_PROCESS	1	0.917526	1.22195	0.153793	0.385927	1	8	tags=100%, list=8%, signal=108%
GO:0005743	mitochondrial inner membrane	CELLULAR_COMPONENT	1	0.917526	1.22013	0.159814	0.386506	1	8	tags=100%, list=8%, signal=108%
GO:0005753	mitochondrial proton-transporting ATP synthase complex	CELLULAR_COMPONENT	1	0.917526	1.21809	0.165765	0.386901	1	8	tags=100%, list=8%, signal=108%
GO:0033177	proton-transporting two-sector ATPase complex, proton-transporting domain	CELLULAR_COMPONENT	1	0.917526	1.22037	0.151899	0.387477	1	8	tags=100%, list=8%, signal=108%
GO:0001667	ameboidal-type cell migration	BIOLOGICAL_PROCESS	1	0.938144	1.24179	0.13064	0.387563	1	6	tags=100%, list=6%, signal=105%
GO:0000276	mitochondrial proton-transporting ATP synthase complex, coupling factor F(o)	CELLULAR_COMPONENT	1	0.917526	1.21403	0.171506	0.387593	1	8	tags=100%, list=8%, signal=108%
GO:0090257	regulation of muscle system process	BIOLOGICAL_PROCESS	1	0.989691	1.31709	0.022121	0.387612	1	1	tags=100%, list=1%, signal=100%
GO:0016469	proton-transporting two-sector ATPase complex	CELLULAR_COMPONENT	1	0.917526	1.21831	0.156208	0.387667	1	8	tags=100%, list=8%, signal=108%
GO:0034220	ion transmembrane transport	BIOLOGICAL_PROCESS	1	0.917526	1.2143	0.165989	0.388571	1	8	tags=100%, list=8%, signal=108%
GO:0019902	phosphatase binding	MOLECULAR_FUNCTION	1	0.938144	1.24181	0.118194	0.389295	1	6	tags=100%, list=6%, signal=105%
GO:0015078	proton transmembrane transporter activity	MOLECULAR_FUNCTION	1	0.917526	1.21489	0.169649	0.389922	1	8	tags=100%, list=8%, signal=108%
GO:0098660	inorganic ion transmembrane transport	BIOLOGICAL_PROCESS	1	0.917526	1.21607	0.166111	0.390028	1	8	tags=100%, list=8%, signal=108%
GO:1902600	proton transmembrane transport	BIOLOGICAL_PROCESS	1	0.917526	1.21435	0.177583	0.390034	1	8	tags=100%, list=8%, signal=108%
GO:0043500	muscle adaptation	BIOLOGICAL_PROCESS	1	0.989691	1.3174	0.0163079	0.390342	1	1	tags=100%, list=1%, signal=100%
GO:0016042	lipid catabolic process	BIOLOGICAL_PROCESS	1	0.958763	1.28106	0.0813008	0.390686	1	4	tags=100%, list=4%, signal=103%
GO:0032869	cellular response to insulin stimulus	BIOLOGICAL_PROCESS	1	0.938144	1.2419	0.121871	0.390743	1	6	tags=100%, list=6%, signal=105%
GO:0009144	purine nucleoside triphosphate metabolic process	BIOLOGICAL_PROCESS	1	0.917526	1.21631	0.168142	0.39089	1	8	tags=100%, list=8%, signal=108%
GO:0098655	cation transmembrane transport	BIOLOGICAL_PROCESS	1	0.917526	1.21502	0.163116	0.3911	1	8	tags=100%, list=8%, signal=108%
GO:0006942	regulation of striated muscle contraction	BIOLOGICAL_PROCESS	1	0.989691	1.32765	0.0140187	0.391814	1	1	tags=100%, list=1%, signal=100%
GO:0034446	substrate adhesion-dependent cell spreading	BIOLOGICAL_PROCESS	1	0.938144	1.242	0.122462	0.392352	1	6	tags=100%, list=6%, signal=105%
GO:0016301	kinase activity	MOLECULAR_FUNCTION	1	0.938144	1.24206	0.135188	0.393922	1	6	tags=100%, list=6%, signal=105%
GO:0045259	proton-transporting ATP synthase complex	CELLULAR_COMPONENT	1	0.917526	1.21094	0.178165	0.394338	1	8	tags=100%, list=8%, signal=108%
GO:0006940	regulation of smooth muscle contraction	BIOLOGICAL_PROCESS	1	0.989691	1.31746	0.0237772	0.394931	1	1	tags=100%, list=1%, signal=100%
GO:0051272	positive regulation of cellular component movement	BIOLOGICAL_PROCESS	1	0.938144	1.24228	0.132138	0.395003	1	6	tags=100%, list=6%, signal=105%
GO:0008016	regulation of heart contraction	BIOLOGICAL_PROCESS	1	0.989691	1.31799	0.0192705	0.39512	1	1	tags=100%, list=1%, signal=100%
GO:0030032	lamellipodium assembly	BIOLOGICAL_PROCESS	1	0.938144	1.24325	0.137676	0.395847	1	6	tags=100%, list=6%, signal=105%
GO:0010591	regulation of lamellipodium assembly	BIOLOGICAL_PROCESS	1	0.938144	1.24262	0.129795	0.396092	1	6	tags=100%, list=6%, signal=105%
GO:0004713	protein tyrosine kinase activity	MOLECULAR_FUNCTION	1	0.938144	1.2437	0.120645	0.396198	1	6	tags=100%, list=6%, signal=105%
GO:0009199	ribonucleoside triphosphate metabolic process	BIOLOGICAL_PROCESS	1	0.917526	1.20851	0.174867	0.39744	1	8	tags=100%, list=8%, signal=108%
GO:0098662	inorganic cation transmembrane transport	BIOLOGICAL_PROCESS	1	0.917526	1.20892	0.170199	0.397955	1	8	tags=100%, list=8%, signal=108%
GO:0005819	spindle	CELLULAR_COMPONENT	1	0.927835	1.24374	0.140434	0.398118	1	7	tags=100%, list=7%, signal=107%
GO:0097696	receptor signaling pathway via STAT	BIOLOGICAL_PROCESS	1	0.938144	1.24396	0.134289	0.399435	1	6	tags=100%, list=6%, signal=105%
GO:0014743	regulation of muscle hypertrophy	BIOLOGICAL_PROCESS	1	0.989691	1.3181	0.0229358	0.399629	1	1	tags=100%, list=1%, signal=100%
GO:0071881	adenylate cyclase-inhibiting adrenergic receptor signaling pathway	BIOLOGICAL_PROCESS	1	0.989691	1.31932	0.020598	0.40066	1	1	tags=100%, list=1%, signal=100%
GO:0031344	regulation of cell projection organization	BIOLOGICAL_PROCESS	1	0.938144	1.24402	0.123847	0.401016	1	6	tags=100%, list=6%, signal=105%
GO:0001965	G-protein alpha-subunit binding	MOLECULAR_FUNCTION	1	0.989691	1.31866	0.0238569	0.401088	1	1	tags=100%, list=1%, signal=100%
GO:0062197	cellular response to chemical stress	BIOLOGICAL_PROCESS	1	0.938144	1.24407	0.124206	0.402634	1	6	tags=100%, list=6%, signal=105%
GO:0008157	protein phosphatase 1 binding	MOLECULAR_FUNCTION	1	0.938144	1.24442	0.118163	0.403407	1	6	tags=100%, list=6%, signal=105%
GO:0071354	cellular response to interleukin-6	BIOLOGICAL_PROCESS	1	0.938144	1.24451	0.122463	0.405038	1	6	tags=100%, list=6%, signal=105%
GO:0044057	regulation of system process	BIOLOGICAL_PROCESS	1	0.989691	1.31934	0.0103829	0.406031	1	1	tags=100%, list=1%, signal=100%
GO:1902743	regulation of lamellipodium organization	BIOLOGICAL_PROCESS	1	0.938144	1.24474	0.132088	0.406038	1	6	tags=100%, list=6%, signal=105%
GO:0004672	protein kinase activity	MOLECULAR_FUNCTION	1	0.938144	1.24491	0.123368	0.407384	1	6	tags=100%, list=6%, signal=105%
GO:0038095	Fc-epsilon receptor signaling pathway	BIOLOGICAL_PROCESS	1	0.938144	1.245	0.124356	0.409281	1	6	tags=100%, list=6%, signal=105%
GO:0003300	cardiac muscle hypertrophy	BIOLOGICAL_PROCESS	1	0.989691	1.3195	0.0223684	0.410102	1	1	tags=100%, list=1%, signal=100%
GO:0004806	triglyceride lipase activity	MOLECULAR_FUNCTION	1	0.958763	1.27649	0.0854643	0.410649	1	4	tags=100%, list=4%, signal=103%
GO:0010611	regulation of cardiac muscle hypertrophy	BIOLOGICAL_PROCESS	1	0.989691	1.32497	0.0157211	0.410664	1	1	tags=100%, list=1%, signal=100%
GO:0044331	cell-cell adhesion mediated by cadherin	BIOLOGICAL_PROCESS	1	0.938144	1.24501	0.104516	0.411294	1	6	tags=100%, list=6%, signal=105%
GO:0019897	extrinsic component of plasma membrane	CELLULAR_COMPONENT	1	0.938144	1.24549	0.12994	0.411605	1	6	tags=100%, list=6%, signal=105%
GO:0044087	regulation of cellular component biogenesis	BIOLOGICAL_PROCESS	3	0.604577	1.2752	0.177814	0.412032	1	6	tags=67%, list=6%, signal=69%
GO:0045932	negative regulation of muscle contraction	BIOLOGICAL_PROCESS	1	0.989691	1.31993	0.019685	0.412558	1	1	tags=100%, list=1%, signal=100%
GO:0035426	extracellular matrix-cell signaling	BIOLOGICAL_PROCESS	1	0.938144	1.24559	0.109508	0.413296	1	6	tags=100%, list=6%, signal=105%
GO:0016298	lipase activity	MOLECULAR_FUNCTION	1	0.958763	1.27529	0.0826116	0.414483	1	4	tags=100%, list=4%, signal=103%
GO:0036119	response to platelet-derived growth factor	BIOLOGICAL_PROCESS	1	0.938144	1.24564	0.12474	0.415261	1	6	tags=100%, list=6%, signal=105%
GO:0040017	positive regulation of locomotion	BIOLOGICAL_PROCESS	1	0.938144	1.24585	0.118588	0.416873	1	6	tags=100%, list=6%, signal=105%
GO:0043951	negative regulation of cAMP-mediated signaling	BIOLOGICAL_PROCESS	1	0.989691	1.32498	0.0214477	0.417252	1	1	tags=100%, list=1%, signal=100%
GO:0035296	regulation of tube diameter	BIOLOGICAL_PROCESS	1	0.989691	1.32004	0.0213049	0.417595	1	1	tags=100%, list=1%, signal=100%
GO:0045823	positive regulation of heart contraction	BIOLOGICAL_PROCESS	1	0.989691	1.32103	0.0196207	0.4184	1	1	tags=100%, list=1%, signal=100%
GO:0045576	mast cell activation	BIOLOGICAL_PROCESS	1	0.938144	1.24595	0.118934	0.418842	1	6	tags=100%, list=6%, signal=105%
GO:0045989	positive regulation of striated muscle contraction	BIOLOGICAL_PROCESS	1	0.989691	1.32054	0.0171391	0.419082	1	1	tags=100%, list=1%, signal=100%
GO:0050777	negative regulation of immune response	BIOLOGICAL_PROCESS	1	0.938144	1.24645	0.117214	0.419491	1	6	tags=100%, list=6%, signal=105%
GO:0043407	negative regulation of MAP kinase activity	BIOLOGICAL_PROCESS	1	0.989691	1.32195	0.0208877	0.420878	1	1	tags=100%, list=1%, signal=100%
GO:0050900	leukocyte migration	BIOLOGICAL_PROCESS	1	0.938144	1.24653	0.135383	0.421444	1	6	tags=100%, list=6%, signal=105%
GO:1903522	regulation of blood circulation	BIOLOGICAL_PROCESS	1	0.989691	1.32124	0.0190039	0.422719	1	1	tags=100%, list=1%, signal=100%
GO:0038028	insulin receptor signaling pathway via phosphatidylinositol 3-kinase	BIOLOGICAL_PROCESS	1	0.938144	1.24663	0.138023	0.423444	1	6	tags=100%, list=6%, signal=105%
GO:0120035	regulation of plasma membrane bounded cell projection organization	BIOLOGICAL_PROCESS	1	0.938144	1.24764	0.120678	0.424887	1	6	tags=100%, list=6%, signal=105%
GO:0002699	positive regulation of immune effector process	BIOLOGICAL_PROCESS	1	0.938144	1.24671	0.12254	0.425519	1	6	tags=100%, list=6%, signal=105%
GO:0070851	growth factor receptor binding	MOLECULAR_FUNCTION	1	0.938144	1.24794	0.121391	0.426001	1	6	tags=100%, list=6%, signal=105%
GO:0035150	regulation of tube size	BIOLOGICAL_PROCESS	1	0.989691	1.32255	0.0132802	0.427349	1	1	tags=100%, list=1%, signal=100%
GO:0010519	negative regulation of phospholipase activity	BIOLOGICAL_PROCESS	1	0.989691	1.32195	0.0212342	0.427531	1	1	tags=100%, list=1%, signal=100%
GO:0071375	cellular response to peptide hormone stimulus	BIOLOGICAL_PROCESS	1	0.938144	1.24805	0.113865	0.427636	1	6	tags=100%, list=6%, signal=105%
GO:0051092	positive regulation of NF-kappaB transcription factor activity	BIOLOGICAL_PROCESS	1	0.938144	1.24821	0.121817	0.429516	1	6	tags=100%, list=6%, signal=105%
GO:0030031	cell projection assembly	BIOLOGICAL_PROCESS	1	0.938144	1.24859	0.133826	0.430405	1	6	tags=100%, list=6%, signal=105%
GO:0048008	platelet-derived growth factor receptor signaling pathway	BIOLOGICAL_PROCESS	1	0.938144	1.24884	0.117686	0.43195	1	6	tags=100%, list=6%, signal=105%
GO:0002275	myeloid cell activation involved in immune response	BIOLOGICAL_PROCESS	1	0.938144	1.24905	0.123016	0.433608	1	6	tags=100%, list=6%, signal=105%
GO:2000147	positive regulation of cell motility	BIOLOGICAL_PROCESS	1	0.938144	1.24907	0.121734	0.436028	1	6	tags=100%, list=6%, signal=105%
GO:0030027	lamellipodium	CELLULAR_COMPONENT	1	0.938144	1.2491	0.115079	0.43836	1	6	tags=100%, list=6%, signal=105%
GO:0010762	regulation of fibroblast migration	BIOLOGICAL_PROCESS	1	0.938144	1.24949	0.126359	0.439239	1	6	tags=100%, list=6%, signal=105%
GO:0016773	phosphotransferase activity, alcohol group as acceptor	MOLECULAR_FUNCTION	1	0.938144	1.25002	0.131007	0.440025	1	6	tags=100%, list=6%, signal=105%
GO:0036006	cellular response to macrophage colony-stimulating factor stimulus	BIOLOGICAL_PROCESS	1	0.938144	1.25005	0.116517	0.442497	1	6	tags=100%, list=6%, signal=105%
GO:0120032	regulation of plasma membrane bounded cell projection assembly	BIOLOGICAL_PROCESS	1	0.938144	1.25015	0.108911	0.444516	1	6	tags=100%, list=6%, signal=105%
GO:0033004	negative regulation of mast cell activation	BIOLOGICAL_PROCESS	1	0.938144	1.25052	0.126273	0.445724	1	6	tags=100%, list=6%, signal=105%
GO:0007259	receptor signaling pathway via JAK-STAT	BIOLOGICAL_PROCESS	1	0.938144	1.25057	0.108306	0.448146	1	6	tags=100%, list=6%, signal=105%
GO:0034097	response to cytokine	BIOLOGICAL_PROCESS	1	0.938144	1.2507	0.131614	0.450264	1	6	tags=100%, list=6%, signal=105%
GO:0036005	response to macrophage colony-stimulating factor	BIOLOGICAL_PROCESS	1	0.938144	1.25122	0.114483	0.451043	1	6	tags=100%, list=6%, signal=105%
GO:0031589	cell-substrate adhesion	BIOLOGICAL_PROCESS	1	0.938144	1.25147	0.11322	0.452574	1	6	tags=100%, list=6%, signal=105%
GO:1901699	cellular response to nitrogen compound	BIOLOGICAL_PROCESS	1	0.938144	1.25161	0.125498	0.45484	1	6	tags=100%, list=6%, signal=105%
GO:0002698	negative regulation of immune effector process	BIOLOGICAL_PROCESS	1	0.938144	1.25207	0.125245	0.455427	1	6	tags=100%, list=6%, signal=105%
GO:0038127	ERBB signaling pathway	BIOLOGICAL_PROCESS	1	0.938144	1.25256	0.108898	0.455719	1	6	tags=100%, list=6%, signal=105%
GO:0051090	regulation of DNA-binding transcription factor activity	BIOLOGICAL_PROCESS	1	0.938144	1.25292	0.119947	0.456541	1	6	tags=100%, list=6%, signal=105%
GO:0034599	cellular response to oxidative stress	BIOLOGICAL_PROCESS	1	0.938144	1.25296	0.1049	0.459211	1	6	tags=100%, list=6%, signal=105%
GO:0007338	single fertilization	BIOLOGICAL_PROCESS	1	0.886598	1.18386	0.220855	0.461557	1	11	tags=100%, list=11%, signal=111%
GO:0070102	interleukin-6-mediated signaling pathway	BIOLOGICAL_PROCESS	1	0.938144	1.25303	0.117762	0.461963	1	6	tags=100%, list=6%, signal=105%
GO:0120031	plasma membrane bounded cell projection assembly	BIOLOGICAL_PROCESS	1	0.938144	1.2536	0.113269	0.462358	1	6	tags=100%, list=6%, signal=105%
GO:0019898	extrinsic component of membrane	CELLULAR_COMPONENT	1	0.938144	1.25402	0.110425	0.463229	1	6	tags=100%, list=6%, signal=105%
GO:0070741	response to interleukin-6	BIOLOGICAL_PROCESS	1	0.938144	1.25438	0.11421	0.465001	1	6	tags=100%, list=6%, signal=105%
GO:0005154	epidermal growth factor receptor binding	MOLECULAR_FUNCTION	1	0.938144	1.2544	0.124506	0.46782	1	6	tags=100%, list=6%, signal=105%
GO:0033006	regulation of mast cell activation involved in immune response	BIOLOGICAL_PROCESS	1	0.938144	1.25446	0.118236	0.470718	1	6	tags=100%, list=6%, signal=105%
GO:0002279	mast cell activation involved in immune response	BIOLOGICAL_PROCESS	1	0.938144	1.25655	0.115892	0.472011	1	6	tags=100%, list=6%, signal=105%
GO:0033003	regulation of mast cell activation	BIOLOGICAL_PROCESS	1	0.938144	1.25497	0.11603	0.472079	1	6	tags=100%, list=6%, signal=105%
GO:0050904	diapedesis	BIOLOGICAL_PROCESS	1	0.938144	1.26018	0.116232	0.472778	1	6	tags=100%, list=6%, signal=105%
GO:0033007	negative regulation of mast cell activation involved in immune response	BIOLOGICAL_PROCESS	1	0.938144	1.26076	0.112601	0.473402	1	6	tags=100%, list=6%, signal=105%
GO:0007169	transmembrane receptor protein tyrosine kinase signaling pathway	BIOLOGICAL_PROCESS	1	0.938144	1.25677	0.116644	0.474251	1	6	tags=100%, list=6%, signal=105%
GO:0003006	developmental process involved in reproduction	BIOLOGICAL_PROCESS	3	0.599601	1.2614	0.201383	0.474513	1	7	tags=67%, list=7%, signal=70%
GO:0031234	extrinsic component of cytoplasmic side of plasma membrane	CELLULAR_COMPONENT	1	0.938144	1.25503	0.109446	0.474853	1	6	tags=100%, list=6%, signal=105%
GO:0002764	immune response-regulating signaling pathway	BIOLOGICAL_PROCESS	1	0.938144	1.25688	0.104324	0.476782	1	6	tags=100%, list=6%, signal=105%
GO:0006979	response to oxidative stress	BIOLOGICAL_PROCESS	2	0.71875	1.25708	0.192762	0.478755	1	28	tags=100%, list=29%, signal=137%
GO:0071417	cellular response to organonitrogen compound	BIOLOGICAL_PROCESS	1	0.938144	1.25834	0.108072	0.478787	1	6	tags=100%, list=6%, signal=105%
GO:0010761	fibroblast migration	BIOLOGICAL_PROCESS	1	0.938144	1.25723	0.122973	0.481198	1	6	tags=100%, list=6%, signal=105%
GO:0009566	fertilization	BIOLOGICAL_PROCESS	1	0.886598	1.17564	0.229086	0.481999	1	11	tags=100%, list=11%, signal=111%
GO:0051336	regulation of hydrolase activity	BIOLOGICAL_PROCESS	4	0.482079	1.17313	0.254128	0.486951	1	2	tags=50%, list=2%, signal=49%
GO:1902532	negative regulation of intracellular signal transduction	BIOLOGICAL_PROCESS	5	0.429322	1.17131	0.266099	0.489238	1	2	tags=40%, list=2%, signal=39%
GO:0016491	oxidoreductase activity	MOLECULAR_FUNCTION	4	0.478723	1.15972	0.257065	0.518548	1	52	tags=100%, list=53%, signal=204%
GO:0015980	energy derivation by oxidation of organic compounds	BIOLOGICAL_PROCESS	1	0.85567	1.14528	0.279461	0.554258	1	14	tags=100%, list=14%, signal=115%
GO:1901700	response to oxygen-containing compound	BIOLOGICAL_PROCESS	4	0.468085	1.14032	0.282865	0.559067	1	53	tags=100%, list=54%, signal=209%
GO:0009060	aerobic respiration	BIOLOGICAL_PROCESS	1	0.85567	1.14098	0.271475	0.559332	1	14	tags=100%, list=14%, signal=115%
GO:0045333	cellular respiration	BIOLOGICAL_PROCESS	1	0.85567	1.1344	0.289367	0.560353	1	14	tags=100%, list=14%, signal=115%
GO:0008137	NADH dehydrogenase (ubiquinone) activity	MOLECULAR_FUNCTION	1	0.85567	1.14122	0.279007	0.560847	1	14	tags=100%, list=14%, signal=115%
GO:0022904	respiratory electron transport chain	BIOLOGICAL_PROCESS	1	0.85567	1.13291	0.287634	0.561971	1	14	tags=100%, list=14%, signal=115%
GO:0006119	oxidative phosphorylation	BIOLOGICAL_PROCESS	1	0.85567	1.1345	0.284238	0.562173	1	14	tags=100%, list=14%, signal=115%
GO:0003955	NAD(P)H dehydrogenase (quinone) activity	MOLECULAR_FUNCTION	1	0.85567	1.14143	0.274342	0.562427	1	14	tags=100%, list=14%, signal=115%
GO:0005891	voltage-gated calcium channel complex	CELLULAR_COMPONENT	1	0.845361	1.13459	0.276191	0.563975	1	15	tags=100%, list=15%, signal=117%
GO:0015453	oxidoreduction-driven active transmembrane transporter activity	MOLECULAR_FUNCTION	1	0.85567	1.13509	0.2833	0.564273	1	14	tags=100%, list=14%, signal=115%
GO:0003954	NADH dehydrogenase activity	MOLECULAR_FUNCTION	1	0.85567	1.13654	0.288859	0.564437	1	14	tags=100%, list=14%, signal=115%
GO:0016655	oxidoreductase activity, acting on NAD(P)H, quinone or similar compound as acceptor	MOLECULAR_FUNCTION	1	0.85567	1.13705	0.284145	0.56521	1	14	tags=100%, list=14%, signal=115%
GO:0042773	ATP synthesis coupled electron transport	BIOLOGICAL_PROCESS	1	0.85567	1.13524	0.28562	0.565904	1	14	tags=100%, list=14%, signal=115%
GO:0016651	oxidoreductase activity, acting on NAD(P)H	MOLECULAR_FUNCTION	1	0.85567	1.12893	0.296347	0.56784	1	14	tags=100%, list=14%, signal=115%
GO:0050136	NADH dehydrogenase (quinone) activity	MOLECULAR_FUNCTION	1	0.85567	1.12938	0.308205	0.568563	1	14	tags=100%, list=14%, signal=115%
GO:0003735	structural constituent of ribosome	MOLECULAR_FUNCTION	2	0.635417	1.12642	0.2737	0.570326	1	36	tags=100%, list=37%, signal=155%
GO:0036128	CatSper complex	CELLULAR_COMPONENT	1	0.845361	1.12703	0.297063	0.570653	1	15	tags=100%, list=15%, signal=117%
GO:0034704	calcium channel complex	CELLULAR_COMPONENT	1	0.845361	1.1198	0.306163	0.584881	1	15	tags=100%, list=15%, signal=117%
GO:0051493	regulation of cytoskeleton organization	BIOLOGICAL_PROCESS	4	0.457447	1.11466	0.316667	0.59543	1	54	tags=100%, list=55%, signal=214%
GO:0034976	response to endoplasmic reticulum stress	BIOLOGICAL_PROCESS	2	0.625	1.11026	0.315789	0.604437	1	37	tags=100%, list=38%, signal=157%
GO:0010638	positive regulation of organelle organization	BIOLOGICAL_PROCESS	3	0.529996	1.10921	0.315833	0.604932	1	7	tags=67%, list=7%, signal=70%
GO:0005840	ribosome	CELLULAR_COMPONENT	2	0.635417	1.10666	0.330144	0.609283	1	36	tags=100%, list=37%, signal=155%
GO:0050660	flavin adenine dinucleotide binding	MOLECULAR_FUNCTION	1	0.824742	1.09556	0.353369	0.634611	1	17	tags=100%, list=17%, signal=120%
GO:0010243	response to organonitrogen compound	BIOLOGICAL_PROCESS	2	0.625	1.09353	0.324686	0.637844	1	37	tags=100%, list=38%, signal=157%
GO:0005759	mitochondrial matrix	CELLULAR_COMPONENT	1	0.824742	1.08908	0.356352	0.646509	1	17	tags=100%, list=17%, signal=120%
GO:1901698	response to nitrogen compound	BIOLOGICAL_PROCESS	2	0.625	1.08516	0.339009	0.653852	1	37	tags=100%, list=38%, signal=157%
GO:0016788	hydrolase activity, acting on ester bonds	MOLECULAR_FUNCTION	2	0.614583	1.08362	0.337713	0.655125	1	38	tags=100%, list=39%, signal=160%
GO:0005085	guanyl-nucleotide exchange factor activity	MOLECULAR_FUNCTION	1	0.814433	1.07906	0.373174	0.664328	1	18	tags=100%, list=18%, signal=121%
GO:0098552	side of membrane	CELLULAR_COMPONENT	3	0.50133	1.07599	0.349956	0.669512	1	6	tags=67%, list=6%, signal=69%
GO:0001817	regulation of cytokine production	BIOLOGICAL_PROCESS	1	0.793814	1.052	0.417619	0.678622	1	20	tags=100%, list=20%, signal=124%
GO:0001818	negative regulation of cytokine production	BIOLOGICAL_PROCESS	1	0.793814	1.05709	0.39288	0.678997	1	20	tags=100%, list=20%, signal=124%
GO:0033043	regulation of organelle organization	BIOLOGICAL_PROCESS	6	0.358696	1.07096	0.356415	0.67929	1	64	tags=100%, list=65%, signal=271%
GO:0051898	negative regulation of protein kinase B signaling	BIOLOGICAL_PROCESS	1	0.793814	1.05262	0.402159	0.679326	1	20	tags=100%, list=20%, signal=124%
GO:0000165	MAPK cascade	BIOLOGICAL_PROCESS	4	0.43617	1.06999	0.361963	0.679431	1	56	tags=100%, list=57%, signal=224%
GO:0045947	negative regulation of translational initiation	BIOLOGICAL_PROCESS	1	0.793814	1.04748	0.424603	0.68001	1	20	tags=100%, list=20%, signal=124%
GO:0006413	translational initiation	BIOLOGICAL_PROCESS	1	0.793814	1.05569	0.412153	0.680494	1	20	tags=100%, list=20%, signal=124%
GO:0017148	negative regulation of translation	BIOLOGICAL_PROCESS	1	0.793814	1.05736	0.410631	0.680517	1	20	tags=100%, list=20%, signal=124%
GO:0019900	kinase binding	MOLECULAR_FUNCTION	1	0.793814	1.05281	0.41795	0.680846	1	20	tags=100%, list=20%, signal=124%
GO:0050730	regulation of peptidyl-tyrosine phosphorylation	BIOLOGICAL_PROCESS	1	0.793814	1.04807	0.427586	0.680916	1	20	tags=100%, list=20%, signal=124%
GO:0001816	cytokine production	BIOLOGICAL_PROCESS	1	0.793814	1.0488	0.431321	0.681508	1	20	tags=100%, list=20%, signal=124%
GO:1990782	protein tyrosine kinase binding	MOLECULAR_FUNCTION	1	0.793814	1.05762	0.409459	0.682297	1	20	tags=100%, list=20%, signal=124%
GO:0032675	regulation of interleukin-6 production	BIOLOGICAL_PROCESS	1	0.793814	1.05287	0.410291	0.6829	1	20	tags=100%, list=20%, signal=124%
GO:0043491	protein kinase B signaling	BIOLOGICAL_PROCESS	1	0.793814	1.05817	0.399212	0.683386	1	20	tags=100%, list=20%, signal=124%
GO:0032715	negative regulation of interleukin-6 production	BIOLOGICAL_PROCESS	1	0.793814	1.04889	0.426693	0.68342	1	20	tags=100%, list=20%, signal=124%
GO:0043408	regulation of MAPK cascade	BIOLOGICAL_PROCESS	4	0.43617	1.06728	0.366574	0.683858	1	56	tags=100%, list=57%, signal=224%
GO:0050864	regulation of B cell activation	BIOLOGICAL_PROCESS	1	0.793814	1.05334	0.401993	0.683991	1	20	tags=100%, list=20%, signal=124%
GO:0051896	regulation of protein kinase B signaling	BIOLOGICAL_PROCESS	1	0.793814	1.0583	0.401441	0.685303	1	20	tags=100%, list=20%, signal=124%
GO:0051249	regulation of lymphocyte activation	BIOLOGICAL_PROCESS	1	0.793814	1.05861	0.388964	0.686879	1	20	tags=100%, list=20%, signal=124%
GO:0050731	positive regulation of peptidyl-tyrosine phosphorylation	BIOLOGICAL_PROCESS	1	0.793814	1.05869	0.402253	0.688926	1	20	tags=100%, list=20%, signal=124%
GO:0050869	negative regulation of B cell activation	BIOLOGICAL_PROCESS	1	0.793814	1.06429	0.389182	0.689236	1	20	tags=100%, list=20%, signal=124%
GO:0051250	negative regulation of lymphocyte activation	BIOLOGICAL_PROCESS	1	0.793814	1.06214	0.39085	0.689602	1	20	tags=100%, list=20%, signal=124%
GO:0006446	regulation of translational initiation	BIOLOGICAL_PROCESS	1	0.793814	1.05892	0.391039	0.690611	1	20	tags=100%, list=20%, signal=124%
GO:0032635	interleukin-6 production	BIOLOGICAL_PROCESS	1	0.793814	1.05979	0.395995	0.690807	1	20	tags=100%, list=20%, signal=124%
GO:0019901	protein kinase binding	MOLECULAR_FUNCTION	1	0.793814	1.06051	0.397158	0.691052	1	20	tags=100%, list=20%, signal=124%
GO:0034249	negative regulation of cellular amide metabolic process	BIOLOGICAL_PROCESS	1	0.793814	1.06244	0.393717	0.691231	1	20	tags=100%, list=20%, signal=124%
GO:0032970	regulation of actin filament-based process	BIOLOGICAL_PROCESS	3	0.484211	1.04	0.371152	0.693238	1	51	tags=100%, list=52%, signal=202%
GO:0051056	regulation of small GTPase mediated signal transduction	BIOLOGICAL_PROCESS	3	0.48421	1.04063	0.373412	0.693697	1	51	tags=100%, list=52%, signal=202%
GO:0007264	small GTPase mediated signal transduction	BIOLOGICAL_PROCESS	3	0.48421	1.03377	0.383446	0.702896	1	51	tags=100%, list=52%, signal=202%
GO:0046578	regulation of Ras protein signal transduction	BIOLOGICAL_PROCESS	3	0.48421	1.03439	0.391638	0.703906	1	51	tags=100%, list=52%, signal=202%
GO:0001775	cell activation	BIOLOGICAL_PROCESS	3	0.48421	1.03191	0.39795	0.70499	1	51	tags=100%, list=52%, signal=202%
GO:0007265	Ras protein signal transduction	BIOLOGICAL_PROCESS	3	0.48421	1.02902	0.398671	0.706692	1	51	tags=100%, list=52%, signal=202%
GO:0032956	regulation of actin cytoskeleton organization	BIOLOGICAL_PROCESS	3	0.484211	1.02999	0.408403	0.706742	1	51	tags=100%, list=52%, signal=202%
GO:0045321	leukocyte activation	BIOLOGICAL_PROCESS	3	0.48421	1.02603	0.395447	0.711826	1	51	tags=100%, list=52%, signal=202%
GO:1901605	alpha-amino acid metabolic process	BIOLOGICAL_PROCESS	1	0.752577	1.00716	0.478997	0.752227	1	24	tags=100%, list=24%, signal=131%
GO:0043436	oxoacid metabolic process	BIOLOGICAL_PROCESS	1	0.752577	1.00393	0.472315	0.75234	1	24	tags=100%, list=24%, signal=131%
GO:0019752	carboxylic acid metabolic process	BIOLOGICAL_PROCESS	1	0.752577	1.00484	0.478261	0.752389	1	24	tags=100%, list=24%, signal=131%
GO:0006520	cellular amino acid metabolic process	BIOLOGICAL_PROCESS	1	0.752577	1.00585	0.484196	0.752437	1	24	tags=100%, list=24%, signal=131%
GO:0009064	glutamine family amino acid metabolic process	BIOLOGICAL_PROCESS	1	0.752577	0.99666	0.506213	0.766682	1	24	tags=100%, list=24%, signal=131%
GO:0006082	organic acid metabolic process	BIOLOGICAL_PROCESS	1	0.752577	0.994429	0.492328	0.76717	1	24	tags=100%, list=24%, signal=131%
GO:0098827	endoplasmic reticulum subcompartment	CELLULAR_COMPONENT	1	0.742268	0.994486	0.494268	0.769101	1	25	tags=100%, list=26%, signal=133%
GO:0005789	endoplasmic reticulum membrane	CELLULAR_COMPONENT	1	0.742268	0.989985	0.505537	0.769797	1	25	tags=100%, list=26%, signal=133%
GO:0006541	glutamine metabolic process	BIOLOGICAL_PROCESS	1	0.752577	0.990921	0.507601	0.769981	1	24	tags=100%, list=24%, signal=131%
GO:0046983	protein dimerization activity	MOLECULAR_FUNCTION	2	0.5625	0.991322	0.438247	0.77115	1	43	tags=100%, list=44%, signal=175%
GO:0031984	organelle subcompartment	CELLULAR_COMPONENT	1	0.742268	0.98699	0.508165	0.774198	1	25	tags=100%, list=26%, signal=133%
GO:1901701	cellular response to oxygen-containing compound	BIOLOGICAL_PROCESS	3	0.463158	0.984407	0.458853	0.776011	1	53	tags=100%, list=54%, signal=211%
GO:0002684	positive regulation of immune system process	BIOLOGICAL_PROCESS	3	0.463158	0.98509	0.455945	0.776515	1	53	tags=100%, list=54%, signal=211%
GO:0002520	immune system development	BIOLOGICAL_PROCESS	3	0.463158	0.979111	0.469231	0.785352	1	53	tags=100%, list=54%, signal=211%
GO:0042175	nuclear outer membrane-endoplasmic reticulum membrane network	CELLULAR_COMPONENT	1	0.742268	0.977381	0.525389	0.786357	1	25	tags=100%, list=26%, signal=133%
GO:1990904	ribonucleoprotein complex	CELLULAR_COMPONENT	2	0.552083	0.974028	0.48318	0.791105	1	44	tags=100%, list=45%, signal=178%
GO:0000785	chromatin	CELLULAR_COMPONENT	2	0.5625	0.972196	0.479568	0.793348	1	43	tags=100%, list=44%, signal=175%
GO:1902903	regulation of supramolecular fiber organization	BIOLOGICAL_PROCESS	3	0.452632	0.970546	0.462178	0.795231	1	54	tags=100%, list=55%, signal=216%
GO:0042542	response to hydrogen peroxide	BIOLOGICAL_PROCESS	1	0.71134	0.959433	0.546309	0.816478	1	28	tags=100%, list=29%, signal=139%
GO:0005635	nuclear envelope	CELLULAR_COMPONENT	1	0.71134	0.937978	0.593174	0.819058	1	28	tags=100%, list=29%, signal=139%
GO:0005096	GTPase activator activity	MOLECULAR_FUNCTION	3	0.440975	0.93806	0.502929	0.821147	1	18	tags=67%, list=18%, signal=79%
GO:0045944	positive regulation of transcription by RNA polymerase II	BIOLOGICAL_PROCESS	3	0.452632	0.955845	0.46971	0.822305	1	54	tags=100%, list=55%, signal=216%
GO:0030695	GTPase regulator activity	MOLECULAR_FUNCTION	3	0.440975	0.938119	0.515385	0.823301	1	18	tags=67%, list=18%, signal=79%
GO:0034504	protein localization to nucleus	BIOLOGICAL_PROCESS	1	0.71134	0.954153	0.54728	0.823513	1	28	tags=100%, list=29%, signal=139%
GO:0015934	large ribosomal subunit	CELLULAR_COMPONENT	1	0.701031	0.943123	0.567708	0.824434	1	29	tags=100%, list=30%, signal=141%
GO:0140104	molecular carrier activity	MOLECULAR_FUNCTION	1	0.71134	0.938174	0.579933	0.825457	1	28	tags=100%, list=29%, signal=139%
GO:0044391	ribosomal subunit	CELLULAR_COMPONENT	1	0.701031	0.943395	0.569271	0.825991	1	29	tags=100%, list=30%, signal=141%
GO:0061608	nuclear import signal receptor activity	MOLECULAR_FUNCTION	1	0.71134	0.938797	0.585592	0.826635	1	28	tags=100%, list=29%, signal=139%
GO:0006606	protein import into nucleus	BIOLOGICAL_PROCESS	1	0.71134	0.943772	0.568707	0.827371	1	28	tags=100%, list=29%, signal=139%
GO:0031965	nuclear membrane	CELLULAR_COMPONENT	1	0.71134	0.950605	0.56559	0.828014	1	28	tags=100%, list=29%, signal=139%
GO:0006913	nucleocytoplasmic transport	BIOLOGICAL_PROCESS	1	0.71134	0.93927	0.573997	0.828015	1	28	tags=100%, list=29%, signal=139%
GO:0140142	nucleocytoplasmic carrier activity	MOLECULAR_FUNCTION	1	0.71134	0.940046	0.57947	0.828306	1	28	tags=100%, list=29%, signal=139%
GO:0017038	protein import	BIOLOGICAL_PROCESS	1	0.71134	0.944043	0.574803	0.828991	1	28	tags=100%, list=29%, signal=139%
GO:0010035	response to inorganic substance	BIOLOGICAL_PROCESS	1	0.71134	0.949006	0.55979	0.829242	1	28	tags=100%, list=29%, signal=139%
GO:0051170	import into nucleus	BIOLOGICAL_PROCESS	1	0.71134	0.945354	0.575287	0.830613	1	28	tags=100%, list=29%, signal=139%
GO:0051169	nuclear transport	BIOLOGICAL_PROCESS	1	0.71134	0.9443	0.569314	0.83077	1	28	tags=100%, list=29%, signal=139%
GO:0043409	negative regulation of MAPK cascade	BIOLOGICAL_PROCESS	2	0.536611	0.945375	0.511628	0.832932	1	1	tags=50%, list=1%, signal=49%
GO:0060589	nucleoside-triphosphatase regulator activity	MOLECULAR_FUNCTION	3	0.440975	0.946017	0.512195	0.833783	1	18	tags=67%, list=18%, signal=79%
GO:0005996	monosaccharide metabolic process	BIOLOGICAL_PROCESS	1	0.670103	0.884885	0.681169	0.866351	1	32	tags=100%, list=33%, signal=147%
GO:0070445	regulation of oligodendrocyte progenitor proliferation	BIOLOGICAL_PROCESS	1	0.608247	0.803586	0.78072	0.866717	1	38	tags=100%, list=39%, signal=162%
GO:0007611	learning or memory	BIOLOGICAL_PROCESS	1	0.608247	0.802036	0.789021	0.867382	1	38	tags=100%, list=39%, signal=162%
GO:0004721	phosphoprotein phosphatase activity	MOLECULAR_FUNCTION	1	0.608247	0.800778	0.795165	0.867456	1	38	tags=100%, list=39%, signal=162%
GO:1902905	positive regulation of supramolecular fiber organization	BIOLOGICAL_PROCESS	2	0.5	0.881523	0.621036	0.867572	1	49	tags=100%, list=50%, signal=196%
GO:0045202	synapse	CELLULAR_COMPONENT	1	0.608247	0.804267	0.78085	0.867655	1	38	tags=100%, list=39%, signal=162%
GO:0110053	regulation of actin filament organization	BIOLOGICAL_PROCESS	2	0.5	0.880331	0.611327	0.867815	1	49	tags=100%, list=50%, signal=196%
GO:0051960	regulation of nervous system development	BIOLOGICAL_PROCESS	1	0.608247	0.797646	0.783125	0.868039	1	38	tags=100%, list=39%, signal=162%
GO:0032271	regulation of protein polymerization	BIOLOGICAL_PROCESS	2	0.5	0.86442	0.624707	0.868276	1	49	tags=100%, list=50%, signal=196%
GO:0006109	regulation of carbohydrate metabolic process	BIOLOGICAL_PROCESS	1	0.670103	0.884906	0.65137	0.868521	1	32	tags=100%, list=33%, signal=147%
GO:0032273	positive regulation of protein polymerization	BIOLOGICAL_PROCESS	2	0.5	0.881938	0.614209	0.869051	1	49	tags=100%, list=50%, signal=196%
GO:0051402	neuron apoptotic process	BIOLOGICAL_PROCESS	1	0.608247	0.804616	0.793956	0.869054	1	38	tags=100%, list=39%, signal=162%
GO:0010676	positive regulation of cellular carbohydrate metabolic process	BIOLOGICAL_PROCESS	1	0.670103	0.887002	0.665981	0.869291	1	32	tags=100%, list=33%, signal=147%
GO:0019318	hexose metabolic process	BIOLOGICAL_PROCESS	1	0.670103	0.885499	0.665341	0.869518	1	32	tags=100%, list=33%, signal=147%
GO:0051495	positive regulation of cytoskeleton organization	BIOLOGICAL_PROCESS	2	0.5	0.864871	0.6376	0.869543	1	49	tags=100%, list=50%, signal=196%
GO:0050776	regulation of immune response	BIOLOGICAL_PROCESS	2	0.458333	0.797854	0.750381	0.869589	1	53	tags=100%, list=54%, signal=213%
GO:0030838	positive regulation of actin filament polymerization	BIOLOGICAL_PROCESS	2	0.5	0.869893	0.613876	0.869592	1	49	tags=100%, list=50%, signal=196%
GO:0032535	regulation of cellular component size	BIOLOGICAL_PROCESS	2	0.5	0.865574	0.626303	0.870308	1	49	tags=100%, list=50%, signal=196%
GO:0016051	carbohydrate biosynthetic process	BIOLOGICAL_PROCESS	1	0.670103	0.887569	0.659363	0.87036	1	32	tags=100%, list=33%, signal=147%
GO:0048709	oligodendrocyte differentiation	BIOLOGICAL_PROCESS	1	0.608247	0.804807	0.786795	0.870568	1	38	tags=100%, list=39%, signal=162%
GO:0044877	protein-containing complex binding	MOLECULAR_FUNCTION	1	0.597938	0.795155	0.808088	0.870826	1	39	tags=100%, list=40%, signal=164%
GO:0008064	regulation of actin polymerization or depolymerization	BIOLOGICAL_PROCESS	2	0.5	0.876747	0.630332	0.870897	1	49	tags=100%, list=50%, signal=196%
GO:0030833	regulation of actin filament polymerization	BIOLOGICAL_PROCESS	2	0.5	0.87034	0.620744	0.871015	1	49	tags=100%, list=50%, signal=196%
GO:0043255	regulation of carbohydrate biosynthetic process	BIOLOGICAL_PROCESS	1	0.670103	0.888305	0.659181	0.871104	1	32	tags=100%, list=33%, signal=147%
GO:0043523	regulation of neuron apoptotic process	BIOLOGICAL_PROCESS	1	0.608247	0.805605	0.77651	0.871141	1	38	tags=100%, list=39%, signal=162%
GO:0051258	protein polymerization	BIOLOGICAL_PROCESS	2	0.5	0.877551	0.610236	0.871483	1	49	tags=100%, list=50%, signal=196%
GO:0010675	regulation of cellular carbohydrate metabolic process	BIOLOGICAL_PROCESS	1	0.670103	0.888851	0.658774	0.872182	1	32	tags=100%, list=33%, signal=147%
GO:0043547	positive regulation of GTPase activity	BIOLOGICAL_PROCESS	2	0.492784	0.866839	0.641312	0.872256	1	1	tags=50%, list=1%, signal=49%
GO:0043085	positive regulation of catalytic activity	BIOLOGICAL_PROCESS	2	0.492784	0.865661	0.639747	0.872308	1	1	tags=50%, list=1%, signal=49%
GO:0006470	protein dephosphorylation	BIOLOGICAL_PROCESS	1	0.608247	0.80592	0.786465	0.872575	1	38	tags=100%, list=39%, signal=162%
GO:0051346	negative regulation of hydrolase activity	BIOLOGICAL_PROCESS	2	0.487907	0.870392	0.633922	0.873049	1	1	tags=50%, list=1%, signal=49%
GO:0062013	positive regulation of small molecule metabolic process	BIOLOGICAL_PROCESS	1	0.670103	0.889329	0.657028	0.873064	1	32	tags=100%, list=33%, signal=147%
GO:0051345	positive regulation of hydrolase activity	BIOLOGICAL_PROCESS	2	0.492784	0.872405	0.626524	0.873582	1	1	tags=50%, list=1%, signal=49%
GO:0030041	actin filament polymerization	BIOLOGICAL_PROCESS	2	0.5	0.871228	0.617378	0.873735	1	49	tags=100%, list=50%, signal=196%
GO:0070444	oligodendrocyte progenitor proliferation	BIOLOGICAL_PROCESS	1	0.608247	0.806187	0.774382	0.873822	1	38	tags=100%, list=39%, signal=162%
GO:0070461	SAGA-type complex	CELLULAR_COMPONENT	1	0.670103	0.890759	0.641548	0.873977	1	32	tags=100%, list=33%, signal=147%
GO:0030832	regulation of actin filament length	BIOLOGICAL_PROCESS	2	0.5	0.873271	0.629349	0.87441	1	49	tags=100%, list=50%, signal=196%
GO:0045722	positive regulation of gluconeogenesis	BIOLOGICAL_PROCESS	1	0.670103	0.889648	0.655563	0.874488	1	32	tags=100%, list=33%, signal=147%
GO:0035335	peptidyl-tyrosine dephosphorylation	BIOLOGICAL_PROCESS	1	0.608247	0.80678	0.783222	0.874615	1	38	tags=100%, list=39%, signal=162%
GO:0034622	cellular protein-containing complex assembly	BIOLOGICAL_PROCESS	2	0.5	0.873913	0.618358	0.875208	1	49	tags=100%, list=50%, signal=196%
GO:0045913	positive regulation of carbohydrate metabolic process	BIOLOGICAL_PROCESS	1	0.670103	0.891061	0.6476	0.875706	1	32	tags=100%, list=33%, signal=147%
GO:1901214	regulation of neuron death	BIOLOGICAL_PROCESS	1	0.608247	0.806821	0.77169	0.876409	1	38	tags=100%, list=39%, signal=162%
GO:0006111	regulation of gluconeogenesis	BIOLOGICAL_PROCESS	1	0.670103	0.891376	0.654474	0.877304	1	32	tags=100%, list=33%, signal=147%
GO:0072534	perineuronal net	CELLULAR_COMPONENT	1	0.608247	0.807227	0.764512	0.877352	1	38	tags=100%, list=39%, signal=162%
GO:0044262	cellular carbohydrate metabolic process	BIOLOGICAL_PROCESS	1	0.670103	0.891777	0.654387	0.878476	1	32	tags=100%, list=33%, signal=147%
GO:0061351	neural precursor cell proliferation	BIOLOGICAL_PROCESS	1	0.608247	0.807296	0.761523	0.879117	1	38	tags=100%, list=39%, signal=162%
GO:1902493	acetyltransferase complex	CELLULAR_COMPONENT	1	0.670103	0.891779	0.652259	0.880716	1	32	tags=100%, list=33%, signal=147%
GO:0043524	negative regulation of neuron apoptotic process	BIOLOGICAL_PROCESS	1	0.608247	0.807422	0.780374	0.880892	1	38	tags=100%, list=39%, signal=162%
GO:0019319	hexose biosynthetic process	BIOLOGICAL_PROCESS	1	0.670103	0.891957	0.647097	0.882653	1	32	tags=100%, list=33%, signal=147%
GO:0016791	phosphatase activity	MOLECULAR_FUNCTION	1	0.608247	0.807432	0.777032	0.882755	1	38	tags=100%, list=39%, signal=162%
GO:2000177	regulation of neural precursor cell proliferation	BIOLOGICAL_PROCESS	1	0.608247	0.807492	0.778001	0.884498	1	38	tags=100%, list=39%, signal=162%
GO:0062012	regulation of small molecule metabolic process	BIOLOGICAL_PROCESS	1	0.670103	0.891986	0.649215	0.884857	1	32	tags=100%, list=33%, signal=147%
GO:0032496	response to lipopolysaccharide	BIOLOGICAL_PROCESS	2	0.458333	0.807614	0.730475	0.886084	1	53	tags=100%, list=54%, signal=213%
GO:1905368	peptidase complex	CELLULAR_COMPONENT	1	0.670103	0.892257	0.654569	0.886496	1	32	tags=100%, list=33%, signal=147%
GO:0031248	protein acetyltransferase complex	CELLULAR_COMPONENT	1	0.670103	0.894311	0.642761	0.886924	1	32	tags=100%, list=33%, signal=147%
GO:0006094	gluconeogenesis	BIOLOGICAL_PROCESS	1	0.670103	0.894878	0.653144	0.887868	1	32	tags=100%, list=33%, signal=147%
GO:0000124	SAGA complex	CELLULAR_COMPONENT	1	0.670103	0.89263	0.648185	0.88793	1	32	tags=100%, list=33%, signal=147%
GO:0008366	axon ensheathment	BIOLOGICAL_PROCESS	1	0.608247	0.807626	0.769179	0.888002	1	38	tags=100%, list=39%, signal=162%
GO:0005730	nucleolus	CELLULAR_COMPONENT	2	0.459832	0.808063	0.733121	0.889065	1	1	tags=50%, list=1%, signal=49%
GO:0046364	monosaccharide biosynthetic process	BIOLOGICAL_PROCESS	1	0.670103	0.895369	0.633265	0.889454	1	32	tags=100%, list=33%, signal=147%
GO:0070997	neuron death	BIOLOGICAL_PROCESS	1	0.608247	0.808402	0.767857	0.890308	1	38	tags=100%, list=39%, signal=162%
GO:0051087	chaperone binding	MOLECULAR_FUNCTION	1	0.639175	0.851343	0.710859	0.890887	1	35	tags=100%, list=36%, signal=154%
GO:0002237	response to molecule of bacterial origin	BIOLOGICAL_PROCESS	2	0.458333	0.808933	0.732373	0.891261	1	53	tags=100%, list=54%, signal=213%
GO:0000123	histone acetyltransferase complex	CELLULAR_COMPONENT	1	0.670103	0.895472	0.638852	0.891635	1	32	tags=100%, list=33%, signal=147%
GO:0007167	enzyme linked receptor protein signaling pathway	BIOLOGICAL_PROCESS	2	0.479167	0.839117	0.6685	0.892044	1	51	tags=100%, list=52%, signal=204%
GO:0002263	cell activation involved in immune response	BIOLOGICAL_PROCESS	2	0.479167	0.832788	0.683099	0.892581	1	51	tags=100%, list=52%, signal=204%
GO:0042552	myelination	BIOLOGICAL_PROCESS	1	0.608247	0.809007	0.77748	0.89307	1	38	tags=100%, list=39%, signal=162%
GO:0042113	B cell activation	BIOLOGICAL_PROCESS	2	0.479167	0.826957	0.715822	0.893135	1	51	tags=100%, list=52%, signal=204%
GO:0008284	positive regulation of cell population proliferation	BIOLOGICAL_PROCESS	2	0.479167	0.842512	0.669076	0.893209	1	51	tags=100%, list=52%, signal=204%
GO:0140297	DNA-binding transcription factor binding	MOLECULAR_FUNCTION	2	0.479167	0.840839	0.699534	0.893358	1	51	tags=100%, list=52%, signal=204%
GO:0061629	RNA polymerase II-specific DNA-binding transcription factor binding	MOLECULAR_FUNCTION	2	0.479167	0.828353	0.718196	0.8934	1	51	tags=100%, list=52%, signal=204%
GO:0005975	carbohydrate metabolic process	BIOLOGICAL_PROCESS	1	0.670103	0.895729	0.652468	0.893552	1	32	tags=100%, list=33%, signal=147%
GO:0004842	ubiquitin-protein transferase activity	MOLECULAR_FUNCTION	1	0.618557	0.829493	0.74537	0.89366	1	37	tags=100%, list=38%, signal=159%
GO:0009617	response to bacterium	BIOLOGICAL_PROCESS	6	0.282609	0.839331	0.669557	0.893661	1	71	tags=100%, list=72%, signal=341%
GO:0031532	actin cytoskeleton reorganization	BIOLOGICAL_PROCESS	2	0.479167	0.834189	0.6749	0.894187	1	51	tags=100%, list=52%, signal=204%
GO:0046649	lymphocyte activation	BIOLOGICAL_PROCESS	2	0.479167	0.833123	0.684657	0.894243	1	51	tags=100%, list=52%, signal=204%
GO:0004725	protein tyrosine phosphatase activity	MOLECULAR_FUNCTION	1	0.608247	0.80925	0.767442	0.894384	1	38	tags=100%, list=39%, signal=162%
GO:0001525	angiogenesis	BIOLOGICAL_PROCESS	2	0.51813	0.901539	0.586262	0.894504	1	2	tags=50%, list=2%, signal=50%
GO:0000226	microtubule cytoskeleton organization	BIOLOGICAL_PROCESS	2	0.447917	0.779787	0.769884	0.894531	1	54	tags=100%, list=55%, signal=218%
GO:0048534	hematopoietic or lymphoid organ development	BIOLOGICAL_PROCESS	2	0.479167	0.842905	0.674547	0.894662	1	51	tags=100%, list=52%, signal=204%
GO:0050890	cognition	BIOLOGICAL_PROCESS	1	0.608247	0.810037	0.777411	0.894709	1	38	tags=100%, list=39%, signal=162%
GO:1902533	positive regulation of intracellular signal transduction	BIOLOGICAL_PROCESS	2	0.479167	0.8453	0.687898	0.894889	1	51	tags=100%, list=52%, signal=204%
GO:0043410	positive regulation of MAPK cascade	BIOLOGICAL_PROCESS	2	0.479167	0.844081	0.674547	0.894915	1	51	tags=100%, list=52%, signal=204%
GO:0008134	transcription factor binding	MOLECULAR_FUNCTION	2	0.479167	0.829732	0.685714	0.89532	1	51	tags=100%, list=52%, signal=204%
GO:0010907	positive regulation of glucose metabolic process	BIOLOGICAL_PROCESS	1	0.670103	0.895862	0.635938	0.895645	1	32	tags=100%, list=33%, signal=147%
GO:0002252	immune effector process	BIOLOGICAL_PROCESS	2	0.479167	0.834381	0.688498	0.895786	1	51	tags=100%, list=52%, signal=204%
GO:0002274	myeloid leukocyte activation	BIOLOGICAL_PROCESS	2	0.479167	0.836029	0.678041	0.896168	1	51	tags=100%, list=52%, signal=204%
GO:0042063	gliogenesis	BIOLOGICAL_PROCESS	1	0.608247	0.810223	0.794803	0.896341	1	38	tags=100%, list=39%, signal=162%
GO:0010629	negative regulation of gene expression	BIOLOGICAL_PROCESS	2	0.479167	0.845598	0.681891	0.896654	1	51	tags=100%, list=52%, signal=204%
GO:0002244	hematopoietic progenitor cell differentiation	BIOLOGICAL_PROCESS	1	0.608247	0.811029	0.782373	0.896866	1	38	tags=100%, list=39%, signal=162%
GO:0032446	protein modification by small protein conjugation	BIOLOGICAL_PROCESS	1	0.618557	0.820083	0.769588	0.896952	1	37	tags=100%, list=38%, signal=159%
GO:0007017	microtubule-based process	BIOLOGICAL_PROCESS	2	0.447917	0.777306	0.768722	0.897076	1	54	tags=100%, list=55%, signal=218%
GO:0007417	central nervous system development	BIOLOGICAL_PROCESS	1	0.608247	0.811774	0.761559	0.897563	1	38	tags=100%, list=39%, signal=162%
GO:0044283	small molecule biosynthetic process	BIOLOGICAL_PROCESS	1	0.670103	0.896081	0.639973	0.897652	1	32	tags=100%, list=33%, signal=147%
GO:0002366	leukocyte activation involved in immune response	BIOLOGICAL_PROCESS	2	0.479167	0.834469	0.686395	0.897652	1	51	tags=100%, list=52%, signal=204%
GO:0016567	protein ubiquitination	BIOLOGICAL_PROCESS	1	0.618557	0.820635	0.763105	0.897666	1	37	tags=100%, list=38%, signal=159%
GO:0030097	hemopoiesis	BIOLOGICAL_PROCESS	2	0.479167	0.847317	0.655502	0.897741	1	51	tags=100%, list=52%, signal=204%
GO:0006006	glucose metabolic process	BIOLOGICAL_PROCESS	1	0.670103	0.898677	0.621402	0.897872	1	32	tags=100%, list=33%, signal=147%
GO:0019787	ubiquitin-like protein transferase activity	MOLECULAR_FUNCTION	1	0.618557	0.818329	0.757718	0.898077	1	37	tags=100%, list=38%, signal=159%
GO:0045597	positive regulation of cell differentiation	BIOLOGICAL_PROCESS	2	0.479167	0.845956	0.69062	0.898131	1	51	tags=100%, list=52%, signal=204%
GO:0010906	regulation of glucose metabolic process	BIOLOGICAL_PROCESS	1	0.670103	0.897198	0.640053	0.898221	1	32	tags=100%, list=33%, signal=147%
GO:0036503	ERAD pathway	BIOLOGICAL_PROCESS	1	0.618557	0.821133	0.747202	0.898596	1	37	tags=100%, list=38%, signal=159%
GO:0070647	protein modification by small protein conjugation or removal	BIOLOGICAL_PROCESS	1	0.618557	0.821918	0.754564	0.898762	1	37	tags=100%, list=38%, signal=159%
GO:0010001	glial cell differentiation	BIOLOGICAL_PROCESS	1	0.608247	0.811951	0.756402	0.899148	1	38	tags=100%, list=39%, signal=162%
GO:0008544	epidermis development	BIOLOGICAL_PROCESS	1	0.556701	0.733452	0.87889	0.899458	1	43	tags=100%, list=44%, signal=176%
GO:0007272	ensheathment of neurons	BIOLOGICAL_PROCESS	1	0.608247	0.812721	0.771486	0.899948	1	38	tags=100%, list=39%, signal=162%
GO:0030433	ubiquitin-dependent ERAD pathway	BIOLOGICAL_PROCESS	1	0.618557	0.822142	0.744695	0.90034	1	37	tags=100%, list=38%, signal=159%
GO:0045682	regulation of epidermis development	BIOLOGICAL_PROCESS	1	0.556701	0.73058	0.877088	0.900532	1	43	tags=100%, list=44%, signal=176%
GO:0000377	RNA splicing, via transesterification reactions with bulged adenosine as nucleophile	BIOLOGICAL_PROCESS	1	0.546392	0.729347	0.890348	0.900579	1	44	tags=100%, list=45%, signal=180%
GO:0007610	behavior	BIOLOGICAL_PROCESS	1	0.608247	0.813687	0.751355	0.900758	1	38	tags=100%, list=39%, signal=162%
GO:0042578	phosphoric ester hydrolase activity	MOLECULAR_FUNCTION	1	0.608247	0.81508	0.766897	0.901129	1	38	tags=100%, list=39%, signal=162%
GO:0045606	positive regulation of epidermal cell differentiation	BIOLOGICAL_PROCESS	1	0.556701	0.733495	0.875576	0.901143	1	43	tags=100%, list=44%, signal=176%
GO:0006397	mRNA processing	BIOLOGICAL_PROCESS	1	0.546392	0.724791	0.902503	0.902049	1	44	tags=100%, list=45%, signal=180%
GO:0018393	internal peptidyl-lysine acetylation	BIOLOGICAL_PROCESS	1	0.556701	0.733888	0.882663	0.902527	1	43	tags=100%, list=44%, signal=176%
GO:0005681	spliceosomal complex	CELLULAR_COMPONENT	1	0.546392	0.725128	0.899723	0.903062	1	44	tags=100%, list=45%, signal=180%
GO:0016746	acyltransferase activity	MOLECULAR_FUNCTION	1	0.556701	0.734914	0.88459	0.903256	1	43	tags=100%, list=44%, signal=176%
GO:0000398	mRNA splicing, via spliceosome	BIOLOGICAL_PROCESS	1	0.546392	0.722623	0.90052	0.903728	1	44	tags=100%, list=45%, signal=180%
GO:0071011	precatalytic spliceosome	CELLULAR_COMPONENT	1	0.546392	0.726283	0.900593	0.904256	1	44	tags=100%, list=45%, signal=180%
GO:0000375	RNA splicing, via transesterification reactions	BIOLOGICAL_PROCESS	1	0.546392	0.725336	0.895295	0.904395	1	44	tags=100%, list=45%, signal=180%
GO:0061733	peptide-lysine-N-acetyltransferase activity	MOLECULAR_FUNCTION	1	0.556701	0.735173	0.880528	0.904623	1	43	tags=100%, list=44%, signal=176%
GO:0004402	histone acetyltransferase activity	MOLECULAR_FUNCTION	1	0.556701	0.735265	0.882473	0.906317	1	43	tags=100%, list=44%, signal=176%
GO:0034212	peptide N-acetyltransferase activity	MOLECULAR_FUNCTION	1	0.556701	0.736021	0.890861	0.907024	1	43	tags=100%, list=44%, signal=176%
GO:0043543	protein acylation	BIOLOGICAL_PROCESS	1	0.556701	0.736141	0.892144	0.908672	1	43	tags=100%, list=44%, signal=176%
GO:0043588	skin development	BIOLOGICAL_PROCESS	1	0.556701	0.736544	0.876703	0.909986	1	43	tags=100%, list=44%, signal=176%
GO:0016747	acyltransferase activity, transferring groups other than amino-acyl groups	MOLECULAR_FUNCTION	1	0.556701	0.736805	0.881911	0.911484	1	43	tags=100%, list=44%, signal=176%
GO:0016570	histone modification	BIOLOGICAL_PROCESS	1	0.556701	0.737016	0.874659	0.912956	1	43	tags=100%, list=44%, signal=176%
GO:0016573	histone acetylation	BIOLOGICAL_PROCESS	1	0.556701	0.737168	0.879265	0.914525	1	43	tags=100%, list=44%, signal=176%
GO:0008080	N-acetyltransferase activity	MOLECULAR_FUNCTION	1	0.556701	0.738276	0.884642	0.914595	1	43	tags=100%, list=44%, signal=176%
GO:0032355	response to estradiol	BIOLOGICAL_PROCESS	1	0.556701	0.738735	0.871608	0.915424	1	43	tags=100%, list=44%, signal=176%
GO:0016922	nuclear receptor binding	MOLECULAR_FUNCTION	1	0.556701	0.73911	0.875083	0.916385	1	43	tags=100%, list=44%, signal=176%
GO:0097718	disordered domain specific binding	MOLECULAR_FUNCTION	1	0.556701	0.739249	0.874159	0.917901	1	43	tags=100%, list=44%, signal=176%
GO:0018394	peptidyl-lysine acetylation	BIOLOGICAL_PROCESS	1	0.556701	0.73958	0.897251	0.919143	1	43	tags=100%, list=44%, signal=176%
GO:0030858	positive regulation of epithelial cell differentiation	BIOLOGICAL_PROCESS	1	0.556701	0.739864	0.874321	0.920505	1	43	tags=100%, list=44%, signal=176%
GO:0030216	keratinocyte differentiation	BIOLOGICAL_PROCESS	1	0.556701	0.739936	0.868316	0.922208	1	43	tags=100%, list=44%, signal=176%
GO:0003713	transcription coactivator activity	MOLECULAR_FUNCTION	1	0.556701	0.740171	0.87287	0.923703	1	43	tags=100%, list=44%, signal=176%
GO:0035257	ALTERNATE of GO:0016922	UNKNOWN_OR_OBSOLETE	1	0.556701	0.740411	0.883041	0.925197	1	43	tags=100%, list=44%, signal=176%
GO:0045604	regulation of epidermal cell differentiation	BIOLOGICAL_PROCESS	1	0.556701	0.740898	0.884488	0.925925	1	43	tags=100%, list=44%, signal=176%
GO:0018205	peptidyl-lysine modification	BIOLOGICAL_PROCESS	1	0.556701	0.741317	0.872439	0.927117	1	43	tags=100%, list=44%, signal=176%
GO:0045684	positive regulation of epidermis development	BIOLOGICAL_PROCESS	1	0.556701	0.741812	0.873684	0.928187	1	43	tags=100%, list=44%, signal=176%
GO:0071392	cellular response to estradiol stimulus	BIOLOGICAL_PROCESS	1	0.556701	0.74205	0.870779	0.929664	1	43	tags=100%, list=44%, signal=176%
GO:0047485	protein N-terminus binding	MOLECULAR_FUNCTION	1	0.556701	0.742547	0.876088	0.930677	1	43	tags=100%, list=44%, signal=176%
GO:0048646	anatomical structure formation involved in morphogenesis	BIOLOGICAL_PROCESS	3	0.329294	0.7005	0.867521	0.930948	1	2	tags=33%, list=2%, signal=33%
GO:0045616	regulation of keratinocyte differentiation	BIOLOGICAL_PROCESS	1	0.556701	0.742624	0.861129	0.932503	1	43	tags=100%, list=44%, signal=176%
GO:0045618	positive regulation of keratinocyte differentiation	BIOLOGICAL_PROCESS	1	0.556701	0.742914	0.882034	0.933917	1	43	tags=100%, list=44%, signal=176%
GO:0006475	internal protein amino acid acetylation	BIOLOGICAL_PROCESS	1	0.556701	0.742924	0.87058	0.935833	1	43	tags=100%, list=44%, signal=176%
GO:0009913	epidermal cell differentiation	BIOLOGICAL_PROCESS	1	0.556701	0.743151	0.878324	0.93731	1	43	tags=100%, list=44%, signal=176%
GO:0006473	protein acetylation	BIOLOGICAL_PROCESS	1	0.556701	0.745245	0.868455	0.938452	1	43	tags=100%, list=44%, signal=176%
GO:0016407	acetyltransferase activity	MOLECULAR_FUNCTION	1	0.556701	0.743258	0.875164	0.939102	1	43	tags=100%, list=44%, signal=176%
GO:0016410	N-acyltransferase activity	MOLECULAR_FUNCTION	1	0.556701	0.746139	0.87226	0.939452	1	43	tags=100%, list=44%, signal=176%
GO:0030856	regulation of epithelial cell differentiation	BIOLOGICAL_PROCESS	1	0.556701	0.746844	0.869303	0.940366	1	43	tags=100%, list=44%, signal=176%
GO:0030374	nuclear receptor coactivator activity	MOLECULAR_FUNCTION	1	0.556701	0.748041	0.856354	0.941102	1	43	tags=100%, list=44%, signal=176%
GO:0045197	establishment or maintenance of epithelial cell apical/basal polarity	BIOLOGICAL_PROCESS	1	-1	-1.31849	0	0.94999	1	2	tags=100%, list=2%, signal=101%
GO:0061245	establishment or maintenance of bipolar cell polarity	BIOLOGICAL_PROCESS	1	-1	-1.31881	0	0.970044	1	2	tags=100%, list=2%, signal=101%
GO:0003924	GTPase activity	MOLECULAR_FUNCTION	1	0.505155	0.671556	0.978794	0.970444	1	48	tags=100%, list=49%, signal=194%
GO:0008022	protein C-terminus binding	MOLECULAR_FUNCTION	1	-1	-1.31588	0	0.978232	1	2	tags=100%, list=2%, signal=101%
GO:0033044	regulation of chromosome organization	BIOLOGICAL_PROCESS	2	0.34375	0.602072	0.948462	0.987839	1	64	tags=100%, list=65%, signal=282%
GO:0051276	chromosome organization	BIOLOGICAL_PROCESS	2	0.34375	0.602486	0.937743	0.98962	1	64	tags=100%, list=65%, signal=282%
GO:0030509	BMP signaling pathway	BIOLOGICAL_PROCESS	1	-0.525773	-0.690527	0.942529	0.99062	1	48	tags=100%, list=49%, signal=194%
GO:0140535	intracellular protein-containing complex	CELLULAR_COMPONENT	2	0.34375	0.60523	0.944444	0.990834	1	64	tags=100%, list=65%, signal=282%
GO:0008289	lipid binding	MOLECULAR_FUNCTION	2	-0.748954	-1.31407	0.124427	0.991388	1	2	tags=50%, list=2%, signal=50%
GO:0001947	heart looping	BIOLOGICAL_PROCESS	1	-0.525773	-0.69097	0.949835	0.991929	1	48	tags=100%, list=49%, signal=194%
GO:0001934	positive regulation of protein phosphorylation	BIOLOGICAL_PROCESS	2	-0.327017	-0.569491	0.977803	0.991999	1	28	tags=50%, list=29%, signal=69%
GO:0034314	Arp2/3 complex-mediated actin nucleation	BIOLOGICAL_PROCESS	1	-0.505155	-0.670032	0.978187	0.993146	1	50	tags=100%, list=51%, signal=202%
GO:0042327	positive regulation of phosphorylation	BIOLOGICAL_PROCESS	2	-0.327017	-0.571736	0.977032	0.993235	1	28	tags=50%, list=29%, signal=69%
GO:0045010	actin nucleation	BIOLOGICAL_PROCESS	1	-0.505155	-0.670875	0.973118	0.993361	1	50	tags=100%, list=51%, signal=202%
GO:0043066	negative regulation of apoptotic process	BIOLOGICAL_PROCESS	2	-0.395833	-0.691019	0.891117	0.993565	1	61	tags=100%, list=62%, signal=259%
GO:0044265	cellular macromolecule catabolic process	BIOLOGICAL_PROCESS	2	-0.385417	-0.671389	0.904005	0.993763	1	62	tags=100%, list=63%, signal=267%
GO:0072594	establishment of protein localization to organelle	BIOLOGICAL_PROCESS	2	-0.387211	-0.673803	0.909565	0.994514	1	23	tags=50%, list=23%, signal=64%
GO:0051603	proteolysis involved in cellular protein catabolic process	BIOLOGICAL_PROCESS	2	-0.385417	-0.672693	0.904317	0.994517	1	62	tags=100%, list=63%, signal=267%
GO:0032270	positive regulation of cellular protein metabolic process	BIOLOGICAL_PROCESS	2	-0.327017	-0.573809	0.973302	0.994548	1	28	tags=50%, list=29%, signal=69%
GO:0048589	developmental growth	BIOLOGICAL_PROCESS	1	-0.525773	-0.69148	0.946034	0.994777	1	48	tags=100%, list=49%, signal=194%
GO:0044257	cellular protein catabolic process	BIOLOGICAL_PROCESS	2	-0.385417	-0.671658	0.900968	0.994923	1	62	tags=100%, list=63%, signal=267%
GO:0003712	transcription coregulator activity	MOLECULAR_FUNCTION	3	-0.336842	-0.685668	0.886762	0.995544	1	67	tags=100%, list=68%, signal=306%
GO:2000145	regulation of cell motility	BIOLOGICAL_PROCESS	2	-0.748954	-1.31897	0.112064	0.995765	1	2	tags=50%, list=2%, signal=50%
GO:0019941	modification-dependent protein catabolic process	BIOLOGICAL_PROCESS	2	-0.385417	-0.67504	0.897059	0.995801	1	62	tags=100%, list=63%, signal=267%
GO:0010562	positive regulation of phosphorus metabolic process	BIOLOGICAL_PROCESS	2	-0.327017	-0.575152	0.971904	0.99597	1	28	tags=50%, list=29%, signal=69%
GO:1901565	organonitrogen compound catabolic process	BIOLOGICAL_PROCESS	2	-0.385417	-0.673831	0.905015	0.99616	1	62	tags=100%, list=63%, signal=267%
GO:0030183	B cell differentiation	BIOLOGICAL_PROCESS	1	-0.525773	-0.691525	0.943717	0.996402	1	48	tags=100%, list=49%, signal=194%
GO:0033365	protein localization to organelle	BIOLOGICAL_PROCESS	2	-0.387211	-0.684015	0.882151	0.997038	1	23	tags=50%, list=23%, signal=64%
GO:0030163	protein catabolic process	BIOLOGICAL_PROCESS	2	-0.385417	-0.675414	0.905143	0.997056	1	62	tags=100%, list=63%, signal=267%
GO:0006886	intracellular protein transport	BIOLOGICAL_PROCESS	2	-0.387211	-0.682827	0.892069	0.997388	1	23	tags=50%, list=23%, signal=64%
GO:0045937	positive regulation of phosphate metabolic process	BIOLOGICAL_PROCESS	2	-0.327017	-0.576351	0.98014	0.997443	1	28	tags=50%, list=29%, signal=69%
GO:0043632	modification-dependent macromolecule catabolic process	BIOLOGICAL_PROCESS	2	-0.385417	-0.67672	0.901176	0.9975	1	62	tags=100%, list=63%, signal=267%
GO:0072014	proximal tubule development	BIOLOGICAL_PROCESS	1	-0.525773	-0.691535	0.950202	0.998121	1	48	tags=100%, list=49%, signal=194%
GO:0010498	proteasomal protein catabolic process	BIOLOGICAL_PROCESS	2	-0.385417	-0.67955	0.891383	0.998238	1	62	tags=100%, list=63%, signal=267%
GO:0005885	Arp2/3 protein complex	CELLULAR_COMPONENT	1	-0.505155	-0.663037	0.983073	0.998258	1	50	tags=100%, list=51%, signal=202%
GO:0070848	response to growth factor	BIOLOGICAL_PROCESS	3	-0.285267	-0.581114	0.964865	0.998373	1	48	tags=67%, list=49%, signal=127%
GO:0006511	ubiquitin-dependent protein catabolic process	BIOLOGICAL_PROCESS	2	-0.385417	-0.677145	0.89912	0.998802	1	62	tags=100%, list=63%, signal=267%
GO:0043161	proteasome-mediated ubiquitin-dependent protein catabolic process	BIOLOGICAL_PROCESS	2	-0.385417	-0.680196	0.902706	0.999302	1	62	tags=100%, list=63%, signal=267%
GO:0003170	heart valve development	BIOLOGICAL_PROCESS	1	-0.525773	-0.691576	0.940541	0.999841	1	48	tags=100%, list=49%, signal=194%
GO:0031401	positive regulation of protein modification process	BIOLOGICAL_PROCESS	2	-0.327017	-0.581862	0.968679	0.999882	1	28	tags=50%, list=29%, signal=69%
GO:0098797	plasma membrane protein complex	CELLULAR_COMPONENT	3	-0.749411	-1.5631	0.0349154	1	0.994333	9	tags=67%, list=9%, signal=71%
GO:0031175	neuron projection development	BIOLOGICAL_PROCESS	3	-0.740318	-1.53209	0.0377668	1	0.999333	9	tags=67%, list=9%, signal=71%
GO:0048666	neuron development	BIOLOGICAL_PROCESS	3	-0.740318	-1.51521	0.0525442	1	0.999667	9	tags=67%, list=9%, signal=71%
GO:0007600	sensory perception	BIOLOGICAL_PROCESS	2	-0.822917	-1.43949	0.0614035	1	1	20	tags=100%, list=20%, signal=123%
GO:0098796	membrane protein complex	CELLULAR_COMPONENT	4	-0.62336	-1.42762	0.0899336	1	1	9	tags=50%, list=9%, signal=53%
GO:0031226	intrinsic component of plasma membrane	CELLULAR_COMPONENT	3	-0.698646	-1.42697	0.0815888	1	1	9	tags=67%, list=9%, signal=71%
GO:0140657	ATP-dependent activity	MOLECULAR_FUNCTION	3	-0.694737	-1.41563	0.0824295	1	1	33	tags=100%, list=34%, signal=146%
GO:0016887	ATP hydrolysis activity	MOLECULAR_FUNCTION	2	-0.802083	-1.41112	0.0680233	1	1	22	tags=100%, list=22%, signal=126%
GO:0051861	glycolipid binding	MOLECULAR_FUNCTION	1	-1	-1.34175	0	1	1	2	tags=100%, list=2%, signal=101%
GO:0007435	salivary gland morphogenesis	BIOLOGICAL_PROCESS	1	-1	-1.34172	0	1	1	2	tags=100%, list=2%, signal=101%
GO:0060441	epithelial tube branching involved in lung morphogenesis	BIOLOGICAL_PROCESS	1	-1	-1.34036	0	1	1	2	tags=100%, list=2%, signal=101%
GO:0030010	establishment of cell polarity	BIOLOGICAL_PROCESS	1	-1	-1.33993	0	1	1	2	tags=100%, list=2%, signal=101%
GO:0005201	extracellular matrix structural constituent	MOLECULAR_FUNCTION	1	-1	-1.33587	0	1	1	2	tags=100%, list=2%, signal=101%
GO:0035088	establishment or maintenance of apical/basal cell polarity	BIOLOGICAL_PROCESS	1	-1	-1.33571	0	1	1	2	tags=100%, list=2%, signal=101%
GO:0043256	laminin complex	CELLULAR_COMPONENT	1	-1	-1.33303	0	1	1	2	tags=100%, list=2%, signal=101%
GO:0007163	establishment or maintenance of cell polarity	BIOLOGICAL_PROCESS	1	-1	-1.33134	0	1	1	2	tags=100%, list=2%, signal=101%
GO:0001738	morphogenesis of a polarized epithelium	BIOLOGICAL_PROCESS	1	-1	-1.33016	0	1	1	2	tags=100%, list=2%, signal=101%
GO:0060425	lung morphogenesis	BIOLOGICAL_PROCESS	1	-1	-1.32879	0	1	1	2	tags=100%, list=2%, signal=101%
GO:0030324	lung development	BIOLOGICAL_PROCESS	1	-1	-1.32876	0	1	1	2	tags=100%, list=2%, signal=101%
GO:0061304	retinal blood vessel morphogenesis	BIOLOGICAL_PROCESS	1	-1	-1.32843	0	1	1	2	tags=100%, list=2%, signal=101%
GO:0022612	gland morphogenesis	BIOLOGICAL_PROCESS	1	-1	-1.32833	0	1	1	2	tags=100%, list=2%, signal=101%
GO:0060041	retina development in camera-type eye	BIOLOGICAL_PROCESS	1	-1	-1.32821	0	1	1	2	tags=100%, list=2%, signal=101%
GO:0005604	basement membrane	CELLULAR_COMPONENT	1	-1	-1.32773	0	1	1	2	tags=100%, list=2%, signal=101%
GO:0030323	respiratory tube development	BIOLOGICAL_PROCESS	1	-1	-1.3276	0	1	1	2	tags=100%, list=2%, signal=101%
GO:0090162	establishment of epithelial cell polarity	BIOLOGICAL_PROCESS	1	-1	-1.32706	0	1	1	2	tags=100%, list=2%, signal=101%
GO:0060541	respiratory system development	BIOLOGICAL_PROCESS	1	-1	-1.32602	0	1	1	2	tags=100%, list=2%, signal=101%
GO:0035272	exocrine system development	BIOLOGICAL_PROCESS	1	-1	-1.32508	0	1	1	2	tags=100%, list=2%, signal=101%
GO:0005608	laminin-3 complex	CELLULAR_COMPONENT	1	-1	-1.32473	0	1	1	2	tags=100%, list=2%, signal=101%
GO:0045995	regulation of embryonic development	BIOLOGICAL_PROCESS	1	-1	-1.32446	0	1	1	2	tags=100%, list=2%, signal=101%
GO:0060445	branching involved in salivary gland morphogenesis	BIOLOGICAL_PROCESS	1	-1	-1.32229	0	1	1	2	tags=100%, list=2%, signal=101%
GO:0040012	regulation of locomotion	BIOLOGICAL_PROCESS	2	-0.748954	-1.3219	0.118789	1	1	2	tags=50%, list=2%, signal=50%
GO:0007431	salivary gland development	BIOLOGICAL_PROCESS	1	-1	-1.32019	0	1	1	2	tags=100%, list=2%, signal=101%
GO:0030155	regulation of cell adhesion	BIOLOGICAL_PROCESS	1	-1	-1.31908	0	1	1	2	tags=100%, list=2%, signal=101%
GO:0051270	regulation of cellular component movement	BIOLOGICAL_PROCESS	2	-0.748954	-1.31225	0.119885	1	1	2	tags=50%, list=2%, signal=50%
GO:0030334	regulation of cell migration	BIOLOGICAL_PROCESS	2	-0.748954	-1.30948	0.125438	1	1	2	tags=50%, list=2%, signal=50%
GO:0042626	ATPase-coupled transmembrane transporter activity	MOLECULAR_FUNCTION	1	-0.969072	-1.29556	0.0679012	1	1	5	tags=100%, list=5%, signal=104%
GO:0030301	cholesterol transport	BIOLOGICAL_PROCESS	1	-0.969072	-1.29532	0.0601202	1	1	5	tags=100%, list=5%, signal=104%
GO:0120013	lipid transfer activity	MOLECULAR_FUNCTION	1	-0.969072	-1.29401	0.0637191	1	1	5	tags=100%, list=5%, signal=104%
GO:0015248	sterol transporter activity	MOLECULAR_FUNCTION	1	-0.969072	-1.29392	0.0649351	1	1	5	tags=100%, list=5%, signal=104%
GO:0032365	intracellular lipid transport	BIOLOGICAL_PROCESS	1	-0.969072	-1.29083	0.0604681	1	1	5	tags=100%, list=5%, signal=104%
GO:0120015	sterol transfer activity	MOLECULAR_FUNCTION	1	-0.969072	-1.28451	0.0788602	1	1	5	tags=100%, list=5%, signal=104%
GO:0032366	intracellular sterol transport	BIOLOGICAL_PROCESS	1	-0.969072	-1.28436	0.0627586	1	1	5	tags=100%, list=5%, signal=104%
GO:0005319	lipid transporter activity	MOLECULAR_FUNCTION	1	-0.969072	-1.28401	0.066044	1	1	5	tags=100%, list=5%, signal=104%
GO:0032367	intracellular cholesterol transport	BIOLOGICAL_PROCESS	1	-0.969072	-1.27944	0.0743469	1	1	5	tags=100%, list=5%, signal=104%
GO:0015850	organic hydroxy compound transport	BIOLOGICAL_PROCESS	1	-0.969072	-1.27913	0.0702592	1	1	5	tags=100%, list=5%, signal=104%
GO:0005248	voltage-gated sodium channel activity	MOLECULAR_FUNCTION	1	-0.958763	-1.27816	0.0878205	1	1	6	tags=100%, list=6%, signal=105%
GO:0022803	passive transmembrane transporter activity	MOLECULAR_FUNCTION	1	-0.958763	-1.27678	0.0900131	1	1	6	tags=100%, list=6%, signal=105%
GO:0005615	extracellular space	CELLULAR_COMPONENT	2	-0.739583	-1.27593	0.150606	1	1	28	tags=100%, list=29%, signal=137%
GO:0015918	sterol transport	BIOLOGICAL_PROCESS	1	-0.969072	-1.27562	0.070903	1	1	5	tags=100%, list=5%, signal=104%
GO:0015267	channel activity	MOLECULAR_FUNCTION	1	-0.958763	-1.2734	0.0908475	1	1	6	tags=100%, list=6%, signal=105%
GO:0019233	sensory perception of pain	BIOLOGICAL_PROCESS	1	-0.958763	-1.27327	0.0745968	1	1	6	tags=100%, list=6%, signal=105%
GO:0005261	cation channel activity	MOLECULAR_FUNCTION	1	-0.958763	-1.27208	0.0707792	1	1	6	tags=100%, list=6%, signal=105%
GO:0034706	sodium channel complex	CELLULAR_COMPONENT	1	-0.958763	-1.26977	0.0801068	1	1	6	tags=100%, list=6%, signal=105%
GO:0120020	cholesterol transfer activity	MOLECULAR_FUNCTION	1	-0.969072	-1.26847	0.0783505	1	1	5	tags=100%, list=5%, signal=104%
GO:0001518	voltage-gated sodium channel complex	CELLULAR_COMPONENT	1	-0.958763	-1.268	0.0761387	1	1	6	tags=100%, list=6%, signal=105%
GO:0046873	metal ion transmembrane transporter activity	MOLECULAR_FUNCTION	1	-0.958763	-1.26617	0.0945946	1	1	6	tags=100%, list=6%, signal=105%
GO:0030001	metal ion transport	BIOLOGICAL_PROCESS	1	-0.958763	-1.26611	0.0841617	1	1	6	tags=100%, list=6%, signal=105%
GO:0005216	ion channel activity	MOLECULAR_FUNCTION	1	-0.958763	-1.2656	0.081225	1	1	6	tags=100%, list=6%, signal=105%
GO:0015081	sodium ion transmembrane transporter activity	MOLECULAR_FUNCTION	1	-0.958763	-1.26515	0.0960901	1	1	6	tags=100%, list=6%, signal=105%
GO:0006814	sodium ion transport	BIOLOGICAL_PROCESS	1	-0.958763	-1.26413	0.0745875	1	1	6	tags=100%, list=6%, signal=105%
GO:0098687	chromosomal region	CELLULAR_COMPONENT	1	-0.938144	-1.25604	0.130582	1	1	8	tags=100%, list=8%, signal=108%
GO:0000775	chromosome, centromeric region	CELLULAR_COMPONENT	1	-0.938144	-1.2476	0.127646	1	1	8	tags=100%, list=8%, signal=108%
GO:0097485	neuron projection guidance	BIOLOGICAL_PROCESS	1	-0.927835	-1.23921	0.140293	1	1	9	tags=100%, list=9%, signal=109%
GO:0098802	plasma membrane signaling receptor complex	CELLULAR_COMPONENT	1	-0.927835	-1.23865	0.140446	1	1	9	tags=100%, list=9%, signal=109%
GO:0008045	motor neuron axon guidance	BIOLOGICAL_PROCESS	1	-0.927835	-1.23714	0.138462	1	1	9	tags=100%, list=9%, signal=109%
GO:0007411	axon guidance	BIOLOGICAL_PROCESS	1	-0.927835	-1.23389	0.144947	1	1	9	tags=100%, list=9%, signal=109%
GO:0036477	somatodendritic compartment	CELLULAR_COMPONENT	1	-0.927835	-1.23358	0.138373	1	1	9	tags=100%, list=9%, signal=109%
GO:0030424	axon	CELLULAR_COMPONENT	1	-0.927835	-1.23306	0.134232	1	1	9	tags=100%, list=9%, signal=109%
GO:0001772	immunological synapse	CELLULAR_COMPONENT	1	-0.927835	-1.23269	0.147175	1	1	9	tags=100%, list=9%, signal=109%
GO:0031012	extracellular matrix	CELLULAR_COMPONENT	2	-0.701478	-1.23221	0.165043	1	1	2	tags=50%, list=2%, signal=50%
GO:0007157	heterophilic cell-cell adhesion via plasma membrane cell adhesion molecules	BIOLOGICAL_PROCESS	1	-0.927835	-1.23178	0.152879	1	1	9	tags=100%, list=9%, signal=109%
GO:0062023	collagen-containing extracellular matrix	CELLULAR_COMPONENT	2	-0.701478	-1.23099	0.175958	1	1	2	tags=50%, list=2%, signal=50%
GO:0009897	external side of plasma membrane	CELLULAR_COMPONENT	1	-0.927835	-1.23037	0.151294	1	1	9	tags=100%, list=9%, signal=109%
GO:0042101	T cell receptor complex	CELLULAR_COMPONENT	1	-0.927835	-1.23033	0.138361	1	1	9	tags=100%, list=9%, signal=109%
GO:0043005	neuron projection	CELLULAR_COMPONENT	1	-0.927835	-1.22883	0.144578	1	1	9	tags=100%, list=9%, signal=109%
GO:0043025	neuronal cell body	CELLULAR_COMPONENT	1	-0.927835	-1.22869	0.146134	1	1	9	tags=100%, list=9%, signal=109%
GO:0030048	actin filament-based movement	BIOLOGICAL_PROCESS	1	-0.917526	-1.22743	0.161247	1	1	10	tags=100%, list=10%, signal=110%
GO:0044297	cell body	CELLULAR_COMPONENT	1	-0.927835	-1.227	0.1526	1	1	9	tags=100%, list=9%, signal=109%
GO:0098742	cell-cell adhesion via plasma-membrane adhesion molecules	BIOLOGICAL_PROCESS	1	-0.927835	-1.22579	0.158416	1	1	9	tags=100%, list=9%, signal=109%
GO:0030312	external encapsulating structure	CELLULAR_COMPONENT	2	-0.701478	-1.22547	0.178028	1	1	2	tags=50%, list=2%, signal=50%
GO:0099513	polymeric cytoskeletal fiber	CELLULAR_COMPONENT	1	-0.917526	-1.22201	0.168985	1	1	10	tags=100%, list=10%, signal=110%
GO:0099512	supramolecular fiber	CELLULAR_COMPONENT	1	-0.917526	-1.21666	0.167693	1	1	10	tags=100%, list=10%, signal=110%
GO:0099081	supramolecular polymer	CELLULAR_COMPONENT	1	-0.917526	-1.21485	0.178741	1	1	10	tags=100%, list=10%, signal=110%
GO:0017124	SH3 domain binding	MOLECULAR_FUNCTION	1	-0.917526	-1.214	0.167002	1	1	10	tags=100%, list=10%, signal=110%
GO:0005884	actin filament	CELLULAR_COMPONENT	1	-0.917526	-1.21293	0.184499	1	1	10	tags=100%, list=10%, signal=110%
GO:0099080	supramolecular complex	CELLULAR_COMPONENT	1	-0.917526	-1.21285	0.163913	1	1	10	tags=100%, list=10%, signal=110%
GO:0002011	morphogenesis of an epithelial sheet	BIOLOGICAL_PROCESS	2	-0.681321	-1.20585	0.199766	1	1	2	tags=50%, list=2%, signal=50%
GO:0005694	chromosome	CELLULAR_COMPONENT	4	-0.528059	-1.20505	0.228376	1	1	14	tags=50%, list=14%, signal=56%
GO:0001654	eye development	BIOLOGICAL_PROCESS	2	-0.681321	-1.20062	0.202633	1	1	2	tags=50%, list=2%, signal=50%
GO:0007423	sensory organ development	BIOLOGICAL_PROCESS	2	-0.681321	-1.19964	0.198517	1	1	2	tags=50%, list=2%, signal=50%
GO:0150063	visual system development	BIOLOGICAL_PROCESS	2	-0.681321	-1.19794	0.2038	1	1	2	tags=50%, list=2%, signal=50%
GO:0009790	embryo development	BIOLOGICAL_PROCESS	2	-0.681321	-1.19774	0.201373	1	1	2	tags=50%, list=2%, signal=50%
GO:0048732	gland development	BIOLOGICAL_PROCESS	2	-0.681321	-1.19252	0.209806	1	1	2	tags=50%, list=2%, signal=50%
GO:0043010	camera-type eye development	BIOLOGICAL_PROCESS	2	-0.681321	-1.19049	0.204533	1	1	2	tags=50%, list=2%, signal=50%
GO:0048880	sensory system development	BIOLOGICAL_PROCESS	2	-0.681321	-1.18761	0.218677	1	1	2	tags=50%, list=2%, signal=50%
GO:0022804	active transmembrane transporter activity	MOLECULAR_FUNCTION	2	-0.663409	-1.17737	0.234348	1	1	5	tags=50%, list=5%, signal=52%
GO:0015399	primary active transmembrane transporter activity	MOLECULAR_FUNCTION	2	-0.663409	-1.1566	0.260172	1	1	5	tags=50%, list=5%, signal=52%
GO:0000278	mitotic cell cycle	BIOLOGICAL_PROCESS	3	-0.568421	-1.15548	0.257576	1	1	45	tags=100%, list=46%, signal=179%
GO:0022890	inorganic cation transmembrane transporter activity	MOLECULAR_FUNCTION	2	-0.650723	-1.15054	0.251886	1	1	6	tags=50%, list=6%, signal=52%
GO:0008324	cation transmembrane transporter activity	MOLECULAR_FUNCTION	2	-0.650723	-1.14834	0.261095	1	1	6	tags=50%, list=6%, signal=52%
GO:0005198	structural molecule activity	MOLECULAR_FUNCTION	3	-0.557033	-1.14807	0.275616	1	1	2	tags=33%, list=2%, signal=33%
GO:0034703	cation channel complex	CELLULAR_COMPONENT	2	-0.644958	-1.14519	0.261618	1	1	6	tags=50%, list=6%, signal=52%
GO:1990351	transporter complex	CELLULAR_COMPONENT	2	-0.644958	-1.14109	0.265223	1	1	6	tags=50%, list=6%, signal=52%
GO:0001763	morphogenesis of a branching structure	BIOLOGICAL_PROCESS	2	-0.646498	-1.14046	0.263548	1	1	2	tags=50%, list=2%, signal=50%
GO:1902495	transmembrane transporter complex	CELLULAR_COMPONENT	2	-0.644958	-1.13991	0.276368	1	1	6	tags=50%, list=6%, signal=52%
GO:0015318	inorganic molecular entity transmembrane transporter activity	MOLECULAR_FUNCTION	2	-0.650723	-1.13822	0.275278	1	1	6	tags=50%, list=6%, signal=52%
GO:0061138	morphogenesis of a branching epithelium	BIOLOGICAL_PROCESS	2	-0.646498	-1.13597	0.27093	1	1	2	tags=50%, list=2%, signal=50%
GO:0015075	ion transmembrane transporter activity	MOLECULAR_FUNCTION	2	-0.650723	-1.13523	0.261777	1	1	6	tags=50%, list=6%, signal=52%
GO:0006812	cation transport	BIOLOGICAL_PROCESS	2	-0.650723	-1.13463	0.26597	1	1	6	tags=50%, list=6%, signal=52%
GO:0016818	hydrolase activity, acting on acid anhydrides, in phosphorus-containing anhydrides	MOLECULAR_FUNCTION	3	-0.549393	-1.13462	0.29275	1	1	22	tags=67%, list=22%, signal=83%
GO:0070161	anchoring junction	CELLULAR_COMPONENT	2	-0.646498	-1.13266	0.276413	1	1	2	tags=50%, list=2%, signal=50%
GO:0048754	branching morphogenesis of an epithelial tube	BIOLOGICAL_PROCESS	2	-0.646498	-1.1326	0.29092	1	1	2	tags=50%, list=2%, signal=50%
GO:0016462	pyrophosphatase activity	MOLECULAR_FUNCTION	3	-0.549393	-1.13233	0.292588	1	1	22	tags=67%, list=22%, signal=83%
GO:0010876	lipid localization	BIOLOGICAL_PROCESS	2	-0.64624	-1.13173	0.276722	1	1	5	tags=50%, list=5%, signal=52%
GO:0006869	lipid transport	BIOLOGICAL_PROCESS	2	-0.64624	-1.13131	0.275782	1	1	5	tags=50%, list=5%, signal=52%
GO:0034702	ion channel complex	CELLULAR_COMPONENT	2	-0.644958	-1.12865	0.294664	1	1	6	tags=50%, list=6%, signal=52%
GO:0005911	cell-cell junction	CELLULAR_COMPONENT	2	-0.646498	-1.12674	0.2797	1	1	2	tags=50%, list=2%, signal=50%
GO:0017111	nucleoside-triphosphatase activity	MOLECULAR_FUNCTION	3	-0.549393	-1.12478	0.296685	1	1	22	tags=67%, list=22%, signal=83%
GO:0016817	hydrolase activity, acting on acid anhydrides	MOLECULAR_FUNCTION	3	-0.549393	-1.12444	0.299014	1	1	22	tags=67%, list=22%, signal=83%
GO:0009887	animal organ morphogenesis	BIOLOGICAL_PROCESS	3	-0.536842	-1.10588	0.316897	1	1	48	tags=100%, list=49%, signal=190%
GO:0051606	detection of stimulus	BIOLOGICAL_PROCESS	1	-0.814433	-1.0905	0.355629	1	1	20	tags=100%, list=20%, signal=124%
GO:0030855	epithelial cell differentiation	BIOLOGICAL_PROCESS	3	-0.525459	-1.08711	0.345384	1	1	2	tags=33%, list=2%, signal=33%
GO:0004984	olfactory receptor activity	MOLECULAR_FUNCTION	1	-0.814433	-1.08459	0.366397	1	1	20	tags=100%, list=20%, signal=124%
GO:0006935	chemotaxis	BIOLOGICAL_PROCESS	2	-0.615297	-1.0835	0.356895	1	1	9	tags=50%, list=9%, signal=54%
GO:0007606	sensory perception of chemical stimulus	BIOLOGICAL_PROCESS	1	-0.814433	-1.08179	0.374591	1	1	20	tags=100%, list=20%, signal=124%
GO:0009593	detection of chemical stimulus	BIOLOGICAL_PROCESS	1	-0.814433	-1.0793	0.370294	1	1	20	tags=100%, list=20%, signal=124%
GO:0050907	detection of chemical stimulus involved in sensory perception	BIOLOGICAL_PROCESS	1	-0.814433	-1.07888	0.373889	1	1	20	tags=100%, list=20%, signal=124%
GO:0050906	detection of stimulus involved in sensory perception	BIOLOGICAL_PROCESS	1	-0.814433	-1.07864	0.38251	1	1	20	tags=100%, list=20%, signal=124%
GO:0097190	apoptotic signaling pathway	BIOLOGICAL_PROCESS	1	-0.804124	-1.07846	0.376344	1	1	21	tags=100%, list=21%, signal=126%
GO:0003682	chromatin binding	MOLECULAR_FUNCTION	1	-0.804124	-1.07841	0.358653	1	1	21	tags=100%, list=21%, signal=126%
GO:0042330	taxis	BIOLOGICAL_PROCESS	2	-0.615297	-1.078	0.352975	1	1	9	tags=50%, list=9%, signal=54%
GO:0001558	regulation of cell growth	BIOLOGICAL_PROCESS	1	-0.804124	-1.07766	0.373144	1	1	21	tags=100%, list=21%, signal=126%
GO:0016049	cell growth	BIOLOGICAL_PROCESS	1	-0.804124	-1.07604	0.37658	1	1	21	tags=100%, list=21%, signal=126%
GO:0035305	negative regulation of dephosphorylation	BIOLOGICAL_PROCESS	1	-0.804124	-1.07554	0.381491	1	1	21	tags=100%, list=21%, signal=126%
GO:0007608	sensory perception of smell	BIOLOGICAL_PROCESS	1	-0.814433	-1.07523	0.3699	1	1	20	tags=100%, list=20%, signal=124%
GO:0050911	detection of chemical stimulus involved in sensory perception of smell	BIOLOGICAL_PROCESS	1	-0.814433	-1.07462	0.394412	1	1	20	tags=100%, list=20%, signal=124%
GO:0051219	phosphoprotein binding	MOLECULAR_FUNCTION	1	-0.804124	-1.07429	0.379814	1	1	21	tags=100%, list=21%, signal=126%
GO:0071383	cellular response to steroid hormone stimulus	BIOLOGICAL_PROCESS	1	-0.804124	-1.07398	0.361559	1	1	21	tags=100%, list=21%, signal=126%
GO:0010923	negative regulation of phosphatase activity	BIOLOGICAL_PROCESS	1	-0.804124	-1.07391	0.369677	1	1	21	tags=100%, list=21%, signal=126%
GO:0003714	transcription corepressor activity	MOLECULAR_FUNCTION	1	-0.804124	-1.07381	0.379947	1	1	21	tags=100%, list=21%, signal=126%
GO:2001243	negative regulation of intrinsic apoptotic signaling pathway	BIOLOGICAL_PROCESS	1	-0.804124	-1.07333	0.372654	1	1	21	tags=100%, list=21%, signal=126%
GO:2001233	regulation of apoptotic signaling pathway	BIOLOGICAL_PROCESS	1	-0.804124	-1.07155	0.379755	1	1	21	tags=100%, list=21%, signal=126%
GO:0098609	cell-cell adhesion	BIOLOGICAL_PROCESS	2	-0.615297	-1.07082	0.365502	1	1	9	tags=50%, list=9%, signal=54%
GO:0001098	basal transcription machinery binding	MOLECULAR_FUNCTION	1	-0.804124	-1.06965	0.385077	1	1	21	tags=100%, list=21%, signal=126%
GO:0043175	RNA polymerase core enzyme binding	MOLECULAR_FUNCTION	1	-0.804124	-1.06695	0.39398	1	1	21	tags=100%, list=21%, signal=126%
GO:0001099	basal RNA polymerase II transcription machinery binding	MOLECULAR_FUNCTION	1	-0.804124	-1.0666	0.389253	1	1	21	tags=100%, list=21%, signal=126%
GO:2001242	regulation of intrinsic apoptotic signaling pathway	BIOLOGICAL_PROCESS	1	-0.804124	-1.06565	0.388591	1	1	21	tags=100%, list=21%, signal=126%
GO:2001234	negative regulation of apoptotic signaling pathway	BIOLOGICAL_PROCESS	1	-0.804124	-1.06513	0.387314	1	1	21	tags=100%, list=21%, signal=126%
GO:0000993	RNA polymerase II complex binding	MOLECULAR_FUNCTION	1	-0.804124	-1.0621	0.392236	1	1	21	tags=100%, list=21%, signal=126%
GO:0048545	response to steroid hormone	BIOLOGICAL_PROCESS	1	-0.804124	-1.06078	0.382015	1	1	21	tags=100%, list=21%, signal=126%
GO:0035303	regulation of dephosphorylation	BIOLOGICAL_PROCESS	1	-0.804124	-1.06039	0.411805	1	1	21	tags=100%, list=21%, signal=126%
GO:0097193	intrinsic apoptotic signaling pathway	BIOLOGICAL_PROCESS	1	-0.804124	-1.05972	0.404241	1	1	21	tags=100%, list=21%, signal=126%
GO:0070063	RNA polymerase binding	MOLECULAR_FUNCTION	1	-0.804124	-1.05958	0.40095	1	1	21	tags=100%, list=21%, signal=126%
GO:0009615	response to virus	BIOLOGICAL_PROCESS	1	-0.804124	-1.05882	0.404198	1	1	21	tags=100%, list=21%, signal=126%
GO:0051082	unfolded protein binding	MOLECULAR_FUNCTION	1	-0.793814	-1.05806	0.400384	1	1	22	tags=100%, list=22%, signal=128%
GO:0010921	regulation of phosphatase activity	BIOLOGICAL_PROCESS	1	-0.804124	-1.05566	0.414585	1	1	21	tags=100%, list=21%, signal=126%
GO:0006457	protein folding	BIOLOGICAL_PROCESS	1	-0.793814	-1.04632	0.428765	1	1	22	tags=100%, list=22%, signal=128%
GO:0016032	viral process	BIOLOGICAL_PROCESS	1	-0.783505	-1.04625	0.417818	1	1	23	tags=100%, list=23%, signal=129%
GO:0005768	endosome	CELLULAR_COMPONENT	1	-0.783505	-1.04582	0.411067	1	1	23	tags=100%, list=23%, signal=129%
GO:0006605	protein targeting	BIOLOGICAL_PROCESS	1	-0.783505	-1.04212	0.41522	1	1	23	tags=100%, list=23%, signal=129%
GO:0035658	Mon1-Ccz1 complex	CELLULAR_COMPONENT	1	-0.783505	-1.0395	0.431413	1	1	23	tags=100%, list=23%, signal=129%
GO:0072665	protein localization to vacuole	BIOLOGICAL_PROCESS	1	-0.783505	-1.0385	0.436811	1	1	23	tags=100%, list=23%, signal=129%
GO:0006623	protein targeting to vacuole	BIOLOGICAL_PROCESS	1	-0.783505	-1.03798	0.439433	1	1	23	tags=100%, list=23%, signal=129%
GO:0072666	establishment of protein localization to vacuole	BIOLOGICAL_PROCESS	1	-0.783505	-1.03761	0.431973	1	1	23	tags=100%, list=23%, signal=129%
GO:0005770	late endosome	CELLULAR_COMPONENT	1	-0.783505	-1.03709	0.447567	1	1	23	tags=100%, list=23%, signal=129%
GO:0035295	tube development	BIOLOGICAL_PROCESS	3	-0.496394	-1.02818	0.408649	1	1	2	tags=33%, list=2%, signal=33%
GO:0048514	blood vessel morphogenesis	BIOLOGICAL_PROCESS	3	-0.496394	-1.02532	0.418103	1	1	2	tags=33%, list=2%, signal=33%
GO:0060562	epithelial tube morphogenesis	BIOLOGICAL_PROCESS	3	-0.496394	-1.02247	0.419956	1	1	2	tags=33%, list=2%, signal=33%
GO:0001568	blood vessel development	BIOLOGICAL_PROCESS	3	-0.496394	-1.02135	0.411441	1	1	2	tags=33%, list=2%, signal=33%
GO:0002009	morphogenesis of an epithelium	BIOLOGICAL_PROCESS	3	-0.496394	-1.01878	0.413697	1	1	2	tags=33%, list=2%, signal=33%
GO:0035239	tube morphogenesis	BIOLOGICAL_PROCESS	3	-0.496394	-1.01851	0.40862	1	1	2	tags=33%, list=2%, signal=33%
GO:0001944	vasculature development	BIOLOGICAL_PROCESS	3	-0.496394	-1.01504	0.425163	1	1	2	tags=33%, list=2%, signal=33%
GO:0072359	circulatory system development	BIOLOGICAL_PROCESS	3	-0.496394	-1.01501	0.418668	1	1	2	tags=33%, list=2%, signal=33%
GO:0005887	integral component of plasma membrane	CELLULAR_COMPONENT	2	-0.576127	-1.01372	0.453714	1	1	6	tags=50%, list=6%, signal=52%
GO:0048729	tissue morphogenesis	BIOLOGICAL_PROCESS	3	-0.496394	-1.00935	0.418771	1	1	2	tags=33%, list=2%, signal=33%
GO:0048667	cell morphogenesis involved in neuron differentiation	BIOLOGICAL_PROCESS	2	-0.561934	-0.998611	0.480047	1	1	9	tags=50%, list=9%, signal=54%
GO:0007409	axonogenesis	BIOLOGICAL_PROCESS	2	-0.561934	-0.997657	0.473896	1	1	9	tags=50%, list=9%, signal=54%
GO:1903047	mitotic cell cycle process	BIOLOGICAL_PROCESS	2	-0.5625	-0.992611	0.483909	1	1	45	tags=100%, list=46%, signal=181%
GO:0022402	cell cycle process	BIOLOGICAL_PROCESS	2	-0.5625	-0.992055	0.463818	1	1	45	tags=100%, list=46%, signal=181%
GO:0048812	neuron projection morphogenesis	BIOLOGICAL_PROCESS	2	-0.561934	-0.988585	0.483742	1	1	9	tags=50%, list=9%, signal=54%
GO:0032989	cellular component morphogenesis	BIOLOGICAL_PROCESS	2	-0.561934	-0.987397	0.486471	1	1	9	tags=50%, list=9%, signal=54%
GO:0032990	cell part morphogenesis	BIOLOGICAL_PROCESS	2	-0.561934	-0.985938	0.505875	1	1	9	tags=50%, list=9%, signal=54%
GO:0048878	chemical homeostasis	BIOLOGICAL_PROCESS	1	-0.731959	-0.98338	0.50228	1	1	28	tags=100%, list=29%, signal=139%
GO:0019209	kinase activator activity	MOLECULAR_FUNCTION	1	-0.731959	-0.981243	0.507032	1	1	28	tags=100%, list=29%, signal=139%
GO:0042476	odontogenesis	BIOLOGICAL_PROCESS	1	-0.731959	-0.980988	0.51061	1	1	28	tags=100%, list=29%, signal=139%
GO:0016829	lyase activity	MOLECULAR_FUNCTION	2	-0.552083	-0.979829	0.502055	1	1	46	tags=100%, list=47%, signal=185%
GO:0120039	plasma membrane bounded cell projection morphogenesis	BIOLOGICAL_PROCESS	2	-0.561934	-0.979103	0.49883	1	1	9	tags=50%, list=9%, signal=54%
GO:0061564	axon development	BIOLOGICAL_PROCESS	2	-0.561934	-0.978466	0.515221	1	1	9	tags=50%, list=9%, signal=54%
GO:0055074	calcium ion homeostasis	BIOLOGICAL_PROCESS	1	-0.731959	-0.977168	0.517735	1	1	28	tags=100%, list=29%, signal=139%
GO:0072507	divalent inorganic cation homeostasis	BIOLOGICAL_PROCESS	1	-0.731959	-0.97683	0.522088	1	1	28	tags=100%, list=29%, signal=139%
GO:0019207	kinase regulator activity	MOLECULAR_FUNCTION	1	-0.731959	-0.976159	0.529987	1	1	28	tags=100%, list=29%, signal=139%
GO:0048858	cell projection morphogenesis	BIOLOGICAL_PROCESS	2	-0.561934	-0.976142	0.509048	1	1	9	tags=50%, list=9%, signal=54%
GO:0030295	protein kinase activator activity	MOLECULAR_FUNCTION	1	-0.731959	-0.975868	0.525868	1	1	28	tags=100%, list=29%, signal=139%
GO:0043539	protein serine/threonine kinase activator activity	MOLECULAR_FUNCTION	1	-0.731959	-0.975342	0.527538	1	1	28	tags=100%, list=29%, signal=139%
GO:0019887	protein kinase regulator activity	MOLECULAR_FUNCTION	1	-0.731959	-0.974882	0.533551	1	1	28	tags=100%, list=29%, signal=139%
GO:0042475	odontogenesis of dentin-containing tooth	BIOLOGICAL_PROCESS	1	-0.731959	-0.974485	0.52834	1	1	28	tags=100%, list=29%, signal=139%
GO:0110148	biomineralization	BIOLOGICAL_PROCESS	1	-0.731959	-0.972358	0.525246	1	1	28	tags=100%, list=29%, signal=139%
GO:0031214	biomineral tissue development	BIOLOGICAL_PROCESS	1	-0.731959	-0.972232	0.538462	1	1	28	tags=100%, list=29%, signal=139%
GO:0044691	tooth eruption	BIOLOGICAL_PROCESS	1	-0.731959	-0.971129	0.534202	1	1	28	tags=100%, list=29%, signal=139%
GO:0050801	ion homeostasis	BIOLOGICAL_PROCESS	1	-0.731959	-0.970787	0.522759	1	1	28	tags=100%, list=29%, signal=139%
GO:0034505	tooth mineralization	BIOLOGICAL_PROCESS	1	-0.731959	-0.970585	0.549465	1	1	28	tags=100%, list=29%, signal=139%
GO:0097186	amelogenesis	BIOLOGICAL_PROCESS	1	-0.731959	-0.969695	0.537353	1	1	28	tags=100%, list=29%, signal=139%
GO:0043207	response to external biotic stimulus	BIOLOGICAL_PROCESS	8	-0.320419	-0.968892	0.494505	1	1	52	tags=75%, list=53%, signal=147%
GO:0098771	inorganic ion homeostasis	BIOLOGICAL_PROCESS	1	-0.731959	-0.968834	0.541192	1	1	28	tags=100%, list=29%, signal=139%
GO:0070166	enamel mineralization	BIOLOGICAL_PROCESS	1	-0.731959	-0.967335	0.528016	1	1	28	tags=100%, list=29%, signal=139%
GO:0055080	cation homeostasis	BIOLOGICAL_PROCESS	1	-0.731959	-0.966549	0.550992	1	1	28	tags=100%, list=29%, signal=139%
GO:0055065	metal ion homeostasis	BIOLOGICAL_PROCESS	1	-0.731959	-0.966429	0.531662	1	1	28	tags=100%, list=29%, signal=139%
GO:0046068	cGMP metabolic process	BIOLOGICAL_PROCESS	1	-0.721649	-0.964925	0.545822	1	1	29	tags=100%, list=30%, signal=141%
GO:0006182	cGMP biosynthetic process	BIOLOGICAL_PROCESS	1	-0.721649	-0.963306	0.542532	1	1	29	tags=100%, list=30%, signal=141%
GO:0009975	cyclase activity	MOLECULAR_FUNCTION	1	-0.721649	-0.962122	0.537996	1	1	29	tags=100%, list=30%, signal=141%
GO:0009187	cyclic nucleotide metabolic process	BIOLOGICAL_PROCESS	1	-0.721649	-0.960868	0.543683	1	1	29	tags=100%, list=30%, signal=141%
GO:0009190	cyclic nucleotide biosynthetic process	BIOLOGICAL_PROCESS	1	-0.721649	-0.960147	0.540851	1	1	29	tags=100%, list=30%, signal=141%
GO:0052652	cyclic purine nucleotide metabolic process	BIOLOGICAL_PROCESS	1	-0.721649	-0.959904	0.554906	1	1	29	tags=100%, list=30%, signal=141%
GO:0016849	phosphorus-oxygen lyase activity	MOLECULAR_FUNCTION	1	-0.721649	-0.958896	0.565637	1	1	29	tags=100%, list=30%, signal=141%
GO:0009607	response to biotic stimulus	BIOLOGICAL_PROCESS	8	-0.320419	-0.957388	0.512796	1	1	52	tags=75%, list=53%, signal=147%
GO:0004383	guanylate cyclase activity	MOLECULAR_FUNCTION	1	-0.721649	-0.954443	0.585462	1	1	29	tags=100%, list=30%, signal=141%
GO:0051707	response to other organism	BIOLOGICAL_PROCESS	8	-0.320419	-0.952072	0.5146	1	1	52	tags=75%, list=53%, signal=147%
GO:0020037	heme binding	MOLECULAR_FUNCTION	2	-0.541667	-0.952017	0.534512	1	1	47	tags=100%, list=48%, signal=188%
GO:0043235	receptor complex	CELLULAR_COMPONENT	2	-0.539763	-0.944872	0.565984	1	1	9	tags=50%, list=9%, signal=54%
GO:0046906	tetrapyrrole binding	MOLECULAR_FUNCTION	2	-0.541667	-0.944115	0.555424	1	1	47	tags=100%, list=48%, signal=188%
GO:0006396	RNA processing	BIOLOGICAL_PROCESS	3	-0.463158	-0.943071	0.523282	1	1	55	tags=100%, list=56%, signal=221%
GO:0040007	growth	BIOLOGICAL_PROCESS	2	-0.53125	-0.936198	0.559786	1	1	48	tags=100%, list=49%, signal=192%
GO:0045892	negative regulation of transcription, DNA-templated	BIOLOGICAL_PROCESS	2	-0.53125	-0.935715	0.565497	1	1	48	tags=100%, list=49%, signal=192%
GO:0000122	negative regulation of transcription by RNA polymerase II	BIOLOGICAL_PROCESS	2	-0.53125	-0.934454	0.575216	1	1	48	tags=100%, list=49%, signal=192%
GO:0060429	epithelium development	BIOLOGICAL_PROCESS	4	-0.408181	-0.933946	0.532309	1	1	2	tags=25%, list=2%, signal=24%
GO:0040008	regulation of growth	BIOLOGICAL_PROCESS	2	-0.53125	-0.932592	0.56397	1	1	48	tags=100%, list=49%, signal=192%
GO:0071363	cellular response to growth factor stimulus	BIOLOGICAL_PROCESS	2	-0.53125	-0.932454	0.564117	1	1	48	tags=100%, list=49%, signal=192%
GO:1903507	negative regulation of nucleic acid-templated transcription	BIOLOGICAL_PROCESS	2	-0.53125	-0.932299	0.570406	1	1	48	tags=100%, list=49%, signal=192%
GO:0006959	humoral immune response	BIOLOGICAL_PROCESS	2	-0.53125	-0.93159	0.569168	1	1	48	tags=100%, list=49%, signal=192%
GO:1902679	negative regulation of RNA biosynthetic process	BIOLOGICAL_PROCESS	2	-0.53125	-0.931569	0.56092	1	1	48	tags=100%, list=49%, signal=192%
GO:0071396	cellular response to lipid	BIOLOGICAL_PROCESS	3	-0.452632	-0.930991	0.53631	1	1	56	tags=100%, list=57%, signal=226%
GO:1901135	carbohydrate derivative metabolic process	BIOLOGICAL_PROCESS	4	-0.403272	-0.929625	0.545213	1	1	43	tags=75%, list=44%, signal=128%
GO:1901137	carbohydrate derivative biosynthetic process	BIOLOGICAL_PROCESS	4	-0.403272	-0.926934	0.537306	1	1	43	tags=75%, list=44%, signal=128%
GO:0019904	protein domain specific binding	MOLECULAR_FUNCTION	2	-0.525492	-0.921526	0.590962	1	1	10	tags=50%, list=10%, signal=55%
GO:0003724	RNA helicase activity	MOLECULAR_FUNCTION	1	-0.680412	-0.914236	0.611881	1	1	33	tags=100%, list=34%, signal=149%
GO:0008186	ATP-dependent activity, acting on RNA	MOLECULAR_FUNCTION	1	-0.680412	-0.904871	0.638467	1	1	33	tags=100%, list=34%, signal=149%
GO:0140098	catalytic activity, acting on RNA	MOLECULAR_FUNCTION	1	-0.680412	-0.904232	0.623274	1	1	33	tags=100%, list=34%, signal=149%
GO:0004386	helicase activity	MOLECULAR_FUNCTION	1	-0.680412	-0.90392	0.632979	1	1	33	tags=100%, list=34%, signal=149%
GO:0003779	actin binding	MOLECULAR_FUNCTION	2	-0.512289	-0.899686	0.620151	1	1	10	tags=50%, list=10%, signal=55%
GO:0030488	tRNA methylation	BIOLOGICAL_PROCESS	1	-0.670103	-0.897866	0.633333	1	1	34	tags=100%, list=35%, signal=152%
GO:0140640	catalytic activity, acting on a nucleic acid	MOLECULAR_FUNCTION	1	-0.680412	-0.895908	0.654381	1	1	33	tags=100%, list=34%, signal=149%
GO:0006400	tRNA modification	BIOLOGICAL_PROCESS	1	-0.670103	-0.895847	0.64538	1	1	34	tags=100%, list=35%, signal=152%
GO:0006399	tRNA metabolic process	BIOLOGICAL_PROCESS	1	-0.670103	-0.895078	0.648161	1	1	34	tags=100%, list=35%, signal=152%
GO:0009451	RNA modification	BIOLOGICAL_PROCESS	1	-0.670103	-0.893791	0.639018	1	1	34	tags=100%, list=35%, signal=152%
GO:0043414	macromolecule methylation	BIOLOGICAL_PROCESS	1	-0.670103	-0.893383	0.643135	1	1	34	tags=100%, list=35%, signal=152%
GO:0008092	cytoskeletal protein binding	MOLECULAR_FUNCTION	2	-0.512289	-0.893088	0.638235	1	1	10	tags=50%, list=10%, signal=55%
GO:0008033	tRNA processing	BIOLOGICAL_PROCESS	1	-0.670103	-0.892634	0.649932	1	1	34	tags=100%, list=35%, signal=152%
GO:0001510	RNA methylation	BIOLOGICAL_PROCESS	1	-0.670103	-0.891422	0.644263	1	1	34	tags=100%, list=35%, signal=152%
GO:0034708	methyltransferase complex	CELLULAR_COMPONENT	1	-0.670103	-0.890687	0.644045	1	1	34	tags=100%, list=35%, signal=152%
GO:0031515	tRNA (m1A) methyltransferase complex	CELLULAR_COMPONENT	1	-0.670103	-0.890159	0.649677	1	1	34	tags=100%, list=35%, signal=152%
GO:0043527	tRNA methyltransferase complex	CELLULAR_COMPONENT	1	-0.670103	-0.889554	0.657825	1	1	34	tags=100%, list=35%, signal=152%
GO:0032259	methylation	BIOLOGICAL_PROCESS	1	-0.670103	-0.887611	0.649832	1	1	34	tags=100%, list=35%, signal=152%
GO:0080009	mRNA methylation	BIOLOGICAL_PROCESS	1	-0.670103	-0.887089	0.660175	1	1	34	tags=100%, list=35%, signal=152%
GO:0034660	ncRNA metabolic process	BIOLOGICAL_PROCESS	1	-0.670103	-0.886574	0.649299	1	1	34	tags=100%, list=35%, signal=152%
GO:0032561	guanyl ribonucleotide binding	MOLECULAR_FUNCTION	2	-0.5	-0.886573	0.638051	1	1	51	tags=100%, list=52%, signal=204%
GO:0034470	ncRNA processing	BIOLOGICAL_PROCESS	1	-0.670103	-0.886458	0.66846	1	1	34	tags=100%, list=35%, signal=152%
GO:0007091	metaphase/anaphase transition of mitotic cell cycle	BIOLOGICAL_PROCESS	1	-0.659794	-0.885761	0.655963	1	1	35	tags=100%, list=36%, signal=154%
GO:0016556	mRNA modification	BIOLOGICAL_PROCESS	1	-0.670103	-0.883974	0.659274	1	1	34	tags=100%, list=35%, signal=152%
GO:0044784	metaphase/anaphase transition of cell cycle	BIOLOGICAL_PROCESS	1	-0.659794	-0.882264	0.657271	1	1	35	tags=100%, list=36%, signal=154%
GO:1905818	regulation of chromosome separation	BIOLOGICAL_PROCESS	1	-0.659794	-0.881262	0.659225	1	1	35	tags=100%, list=36%, signal=154%
GO:0051304	chromosome separation	BIOLOGICAL_PROCESS	1	-0.659794	-0.880423	0.665992	1	1	35	tags=100%, list=36%, signal=154%
GO:1901987	regulation of cell cycle phase transition	BIOLOGICAL_PROCESS	1	-0.659794	-0.880348	0.667781	1	1	35	tags=100%, list=36%, signal=154%
GO:0005525	GTP binding	MOLECULAR_FUNCTION	2	-0.5	-0.880255	0.64092	1	1	51	tags=100%, list=52%, signal=204%
GO:0000280	nuclear division	BIOLOGICAL_PROCESS	1	-0.659794	-0.879878	0.661569	1	1	35	tags=100%, list=36%, signal=154%
GO:0048285	organelle fission	BIOLOGICAL_PROCESS	1	-0.659794	-0.879292	0.660315	1	1	35	tags=100%, list=36%, signal=154%
GO:0030071	regulation of mitotic metaphase/anaphase transition	BIOLOGICAL_PROCESS	1	-0.659794	-0.879137	0.654485	1	1	35	tags=100%, list=36%, signal=154%
GO:0007059	chromosome segregation	BIOLOGICAL_PROCESS	1	-0.659794	-0.879081	0.664052	1	1	35	tags=100%, list=36%, signal=154%
GO:0031461	cullin-RING ubiquitin ligase complex	CELLULAR_COMPONENT	1	-0.659794	-0.878297	0.67038	1	1	35	tags=100%, list=36%, signal=154%
GO:0000070	mitotic sister chromatid segregation	BIOLOGICAL_PROCESS	1	-0.659794	-0.878232	0.664894	1	1	35	tags=100%, list=36%, signal=154%
GO:0051726	regulation of cell cycle	BIOLOGICAL_PROCESS	1	-0.659794	-0.877709	0.683824	1	1	35	tags=100%, list=36%, signal=154%
GO:0098813	nuclear chromosome segregation	BIOLOGICAL_PROCESS	1	-0.659794	-0.877656	0.675237	1	1	35	tags=100%, list=36%, signal=154%
GO:0044772	mitotic cell cycle phase transition	BIOLOGICAL_PROCESS	1	-0.659794	-0.877567	0.662107	1	1	35	tags=100%, list=36%, signal=154%
GO:1902099	regulation of metaphase/anaphase transition of cell cycle	BIOLOGICAL_PROCESS	1	-0.659794	-0.877556	0.658719	1	1	35	tags=100%, list=36%, signal=154%
GO:0051306	mitotic sister chromatid separation	BIOLOGICAL_PROCESS	1	-0.659794	-0.877136	0.669928	1	1	35	tags=100%, list=36%, signal=154%
GO:0140014	mitotic nuclear division	BIOLOGICAL_PROCESS	1	-0.659794	-0.877024	0.663251	1	1	35	tags=100%, list=36%, signal=154%
GO:0000151	ubiquitin ligase complex	CELLULAR_COMPONENT	1	-0.659794	-0.87702	0.675871	1	1	35	tags=100%, list=36%, signal=154%
GO:0010965	regulation of mitotic sister chromatid separation	BIOLOGICAL_PROCESS	1	-0.659794	-0.876635	0.667959	1	1	35	tags=100%, list=36%, signal=154%
GO:0000152	nuclear ubiquitin ligase complex	CELLULAR_COMPONENT	1	-0.659794	-0.875171	0.668471	1	1	35	tags=100%, list=36%, signal=154%
GO:0007346	regulation of mitotic cell cycle	BIOLOGICAL_PROCESS	1	-0.659794	-0.874947	0.685789	1	1	35	tags=100%, list=36%, signal=154%
GO:0051983	regulation of chromosome segregation	BIOLOGICAL_PROCESS	1	-0.659794	-0.873593	0.693222	1	1	35	tags=100%, list=36%, signal=154%
GO:0019001	guanyl nucleotide binding	MOLECULAR_FUNCTION	2	-0.5	-0.87348	0.667055	1	1	51	tags=100%, list=52%, signal=204%
GO:0010564	regulation of cell cycle process	BIOLOGICAL_PROCESS	1	-0.659794	-0.873396	0.685452	1	1	35	tags=100%, list=36%, signal=154%
GO:0000819	sister chromatid segregation	BIOLOGICAL_PROCESS	1	-0.659794	-0.872752	0.684354	1	1	35	tags=100%, list=36%, signal=154%
GO:1901990	regulation of mitotic cell cycle phase transition	BIOLOGICAL_PROCESS	1	-0.659794	-0.872693	0.678405	1	1	35	tags=100%, list=36%, signal=154%
GO:0033045	regulation of sister chromatid segregation	BIOLOGICAL_PROCESS	1	-0.659794	-0.872215	0.690236	1	1	35	tags=100%, list=36%, signal=154%
GO:0044770	cell cycle phase transition	BIOLOGICAL_PROCESS	1	-0.659794	-0.872137	0.68947	1	1	35	tags=100%, list=36%, signal=154%
GO:0005680	anaphase-promoting complex	CELLULAR_COMPONENT	1	-0.659794	-0.869522	0.696805	1	1	35	tags=100%, list=36%, signal=154%
GO:0031145	anaphase-promoting complex-dependent catabolic process	BIOLOGICAL_PROCESS	1	-0.659794	-0.868467	0.697071	1	1	35	tags=100%, list=36%, signal=154%
GO:0000902	cell morphogenesis	BIOLOGICAL_PROCESS	3	-0.419361	-0.860518	0.661597	1	1	9	tags=33%, list=9%, signal=36%
GO:0042742	defense response to bacterium	BIOLOGICAL_PROCESS	2	-0.489583	-0.858764	0.681633	1	1	52	tags=100%, list=53%, signal=209%
GO:0000904	cell morphogenesis involved in differentiation	BIOLOGICAL_PROCESS	3	-0.419361	-0.850714	0.677508	1	1	9	tags=33%, list=9%, signal=36%
GO:0043484	regulation of RNA splicing	BIOLOGICAL_PROCESS	1	-0.639175	-0.848729	0.711735	1	1	37	tags=100%, list=38%, signal=159%
GO:0098542	defense response to other organism	BIOLOGICAL_PROCESS	2	-0.489583	-0.847239	0.688941	1	1	52	tags=100%, list=53%, signal=209%
GO:0009986	cell surface	CELLULAR_COMPONENT	3	-0.404706	-0.827701	0.712948	1	1	9	tags=33%, list=9%, signal=36%
GO:0016071	mRNA metabolic process	BIOLOGICAL_PROCESS	2	-0.458333	-0.810176	0.745368	1	1	55	tags=100%, list=56%, signal=223%
GO:0008380	RNA splicing	BIOLOGICAL_PROCESS	2	-0.458333	-0.802445	0.759248	1	1	55	tags=100%, list=56%, signal=223%
GO:1990837	sequence-specific double-stranded DNA binding	MOLECULAR_FUNCTION	1	-0.597938	-0.799171	0.782845	1	1	41	tags=100%, list=42%, signal=170%
GO:0003690	double-stranded DNA binding	MOLECULAR_FUNCTION	1	-0.597938	-0.794199	0.791527	1	1	41	tags=100%, list=42%, signal=170%
GO:0071407	cellular response to organic cyclic compound	BIOLOGICAL_PROCESS	2	-0.447917	-0.790459	0.765482	1	1	56	tags=100%, list=57%, signal=229%
GO:1901292	nucleoside phosphate catabolic process	BIOLOGICAL_PROCESS	1	-0.587629	-0.790366	0.803882	1	1	42	tags=100%, list=43%, signal=173%
GO:0014070	response to organic cyclic compound	BIOLOGICAL_PROCESS	2	-0.447917	-0.78964	0.780129	1	1	56	tags=100%, list=57%, signal=229%
GO:0044270	cellular nitrogen compound catabolic process	BIOLOGICAL_PROCESS	1	-0.587629	-0.789061	0.806773	1	1	42	tags=100%, list=43%, signal=173%
GO:0009129	pyrimidine nucleoside monophosphate metabolic process	BIOLOGICAL_PROCESS	1	-0.587629	-0.788562	0.811234	1	1	42	tags=100%, list=43%, signal=173%
GO:0046049	UMP metabolic process	BIOLOGICAL_PROCESS	1	-0.587629	-0.787972	0.802034	1	1	42	tags=100%, list=43%, signal=173%
GO:0009220	pyrimidine ribonucleotide biosynthetic process	BIOLOGICAL_PROCESS	1	-0.587629	-0.787963	0.809524	1	1	42	tags=100%, list=43%, signal=173%
GO:1990234	transferase complex	CELLULAR_COMPONENT	3	-0.382589	-0.786682	0.760525	1	1	35	tags=67%, list=36%, signal=101%
GO:0019439	aromatic compound catabolic process	BIOLOGICAL_PROCESS	1	-0.587629	-0.786261	0.801868	1	1	42	tags=100%, list=43%, signal=173%
GO:0044206	UMP salvage	BIOLOGICAL_PROCESS	1	-0.587629	-0.785404	0.813953	1	1	42	tags=100%, list=43%, signal=173%
GO:0009174	pyrimidine ribonucleoside monophosphate biosynthetic process	BIOLOGICAL_PROCESS	1	-0.587629	-0.785251	0.829001	1	1	42	tags=100%, list=43%, signal=173%
GO:0072528	pyrimidine-containing compound biosynthetic process	BIOLOGICAL_PROCESS	1	-0.587629	-0.784522	0.802502	1	1	42	tags=100%, list=43%, signal=173%
GO:0009173	pyrimidine ribonucleoside monophosphate metabolic process	BIOLOGICAL_PROCESS	1	-0.587629	-0.784084	0.812121	1	1	42	tags=100%, list=43%, signal=173%
GO:0009116	nucleoside metabolic process	BIOLOGICAL_PROCESS	1	-0.587629	-0.783909	0.813615	1	1	42	tags=100%, list=43%, signal=173%
GO:1901361	organic cyclic compound catabolic process	BIOLOGICAL_PROCESS	1	-0.587629	-0.783527	0.818302	1	1	42	tags=100%, list=43%, signal=173%
GO:0034655	nucleobase-containing compound catabolic process	BIOLOGICAL_PROCESS	1	-0.587629	-0.783347	0.804598	1	1	42	tags=100%, list=43%, signal=173%
GO:0009124	nucleoside monophosphate biosynthetic process	BIOLOGICAL_PROCESS	1	-0.587629	-0.782913	0.817089	1	1	42	tags=100%, list=43%, signal=173%
GO:0043173	nucleotide salvage	BIOLOGICAL_PROCESS	1	-0.587629	-0.782845	0.800914	1	1	42	tags=100%, list=43%, signal=173%
GO:1901657	glycosyl compound metabolic process	BIOLOGICAL_PROCESS	1	-0.587629	-0.782721	0.814714	1	1	42	tags=100%, list=43%, signal=173%
GO:0016757	glycosyltransferase activity	MOLECULAR_FUNCTION	1	-0.587629	-0.781981	0.818061	1	1	42	tags=100%, list=43%, signal=173%
GO:0046700	heterocycle catabolic process	BIOLOGICAL_PROCESS	1	-0.587629	-0.781719	0.812827	1	1	42	tags=100%, list=43%, signal=173%
GO:0043094	cellular metabolic compound salvage	BIOLOGICAL_PROCESS	1	-0.587629	-0.781242	0.812827	1	1	42	tags=100%, list=43%, signal=173%
GO:0010138	pyrimidine ribonucleotide salvage	BIOLOGICAL_PROCESS	1	-0.587629	-0.781226	0.809717	1	1	42	tags=100%, list=43%, signal=173%
GO:0009156	ribonucleoside monophosphate biosynthetic process	BIOLOGICAL_PROCESS	1	-0.587629	-0.780913	0.821569	1	1	42	tags=100%, list=43%, signal=173%
GO:0009130	pyrimidine nucleoside monophosphate biosynthetic process	BIOLOGICAL_PROCESS	1	-0.587629	-0.780713	0.806626	1	1	42	tags=100%, list=43%, signal=173%
GO:0009166	nucleotide catabolic process	BIOLOGICAL_PROCESS	1	-0.587629	-0.780627	0.812785	1	1	42	tags=100%, list=43%, signal=173%
GO:0046434	organophosphate catabolic process	BIOLOGICAL_PROCESS	1	-0.587629	-0.780438	0.814913	1	1	42	tags=100%, list=43%, signal=173%
GO:0032262	pyrimidine nucleotide salvage	BIOLOGICAL_PROCESS	1	-0.587629	-0.780287	0.824433	1	1	42	tags=100%, list=43%, signal=173%
GO:0006222	UMP biosynthetic process	BIOLOGICAL_PROCESS	1	-0.587629	-0.780237	0.817879	1	1	42	tags=100%, list=43%, signal=173%
GO:0072527	pyrimidine-containing compound metabolic process	BIOLOGICAL_PROCESS	1	-0.587629	-0.780102	0.813468	1	1	42	tags=100%, list=43%, signal=173%
GO:0009123	nucleoside monophosphate metabolic process	BIOLOGICAL_PROCESS	1	-0.587629	-0.779452	0.820856	1	1	42	tags=100%, list=43%, signal=173%
GO:0008655	pyrimidine-containing compound salvage	BIOLOGICAL_PROCESS	1	-0.587629	-0.779186	0.811459	1	1	42	tags=100%, list=43%, signal=173%
GO:0004850	uridine phosphorylase activity	MOLECULAR_FUNCTION	1	-0.587629	-0.778178	0.834856	1	1	42	tags=100%, list=43%, signal=173%
GO:0009161	ribonucleoside monophosphate metabolic process	BIOLOGICAL_PROCESS	1	-0.587629	-0.778109	0.813128	1	1	42	tags=100%, list=43%, signal=173%
GO:0008154	actin polymerization or depolymerization	BIOLOGICAL_PROCESS	3	-0.375857	-0.777881	0.77196	1	1	10	tags=33%, list=10%, signal=36%
GO:0006220	pyrimidine nucleotide metabolic process	BIOLOGICAL_PROCESS	1	-0.587629	-0.776785	0.822776	1	1	42	tags=100%, list=43%, signal=173%
GO:0016763	pentosyltransferase activity	MOLECULAR_FUNCTION	1	-0.587629	-0.776497	0.831126	1	1	42	tags=100%, list=43%, signal=173%
GO:0006221	pyrimidine nucleotide biosynthetic process	BIOLOGICAL_PROCESS	1	-0.587629	-0.775799	0.831551	1	1	42	tags=100%, list=43%, signal=173%
GO:0007015	actin filament organization	BIOLOGICAL_PROCESS	3	-0.375857	-0.775755	0.7789	1	1	10	tags=33%, list=10%, signal=36%
GO:0097435	supramolecular fiber organization	BIOLOGICAL_PROCESS	4	-0.338917	-0.774916	0.770222	1	1	50	tags=75%, list=51%, signal=147%
GO:0098588	bounding membrane of organelle	CELLULAR_COMPONENT	1	-0.57732	-0.774482	0.8301	1	1	43	tags=100%, list=44%, signal=176%
GO:0009218	pyrimidine ribonucleotide metabolic process	BIOLOGICAL_PROCESS	1	-0.587629	-0.77441	0.83149	1	1	42	tags=100%, list=43%, signal=173%
GO:0030029	actin filament-based process	BIOLOGICAL_PROCESS	4	-0.337908	-0.77414	0.760292	1	1	50	tags=75%, list=51%, signal=147%
GO:0030036	actin cytoskeleton organization	BIOLOGICAL_PROCESS	4	-0.337908	-0.773781	0.764767	1	1	50	tags=75%, list=51%, signal=147%
GO:0006486	protein glycosylation	BIOLOGICAL_PROCESS	1	-0.57732	-0.773589	0.832443	1	1	43	tags=100%, list=44%, signal=176%
GO:0005801	cis-Golgi network	CELLULAR_COMPONENT	1	-0.57732	-0.773447	0.82257	1	1	43	tags=100%, list=44%, signal=176%
GO:0031300	intrinsic component of organelle membrane	CELLULAR_COMPONENT	1	-0.57732	-0.772664	0.840027	1	1	43	tags=100%, list=44%, signal=176%
GO:0097502	mannosylation	BIOLOGICAL_PROCESS	1	-0.57732	-0.771832	0.8293	1	1	43	tags=100%, list=44%, signal=176%
GO:0046328	regulation of JNK cascade	BIOLOGICAL_PROCESS	1	-0.57732	-0.771799	0.838255	1	1	43	tags=100%, list=44%, signal=176%
GO:0015629	actin cytoskeleton	CELLULAR_COMPONENT	3	-0.375857	-0.771688	0.793269	1	1	10	tags=33%, list=10%, signal=36%
GO:0030173	integral component of Golgi membrane	CELLULAR_COMPONENT	1	-0.57732	-0.770902	0.832672	1	1	43	tags=100%, list=44%, signal=176%
GO:0006493	protein O-linked glycosylation	BIOLOGICAL_PROCESS	1	-0.57732	-0.770416	0.83081	1	1	43	tags=100%, list=44%, signal=176%
GO:0031098	stress-activated protein kinase signaling cascade	BIOLOGICAL_PROCESS	1	-0.57732	-0.770382	0.844251	1	1	43	tags=100%, list=44%, signal=176%
GO:0007254	JNK cascade	BIOLOGICAL_PROCESS	1	-0.57732	-0.769953	0.826693	1	1	43	tags=100%, list=44%, signal=176%
GO:0008285	negative regulation of cell population proliferation	BIOLOGICAL_PROCESS	1	-0.57732	-0.769822	0.828921	1	1	43	tags=100%, list=44%, signal=176%
GO:0009100	glycoprotein metabolic process	BIOLOGICAL_PROCESS	1	-0.57732	-0.769719	0.846052	1	1	43	tags=100%, list=44%, signal=176%
GO:0009725	response to hormone	BIOLOGICAL_PROCESS	2	-0.43886	-0.769327	0.802678	1	1	21	tags=50%, list=21%, signal=62%
GO:0032873	negative regulation of stress-activated MAPK cascade	BIOLOGICAL_PROCESS	1	-0.57732	-0.769112	0.842587	1	1	43	tags=100%, list=44%, signal=176%
GO:0000139	Golgi membrane	CELLULAR_COMPONENT	1	-0.57732	-0.768839	0.832454	1	1	43	tags=100%, list=44%, signal=176%
GO:0070085	glycosylation	BIOLOGICAL_PROCESS	1	-0.57732	-0.768508	0.831351	1	1	43	tags=100%, list=44%, signal=176%
GO:0080134	regulation of response to stress	BIOLOGICAL_PROCESS	1	-0.57732	-0.768076	0.841717	1	1	43	tags=100%, list=44%, signal=176%
GO:0032872	regulation of stress-activated MAPK cascade	BIOLOGICAL_PROCESS	1	-0.57732	-0.767775	0.83586	1	1	43	tags=100%, list=44%, signal=176%
GO:0031301	integral component of organelle membrane	CELLULAR_COMPONENT	1	-0.57732	-0.767373	0.838391	1	1	43	tags=100%, list=44%, signal=176%
GO:0051403	stress-activated MAPK cascade	BIOLOGICAL_PROCESS	1	-0.57732	-0.767109	0.840161	1	1	43	tags=100%, list=44%, signal=176%
GO:0032870	cellular response to hormone stimulus	BIOLOGICAL_PROCESS	2	-0.43886	-0.766593	0.805936	1	1	21	tags=50%, list=21%, signal=62%
GO:0035268	protein mannosylation	BIOLOGICAL_PROCESS	1	-0.57732	-0.766469	0.836207	1	1	43	tags=100%, list=44%, signal=176%
GO:0031228	intrinsic component of Golgi membrane	CELLULAR_COMPONENT	1	-0.57732	-0.766148	0.855219	1	1	43	tags=100%, list=44%, signal=176%
GO:0046329	negative regulation of JNK cascade	BIOLOGICAL_PROCESS	1	-0.57732	-0.766052	0.844532	1	1	43	tags=100%, list=44%, signal=176%
GO:0070302	regulation of stress-activated protein kinase signaling cascade	BIOLOGICAL_PROCESS	1	-0.57732	-0.766034	0.829037	1	1	43	tags=100%, list=44%, signal=176%
GO:0080135	regulation of cellular response to stress	BIOLOGICAL_PROCESS	1	-0.57732	-0.765591	0.837449	1	1	43	tags=100%, list=44%, signal=176%
GO:0009101	glycoprotein biosynthetic process	BIOLOGICAL_PROCESS	1	-0.57732	-0.765299	0.82942	1	1	43	tags=100%, list=44%, signal=176%
GO:0070303	negative regulation of stress-activated protein kinase signaling cascade	BIOLOGICAL_PROCESS	1	-0.57732	-0.76424	0.832323	1	1	43	tags=100%, list=44%, signal=176%
GO:0035269	protein O-linked mannosylation	BIOLOGICAL_PROCESS	1	-0.57732	-0.763077	0.833222	1	1	43	tags=100%, list=44%, signal=176%
GO:0043413	macromolecule glycosylation	BIOLOGICAL_PROCESS	1	-0.57732	-0.760477	0.837966	1	1	43	tags=100%, list=44%, signal=176%
GO:1901879	regulation of protein depolymerization	BIOLOGICAL_PROCESS	1	-0.556701	-0.7473	0.869952	1	1	45	tags=100%, list=46%, signal=183%
GO:0031114	regulation of microtubule depolymerization	BIOLOGICAL_PROCESS	1	-0.556701	-0.744762	0.86851	1	1	45	tags=100%, list=46%, signal=183%
GO:0070507	regulation of microtubule cytoskeleton organization	BIOLOGICAL_PROCESS	1	-0.556701	-0.742908	0.870358	1	1	45	tags=100%, list=46%, signal=183%
GO:0032984	protein-containing complex disassembly	BIOLOGICAL_PROCESS	1	-0.556701	-0.742078	0.868	1	1	45	tags=100%, list=46%, signal=183%
GO:0000281	mitotic cytokinesis	BIOLOGICAL_PROCESS	1	-0.556701	-0.74188	0.873961	1	1	45	tags=100%, list=46%, signal=183%
GO:0031111	negative regulation of microtubule polymerization or depolymerization	BIOLOGICAL_PROCESS	1	-0.556701	-0.74127	0.878869	1	1	45	tags=100%, list=46%, signal=183%
GO:0005813	centrosome	CELLULAR_COMPONENT	1	-0.556701	-0.741241	0.862255	1	1	45	tags=100%, list=46%, signal=183%
GO:0043242	negative regulation of protein-containing complex disassembly	BIOLOGICAL_PROCESS	1	-0.556701	-0.740849	0.861167	1	1	45	tags=100%, list=46%, signal=183%
GO:0061640	cytoskeleton-dependent cytokinesis	BIOLOGICAL_PROCESS	1	-0.556701	-0.740708	0.87639	1	1	45	tags=100%, list=46%, signal=183%
GO:0031109	microtubule polymerization or depolymerization	BIOLOGICAL_PROCESS	1	-0.556701	-0.739994	0.882807	1	1	45	tags=100%, list=46%, signal=183%
GO:0043244	regulation of protein-containing complex disassembly	BIOLOGICAL_PROCESS	1	-0.556701	-0.739556	0.877181	1	1	45	tags=100%, list=46%, signal=183%
GO:0000910	cytokinesis	BIOLOGICAL_PROCESS	1	-0.556701	-0.739094	0.872456	1	1	45	tags=100%, list=46%, signal=183%
GO:0051301	cell division	BIOLOGICAL_PROCESS	1	-0.556701	-0.739025	0.879158	1	1	45	tags=100%, list=46%, signal=183%
GO:0005815	microtubule organizing center	CELLULAR_COMPONENT	1	-0.556701	-0.738888	0.882119	1	1	45	tags=100%, list=46%, signal=183%
GO:0051261	protein depolymerization	BIOLOGICAL_PROCESS	1	-0.556701	-0.738857	0.865651	1	1	45	tags=100%, list=46%, signal=183%
GO:0051129	negative regulation of cellular component organization	BIOLOGICAL_PROCESS	1	-0.556701	-0.738445	0.87859	1	1	45	tags=100%, list=46%, signal=183%
GO:0031110	regulation of microtubule polymerization or depolymerization	BIOLOGICAL_PROCESS	1	-0.556701	-0.737875	0.877726	1	1	45	tags=100%, list=46%, signal=183%
GO:0051494	negative regulation of cytoskeleton organization	BIOLOGICAL_PROCESS	1	-0.556701	-0.737718	0.880667	1	1	45	tags=100%, list=46%, signal=183%
GO:1901880	negative regulation of protein depolymerization	BIOLOGICAL_PROCESS	1	-0.556701	-0.737195	0.879011	1	1	45	tags=100%, list=46%, signal=183%
GO:0010639	negative regulation of organelle organization	BIOLOGICAL_PROCESS	1	-0.556701	-0.736568	0.891274	1	1	45	tags=100%, list=46%, signal=183%
GO:0022411	cellular component disassembly	BIOLOGICAL_PROCESS	1	-0.556701	-0.736227	0.881874	1	1	45	tags=100%, list=46%, signal=183%
GO:0032886	regulation of microtubule-based process	BIOLOGICAL_PROCESS	1	-0.556701	-0.735967	0.884058	1	1	45	tags=100%, list=46%, signal=183%
GO:0007019	microtubule depolymerization	BIOLOGICAL_PROCESS	1	-0.556701	-0.735945	0.883974	1	1	45	tags=100%, list=46%, signal=183%
GO:0007026	negative regulation of microtubule depolymerization	BIOLOGICAL_PROCESS	1	-0.556701	-0.735841	0.876275	1	1	45	tags=100%, list=46%, signal=183%
GO:0043624	cellular protein complex disassembly	BIOLOGICAL_PROCESS	1	-0.556701	-0.735511	0.874422	1	1	45	tags=100%, list=46%, signal=183%
GO:1902904	negative regulation of supramolecular fiber organization	BIOLOGICAL_PROCESS	1	-0.556701	-0.735372	0.884436	1	1	45	tags=100%, list=46%, signal=183%
GO:0050778	positive regulation of immune response	BIOLOGICAL_PROCESS	1	-0.546392	-0.733184	0.887278	1	1	46	tags=100%, list=47%, signal=187%
GO:0031665	negative regulation of lipopolysaccharide-mediated signaling pathway	BIOLOGICAL_PROCESS	1	-0.546392	-0.732493	0.900341	1	1	46	tags=100%, list=47%, signal=187%
GO:0032102	negative regulation of response to external stimulus	BIOLOGICAL_PROCESS	1	-0.546392	-0.730525	0.900788	1	1	46	tags=100%, list=47%, signal=187%
GO:0016831	carboxy-lyase activity	MOLECULAR_FUNCTION	1	-0.546392	-0.72978	0.898248	1	1	46	tags=100%, list=47%, signal=187%
GO:0002920	regulation of humoral immune response	BIOLOGICAL_PROCESS	1	-0.546392	-0.729741	0.886945	1	1	46	tags=100%, list=47%, signal=187%
GO:0016830	carbon-carbon lyase activity	MOLECULAR_FUNCTION	1	-0.546392	-0.729413	0.88016	1	1	46	tags=100%, list=47%, signal=187%
GO:0071222	cellular response to lipopolysaccharide	BIOLOGICAL_PROCESS	1	-0.546392	-0.729329	0.891188	1	1	46	tags=100%, list=47%, signal=187%
GO:0002833	positive regulation of response to biotic stimulus	BIOLOGICAL_PROCESS	1	-0.546392	-0.728849	0.89502	1	1	46	tags=100%, list=47%, signal=187%
GO:0071216	cellular response to biotic stimulus	BIOLOGICAL_PROCESS	1	-0.546392	-0.728826	0.90342	1	1	46	tags=100%, list=47%, signal=187%
GO:0002759	regulation of antimicrobial humoral response	BIOLOGICAL_PROCESS	1	-0.546392	-0.727296	0.893437	1	1	46	tags=100%, list=47%, signal=187%
GO:0002831	regulation of response to biotic stimulus	BIOLOGICAL_PROCESS	1	-0.546392	-0.727239	0.902181	1	1	46	tags=100%, list=47%, signal=187%
GO:0002832	negative regulation of response to biotic stimulus	BIOLOGICAL_PROCESS	1	-0.546392	-0.726985	0.892622	1	1	46	tags=100%, list=47%, signal=187%
GO:0002922	positive regulation of humoral immune response	BIOLOGICAL_PROCESS	1	-0.546392	-0.726465	0.912073	1	1	46	tags=100%, list=47%, signal=187%
GO:0071219	cellular response to molecule of bacterial origin	BIOLOGICAL_PROCESS	1	-0.546392	-0.726061	0.896271	1	1	46	tags=100%, list=47%, signal=187%
GO:0032101	regulation of response to external stimulus	BIOLOGICAL_PROCESS	1	-0.546392	-0.726061	0.89238	1	1	46	tags=100%, list=47%, signal=187%
GO:0032103	positive regulation of response to external stimulus	BIOLOGICAL_PROCESS	1	-0.546392	-0.724347	0.901481	1	1	46	tags=100%, list=47%, signal=187%
GO:0031664	regulation of lipopolysaccharide-mediated signaling pathway	BIOLOGICAL_PROCESS	1	-0.546392	-0.723666	0.90374	1	1	46	tags=100%, list=47%, signal=187%
GO:0002760	positive regulation of antimicrobial humoral response	BIOLOGICAL_PROCESS	1	-0.546392	-0.722933	0.882914	1	1	46	tags=100%, list=47%, signal=187%
GO:0019730	antimicrobial humoral response	BIOLOGICAL_PROCESS	1	-0.546392	-0.722444	0.901804	1	1	46	tags=100%, list=47%, signal=187%
GO:0002507	tolerance induction	BIOLOGICAL_PROCESS	1	-0.546392	-0.721288	0.912176	1	1	46	tags=100%, list=47%, signal=187%
GO:0031663	lipopolysaccharide-mediated signaling pathway	BIOLOGICAL_PROCESS	1	-0.546392	-0.720575	0.916941	1	1	46	tags=100%, list=47%, signal=187%
GO:1901293	nucleoside phosphate biosynthetic process	BIOLOGICAL_PROCESS	3	-0.343198	-0.717328	0.84594	1	1	42	tags=67%, list=43%, signal=113%
GO:0016705	oxidoreductase activity, acting on paired donors, with incorporation or reduction of molecular oxygen	MOLECULAR_FUNCTION	1	-0.536082	-0.714339	0.913014	1	1	47	tags=100%, list=48%, signal=190%
GO:0009259	ribonucleotide metabolic process	BIOLOGICAL_PROCESS	3	-0.343198	-0.714128	0.856357	1	1	42	tags=67%, list=43%, signal=113%
GO:0009260	ribonucleotide biosynthetic process	BIOLOGICAL_PROCESS	3	-0.343198	-0.711908	0.848767	1	1	42	tags=67%, list=43%, signal=113%
GO:0019637	organophosphate metabolic process	BIOLOGICAL_PROCESS	3	-0.343198	-0.711294	0.860987	1	1	42	tags=67%, list=43%, signal=113%
GO:0005506	iron ion binding	MOLECULAR_FUNCTION	1	-0.536082	-0.708679	0.918	1	1	47	tags=100%, list=48%, signal=190%
GO:0004497	monooxygenase activity	MOLECULAR_FUNCTION	1	-0.536082	-0.708443	0.916395	1	1	47	tags=100%, list=48%, signal=190%
GO:0090407	organophosphate biosynthetic process	BIOLOGICAL_PROCESS	3	-0.343198	-0.708094	0.851588	1	1	42	tags=67%, list=43%, signal=113%
GO:0006753	nucleoside phosphate metabolic process	BIOLOGICAL_PROCESS	3	-0.343198	-0.708077	0.864136	1	1	42	tags=67%, list=43%, signal=113%
GO:0009117	nucleotide metabolic process	BIOLOGICAL_PROCESS	3	-0.343198	-0.707985	0.851832	1	1	42	tags=67%, list=43%, signal=113%
GO:0061326	renal tubule development	BIOLOGICAL_PROCESS	1	-0.525773	-0.707617	0.943226	1	1	48	tags=100%, list=49%, signal=194%
GO:1905314	semi-lunar valve development	BIOLOGICAL_PROCESS	1	-0.525773	-0.707414	0.938503	1	1	48	tags=100%, list=49%, signal=194%
GO:0043009	chordate embryonic development	BIOLOGICAL_PROCESS	1	-0.525773	-0.706967	0.92114	1	1	48	tags=100%, list=49%, signal=194%
GO:0046390	ribose phosphate biosynthetic process	BIOLOGICAL_PROCESS	3	-0.343198	-0.70648	0.869914	1	1	42	tags=67%, list=43%, signal=113%
GO:0072080	nephron tubule development	BIOLOGICAL_PROCESS	1	-0.525773	-0.706094	0.9409	1	1	48	tags=100%, list=49%, signal=194%
GO:0043065	positive regulation of apoptotic process	BIOLOGICAL_PROCESS	1	-0.525773	-0.706025	0.925441	1	1	48	tags=100%, list=49%, signal=194%
GO:0061318	renal filtration cell differentiation	BIOLOGICAL_PROCESS	1	-0.525773	-0.70548	0.940445	1	1	48	tags=100%, list=49%, signal=194%
GO:0032835	glomerulus development	BIOLOGICAL_PROCESS	1	-0.525773	-0.705456	0.940751	1	1	48	tags=100%, list=49%, signal=194%
GO:0071773	cellular response to BMP stimulus	BIOLOGICAL_PROCESS	1	-0.525773	-0.705269	0.941099	1	1	48	tags=100%, list=49%, signal=194%
GO:0060411	cardiac septum morphogenesis	BIOLOGICAL_PROCESS	1	-0.525773	-0.704855	0.928668	1	1	48	tags=100%, list=49%, signal=194%
GO:0045637	regulation of myeloid cell differentiation	BIOLOGICAL_PROCESS	1	-0.525773	-0.704825	0.932215	1	1	48	tags=100%, list=49%, signal=194%
GO:0009799	specification of symmetry	BIOLOGICAL_PROCESS	1	-0.525773	-0.704712	0.935676	1	1	48	tags=100%, list=49%, signal=194%
GO:0001701	in utero embryonic development	BIOLOGICAL_PROCESS	1	-0.525773	-0.704148	0.935836	1	1	48	tags=100%, list=49%, signal=194%
GO:0035108	limb morphogenesis	BIOLOGICAL_PROCESS	1	-0.525773	-0.704068	0.939905	1	1	48	tags=100%, list=49%, signal=194%
GO:0090287	regulation of cellular response to growth factor stimulus	BIOLOGICAL_PROCESS	1	-0.525773	-0.704005	0.939314	1	1	48	tags=100%, list=49%, signal=194%
GO:0061073	ciliary body morphogenesis	BIOLOGICAL_PROCESS	1	-0.525773	-0.703923	0.928284	1	1	48	tags=100%, list=49%, signal=194%
GO:0070986	left/right axis specification	BIOLOGICAL_PROCESS	1	-0.525773	-0.703606	0.934394	1	1	48	tags=100%, list=49%, signal=194%
GO:0061438	renal system vasculature morphogenesis	BIOLOGICAL_PROCESS	1	-0.525773	-0.703142	0.944664	1	1	48	tags=100%, list=49%, signal=194%
GO:0001890	placenta development	BIOLOGICAL_PROCESS	1	-0.525773	-0.703073	0.942913	1	1	48	tags=100%, list=49%, signal=194%
GO:0006954	inflammatory response	BIOLOGICAL_PROCESS	1	-0.525773	-0.70299	0.93503	1	1	48	tags=100%, list=49%, signal=194%
GO:0003002	regionalization	BIOLOGICAL_PROCESS	1	-0.525773	-0.702877	0.940741	1	1	48	tags=100%, list=49%, signal=194%
GO:0030510	regulation of BMP signaling pathway	BIOLOGICAL_PROCESS	1	-0.525773	-0.702773	0.937411	1	1	48	tags=100%, list=49%, signal=194%
GO:0072010	glomerular epithelium development	BIOLOGICAL_PROCESS	1	-0.525773	-0.702759	0.938255	1	1	48	tags=100%, list=49%, signal=194%
GO:0061458	reproductive system development	BIOLOGICAL_PROCESS	1	-0.525773	-0.702693	0.938462	1	1	48	tags=100%, list=49%, signal=194%
GO:0007219	Notch signaling pathway	BIOLOGICAL_PROCESS	1	-0.525773	-0.702564	0.938083	1	1	48	tags=100%, list=49%, signal=194%
GO:0035264	multicellular organism growth	BIOLOGICAL_PROCESS	1	-0.525773	-0.702495	0.942243	1	1	48	tags=100%, list=49%, signal=194%
GO:0055086	nucleobase-containing small molecule metabolic process	BIOLOGICAL_PROCESS	3	-0.343198	-0.702442	0.857296	1	1	42	tags=67%, list=43%, signal=113%
GO:0007507	heart development	BIOLOGICAL_PROCESS	1	-0.525773	-0.702426	0.928958	1	1	48	tags=100%, list=49%, signal=194%
GO:1903708	positive regulation of hemopoiesis	BIOLOGICAL_PROCESS	1	-0.525773	-0.702271	0.939705	1	1	48	tags=100%, list=49%, signal=194%
GO:0060348	bone development	BIOLOGICAL_PROCESS	1	-0.525773	-0.702222	0.937542	1	1	48	tags=100%, list=49%, signal=194%
GO:0030099	myeloid cell differentiation	BIOLOGICAL_PROCESS	1	-0.525773	-0.702156	0.937124	1	1	48	tags=100%, list=49%, signal=194%
GO:0045639	positive regulation of myeloid cell differentiation	BIOLOGICAL_PROCESS	1	-0.525773	-0.70215	0.940136	1	1	48	tags=100%, list=49%, signal=194%
GO:0003230	cardiac atrium development	BIOLOGICAL_PROCESS	1	-0.525773	-0.702105	0.945873	1	1	48	tags=100%, list=49%, signal=194%
GO:0043616	keratinocyte proliferation	BIOLOGICAL_PROCESS	1	-0.525773	-0.701839	0.940706	1	1	48	tags=100%, list=49%, signal=194%
GO:0035113	embryonic appendage morphogenesis	BIOLOGICAL_PROCESS	1	-0.525773	-0.701633	0.944066	1	1	48	tags=100%, list=49%, signal=194%
GO:0072104	glomerular capillary formation	BIOLOGICAL_PROCESS	1	-0.525773	-0.701593	0.93985	1	1	48	tags=100%, list=49%, signal=194%
GO:0043069	negative regulation of programmed cell death	BIOLOGICAL_PROCESS	2	-0.395833	-0.701469	0.865749	1	1	61	tags=100%, list=62%, signal=259%
GO:0072015	glomerular visceral epithelial cell development	BIOLOGICAL_PROCESS	1	-0.525773	-0.70146	0.936043	1	1	48	tags=100%, list=49%, signal=194%
GO:1990705	cholangiocyte proliferation	BIOLOGICAL_PROCESS	1	-0.525773	-0.701431	0.934567	1	1	48	tags=100%, list=49%, signal=194%
GO:0009165	nucleotide biosynthetic process	BIOLOGICAL_PROCESS	3	-0.343198	-0.701354	0.862885	1	1	42	tags=67%, list=43%, signal=113%
GO:0009855	determination of bilateral symmetry	BIOLOGICAL_PROCESS	1	-0.525773	-0.701284	0.938462	1	1	48	tags=100%, list=49%, signal=194%
GO:0019693	ribose phosphate metabolic process	BIOLOGICAL_PROCESS	3	-0.343198	-0.701043	0.858875	1	1	42	tags=67%, list=43%, signal=113%
GO:0061008	hepaticobiliary system development	BIOLOGICAL_PROCESS	1	-0.525773	-0.700682	0.947896	1	1	48	tags=100%, list=49%, signal=194%
GO:2001204	regulation of osteoclast development	BIOLOGICAL_PROCESS	1	-0.525773	-0.70043	0.941255	1	1	48	tags=100%, list=49%, signal=194%
GO:0090596	sensory organ morphogenesis	BIOLOGICAL_PROCESS	1	-0.525773	-0.70041	0.933956	1	1	48	tags=100%, list=49%, signal=194%
GO:0003177	pulmonary valve development	BIOLOGICAL_PROCESS	1	-0.525773	-0.700127	0.936345	1	1	48	tags=100%, list=49%, signal=194%
GO:0002437	inflammatory response to antigenic stimulus	BIOLOGICAL_PROCESS	1	-0.525773	-0.700018	0.936997	1	1	48	tags=100%, list=49%, signal=194%
GO:0051059	NF-kappaB binding	MOLECULAR_FUNCTION	1	-0.525773	-0.699981	0.936978	1	1	48	tags=100%, list=49%, signal=194%
GO:0061437	renal system vasculature development	BIOLOGICAL_PROCESS	1	-0.525773	-0.699918	0.934116	1	1	48	tags=100%, list=49%, signal=194%
GO:0002064	epithelial cell development	BIOLOGICAL_PROCESS	1	-0.525773	-0.699846	0.944518	1	1	48	tags=100%, list=49%, signal=194%
GO:0070371	ERK1 and ERK2 cascade	BIOLOGICAL_PROCESS	1	-0.525773	-0.699843	0.932406	1	1	48	tags=100%, list=49%, signal=194%
GO:0048568	embryonic organ development	BIOLOGICAL_PROCESS	1	-0.525773	-0.699818	0.948426	1	1	48	tags=100%, list=49%, signal=194%
GO:0048598	embryonic morphogenesis	BIOLOGICAL_PROCESS	1	-0.525773	-0.699807	0.93529	1	1	48	tags=100%, list=49%, signal=194%
GO:0072102	glomerulus morphogenesis	BIOLOGICAL_PROCESS	1	-0.525773	-0.6998	0.944591	1	1	48	tags=100%, list=49%, signal=194%
GO:0048771	tissue remodeling	BIOLOGICAL_PROCESS	1	-0.525773	-0.6998	0.943249	1	1	48	tags=100%, list=49%, signal=194%
GO:0003143	embryonic heart tube morphogenesis	BIOLOGICAL_PROCESS	1	-0.525773	-0.699641	0.946955	1	1	48	tags=100%, list=49%, signal=194%
GO:0060284	regulation of cell development	BIOLOGICAL_PROCESS	1	-0.525773	-0.699623	0.952894	1	1	48	tags=100%, list=49%, signal=194%
GO:0001501	skeletal system development	BIOLOGICAL_PROCESS	1	-0.525773	-0.699432	0.936572	1	1	48	tags=100%, list=49%, signal=194%
GO:0050678	regulation of epithelial cell proliferation	BIOLOGICAL_PROCESS	1	-0.525773	-0.699411	0.930027	1	1	48	tags=100%, list=49%, signal=194%
GO:0061371	determination of heart left/right asymmetry	BIOLOGICAL_PROCESS	1	-0.525773	-0.6994	0.928239	1	1	48	tags=100%, list=49%, signal=194%
GO:0072112	glomerular visceral epithelial cell differentiation	BIOLOGICAL_PROCESS	1	-0.525773	-0.699375	0.936955	1	1	48	tags=100%, list=49%, signal=194%
GO:0040009	regulation of growth rate	BIOLOGICAL_PROCESS	1	-0.525773	-0.699368	0.93788	1	1	48	tags=100%, list=49%, signal=194%
GO:0003283	atrial septum development	BIOLOGICAL_PROCESS	1	-0.525773	-0.699358	0.933423	1	1	48	tags=100%, list=49%, signal=194%
GO:0002285	lymphocyte activation involved in immune response	BIOLOGICAL_PROCESS	1	-0.525773	-0.699342	0.942269	1	1	48	tags=100%, list=49%, signal=194%
GO:1902105	regulation of leukocyte differentiation	BIOLOGICAL_PROCESS	1	-0.525773	-0.699246	0.936357	1	1	48	tags=100%, list=49%, signal=194%
GO:0090092	regulation of transmembrane receptor protein serine/threonine kinase signaling pathway	BIOLOGICAL_PROCESS	1	-0.525773	-0.699146	0.944814	1	1	48	tags=100%, list=49%, signal=194%
GO:0072001	renal system development	BIOLOGICAL_PROCESS	1	-0.525773	-0.699144	0.929897	1	1	48	tags=100%, list=49%, signal=194%
GO:0045670	regulation of osteoclast differentiation	BIOLOGICAL_PROCESS	1	-0.525773	-0.698994	0.945297	1	1	48	tags=100%, list=49%, signal=194%
GO:0002573	myeloid leukocyte differentiation	BIOLOGICAL_PROCESS	1	-0.525773	-0.698944	0.942513	1	1	48	tags=100%, list=49%, signal=194%
GO:0003209	cardiac atrium morphogenesis	BIOLOGICAL_PROCESS	1	-0.525773	-0.698752	0.936743	1	1	48	tags=100%, list=49%, signal=194%
GO:0043068	positive regulation of programmed cell death	BIOLOGICAL_PROCESS	1	-0.525773	-0.698714	0.922819	1	1	48	tags=100%, list=49%, signal=194%
GO:0060674	placenta blood vessel development	BIOLOGICAL_PROCESS	1	-0.525773	-0.698707	0.933066	1	1	48	tags=100%, list=49%, signal=194%
GO:0060972	left/right pattern formation	BIOLOGICAL_PROCESS	1	-0.525773	-0.698442	0.951054	1	1	48	tags=100%, list=49%, signal=194%
GO:0009792	embryo development ending in birth or egg hatching	BIOLOGICAL_PROCESS	1	-0.525773	-0.698382	0.936751	1	1	48	tags=100%, list=49%, signal=194%
GO:1903131	mononuclear cell differentiation	BIOLOGICAL_PROCESS	1	-0.525773	-0.698379	0.939516	1	1	48	tags=100%, list=49%, signal=194%
GO:0030326	embryonic limb morphogenesis	BIOLOGICAL_PROCESS	1	-0.525773	-0.698374	0.936083	1	1	48	tags=100%, list=49%, signal=194%
GO:0003184	pulmonary valve morphogenesis	BIOLOGICAL_PROCESS	1	-0.525773	-0.698325	0.935547	1	1	48	tags=100%, list=49%, signal=194%
GO:0042060	wound healing	BIOLOGICAL_PROCESS	1	-0.525773	-0.698281	0.934159	1	1	48	tags=100%, list=49%, signal=194%
GO:0003179	heart valve morphogenesis	BIOLOGICAL_PROCESS	1	-0.525773	-0.698271	0.941728	1	1	48	tags=100%, list=49%, signal=194%
GO:0060173	limb development	BIOLOGICAL_PROCESS	1	-0.525773	-0.698241	0.947333	1	1	48	tags=100%, list=49%, signal=194%
GO:0010837	regulation of keratinocyte proliferation	BIOLOGICAL_PROCESS	1	-0.525773	-0.698082	0.932524	1	1	48	tags=100%, list=49%, signal=194%
GO:0001822	kidney development	BIOLOGICAL_PROCESS	1	-0.525773	-0.698079	0.941057	1	1	48	tags=100%, list=49%, signal=194%
GO:0005929	cilium	CELLULAR_COMPONENT	1	-0.525773	-0.697989	0.938338	1	1	48	tags=100%, list=49%, signal=194%
GO:0007368	determination of left/right symmetry	BIOLOGICAL_PROCESS	1	-0.525773	-0.69788	0.937626	1	1	48	tags=100%, list=49%, signal=194%
GO:1903706	regulation of hemopoiesis	BIOLOGICAL_PROCESS	1	-0.525773	-0.697819	0.92655	1	1	48	tags=100%, list=49%, signal=194%
GO:0045967	negative regulation of growth rate	BIOLOGICAL_PROCESS	1	-0.525773	-0.697808	0.938111	1	1	48	tags=100%, list=49%, signal=194%
GO:0010942	positive regulation of cell death	BIOLOGICAL_PROCESS	1	-0.525773	-0.697682	0.938859	1	1	48	tags=100%, list=49%, signal=194%
GO:0072574	hepatocyte proliferation	BIOLOGICAL_PROCESS	1	-0.525773	-0.697651	0.939477	1	1	48	tags=100%, list=49%, signal=194%
GO:0035107	appendage morphogenesis	BIOLOGICAL_PROCESS	1	-0.525773	-0.697532	0.94027	1	1	48	tags=100%, list=49%, signal=194%
GO:0009611	response to wounding	BIOLOGICAL_PROCESS	1	-0.525773	-0.697458	0.932907	1	1	48	tags=100%, list=49%, signal=194%
GO:0061440	kidney vasculature development	BIOLOGICAL_PROCESS	1	-0.525773	-0.69741	0.936813	1	1	48	tags=100%, list=49%, signal=194%
GO:0035050	embryonic heart tube development	BIOLOGICAL_PROCESS	1	-0.525773	-0.697341	0.938596	1	1	48	tags=100%, list=49%, signal=194%
GO:0003206	cardiac chamber morphogenesis	BIOLOGICAL_PROCESS	1	-0.525773	-0.697333	0.94086	1	1	48	tags=100%, list=49%, signal=194%
GO:0007178	transmembrane receptor protein serine/threonine kinase signaling pathway	BIOLOGICAL_PROCESS	1	-0.525773	-0.697258	0.939024	1	1	48	tags=100%, list=49%, signal=194%
GO:0010838	positive regulation of keratinocyte proliferation	BIOLOGICAL_PROCESS	1	-0.525773	-0.697176	0.937332	1	1	48	tags=100%, list=49%, signal=194%
GO:0007389	pattern specification process	BIOLOGICAL_PROCESS	1	-0.525773	-0.697122	0.935634	1	1	48	tags=100%, list=49%, signal=194%
GO:0070374	positive regulation of ERK1 and ERK2 cascade	BIOLOGICAL_PROCESS	1	-0.525773	-0.697075	0.93992	1	1	48	tags=100%, list=49%, signal=194%
GO:0045926	negative regulation of growth	BIOLOGICAL_PROCESS	1	-0.525773	-0.69703	0.933646	1	1	48	tags=100%, list=49%, signal=194%
GO:0072012	glomerulus vasculature development	BIOLOGICAL_PROCESS	1	-0.525773	-0.697009	0.936674	1	1	48	tags=100%, list=49%, signal=194%
GO:0001889	liver development	BIOLOGICAL_PROCESS	1	-0.525773	-0.696936	0.944152	1	1	48	tags=100%, list=49%, signal=194%
GO:0072310	glomerular epithelial cell development	BIOLOGICAL_PROCESS	1	-0.525773	-0.696928	0.948973	1	1	48	tags=100%, list=49%, signal=194%
GO:0070372	regulation of ERK1 and ERK2 cascade	BIOLOGICAL_PROCESS	1	-0.525773	-0.696804	0.944295	1	1	48	tags=100%, list=49%, signal=194%
GO:0002521	leukocyte differentiation	BIOLOGICAL_PROCESS	1	-0.525773	-0.696644	0.941563	1	1	48	tags=100%, list=49%, signal=194%
GO:0003007	heart morphogenesis	BIOLOGICAL_PROCESS	1	-0.525773	-0.696538	0.945196	1	1	48	tags=100%, list=49%, signal=194%
GO:0002763	positive regulation of myeloid leukocyte differentiation	BIOLOGICAL_PROCESS	1	-0.525773	-0.696471	0.944079	1	1	48	tags=100%, list=49%, signal=194%
GO:0002761	regulation of myeloid leukocyte differentiation	BIOLOGICAL_PROCESS	1	-0.525773	-0.696383	0.939511	1	1	48	tags=100%, list=49%, signal=194%
GO:0097028	dendritic cell differentiation	BIOLOGICAL_PROCESS	1	-0.525773	-0.69637	0.947644	1	1	48	tags=100%, list=49%, signal=194%
GO:0072103	glomerulus vasculature morphogenesis	BIOLOGICAL_PROCESS	1	-0.525773	-0.696307	0.940751	1	1	48	tags=100%, list=49%, signal=194%
GO:0060548	negative regulation of cell death	BIOLOGICAL_PROCESS	2	-0.395833	-0.696276	0.889339	1	1	61	tags=100%, list=62%, signal=259%
GO:0003205	cardiac chamber development	BIOLOGICAL_PROCESS	1	-0.525773	-0.696138	0.947475	1	1	48	tags=100%, list=49%, signal=194%
GO:0050679	positive regulation of epithelial cell proliferation	BIOLOGICAL_PROCESS	1	-0.525773	-0.696124	0.945323	1	1	48	tags=100%, list=49%, signal=194%
GO:0001773	myeloid dendritic cell activation	BIOLOGICAL_PROCESS	1	-0.525773	-0.69612	0.936228	1	1	48	tags=100%, list=49%, signal=194%
GO:0002335	mature B cell differentiation	BIOLOGICAL_PROCESS	1	-0.525773	-0.696035	0.945431	1	1	48	tags=100%, list=49%, signal=194%
GO:0090100	positive regulation of transmembrane receptor protein serine/threonine kinase signaling pathway	BIOLOGICAL_PROCESS	1	-0.525773	-0.696027	0.927507	1	1	48	tags=100%, list=49%, signal=194%
GO:0072073	kidney epithelium development	BIOLOGICAL_PROCESS	1	-0.525773	-0.696003	0.949475	1	1	48	tags=100%, list=49%, signal=194%
GO:0035622	intrahepatic bile duct development	BIOLOGICAL_PROCESS	1	-0.525773	-0.695943	0.941297	1	1	48	tags=100%, list=49%, signal=194%
GO:0005509	calcium ion binding	MOLECULAR_FUNCTION	1	-0.525773	-0.695732	0.951091	1	1	48	tags=100%, list=49%, signal=194%
GO:0072006	nephron development	BIOLOGICAL_PROCESS	1	-0.525773	-0.695673	0.940678	1	1	48	tags=100%, list=49%, signal=194%
GO:0048562	embryonic organ morphogenesis	BIOLOGICAL_PROCESS	1	-0.525773	-0.695625	0.945528	1	1	48	tags=100%, list=49%, signal=194%
GO:0050673	epithelial cell proliferation	BIOLOGICAL_PROCESS	1	-0.525773	-0.695611	0.943296	1	1	48	tags=100%, list=49%, signal=194%
GO:0048608	reproductive structure development	BIOLOGICAL_PROCESS	1	-0.525773	-0.695563	0.943995	1	1	48	tags=100%, list=49%, signal=194%
GO:1902107	positive regulation of leukocyte differentiation	BIOLOGICAL_PROCESS	1	-0.525773	-0.695539	0.94437	1	1	48	tags=100%, list=49%, signal=194%
GO:0072311	glomerular epithelial cell differentiation	BIOLOGICAL_PROCESS	1	-0.525773	-0.69545	0.940867	1	1	48	tags=100%, list=49%, signal=194%
GO:0003279	cardiac septum development	BIOLOGICAL_PROCESS	1	-0.525773	-0.6949	0.941017	1	1	48	tags=100%, list=49%, signal=194%
GO:0061439	kidney vasculature morphogenesis	BIOLOGICAL_PROCESS	1	-0.525773	-0.694858	0.944368	1	1	48	tags=100%, list=49%, signal=194%
GO:0098751	bone cell development	BIOLOGICAL_PROCESS	1	-0.525773	-0.694769	0.951847	1	1	48	tags=100%, list=49%, signal=194%
GO:0048592	eye morphogenesis	BIOLOGICAL_PROCESS	1	-0.525773	-0.694661	0.936972	1	1	48	tags=100%, list=49%, signal=194%
GO:0071772	response to BMP	BIOLOGICAL_PROCESS	1	-0.525773	-0.694609	0.942799	1	1	48	tags=100%, list=49%, signal=194%
GO:0072575	epithelial cell proliferation involved in liver morphogenesis	BIOLOGICAL_PROCESS	1	-0.525773	-0.694442	0.939237	1	1	48	tags=100%, list=49%, signal=194%
GO:0001655	urogenital system development	BIOLOGICAL_PROCESS	1	-0.525773	-0.694141	0.951475	1	1	48	tags=100%, list=49%, signal=194%
GO:0030513	positive regulation of BMP signaling pathway	BIOLOGICAL_PROCESS	1	-0.525773	-0.69405	0.936798	1	1	48	tags=100%, list=49%, signal=194%
GO:0048593	camera-type eye morphogenesis	BIOLOGICAL_PROCESS	1	-0.525773	-0.694029	0.946667	1	1	48	tags=100%, list=49%, signal=194%
GO:0016311	dephosphorylation	BIOLOGICAL_PROCESS	2	-0.395833	-0.693643	0.893505	1	1	61	tags=100%, list=62%, signal=259%
GO:0043011	myeloid dendritic cell differentiation	BIOLOGICAL_PROCESS	1	-0.525773	-0.693182	0.938076	1	1	48	tags=100%, list=49%, signal=194%
GO:0072009	nephron epithelium development	BIOLOGICAL_PROCESS	1	-0.525773	-0.692656	0.9507	1	1	48	tags=100%, list=49%, signal=194%
GO:0030098	lymphocyte differentiation	BIOLOGICAL_PROCESS	1	-0.525773	-0.692422	0.940678	1	1	48	tags=100%, list=49%, signal=194%
GO:0060413	atrial septum morphogenesis	BIOLOGICAL_PROCESS	1	-0.525773	-0.692408	0.938544	1	1	48	tags=100%, list=49%, signal=194%
GO:0048736	appendage development	BIOLOGICAL_PROCESS	1	-0.525773	-0.69206	0.941528	1	1	48	tags=100%, list=49%, signal=194%
GO:0030234	enzyme regulator activity	MOLECULAR_FUNCTION	4	-0.278294	-0.638352	0.911099	1	1	28	tags=50%, list=29%, signal=67%
GO:0033993	response to lipid	BIOLOGICAL_PROCESS	4	-0.264042	-0.609891	0.930785	1	1	56	tags=75%, list=57%, signal=168%
GO:0009152	purine ribonucleotide biosynthetic process	BIOLOGICAL_PROCESS	2	-0.336936	-0.592911	0.966686	1	1	29	tags=50%, list=30%, signal=70%
GO:0009150	purine ribonucleotide metabolic process	BIOLOGICAL_PROCESS	2	-0.336936	-0.592333	0.964427	1	1	29	tags=50%, list=30%, signal=70%
GO:0072521	purine-containing compound metabolic process	BIOLOGICAL_PROCESS	2	-0.336936	-0.591576	0.965876	1	1	29	tags=50%, list=30%, signal=70%
GO:0006164	purine nucleotide biosynthetic process	BIOLOGICAL_PROCESS	2	-0.336936	-0.591546	0.963027	1	1	29	tags=50%, list=30%, signal=70%
GO:0071495	cellular response to endogenous stimulus	BIOLOGICAL_PROCESS	3	-0.285267	-0.589586	0.965142	1	1	48	tags=67%, list=49%, signal=127%
GO:0072522	purine-containing compound biosynthetic process	BIOLOGICAL_PROCESS	2	-0.336936	-0.588619	0.965595	1	1	29	tags=50%, list=30%, signal=70%
GO:0006163	purine nucleotide metabolic process	BIOLOGICAL_PROCESS	2	-0.336936	-0.583434	0.969593	1	1	29	tags=50%, list=30%, signal=70%

## Sheet: IPA DA genes summary
Top Canonical Pathways
Name	p_value	Overlap
Oxidative Phosphorylation	0.00106	3,7% 4/109
Mitochondrial Dysfunction	0.00538	2,3% 4/171
PFKFB4 Signaling Pathway	0.0153	4,3% 2/46
Nicotine Degradation III	0.0221	3,6% 2/56
Zymosterol Biosynthesis	0.0243	16,7% 1/6
Top Upstrean Regulators
Upstream Regulators
Name	p_value	Predicted Activation
ALKBH1	4.38e-06
NSUN3	4.38e-06
DAP3	2.2e-05
SIRT3	2.99e-05
LRPPRC	0.000387
Causal Networks
Name	p_value	Predicted Activation
ALKBH1	4.38e-06
NSUN3	4.38e-06
DAP3	2.2e-05
SIRT3	2.99e-05	Activated
LRPPRC	0.000387
Top Disseases and Disorders
Top Disseases and Disorders
Name	p_value range	no molecules
Cancer	4,02E-02 - 5,24E-06	88
Organismal Injury and Abnormalities	4,02E-02 - 5,24E-06	90
Reproductive System Disease	3,87E-02 - 6,57E-06	61
Developmental Disorder	4,02E-02 - 2,34E-05	23
Hereditary Disorder	4,02E-02 - 2,34E-05	26
Molecular and Cellular Functions
Name	p_value range	no molecules
Cellular Development	4,02E-02 - 4,96E-05	9
Cellular Growth and Proliferation	4,02E-02 - 4,96E-05	7
Cell Morphology	4,02E-02 - 2,46E-04	12
Cell-To-Cell Signaling and Interaction	2,85E-02 - 8,90E-04	15
Post-Translational Modification	3,31E-03 - 3,31E-03	2
Physiological System Development and Function
Name	p_value range	no molecules
Reproductive System Development and Function	2,83E-02 - 4,96E-05	8
Organ Morphology	4,02E-02 - 2,46E-04	13
Skeletal and Muscular System Development and Function	4,02E-02 - 2,46E-04	10
Tissue Morphology	4,02E-02 - 2,46E-04	19
Organismal Functions	3,23E-02 - 4,57E-04	4
Top Networks
ID	Associated network Functions	Score
1	Immune Response,	34
2	Organismal injuy	20
3	Reproductive System	20
4	Developmental Disorder	20
5	Cellular Movement	16
Top Tox Lists	Disorder, Metabolic
Name	p_value	Overlap
Mitochondrial Dysfunction	0.00549	2,3 % 4/172
Cytochrome P450 Panel-Sterol Human	0.0558	7,1 % 1/14
Cytochrome P450 Panel-Sterol Mouse	0.0558	7,1 % 1/14
Cytochrome P450 Panel-Sterol Rat	0.0558	7,1 % 1/14
Increases Heart Failure	0.0938	4,2 % 1/24
Top Analysis-Ready Molecules
Expr Log Ratio
Molecules/Expr.Value ACTIVATED	Molecules/Expr.Value INHIBITED
RGS2 2.625 ↑	SCN10A -3.400 ↓
RASIP1 2.459 ↑	ALCAM -3.327 ↓
PNLIPRP3 1.725 ↑	WIPF1 -3.047 ↓
FAM126B 1.627 ↑	DNTTIP2 -2.957 ↓
ABCA5 1.167 ↑	TSHZ2 -2.687 ↓
MPRIP 0.589 ↑	URI1 -2.642 ↓
	MON1B -2.267 ↓
	ARHGAP45 -2.592 ↓
	SLC38A6 -2.458 ↓
	FAM20A -2.456 ↓

## Sheet: IPA canonical_pathways
Ingenuity Canonical Pathways	-log(p-value)	Ratio	z-score	Molecules
Oxidative Phosphorylation	2,97E00	3,67E-02	-2000	ATP5F1B,MT-ATP6,MT-ND2,MT-ND4L
Mitochondrial Dysfunction	2,27E00	2,34E-02		ATP5F1B,MT-ATP6,MT-ND2,MT-ND4L
PFKFB4 Signaling Pathway	1,82E00	4,35E-02		NCOA3,TGFB3
Nicotine Degradation III	1,66E00	3,57E-02		CYP51A1,EXT2
Zymosterol Biosynthesis	1,61E00	1,67E-01		CYP51A1
Melatonin Degradation I	1,6E00	3,33E-02		CYP51A1,EXT2
Nicotine Degradation II	1,53E00	3,08E-02		CYP51A1,EXT2
Superpathway of Melatonin Degradation	1,53E00	3,08E-02		CYP51A1,EXT2
Sirtuin Signaling Pathway	1,5E00	1,37E-02		ATP5F1B,MT-ATP6,MT-ND2,MT-ND4L
Glycine Betaine Degradation	1,4E00	0.1		SARDH
Assembly of RNA Polymerase I Complex	1,32E00	8,33E-02		TAF1B
Cardiac Hypertrophy Signaling (Enhanced)	1,3E00	1,03E-02	-2236	DIAPH2,DLG1,IL17RC,PDE1C,TGFB3
Role of IL-17A in Psoriasis	1,28E00	7,69E-02		IL17RC
Cholesterol Biosynthesis I	1,28E00	7,69E-02		CYP51A1
Cholesterol Biosynthesis II (via 24,25-dihydrolanosterol)	1,28E00	7,69E-02		CYP51A1
Cholesterol Biosynthesis III (via Desmosterol)	1,28E00	7,69E-02		CYP51A1
Regulation of Actin-based Motility by Rho	1,24E00	2,13E-02		MPRIP,WIPF1
RAN Signaling	1,17E00	5,88E-02		KPNA4
Apelin Cardiac Fibroblast Signaling Pathway	1,05E00	4,35E-02		TGFB3
IL-17A Signaling in Gastric Cells	1,01E00	0.04		IL17RC
Bupropion Degradation	1,01E00	0.04		CYP51A1
Cellular Effects of Sildenafil (Viagra)	9,96E-01	1,53E-02		MPRIP,PDE1C
Antiproliferative Role of TOB in T Cell Signaling	9,96E-01	3,85E-02		TGFB3
Superpathway of Cholesterol Biosynthesis	9,51E-01	3,45E-02		CYP51A1
Aryl Hydrocarbon Receptor Signaling	9,36E-01	1,4E-02		NCOA3,TGFB3
Acetone Degradation I (to Methylglyoxal)	9,36E-01	3,33E-02		CYP51A1
Epithelial Adherens Junction Signaling	8,89E-01	1,32E-02		FER,NOTCH2
IL-17A Signaling in Fibroblasts	8,73E-01	2,86E-02		IL17RC
Notch Signaling	8,51E-01	2,7E-02		NOTCH2
Thyroid Hormone Metabolism II (via Conjugation and/or Degradation)	8,42E-01	2,63E-02		EXT2
Cdc42 Signaling	8,24E-01	1,2E-02		MPRIP,WIPF1
Germ Cell-Sertoli Cell Junction Signaling	8,1E-01	1,17E-02		FER,TGFB3
Estrogen Biosynthesis	8,1E-01	2,44E-02		CYP51A1
Role of IL-17F in Allergic Inflammatory Airway Diseases	8,01E-01	2,38E-02		IL17RC
Retinol Biosynthesis	8,01E-01	2,38E-02		PNLIPRP3
tRNA Splicing	7,9E-01	2,33E-02		PDE1C
FAT10 Cancer Signaling Pathway	7,64E-01	2,17E-02		TGFB3
Sertoli Cell-Sertoli Cell Junction Signaling	7,57E-01	1,08E-02		DLG1,TGFB3
Triacylglycerol Degradation	7,54E-01	2,13E-02		PNLIPRP3
PPARα/RXRα Activation	7,38E-01	1,05E-02		NCOA3,TGFB3
Regulation of the Epithelial-Mesenchymal Transition Pathway	7,3E-01	1,04E-02		NOTCH2,TGFB3
Leukocyte Extravasation Signaling	7,14E-01	1,02E-02		FER,WIPF1
Role of IL-17A in Arthritis	7,01E-01	1,85E-02		IL17RC
Cell Cycle Control of Chromosomal Replication	6,88E-01	1,79E-02		PRIM2
Molecular Mechanisms of Cancer	6,66E-01	7,67E-03		RABIF,RASGRF2,TGFB3
Integrin Signaling	6,64E-01	9,39E-03		MPRIP,WIPF1
PCP pathway	6,62E-01	1,67E-02		PRICKLE1
Induction of Apoptosis by HIV1	6,54E-01	1,64E-02		SLC25A3
Protein Kinase A Signaling	6,52E-01	7,54E-03		PDE1C,PTPRZ1,TGFB3
Actin Cytoskeleton Signaling	6,48E-01	9,17E-03		DIAPH2,MPRIP
IL-17A Signaling in Airway Cells	6,36E-01	1,56E-02		IL17RC
Sperm Motility	6,35E-01	8,97E-03		FER,PDE1C
cAMP-mediated signaling	6,2E-01	8,77E-03		PDE1C,RGS2
Serotonin Degradation	6,18E-01	1,49E-02		EXT2
Cell Cycle: G1/S Checkpoint Regulation	6,18E-01	1,49E-02		TGFB3
Heparan Sulfate Biosynthesis (Late Stages)	5,97E-01	1,41E-02		EXT2
Actin Nucleation by ARP-WASP Complex	5,92E-01	1,39E-02		WIPF1
VDR/RXR Activation	5,62E-01	1,28E-02		NCOA3
Role of Wnt/GSK-3β Signaling in the Pathogenesis of Influenza	5,62E-01	1,28E-02		NCOA3
Heparan Sulfate Biosynthesis	5,62E-01	1,28E-02		EXT2
IL-17 Signaling	5,53E-01	1,25E-02		IL17RC
Chemokine Signaling	5,53E-01	1,25E-02		MPRIP
Cyclins and Cell Cycle Regulation	5,48E-01	1,23E-02		TGFB3
TR/RXR Activation	5,35E-01	1,19E-02		NCOA3
HIPPO signaling	5,3E-01	1,18E-02		DLG1
Regulation of IL-2 Expression in Activated and Anergic T Lymphocytes	5,14E-01	1,12E-02		TGFB3
G-Protein Coupled Receptor Signaling	5,14E-01	7,35E-03		PDE1C,RGS2
Factors Promoting Cardiogenesis in Vertebrates	4,98E-01	1,08E-02		TGFB3
TGF-β Signaling	4,87E-01	1,04E-02		TGFB3
Nitric Oxide Signaling in the Cardiovascular System	4,76E-01	1,01E-02		PDE1C
VEGF Signaling	4,76E-01	1,01E-02		EIF1
Chronic Myeloid Leukemia Signaling	4,62E-01	9,71E-03		TGFB3
NER Pathway	4,62E-01	9,71E-03		PRIM2
PD-1, PD-L1 cancer immunotherapy pathway	4,52E-01	9,43E-03		TGFB3
Gαs Signaling	4,49E-01	9,35E-03		RGS2
Pancreatic Adenocarcinoma Signaling	4,42E-01	9,17E-03		TGFB3
p38 MAPK Signaling	4,15E-01	8,47E-03		TGFB3
LXR/RXR Activation	4,07E-01	8,26E-03		CYP51A1
IL-15 Production	4,07E-01	8,26E-03		FER
Th1 Pathway	4,07E-01	8,26E-03		NOTCH2
Inhibition of ARE-Mediated mRNA Degradation Pathway	4,03E-01	8,2E-03		CNOT1
RhoA Signaling	4,01E-01	8,13E-03		MPRIP
CCR3 Signaling in Eosinophils	3,98E-01	8,06E-03		MPRIP
Glucocorticoid Receptor Signaling	3,97E-01	5,95E-03		NCOA3,TGFB3
IL-12 Signaling and Production in Macrophages	3,78E-01	7,58E-03		TGFB3
Human Embryonic Stem Cell Pluripotency	3,71E-01	7,41E-03		TGFB3
STAT3 Pathway	3,71E-01	7,41E-03		IL17RC
Th2 Pathway	3,68E-01	7,35E-03		NOTCH2
Estrogen Receptor Signaling	3,66E-01	7,3E-03		NCOA3
Cardiac β-adrenergic Signaling	3,57E-01	7,09E-03		PDE1C
Relaxin Signaling	3,36E-01	6,67E-03		PDE1C
Role of Pattern Recognition Receptors in Recognition of Bacteria and Viruses	3,28E-01	6,49E-03		TGFB3
Gustation Pathway	3,28E-01	6,49E-03		PDE1C
Regulation of eIF4 and p70S6K Signaling	3,24E-01	6,41E-03		EIF1
Gαq Signaling	3,22E-01	6,37E-03		RGS2
HMGB1 Signaling	3,07E-01	6,06E-03		TGFB3
Tight Junction Signaling	3,02E-01	5,95E-03		TGFB3
Th1 and Th2 Activation Pathway	2,96E-01	5,85E-03		NOTCH2
Wnt/β-catenin Signaling	2,92E-01	5,78E-03		TGFB3
PI3K/AKT Signaling	2,91E-01	5,75E-03		IL17RC
Ephrin Receptor Signaling	2,81E-01	5,56E-03		WIPF1
Hepatic Cholestasis	2,75E-01	5,43E-03		TGFB3
Hepatic Fibrosis / Hepatic Stellate Cell Activation	2,72E-01	5,38E-03		TGFB3
RAR Activation	2,6E-01	5,18E-03		TGFB3
IL-8 Signaling	2,51E-01	0.005		RAB11FIP2
Thrombin Signaling	2,4E-01	4,81E-03		MPRIP
Role of NFAT in Cardiac Hypertrophy	2,32E-01	4,67E-03		TGFB3
Axonal Guidance Signaling	2,26E-01	4,12E-03		ADAM2,WIPF1
EIF2 Signaling	2,21E-01	4,48E-03		EIF1
Huntington's Disease Signaling	2,05E-01	4,22E-03		ATP5F1B
Cardiac Hypertrophy Signaling	2,02E-01	4,17E-03		TGFB3
Signaling by Rho Family GTPases	1,98E-01	4,1E-03		WIPF1
Colorectal Cancer Metastasis Signaling	0	3,95E-03		TGFB3
Phospholipase C Signaling	0	3,89E-03		MPRIP
Role of Macrophages, Fibroblasts and Endothelial Cells in Rheumatoid Arthritis	0	3,21E-03		IL17RC
Neuroinflammation Signaling Pathway	0	3,33E-03		TGFB3
Opioid Signaling Pathway	0	4,05E-03		PDE1C
Synaptogenesis Signaling Pathway	0	3,21E-03		NAP1L4
Systemic Lupus Erythematosus In B Cell Signaling Pathway	0	3,64E-03		TGFB3
Senescence Pathway	0	3,64E-03		TGFB3
Hepatic Fibrosis Signaling Pathway	0	2,72E-03		TGFB3

## Sheet: IPA Upstream_regulators
Upstream Regulator	Molecule Type	Predicted Activation State	Activation z-score	Flags	p-value of overlap	Target Molecules in Dataset
TCF4	transcription regulator	Inhibited	-2000		7,25E-02	ALCAM,NOTCH2,TXNDC11,URI1
SIRT3	enzyme	activated	1987	bias	3,30E-05	MT-ATP6,mt-Atp8,MT-ND2,MT-ND4L
STAT3	transcription regulator	inhibited	-1342	bias	3,26E-02	MT-ATP6,mt-Atp8,MT-ND2,MT-ND4L,WIPF1
MAPK1	kinase		0,000		3,69E-02	DNAH7,FAM20A,RGS2,WIPF1
ALKBH1	enzyme				4,38E-06	MT-ATP6,MT-ND2,MT-ND4L
NSUN3	enzyme				4,38E-06	MT-ATP6,MT-ND2,MT-ND4L
DAP3	other				2,20E-05	MT-ATP6,MT-ND2,MT-ND4L
LRPPRC	other				3,87E-04	MT-ATP6,MT-ND2
COMMD5	other				4,34E-03	NOTCH2
CATSPER1	ion channel				4,34E-03	CATSPERB
COMMD9	other				4,34E-03	NOTCH2
LONP1	peptidase				4,60E-03	MT-ATP6,MT-ND2,MT-ND4L
TFE3	transcription regulator				8,00E-03	MT-ATP6,MT-ND2
mir-708	microRNA				8,67E-03	KPNA4
miR-483-5p (miRNAs w/seed AGACGGG)	mature microRNA				8,67E-03	ALCAM
FLCN	other				9,57E-03	MT-ATP6,MT-ND2
CD24	other				1,00E-02	DIAPH2,DLG1,NCOA3
HDL-cholesterol	complex				1,13E-02	CYP51A1,KLHL24
lipoxygenase	group				1,30E-02	RGS2
POFUT1	enzyme				1,30E-02	NOTCH2
OSR2	transcription regulator				1,30E-02	TGFB3
ETV3	transcription regulator				1,30E-02	PRIM2
CXCL8	cytokine				1,37E-02	IFRD1,MTPN
ABCA1	transporter				1,50E-02	ABCA5,CYP51A1
PPARGC1B	transcription regulator				1,71E-02	MT-ATP6,MT-ND2
PFKFB4	kinase				1,73E-02	NCOA3
PDE8A	enzyme				1,73E-02	CYP51A1
NEAT1	other				1,73E-02	TSHZ2
Nppb	other				1,73E-02	TGFB3
miR-214-3p (and other miRNAs w/seed CAGCAGG)	mature microRNA				1,73E-02	ING4
PAPOLA	enzyme				1,73E-02	MT-ATP6
LMNB1	other				2,07E-02	ATP5F1B,CYP51A1
miR-292b-5p (and other miRNAs w/seed CUCAAAA)	mature microRNA				2,15E-02	KPNA4
GJB1	transporter				2,15E-02	DLG1
Muscarinic cholinergic receptor	group				2,15E-02	RGS2
miR-122-5p (miRNAs w/seed GGAGUGU)	mature microRNA				2,39E-02	RABIF,UBAP2
CCAR1	transcription regulator				2,58E-02	RGS2
PIWIL4	other				2,58E-02	TGFB3
mir-192	microRNA				2,58E-02	ALCAM
mir-326	microRNA				2,58E-02	NOTCH2
MRC1	transmembrane receptor				2,58E-02	ACOD1
Hmgb2 (includes others)	transcription regulator				2,58E-02	TGFB3
MSGN1	transcription regulator				3,00E-02	NOTCH2
ZNF100	transcription regulator				3,00E-02	TGFB3
ZNF85	transcription regulator				3,00E-02	TGFB3
ZNF254	transcription regulator				3,00E-02	TGFB3
RASSF8	other				3,00E-02	TGFB3
MT-TE	other				3,00E-02	MT-ATP6
ZNF431	transcription regulator				3,00E-02	TGFB3
MRPL12	other				3,00E-02	MT-ND2
mir-214	microRNA				3,00E-02	ALCAM
ZNF665	other				3,00E-02	TGFB3
ZNF528	other				3,00E-02	TGFB3
LDHB	enzyme				3,00E-02	ATP5F1B
ZNF43	transcription regulator				3,00E-02	TGFB3
ZNF429	transcription regulator				3,00E-02	TGFB3
ZNF91	transcription regulator				3,00E-02	TGFB3
ZNF708	other				3,00E-02	TGFB3
CCND1	transcription regulator				3,02E-02	KLHL24,NCOA3,RGS2,TGFB3
C4BP	complex				3,42E-02	CYP51A1
LRRC32	other				3,42E-02	TGFB3
LTBP4	growth factor				3,42E-02	TGFB3
miR-2392 (miRNAs w/seed AGGAUGG)	mature microRNA				3,42E-02	MT-ND2
mir-2392	microRNA				3,42E-02	MT-ND2
FGF1	growth factor				3,63E-02	PRICKLE1,TGFB3
CRTC3	other				3,84E-02	RGS2
IGF2R	transmembrane receptor				3,84E-02	TGFB3
PGR	ligand-dependent nuclear receptor				3,91E-02	ACOD1,NOTCH2,TGFB3
RNF31	enzyme				4,02E-02	IL17RC,TGFB3
ERG	transcription regulator				4,03E-02	DIAPH2,RASIP1,WIPF1
E2F4	transcription regulator				4,08E-02	NAP1L4,PRIM2,RABIF
FFAR3	G-protein coupled receptor				4,26E-02	RASGRF2
cyclooxygenase	group				4,26E-02	RGS2
HOXA5	transcription regulator				4,26E-02	TGFB3
ALK	kinase				4,68E-02	WIPF1
